# Supplementary material for: Temporal gene expression during asexual development of the apicomplexan Sarcocystis neurona
Source: mSphere. 2024 May 29;9(6):e00111-24. doi: 10.1128/msphere.00111-24 (PMC11332336; doi:10.1128/msphere.00111-24)
Supplement: Table S1 — RNA-Seq read mapping and alignment. [file msphere.00111-24-s0002.xlsx]

## Sheet: Table S1
	Table S1: Summary of RNA-seq data processing, read mapping and read alignment for RNA-seq generated from merozoite and schizont development stages of Sarcocystis neurona
		Merozoite (extracellular development stage)		Schizont (intracellular development stage)
				EARLY SCHIZONT				MID SCHIZONT		LATE SCHIZONT
	Stage of collection			8 h post invasion		24 h post invasion		48 h post invasion		72 h post invasion
	Replicate name	UKY7a	UKY7b	UKY2a	UKY2b	UKY4a	UKY4b	UKY5a	UKY5b	UKY6a	UKY6b
	Raw reads	42008927	42999043	41425762	65896662	36929189	76378684	37561647	40531044	40408845	83274135
	Reads post filtering	33583498 (79.9%)	29557876 (68.7%)	33430296 (80.7%)	54883536 (83.3%)	29557876 (80.0%)	61913730 (81.1%)	29906591 (79.6%)	28819192 (71.1%)	31954247 (79.1)	62067789 (74.5%)
	Parasite-specific reads (PE)	27741716 (82.6%)	28089471 (95.0%)	3803266 (11.4%)	7119953 (13.0%)	4357591 (14.7%)	12589982 (20.3%)	10433345 (34.9%)	12572970 (43.6%)	18202754 (57.0%)	36177967 (58.3%)
	Left reads
	input	27741716	28089471	3803266	7119953	4357591	12589982	10433345	12572970	18202754	36177967
	mapped	26599054 (95.9%)	26988442 (96.1%)	3098360 (81.5%)	5912116 (83.0%)	3737076 (85.8%)	11208909 (89.0%)	9801869 (93.9%)	11559681 (91.9%)	17701707 (97.2%)	34553770 (95.5% )
	multiple alignments	156649 ( 0.6%)	155396 ( 0.6%)	16122 (0.5%)	20905 ( 0.4%)	10540 ( 0.3%)	28767 ( 0.3%)	18321 ( 0.2%)	17580 ( 0.2%)	30956 ( 0.2%)	65389 ( 0.2%)
	Right reads
	input	27741716	28089471	3803266	7119953	4357591	12589982	10433345	12572970	18202754	36177967
	mapped	26905857 (97.0%)	27259861 (97.0%)	3118011 (82%)	5701980 (80.1%)	3732087 (85.6%)	10867014 (86.3%)	9777193 (93.7%)	11130496 (88.5%)	17666026 (97.1%)	33196795 (91.8%)
	multiple alignments	193489 ( 0.7%)	203566 ( 0.7%)	18133 (0.6%)	17016 ( 0.3%)	12286 ( 0.3%)	22780 ( 0.2%)	19931 ( 0.2%)	15516 ( 0.1%)	32107 ( 0.2%)	60190 ( 0.2%)
	overall read mapping rate	0.964	0.966	0.817	0.816	0.857	0.877	0.938	0.902	0.971	0.936
	Aligned pairs	26129015	26530234	3043988	5548482	3688121	10510438	9694284	10642893	17540767	32368109
	multiple alignments	121994 ( 0.5%)	126820 ( 0.5%)	11858 ( 0.4%)	14504 ( 0.3%)	8638 ( 0.2%)	19603 ( 0.2%)	16200 ( 0.2%)	13536 ( 0.1%)	27813 ( 0.2%)	54975 ( 0.2%)
	discordant alignments	91633 ( 0.4%)	84469 ( 0.3%)	11561 ( 0.4%)	12835 ( 0.2%)	6530 ( 0.2%)	18276 ( 0.2%)	10678 ( 0.1%)	216263 ( 2.0%)	13524 ( 0.1%)	61038 ( 0.2%)
	concordant alignments	0.939	0.941	0.797	0.777	0.845	0.833	0.928	0.829	0.963	0.893
	Concordant alignments: A pair that aligns with the expected relative mate orientation and with the expected range of distances between mates is said to align "concordantly"
	Discordant alignments: If both mates have unique alignments, but the alignments do not match paired-end expectations (i.e. the mates aren't in the expected relative orientation, or aren't within the expected mate inner distance range, or both), the pair is said to align "discordantly"
