# Supplementary material for: Temporal gene expression during asexual development of the apicomplexan Sarcocystis neurona
Source: mSphere. 2024 May 29;9(6):e00111-24. doi: 10.1128/msphere.00111-24 (PMC11332336; doi:10.1128/msphere.00111-24)
Supplement: Table S2 — Merozoite and schizont abundant transcripts. [file msphere.00111-24-s0003.xlsx]

## Sheet: Mz_Abundant
Table S2: List of 2338 merozoite abundant transcripts resulting from comparison of FPKM values of merozoite stage against schizont time points (individual or a combination of time points). Different colors represent the schizont time points that were used in the analysis.
Cufflinks assigned eXternal LOCation identifier (XLOC)	S. neurona gene identifier on VEuPathDB.org	Location of genes in the current S. neurona SN3 genome assembly on VEuPathDB.org	S. neurona GENE DESCRIPTION as found on VEuPathDB.org	Merozoite stage FPKM values	FPKM values at different time points of Schizont development				Results of Blast hit at the NCBI's NR protein database	ORFs Predicted	Merozoite stage TPM values	TPM values at different time points of Schizont development
					8 h	24 h	48 h	72 h				8 h	24 h	48 h	72 h
XLOC_000544	SN3_00100005	scaffold00001:13911-33245	domain-containing protein	36.2962	15.6455	11.2021	11.3315	11.4434	ref|XP_008883038.1|DnaJ domain-containing protein [Hammondia hammondi]	NA		14.0857	14.0205	10.977	7.79813
XLOC_000546	SN3_00100025	scaffold00001:73940-85402	major facilitator family protein	140.775	32.4916	31.3691	32.9394	28.7718	ref|XP_008885279.1|transporter, major facilitator family protein [Hammondia hammondi]	NA	33.2159	29.2523	39.2615	31.909	19.6066
XLOC_000559	SN3_00100150	scaffold00001:446832-466409	zinc c3hc4 type (ring finger) domain-containing protein	7.63196	3.67038	3.56996	3.92486	3.83643	ref|XP_008883532.1|zinc finger, C3HC4 type (RING finger) domain-containing protein [Hammondia hammondi]	NA	1.80076	3.30445	4.46816	3.80209	2.61434
XLOC_000987	SN3_00100260	scaffold00001:855952-889504	acetyl-coenzyme a transporter	24.7931	10.9093	7.62251	6.03773	5.8665	ref|XP_008886334.1|Acetyl-coenzyme A transporter, putative [Hammondia hammondi]	NA	5.84993	9.82167	9.54032	5.84886	3.99774
XLOC_000587	SN3_00100400	scaffold00001:1324668-1354553	formin frm3	19.718	8.26755	3.27055	2.46924	6.58218	ref|XP_007450282.1|PREDICTED: LOW QUALITY PROTEIN: protein diaphanous homolog 3-like, partial [Lipotes vexillifer]	NA	4.65246	7.4433	4.09342	2.392	4.48544
XLOC_000600	SN3_00100550	scaffold00001:1858070-1879121	zinc carboxypeptidase superfamily protein	70.7699	26.7423	3.80467	0.356689	27.4383	ref|XP_008884578.1|zinc carboxypeptidase superfamily protein [Hammondia hammondi]	NA	16.6982	24.0762	4.76192	0.345531	18.6979
XLOC_001037	SN3_00100680	scaffold00001:2243278-2253198	autophagocytosis associated	132.431	56.0071	19.1595	15.1651	58.6575	ref|XP_008885498.1|autophagy-related protein 3 atg3, putative [Hammondia hammondi]	NA	31.2471	50.4233	23.98	14.6907	39.9723
XLOC_000616	SN3_00100690	scaffold00001:2261294-2264721	transmembrane protein	529.515	169.572	21.2226	0.409156	14.2563	ref|XP_008886309.1|hypothetical protein HHA_279100 [Hammondia hammondi]	NA	124.939	152.666	26.5622	0.396357	9.71498
XLOC_001066	SN3_00100945	scaffold00001:2994485-3004660	60s ribosome subunit biogenesis protein nip7	107.236	55.9221	47.1158	41.3016	24.7751	ref|XP_008882495.1|60S ribosome subunit biogenesis protein NIP7, putative [Hammondia hammondi]	NA	25.3023	50.3468	58.9701	40.0096	16.883
XLOC_001067	SN3_00100955	scaffold00001:3017818-3041974	splicing arginine serine-rich	7.11641	3.86354	2.75972	2.6911	2.5545	ref|XP_008882497.1|hypothetical protein HHA_271290 [Hammondia hammondi]	NA	1.67912	3.47836	3.45406	2.60692	1.74077
XLOC_001089	SN3_00101190, (SN3_00101195)	scaffold00001:3592305-3605974	-	73.3598	33.9832	34.603	32.3391	27.9841	ref|XP_008884465.1|WD domain, G-beta repeat-containing protein [Hammondia hammondi] Secretory protein,sec13	NA	17.3092	30.5952	43.3091	31.3275	19.0698
XLOC_000704	SN3_00101435	scaffold00001:4284768-4343988	wdsub1 family sam domain protein	29.1306	7.2286	4.65881	3.68444	4.73485	ref|XP_007145521.1|hypothetical protein PHAVU_007G245400g, partial [Phaseolus vulgaris]	NA	6.87336	6.50793	5.83096	3.56919	3.22657
XLOC_001122	SN3_00101490	scaffold00001:4535508-4544444	had family iia protein	33.9579	14.8911	7.69233	7.0645	15.5336	ref|XP_008889169.1|HAD hydrolase, family IIA protein [Hammondia hammondi]	NA	8.01236	13.4065	9.62771	6.84352	10.5854
XLOC_000721	SN3_00101530	scaffold00001:4664987-4700327	transmembrane partial	52.0867	13.8269	1.96322	1.3658	14.7316	ref|XP_008889159.1|hypothetical protein HHA_289880 [Hammondia hammondi]	NA	12.2899	12.4484	2.45716	1.32308	10.0389
XLOC_000736	SN3_00101610	scaffold00001:5030492-5038955	subtilisin sub1	589.374	199.445	42.1746	16.4418	93.1764	ref|XP_008884685.1|subtilisin SUB1 [Hammondia hammondi]	NA	139.063	179.561	52.7857	15.9275	63.4952
XLOC_000765	SN3_00101890, (SN3_00101895)	scaffold00001:5867364-5904606	-	56.7962	24.6382	18.3264	14.5008	22.8709	ref|XP_008886231.1|HAD hydrolase, family IIID protein [Hammondia hammondi]	NA	13.4011	22.1818	22.9373	14.0472	15.5854
XLOC_001170	SN3_00101915	scaffold00001:5938993-5956221	rna recognition motif-containing protein	33.355	14.1735	10.3027	9.90714	10.0174	ref|XP_008886674.1|RNA recognition motif-containing protein [Hammondia hammondi]	NA	7.87011	12.7604	12.8948	9.59723	6.82638
XLOC_000768	SN3_00101920	scaffold00001:5956228-5973260	thiamin catalytic domain-containing protein	17.3577	7.43082	3.83157	3.54696	3.25478	ref|XP_008886673.1|thiamin pyrophosphokinase, catalytic domain-containing protein [Hammondia hammondi]	NA	4.09555	6.68999	4.79559	3.43601	2.21798
XLOC_000783	SN3_00102070	scaffold00001:6284218-6317718	enhancer of polycomb-like protein	18.4333	5.51816	3.79074	3.7359	4.51402	ref|XP_008881878.1|hypothetical protein HHA_225000 [Hammondia hammondi]	NA	4.34934	4.96801	4.74449	3.61904	3.07609
XLOC_001193	SN3_00102125	scaffold00001:6498507-6548577	hypothetical protien	13.3925	3.42138	3.05105	2.41707	2.25257	ref|XP_008886902.1|transcription initiation factor TFIIIB [Hammondia hammondi]	NA	3.15996	3.08028	3.81869	2.34146	1.53502
XLOC_001211	SN3_00102320	scaffold00001:7027273-7087417	gcc2 and gcc3 domain-containing protein	74.8441	35.7297	30.0523	32.3166	31.6739	ref|XP_008886932.1|GCC2 and GCC3 domain-containing protein [Hammondia hammondi]	NA	17.6595	32.1675	37.6134	31.3057	21.5842
XLOC_000850	SN3_00102665	scaffold00001:8186394-8200719	major facilitator family protein	371.946	123.119	26.3507	22.5966	109.117	ref|XP_008881977.1|transporter, major facilitator family protein [Hammondia hammondi]	NA	87.7606	110.844	32.9805	21.8898	74.358
XLOC_000879	SN3_00102915	scaffold00001:9025308-9063029	thrombospondin type 1 domain-containing protein	39.9265	13.5883	1.91015	0.669491	8.87481	ref|XP_008889333.1|microneme protein MIC14 [Hammondia hammondi]	NA	9.42066	12.2336	2.39074	0.648549	6.04776
XLOC_000896	SN3_00103080	scaffold00001:9587120-9618561	histidine acid phosphatase superfamily protein	8.98	4.76963	3.59764	3.60217	3.05171	ref|XP_008885981.1|histidine acid phosphatase superfamily protein [Hammondia hammondi]	NA	2.11883	4.29411	4.5028	3.48949	2.07959
XLOC_001295	SN3_00103085	scaffold00001:9619332-9660300	atg c terminal domain-containing protein	9.66235	4.81841	1.20671	0.992916	4.68751	ref|XP_008885979.1|ATG C terminal domain-containing protein [Hammondia hammondi]	NA	2.27983	4.33803	1.51032	0.961857	3.19431
XLOC_000901	SN3_00103115	scaffold00001:9726453-9740187	zinc c3hc4 type (ring finger) domain-containing protein	78.4183	33.6811	25.567	23.1793	29.1055	ref|XP_008885973.1|zinc finger, C3HC4 type (RING finger) domain-containing protein [Hammondia hammondi], E3 ubiquitin protein-ligase	NA	18.5028	30.3232	31.9996	22.4542	19.834
XLOC_001301	SN3_00103125	scaffold00001:9746919-9759207	conserved hypothetical protein	83.9496	42.6279	32.1808	27.3837	30.0862	ref|XP_008885630.1|hypothetical protein HHA_232210 [Hammondia hammondi]	NA	19.8079	38.378	40.2774	26.5271	20.5023
XLOC_000906	SN3_00103160	scaffold00001:9828353-9839743	atpase histidine kinase dna gyrase b hsp90 domain-containing protein	22.3517	11.9393	7.76749	5.84375	9.00559	ref|XP_008882081.1|ATPase/histidine kinase/DNA gyrase B/HSP90 domain-containing protein [Hammondia hammondi]	NA	5.27388	10.749	9.72178	5.66095	6.13688
XLOC_001337	SN3_00103385	scaffold00001:10528870-10538969	subtilisin sub2	966.472	193.642	33.8419	5.69223	160.705	ref|XP_008883480.1|subtilisin SUB2 [Hammondia hammondi]	NA	228.039	174.336	42.3565	5.51417	109.513
XLOC_000929	SN3_00103405	scaffold00001:10575438-10584114	synaptobrevin protein	141.736	54.6461	17.5209	14.566	18.2571	ref|XP_008883233.1|synaptobrevin protein [Hammondia hammondi], vesicle associated membrane protein	NA	33.4426	49.198	21.9291	14.1104	12.4413
XLOC_000942	SN3_00103495	scaffold00001:10867390-10887948	conserved hypothetical protein	22.9229	7.55585	0.753689	0.081487	6.06558	ref|XP_008883251.1|hypothetical protein HHA_257300 [Hammondia hammondi]	NA	5.40866	6.80255	0.943316	0.078938	4.1334
XLOC_001749	SN3_00200160	scaffold00002:575370-607552	diacylglycerol kinase accessory domain domain-containing protein	36.0014	15.661	18.4305	13.177	8.65712	ref|XP_008884532.1|diacylglycerol kinase accessory domain (presumed) domain-containing protein [Hammondia hammondi]	NA	8.49453	14.0996	23.0676	12.7648	5.89941
XLOC_001760	SN3_00200225	scaffold00002:812348-828207	rna polymerase-associated protein rtf1	15.9419	7.53811	7.82511	6.10495	4.90586	ref|XP_008884279.1|RNA polymerase-associated protein RTF1 [Hammondia hammondi]	NA	3.76149	6.78658	9.7939	5.91398	3.34311
XLOC_001796	SN3_00200510	scaffold00002:1565369-1577320	fusaric acid resistance-like protein	41.4054	20.9598	16.1335	15.026	5.5821	ref|XP_008888789.1|hypothetical protein HHA_284780 [Hammondia hammondi]	NA	9.7696	18.8702	20.1927	14.556	3.80393
XLOC_001798	SN3_00200535	scaffold00002:1630781-1660035	s1 p1 nuclease	261.349	99.1475	15.7848	3.84688	24.9143	ref|XP_008884204.1|hypothetical protein HHA_285180 [Hammondia hammondi]	NA	61.6653	89.2628	19.7562	3.72655	16.9779
XLOC_001482	SN3_00200960	scaffold00002:3078668-3106612	4 -phosphopantetheinyl transferase domain-containing protein	61.6877	13.1557	4.29064	4.38337	2.73923	ref|XP_008884628.1|4'-phosphopantetheinyl transferase domain-containing protein [Hammondia hammondi]	NA	14.5552	11.8441	5.37016	4.24625	1.86665
XLOC_001490	SN3_00201015	scaffold00002:3345589-3370478	ap2 domain transcription factor ap2viia-5	81.6573	29.7702	13.258	11.5718	8.28519	ref|XP_008884649.1|AP2 domain transcription factor AP2VIIa-5 [Hammondia hammondi]	NA	19.267	26.8022	16.5937	11.2098	5.64596
XLOC_001540	SN3_00201405	scaffold00002:4615800-4625498	eukaryotic translation initiation factor	119.645	54.9155	40.5454	39.6448	37.3869	ref|XP_008884232.1|eukaryotic initiation factor-5, putative [Hammondia hammondi]	NA	28.2302	49.4406	50.7466	38.4047	25.4774
XLOC_001555	SN3_00201520	scaffold00002:4942165-4944210	transmembrane protein	193.832	71.9406	29.3381	31.9086	80.9568	ref|XP_008884988.1|hypothetical protein HHA_253690 [Hammondia hammondi]	NA	45.7346	64.7683	36.7195	30.9105	55.1682
XLOC_001934	SN3_00201620	scaffold00002:5241119-5252403	conserved hypothetical protein	58.1016	25.241	13.2279	18.4161	21.4306	ref|XP_008887137.1|ubiquitin-conjugating enzyme subfamily protein [Hammondia hammondi]	NA	13.7091	22.7245	16.556	17.84	14.6039
XLOC_001935	SN3_00201630	scaffold00002:5278169-5310260	miz sp-ring zinc finger domain-containing protein	14.9785	7.62385	5.37891	4.39336	6.34332	ref|XP_008887135.1|MIZ/SP-RING zinc finger domain-containing protein [Hammondia hammondi]	NA	3.53418	6.86377	6.73224	4.25593	4.32267
XLOC_001937	SN3_00201640	scaffold00002:5333434-5349263	alpha beta superfamily hydrolase	176.632	55.4783	18.415	22.2467	36.6835	hypothetical protein HHA_278600	NA	41.6763	49.9473	23.0482	21.5508	24.998
XLOC_001938	SN3_00201645	scaffold00002:5373404-5405588	elongation factor tu gtp binding domain-containing partial	9.04421	3.64609	3.18341	3.21792	3.11707	ref|XP_008887128.1|elongation factor Tu GTP binding domain-containing protein [Hammondia hammondi]	NA	2.13398	3.28258	3.98435	3.11726	2.12413
XLOC_001973	SN3_00201925	scaffold00002:6355649-6375972	nuclease and tudor domain-containing protein	57.1895	19.9611	25.2157	18.8615	22.8184	ref|XP_008887569.1|nuclease and tudor domain-containing protein [Hammondia hammondi]	NA	13.4939	17.971	31.5599	18.2715	15.5496
XLOC_001979	SN3_00201990	scaffold00002:6640284-6657855	transmembrane protein	18.6379	6.72837	5.00208	6.12491	5.82491	ref|XP_008885667.1|hypothetical protein HHA_231930 [Hammondia hammondi]	NA	4.39761	6.05757	6.2606	5.93332	3.9694
XLOC_001634	SN3_00202135	scaffold00002:7073560-7146746	sodium:neurotransmitter symporter family protein	65.9835	21.9322	7.73654	6.81883	9.98542	ref|XP_008886868.1|Sodium:neurotransmitter symporter family protein [Hammondia hammondi]	NA	15.5688	19.7456	9.68304	6.60553	6.80458
XLOC_001650	SN3_00202260	scaffold00002:7637705-7656793	u1 snrna associated	30.3638	15.4338	12.7176	15.9362	12.1929	ref|XP_008885339.1|alternative splicing type 3 and, putative [Hammondia hammondi]	NA	7.16434	13.8951	15.9173	15.4377	8.30888
XLOC_001717	SN3_00202760	scaffold00002:9129049-9133957	rna recognition motif-containing protein	128.276	52.7184	9.92759	4.70636	4.23377	ref|XP_008816139.1|hypothetical protein C922_02318 [Plasmodium inui San Antonio 1]	NA	30.2667	47.4625	12.4254	4.55914	2.88511
XLOC_002084	SN3_00202810	scaffold00002:9258106-9290562	conserved hypothetical protein	6.87109	3.27241	1.76997	1.47232	1.7353	ref|XP_008889315.1|hypothetical protein HHA_218000 [Hammondia hammondi]	NA	1.62123	2.94616	2.21529	1.42626	1.18252
XLOC_002089	SN3_00300015	scaffold00003:57077-76006	gnat family protein	26.9029	11.5867	5.99777	6.15257	11.2253	ref|XP_008889405.1|acetyltransferase, GNAT family protein [Hammondia hammondi]	NA	6.34774	10.4315	7.5068	5.96011	7.6495
XLOC_002118	SN3_00300270	scaffold00003:833454-857909	psp protein	28.4286	12.8156	9.571	8.2165	7.78125	ref|XP_008883466.1|PSP protein [Hammondia hammondi]	NA	6.70773	11.5379	11.9791	7.95948	5.30255
XLOC_002130	SN3_00300385	scaffold00003:1144503-1149239	ubiquitin-like protein 5	67.3465	36.2011	32.4553	27.8433	25.4625	ref|XP_009823672.1|ubiquitin-like protein 5 [Aphanomyces astaci]	NA	15.8904	32.5919	40.621	26.9723	17.3515
XLOC_002343	SN3_00300390, (SN3_00300395)	scaffold00003:1149917-1189928	-	2304.49	520.666	64.5738	2.05138	25.1721	ref|XP_006679879.1|hypothetical protein BATDEDRAFT_25780 [Batrachochytrium dendrobatidis JAM81],[rhoptry kinase family protein ROP39 [Hammondia hammondi]]	NA	543.744	468.757	80.8205	1.98721	17.1536
XLOC_002132	SN3_00300415	scaffold00003:1244415-1258040	tata-box binding protein tbp2	16.1579	8.27734	7.55384	6.21291	4.53031	ref|XP_008883141.1|TATA-box binding protein TBP2 [Hammondia hammondi]	NA	3.81246	7.45211	9.45438	6.01856	3.08719
XLOC_002360	SN3_00300530	scaffold00003:1623003-1662692	hypothetical protien	23.2581	11.3583	7.26702	7.94629	8.70259	ref|XP_008883176.1|chromodomain helicase DNA binding protein CHD1/SWI2/SNF2 [Hammondia hammondi]	NA	5.48775	10.2259	9.09539	7.69772	5.9304
XLOC_002391	SN3_00300830	scaffold00003:2530702-2537342	hypothetical protein HHA_246670	34.9179	15.8126	10.0552	11.8553	16.5082	ref|XP_008883729.1|hypothetical protein HHA_246670 [Hammondia hammondi]	NA	8.23888	14.2361	12.5851	11.4845	11.2495
XLOC_002402	SN3_00300900	scaffold00003:2724486-2740604	eukaryotic initiation factor 2b epsilon subunit	216.847	55.0631	21.9823	16.0535	19.9954	ref|XP_008882723.1|eukaryotic initiation factor 2B epsilon subunit, putative [Hammondia hammondi]	NA	51.165	49.5735	27.513	15.5513	13.6259
XLOC_002427	SN3_00301155	scaffold00003:3577927-3583021	-	167.452	76.3339	58.6345	62.7519	80.5329	ref|XP_008816287.1|protein farnesyltransferase subunit beta [Plasmodium inui San Antonio 1]	NA	39.5103	68.7236	73.3869	60.789	54.8793
XLOC_002220	SN3_00301210	scaffold00003:3742755-3764350	zinc c3hc4 type (ring finger) domain-containing protein	17.071	7.06341	3.28273	2.67544	3.97104	ref|XP_008884773.1|zinc finger, C3HC4 type (RING finger) domain-containing protein [Hammondia hammondi], E3 ubiquitin protein ligase	NA	4.0279	6.35921	4.10866	2.59175	2.70607
XLOC_002436	SN3_00301250	scaffold00003:3851408-3880720	calpain family cysteine protease domain-containing protein	24.9458	10.4692	4.3878	3.7475	10.4351	ref|XP_008884762.1|calpain family cysteine protease domain-containing protein [Hammondia hammondi]	NA	5.88596	9.42545	5.49176	3.63027	7.11102
XLOC_002456	SN3_00301430	scaffold00003:4545206-4552685	hypothetical protien	393.806	116.353	36.047	28.1318	48.7747	ref|XP_008888730.1|ribosome associated membrane protein RAMP4, putative [Hammondia hammondi]	NA	92.9185	104.753	45.1164	27.2518	33.2376
XLOC_002252	SN3_00301500	scaffold00003:4726484-4744984	trafficking protein particle complex subunit 5	368.571	176.934	127.398	66.2336	27.193	ref|XP_008882306.1|transport protein particle component, Bet3 domain-containing protein [Hammondia hammondi]	NA	86.9643	159.294	159.451	64.1617	18.5307
XLOC_002476	SN3_00301650	scaffold00003:5277548-5305240	gtpase activating protein for adp ribosylation factor	98.9603	44.4957	21.1013	19.5267	37.8252	ref|XP_008882620.1|GTPase activating protein for adp ribosylation factor, putative [Hammondia hammondi]	NA	23.3497	40.0596	26.4104	18.9159	25.7761
XLOC_002484	SN3_00301725	scaffold00003:5625319-5650159	5 - c-terminal domain-containing protein	27.8568	9.23658	3.75004	2.92764	12.564	ref|XP_008887743.1|5'-nucleotidase, C-terminal domain-containing protein [Hammondia hammondi]	NA	6.57281	8.31572	4.69355	2.83606	8.56176
XLOC_002496	SN3_00301805	scaffold00003:6029543-6071003	transmembrane protein	48.0376	20.3555	7.38005	3.91917	8.24934	ref|XP_008883526.1|transmembrane protein [Hammondia hammondi]	NA	11.3345	18.3261	9.23686	3.79657	5.62153
XLOC_002729	SN3_00400215	scaffold00004:627766-684253	protein phosphatase	180.013	47.4129	5.21145	0.937863	2.98954	ref|XP_008887608.1|PP2C, putative [Hammondia hammondi] protein phosphatase 2C	NA	42.4741	42.686	6.52264	0.908526	2.03723
XLOC_002758	SN3_00400425	scaffold00004:1356204-1386269	cpsf a subunit region protein	15.4008	6.371	5.33167	6.41672	4.84077	ref|XP_008881814.1|CPSF A subunit region protein [Hammondia hammondi]	NA	3.63382	5.73583	6.67311	6.216	3.29875
XLOC_002759	SN3_00400430	scaffold00004:1389171-1410368	7fold repeat in clathrin and vps proteins repeat-containing protein	5.55131	2.59532	1.93666	2.29587	2.39222	ref|XP_009493830.1|hypothetical protein H696_01651 [Fonticula alba], vacoular protein sorting associated protein	NA	1.30983	2.33657	2.42392	2.22405	1.63018
XLOC_002557	SN3_00400455	scaffold00004:1509111-1524615	pseudouridylate partial	9.7257	4.3187	3.23988	2.60406	1.81448	ref|XP_008884561.1|hypothetical protein HHA_202740 [Hammondia hammondi], putative tRNA pseudouridine synthase	NA	2.29478	3.88814	4.05503	2.5226	1.23648
XLOC_002564	SN3_00400510	scaffold00004:1699289-1706558	membrane protein	105.04	49.376	18.7342	11.9367	25.9358	ref|XP_008889357.1|membrane protein, putative [Hammondia hammondi]	NA	24.7842	44.4533	23.4477	11.5633	17.674
XLOC_002574	SN3_00400585	scaffold00004:1988404-2008246	tyrosine kinase-like protein	46.9782	12.4	3.26665	3.24192	13.1189	ref|XP_008885005.1|Tyrosine kinase-like (TKL) protein [Hammondia hammondi]	NA	11.0845	11.1638	4.08853	3.14051	8.9399
XLOC_002802	SN3_00400750	scaffold00004:2655743-2669084	aspartyl protease asp3	1085.47	273.473	64.3315	108.479	209.661	ref|XP_008883714.1|aspartyl protease ASP3 [Hammondia hammondi]	NA	256.117	246.208	80.5172	105.086	142.874
XLOC_002806	SN3_00400780	scaffold00004:2731788-2768642	protein phosphatase 2a regulatory b subunit (b56 family) protein	66.174	31.9946	15.9083	14.1275	22.5446	ref|XP_008883710.1|protein phosphatase 2a regulatory b subunit (b56 family) protein [Hammondia hammondi]	NA	15.6138	28.8048	19.9108	13.6856	15.3631
XLOC_002822	SN3_00400885	scaffold00004:3249469-3271379	dead deah box	31.1177	14.7208	8.98057	9.21927	9.64607	ref|XP_008888638.1|DEAD (Asp-Glu-Ala-Asp) box polypeptide 41 family protein [Hammondia hammondi]	NA	7.34222	13.2532	11.2401	8.93088	6.57333
XLOC_002644	SN3_00401155	scaffold00004:4253612-4267336	aspartyl protease asp5	36.4192	11.0909	7.46286	7.0743	8.0517	ref|XP_008884405.1|aspartyl protease ASP5 [Hammondia hammondi]	NA	8.59311	9.98517	9.34051	6.85301	5.48685
XLOC_002862	SN3_00401250	scaffold00004:4616095-4664638	morn repeat-containing protein	13.1191	5.29745	2.33589	1.84991	3.28119	ref|XP_008886573.1|membrane occupation and recognition nexus protein MORN1 [Hammondia hammondi]	NA	3.09545	4.76931	2.9236	1.79204	2.23597
XLOC_002671	SN3_00401395	scaffold00004:5062371-5079071	cral trio domain-containing protein	41.3759	20.4378	8.87975	9.62034	13.5292	ref|XP_007782334.1|hypothetical protein W97_06133 [Coniosporium apollinis CBS 100218], SEC14 cytosolic factor	NA	9.76264	18.4002	11.1139	9.31941	9.2195
XLOC_002880	SN3_00401405	scaffold00004:5090343-5157311	hypothetical protien	78.2956	30.6289	7.41908	6.95501	28.9381	ref|XP_008885058.1|guanylyl cyclase [Hammondia hammondi]	NA	18.4738	27.5753	9.28571	6.73745	19.7199
XLOC_002881	SN3_00401410	scaffold00004:5158625-5165813	phosphatidate cytidylyltransferase	685.901	137.742	40.4128	26.8524	46.6922	ref|XP_008885057.1|phosphatidate cytidylyltransferase [Hammondia hammondi]	NA	161.838	124.009	50.5806	26.0124	31.8185
XLOC_002897	SN3_00401520	scaffold00004:5503264-5519895	ap2 domain transcription factor ap2viii- partial	18.8007	7.41746	5.88724	6.68544	8.45908	ref|XP_008882793.1|AP2 domain transcription factor AP2VIII-2 [Hammondia hammondi]	NA	4.43602	6.67796	7.36846	6.47631	5.76446
XLOC_002915	SN3_00500005	scaffold00005:22493-37628	zinc knuckle domain-containing protein	44.805	20.1593	19.6279	17.3928	13.5241	ref|XP_008883455.1|zinc knuckle domain-containing protein [Hammondia hammondi]	NA	10.5717	18.1495	24.5663	16.8487	9.21602
XLOC_002923	SN3_00500090, (SN3_00500095)	scaffold00005:315976-340888	-	64.289	14.7908	3.55505	1.56386	3.85673	ref|XP_008887877.1|hypothetical protein HHA_292330 [Hammondia hammondi]	NA	15.169	13.3162	4.4495	1.51494	2.62818
XLOC_003116	SN3_00500175	scaffold00005:595261-601539	dense granular protein gra10	25.0475	13.3185	11.3643	8.98401	8.20924	ref|XP_008882283.1|dense granular protein GRA10 [Hammondia hammondi]	NA	5.90996	11.9907	14.2235	8.70298	5.5942
XLOC_003127	SN3_00500225	scaffold00005:888881-899807	ap2 domain transcription factor ap2viii-7	364.912	108.549	17.1233	2.77928	19.8942	ref|XP_008882295.1|AP2 domain transcription factor AP2VIII-7 [Hammondia hammondi]	NA	86.101	97.7269	21.4315	2.69234	13.5569
XLOC_002975	SN3_00500585	scaffold00005:1988638-1998898	rna-binding protein	23.6812	12.8505	7.86447	8.55331	9.35366	ref|XP_008887328.1|RNA-binding protein [Hammondia hammondi]	NA	5.58758	11.5693	9.84316	8.28575	6.37407
XLOC_003006	SN3_00500895	scaffold00005:2865387-2889068	serine threonine specific protein phosphatase	40.4964	13.5749	2.07295	0.364294	11.7741	ref|XP_008886753.1|serine/threonine specific protein phosphatase [Hammondia hammondi]	NA	9.55512	12.2215	2.5945	0.352899	8.02348
XLOC_003030	SN3_00501080	scaffold00005:3798788-3832362	phosphorylase family protein	736.3	179.459	41.4384	15.5341	57.6027	ref|XP_008886593.1|phosphorylase family protein [Hammondia hammondi], purine nucleoside phosphorylase	NA	173.73	161.567	51.8642	15.0482	39.2535
XLOC_003043	SN3_00501175	scaffold00005:4090895-4102693	transmembrane protein	30.7734	16.338	13.417	10.6838	9.45391	ref|XP_008886547.1|hypothetical protein HHA_310210 [Hammondia hammondi]	NA	7.26098	14.7091	16.7927	10.3496	6.44239
XLOC_003053	SN3_00501260	scaffold00005:4402447-4422605	ap2 domain transcription factor ap2xii-4	10.6319	5.41619	4.19966	3.52889	3.7204	ref|XP_008883808.1|AP2 domain transcription factor AP2XII-4 [Hammondia hammondi]	NA	2.5086	4.87621	5.25629	3.4185	2.53527
XLOC_003262	SN3_00501270	scaffold00005:4423349-4488921	phospholipid-translocating p-type flippase subfamily protein	35.3886	12.6618	3.17886	3.01543	9.50211	ref|XP_008883806.1|phospholipid-translocating P-type ATPase, flippase subfamily protein [Hammondia hammondi]	NA	8.34994	11.3995	3.97866	2.9211	6.47523
XLOC_003263	SN3_00501280	scaffold00005:4504349-4514161	rpe1p	113.784	45.6495	16.8881	10.818	22.2079	ref|XP_008883804.1|ribulose-phosphate 3 epimerase family protein [Hammondia hammondi]	NA	26.8473	41.0984	21.1371	10.4796	15.1336
XLOC_003282	SN3_00501425	scaffold00005:4954494-4987216	calcium-dependent protein kinase cdpk2a	154.926	54.6716	10.6986	7.06524	23.7777	ref|XP_008886006.1|calcium-dependent protein kinase CDPK2A [Hammondia hammondi]	NA	36.5548	49.221	13.3904	6.84423	16.2034
XLOC_003296	SN3_00501540	scaffold00005:5344155-5357100	dead deah box helicase domain-containing protein	58.9864	26.9662	15.775	12.1048	14.2911	ref|XP_008883279.1|DEAD/DEAH box helicase domain-containing protein [Hammondia hammondi]	NA	13.9178	24.2777	19.744	11.7261	9.7387
XLOC_003460	SN3_00600020	scaffold00006:77972-115327	calcium-dependent protein kinase cdpk3	126.616	46.1431	11.5067	6.11051	50.8862	ref|XP_008884845.1|calcium-dependent protein kinase CDPK3 [Hammondia hammondi]	NA	29.875	41.5428	14.4018	5.91937	34.6765
XLOC_003504	SN3_00600375	scaffold00006:1284318-1296248	beta-lactamase superfamily domain protein	17.2201	6.51181	5.24385	4.95322	2.91917	ref|XP_005707317.1|hydrolase [Galdieria sulphuraria]	NA	4.06308	5.8626	6.5632	4.79828	1.98927
XLOC_003350	SN3_00600470	scaffold00006:1650184-1683427	family protein	29.8647	10.4339	4.95654	4.77421	6.68817	ref|XP_008881642.1|ImpB/MucB/SamB family protein [Hammondia hammondi]	NA	7.04657	9.39367	6.2036	4.62487	4.55767
XLOC_003368	SN3_00600605	scaffold00006:2020102-2054401	exportin 1-like protein	11.2685	5.99349	4.513	4.65247	3.3229	ref|XP_008886711.1|hypothetical protein HHA_214830 [Hammondia hammondi]	NA	2.6588	5.39595	5.64847	4.50694	2.2644
XLOC_003542	SN3_00600640, (SN3_00600645,SN3_00600650)	scaffold00006:2117873-2159477	-	38.3538	16.7042	8.52457	10.8848	12.4912	ref|XP_008883406.1|hypothetical protein HHA_315450 [Hammondia hammondi]	NA	9.04958	15.0388	10.6693	10.5443	8.51215
XLOC_003546	SN3_00600695	scaffold00006:2330911-2349098	major facilitator family protein	71.971	23.6645	5.31971	4.53298	14.2757	ref|XP_008884989.1|transporter, major facilitator family protein [Hammondia hammondi]	NA	16.9816	21.3052	6.65814	4.39118	9.7282
XLOC_003560	SN3_00600805	scaffold00006:2732117-2745642	spermine spermidine synthase partial	102.418	48.6208	38.4927	23.839	12.6432	ref|XP_009790864.1|PREDICTED: methyltransferase-like protein 13 isoform X2 [Nicotiana sylvestris]	NA	24.1655	43.7734	48.1774	23.0933	8.61573
XLOC_003403	SN3_00600875	scaffold00006:2935491-2970631	dhhc zinc finger domain-containing protein	32.6126	14.085	8.14723	7.88441	8.82026	ref|XP_008884020.1|DHHC zinc finger domain-containing protein [Hammondia hammondi]	NA	7.69494	12.6808	10.1971	7.63778	6.01058
XLOC_003585	SN3_00600990	scaffold00006:3402133-3423920	poly(adp-ribose) glycohydrolase	43.9872	13.23	8.1681	7.38909	5.56111	ref|XP_008885969.1|poly(ADP-ribose) glycohydrolase [Hammondia hammondi]	NA	10.3788	11.911	10.2232	7.15795	3.78963
XLOC_003589	SN3_00601010	scaffold00006:3540740-3609931	3 5 -cyclic nucleotide phosphodiesterase domain-containing protein	138.01	47.509	8.1867	2.42485	18.3339	ref|XP_008885966.1|3'5'-cyclic nucleotide phosphodiesterase domain-containing protein [Hammondia hammondi]	NA	32.5635	42.7725	10.2465	2.349	12.4937
XLOC_003663	SN3_00700495	scaffold00007:1340474-1371464	rhoptry kinase family protein rop26 (incomplete catalytic triad)	2540.28	240.386	78.6799	23.0517	50.179	ref|XP_008885324.1|rhoptry kinase family protein ROP26 (incomplete catalytic triad) [Hammondia hammondi]	NA	599.379	216.42	98.4757	22.3306	34.1946
XLOC_003840	SN3_00700580	scaffold00007:1616892-1621166	sag-related sequence srs53c	264.119	110.827	33.217	18.9667	70.2685	ref|XP_008883412.1|SAG-related sequence SRS53A [Hammondia hammondi]	NA	62.3189	99.7778	41.5744	18.3734	47.8846
XLOC_003858	SN3_00700715	scaffold00007:2099982-2108388	transmembrane protein	881.328	299.185	115.957	47.6989	88.658	ref|XP_008883933.1|hypothetical protein HHA_249300 [Hammondia hammondi]	NA	207.949	269.357	145.132	46.2068	60.4162
XLOC_003722	SN3_00700915	scaffold00007:2851607-2870679	atpase histidine kinase dna gyrase b hsp90 domain-containing protein	167.069	48.394	17.7421	13.2065	43.1774	ref|XP_008884710.1|ATPase/histidine kinase/DNA gyrase B/HSP90 domain-containing protein [Hammondia hammondi]	NA	39.4199	43.5692	22.206	12.7934	29.4233
XLOC_003906	SN3_00701105	scaffold00007:3294306-3337317	sarco endoplasmic reticulum ca2+-atpase	102.951	46.3337	39.4488	37.9165	47.3784	ref|XP_008889593.1|sarco/endoplasmic reticulum Ca2+-ATPase [Hammondia hammondi]	NA	24.2913	41.7143	49.3741	36.7304	32.2861
XLOC_003775	SN3_00701360	scaffold00007:4116099-4175463	transmembrane protein	78.8767	16.5826	6.14065	9.60183	12.8589	ref|XP_008888196.1|hypothetical protein HHA_301360 [Hammondia hammondi]	NA	18.611	14.9294	7.68563	9.30147	8.76272
XLOC_004122	SN3_00800140	scaffold00008:528053-544479	adp-ribosylation factor family protein	13.4364	5.80855	2.96495	3.16216	6.93493	ref|XP_008889018.1|hypothetical protein HHA_288260 [Hammondia hammondi], ADP-ribosylation factor 1, putative	NA	3.17032	5.22945	3.71093	3.06324	4.72582
XLOC_004033	SN3_00800705	scaffold00008:2295444-2322223	hcngp family protein	37.3218	17.414	13.5429	12.7195	12.3883	ref|XP_008889303.1|HCNGP family protein [Hammondia hammondi]	NA	8.80608	15.6779	16.9503	12.3216	8.44203
XLOC_004203	SN3_00800810	scaffold00008:2543301-2551115	transmembrane protein	90.5376	47.3458	37.4983	32.5283	37.6799	ref|XP_008882974.1|hypothetical protein HHA_260810 [Hammondia hammondi]	NA	21.3623	42.6255	46.9328	31.5108	25.677
XLOC_004052	SN3_00800845	scaffold00008:2691874-2706535	snare associated golgi protein	26.646	10.5019	5.45842	4.04061	7.86543	ref|XP_008887720.1|hypothetical protein HHA_279360 [Hammondia hammondi], At4g	NA	6.28712	9.45489	6.83175	3.91422	5.35991
XLOC_004215	SN3_00800915, (SN3_00800920)	scaffold00008:2866724-2919864	-	16.2744	5.89833	3.37912	3.33672	5.73505	ref|XP_008885198.1|eIF2 kinase IF2K-D (incomplete catalytic triad) [Hammondia hammondi]	NA	3.83994	5.31028	4.2293	3.23234	3.90816
XLOC_004065	SN3_00800925	scaffold00008:2924454-2962838	protein	47.0065	22.8107	13.0292	14.5003	19.0623	ref|XP_008885197.1|hypothetical protein HHA_319620 [Hammondia hammondi]	NA	11.0912	20.5365	16.3073	14.0467	12.99
XLOC_004222	SN3_00800970	scaffold00008:3092341-3119408	kinesin motor domain-containing protein	35.0363	9.79281	3.43102	1.39636	10.9461	ref|XP_008885185.1|kinesin motor domain-containing protein [Hammondia hammondi]	NA	8.26681	8.81649	4.29426	1.35268	7.45924
XLOC_004075	SN3_00801015	scaffold00008:3435213-3439472	m phase phosphoprotein mpp10	13.2835	6.00564	3.70068	3.83335	3.02242	ref|XP_008885863.1|M phase phosphoprotein MPP10, putative [Hammondia hammondi]	NA	3.13424	5.40689	4.63177	3.71344	2.05963
XLOC_004253	SN3_00801190	scaffold00008:4115886-4128006	tetratricopeptide repeat-containing protein	37.3965	19.883	12.2891	12.9806	13.8843	ref|XP_008883690.1|tetratricopeptide repeat-containing protein [Hammondia hammondi]	NA	8.8237	17.9007	15.381	12.5746	9.46148
XLOC_004278	SN3_00900175	scaffold00009:720216-755729	swi2 snf2 srcap ino80	10.5935	5.52365	3.38603	3.70708	4.9472	ref|XP_008885924.1|SWI2/SNF2 SRCAP/Ino80 [Hammondia hammondi]	NA	2.49954	4.97296	4.23795	3.59112	3.37128
XLOC_004416	SN3_00900205	scaffold00009:836288-842913	cytochrome c	108.381	32.1926	28.3971	14.5843	18.3978	ref|XP_008889533.1|cytochrome c, putative [Hammondia hammondi]	NA	25.5725	28.9831	35.5418	14.1281	12.5372
XLOC_004423	SN3_00900245	scaffold00009:983932-1003476	an1 family zinc finger domain-containing protein	80.4232	34.5725	22.0681	18.4304	34.0673	ref|XP_008886241.1|AN1 family Zinc finger domain-containing protein [Hammondia hammondi]	NA	18.9758	31.1257	27.6204	17.8539	23.2152
XLOC_004435	SN3_00900360	scaffold00009:1354679-1368176	cytochrome p450 superfamily protein	199.177	68.0277	9.24139	0.241802	37.1223	ref|XP_008883372.1|cytochrome p450 superfamily protein [Hammondia hammondi]	NA	46.9958	61.2455	11.5665	0.234238	25.2971
XLOC_004349	SN3_00900710	scaffold00009:2655293-2657015	prenylcysteine oxidase	287.541	66.3807	11.4945	0.53064	17.208	ref|XP_008885508.1|prenylcysteine oxidase [Hammondia hammondi]	NA	67.8453	59.7627	14.3865	0.514041	11.7264
XLOC_004366	SN3_00900895	scaffold00009:3294998-3329581	protein kinase domain partial	34.26	13.5101	14.0608	14.7982	14.3184	ref|XP_008888501.1|hypothetical protein HHA_321650 [Hammondia hammondi]	NA	8.08364	12.1632	17.5985	14.3353	9.7573
XLOC_004369	SN3_00900915, (SN3_00900920)	scaffold00009:3406550-3448401	-	9.30038	4.20844	3.35026	3.17628	2.14212	ref|XP_007134468.1|hypothetical protein PHAVU_010G049900g [Phaseolus vulgaris], {GRAM domain-containing protein}	NA	2.19442	3.78887	4.19318	3.07692	1.45975
XLOC_004385	SN3_00901020	scaffold00009:3912317-3924243	transmembrane domain protein	57.0318	17.04	3.02718	1.10739	24.8784	ref|XP_008885752.1|hypothetical protein HHA_230820 [Hammondia hammondi]	NA	13.4566	15.3412	3.78881	1.07275	16.9534
XLOC_004524	SN3_00901030	scaffold00009:3930434-3959839	conserved hypothetical protein	7.4647	3.91744	3.5418	3.48142	2.63485	ref|XP_008885755.1|hypothetical protein HHA_230700 [Hammondia hammondi]	NA	1.7613	3.52688	4.43291	3.37252	1.79552
XLOC_004654	SN3_01000030	scaffold00010:137248-145954	hypothetical protien	7.23703	3.23045	2.74048	2.15281	1.27829	ref|XP_008887317.1|ribosomal RNA large subunit methyltransferase FTSJ1, putative [Hammondia hammondi]	NA	1.70758	2.90838	3.42998	2.08547	0.871093
XLOC_004538	SN3_01000075	scaffold00010:291272-301435	hypothetical protien	32.4261	13.4629	7.95796	4.54952	4.47846	ref|XP_008883561.1|cytochrome b5 family heme/steroid binding domain-containing protein [Hammondia hammondi]	NA	7.65094	12.1207	9.96017	4.40721	3.05186
XLOC_004551	SN3_01000210	scaffold00010:707908-722554	phosphoglycerate mutase family protein	15.0112	7.01436	3.97312	2.72718	5.07797	ref|XP_008883345.1|phosphoglycerate mutase family protein [Hammondia hammondi]	NA	3.54189	6.31505	4.97275	2.64187	3.46039
XLOC_004571	SN3_01000355	scaffold00010:1273637-1302942	macro domain-containing protein	15.0243	7.40021	1.74953	1.10524	6.42654	ref|XP_009166044.1|hypothetical protein T265_03319 [Opisthorchis viverrini], ganglioside-induced differentiation-associated protein 2 isoform	NA	3.54498	6.66243	2.18971	1.07067	4.37938
XLOC_004626	SN3_01000805	scaffold00010:2776376-2805100	hypothetical protien	16.3204	8.26674	6.9974	7.01822	8.91304	ref|XP_008887492.1|hypothetical protein HHA_239410 [Hammondia hammondi]	NA	3.8508	7.44257	8.75794	6.79868	6.07381
XLOC_004737	SN3_01000865	scaffold00010:2929052-2962780	protein kinase domain protein	20.654	7.27619	1.95167	2.05876	2.19411	ref|XP_008887494.1|hypothetical protein HHA_239885 [Hammondia hammondi]	NA	4.87331	6.55077	2.44271	1.99436	1.49518
XLOC_004782	SN3_01100115	scaffold00011:380362-393801	chromo (chrromatin organization modifier) domain-containing protein	15.8494	6.07713	1.07043	2.08799	6.70187	ref|XP_008882363.1|'chromo' (CHRromatin Organization MOdifier) domain-containing protein [Hammondia hammondi]	NA	3.73966	5.47126	1.33975	2.02268	4.567
XLOC_004947	SN3_01100490	scaffold00011:1832578-1845590	#NAME?	531.13	189.302	26.6591	4.54076	64.1191	ref|XP_008885221.1|IgA-specific serine endopeptidase [Hammondia hammondi]	NA	125.32	170.429	33.3665	4.39872	43.6941
XLOC_005187	SN3_01200535	scaffold00012:1937512-1957809	dead deah box helicase	22.8209	11.6232	12.5534	9.58924	6.07989	ref|XP_008886319.1|DEAD/DEAH box helicase [Hammondia hammondi]	NA	5.38459	10.4644	15.7118	9.28928	4.14315
XLOC_005191	SN3_01200580	scaffold00012:2130617-2145840	rna pseudouridine synthase	23.5094	9.89777	8.79357	12.2353	9.37528	ref|XP_008886218.1|hypothetical protein HHA_222120 [Hammondia hammondi]	NA	5.54704	8.91099	11.006	11.8526	6.3888
XLOC_005192	SN3_01200585	scaffold00012:2151539-2157721	hypothetical protien	2594.71	403.87	54.5728	0.629528	6.33734	ref|XP_008885056.1|rhoptry kinase family protein ROP19A, putative [Hammondia hammondi]	NA	612.222	363.605	68.3032	0.609836	4.31859
XLOC_005211	SN3_01200720	scaffold00012:2619053-2658643	electron transfer flavoprotein-ubiquinone oxidoreductase	20.1913	9.78099	6.65549	7.22486	4.71946	ref|XP_008887203.1|electron transfer flavoprotein-ubiquinone oxidoreductase [Hammondia hammondi]	NA	4.76414	8.80585	8.33	6.99886	3.21609
XLOC_005222	SN3_01200800	scaffold00012:2986383-3009567	nli interacting factor family phosphatase	9.82033	5.26831	4.22141	4.93625	3.92074	ref|XP_008882179.1|NLI interacting factor family phosphatase [Hammondia hammondi]	NA	2.31711	4.74307	5.28351	4.78184	2.6718
XLOC_005391	SN3_01300245	scaffold00013:742340-764873	transmembrane protein	193.962	60.2107	10.0252	8.14171	15.006	ref|XP_008887228.1|hypothetical protein HHA_264970 [Hammondia hammondi]	NA	45.7653	54.2078	12.5475	7.88703	10.2259
XLOC_005278	SN3_01300350	scaffold00013:1109071-1133440	transmembrane protein	53.5965	28.7121	25.9007	23.9858	18.1761	ref|XP_008882030.1|hypothetical protein HHA_226580 [Hammondia hammondi]	NA	12.6461	25.8496	32.4173	23.2355	12.3861
XLOC_005421	SN3_01300460	scaffold00013:1607834-1631855	tbc domain-containing protein	13.3929	6.45113	3.41298	3.84331	5.62978	ref|XP_009821522.1|hypothetical protein H257_00498 [Aphanomyces astaci]	NA	3.16005	5.80797	4.27168	3.72309	3.83642
XLOC_005439	SN3_01300645	scaffold00013:2222179-2277737	protein c14orf29	16.4211	5.43149	1.97353	1.60719	7.0394	ref|XP_008614637.1|hypothetical protein SDRG_10426 [Saprolegnia diclina VS20]	NA	3.87456	4.88998	2.47007	1.55692	4.79701
XLOC_005343	SN3_01300815	scaffold00013:2937698-3008850	adenylate cyclase	13.0848	6.15837	0.588939	0.0955662	5.59799	ref|XP_008882453.1|adenylate cyclase, putative [Hammondia hammondi]	NA	3.08736	5.5444	0.737115	0.0925768	3.81476
XLOC_005492	SN3_01400140	scaffold00014:565838-581056	bromodomain-containing protein	21.5026	8.60441	5.79439	5.28167	6.32966	ref|XP_008884895.1|bromodomain-containing protein [Hammondia hammondi]	NA	5.07354	7.74657	7.25225	5.11645	4.31336
XLOC_005608	SN3_01400215	scaffold00014:788572-805896	major facilitator family protein	33.8109	14.8096	5.0039	5.54903	13.372	ref|XP_008883900.1|transporter, major facilitator family protein [Hammondia hammondi]	NA	7.97768	13.3331	6.26287	5.37545	9.11238
XLOC_005510	SN3_01400345	scaffold00014:1144359-1160800	cysteine dioxygenase	57.9028	20.1201	6.89652	5.83256	12.992	ref|XP_008884260.1|hypothetical protein HHA_244412 [Hammondia hammondi], cysteine dioxygenase	NA	13.6622	18.1142	8.63168	5.65011	8.85342
XLOC_005627	SN3_01400365	scaffold00014:1184095-1196866	pseudouridylate synthase	256.133	89.9062	76.4224	52.9041	27.2824	ref|XP_008884258.1|pseudouridylate synthase, putative [Hammondia hammondi]	NA	60.4346	80.9428	95.6502	51.2492	18.5916
XLOC_005631	SN3_01400400	scaffold00014:1273686-1281579	ubiquitin-conjugating enzyme e2 2	160.931	69.0318	37.6741	50.2159	69.7225	ref|XP_008886355.1|ubiquitin conjugating enzyme E2, putative [Hammondia hammondi]	NA	37.9717	62.1495	47.1529	48.6451	47.5125
XLOC_005634	SN3_01400415	scaffold00014:1325719-1359548	transmembrane protein	6.7328	3.63587	1.75688	1.91041	2.17084	ref|XP_008886351.1|hypothetical protein HHA_216070 [Hammondia hammondi]	NA	1.5886	3.27338	2.19891	1.85065	1.47932
XLOC_005639	SN3_01400455	scaffold00014:1430161-1472422	hypothetical protein TGVEG_216030, partial	12.9328	5.17397	4.5666	4.39702	5.99479	ref|XP_008886344.1|hypothetical protein HHA_216030 [Hammondia hammondi]	NA	3.05149	4.65814	5.71555	4.25948	4.08516
XLOC_005646	SN3_01400520	scaffold00014:1714524-1775959	gpi-anchored micronemal antigen	311.738	98.9451	19.022	5.98825	60.6271	ref|XP_008626253.1|hypothetical protein YYE_04390 [Plasmodium vinckei vinckei]	NA	73.5546	89.0805	23.8079	5.80093	41.3145
XLOC_005653	SN3_01400565	scaffold00014:1902441-1934363	defects in morphology 1 precursor	26.3642	7.44839	4.60509	6.76486	12.0279	ref|XP_008886643.1|hypothetical protein HHA_215550 [Hammondia hammondi], defects in morphology precursor 1	NA	6.22063	6.7058	5.76372	6.55325	8.19644
XLOC_005667	SN3_01400685	scaffold00014:2330730-2355389	major facilitator family protein	43.6309	18.33	9.25669	8.50396	7.47058	ref|XP_008887777.1|hypothetical protein HHA_240080 [Hammondia hammondi], transporter, major facilitator family protein	NA	10.2947	16.5025	11.5857	8.23795	5.09084
XLOC_005810	SN3_01500175	scaffold00015:605462-612178	hypothetical protein TGDOM2_310570	15.7241	8.23714	8.35349	7.82455	6.27582	ref|XP_008886586.1|hypothetical protein HHA_310570 [Hammondia hammondi]	NA	3.7101	7.41592	10.4552	7.57979	4.27667
XLOC_005763	SN3_01500660	scaffold00015:2038792-2056079	glutamate-cysteine catalytic subunit domain-containing protein	20.7612	10.4843	3.47618	4.00264	5.04039	ref|XP_008885595.1|glutamate-cysteine ligase, catalytic subunit domain-containing protein [Hammondia hammondi]	NA	4.8986	9.43904	4.35078	3.87743	3.43478
XLOC_005880	SN3_01500760	scaffold00015:2367240-2388839	vacuolar proton translocating atpase subunit a	91.4452	40.9993	12.4156	7.81733	14.0703	ref|XP_008885573.1|vacuolar proton translocating ATPase subunit A, putative [Hammondia hammondi]	NA	21.5765	36.9118	15.5393	7.5728	9.58823
XLOC_005884	SN3_01500795	scaffold00015:2489483-2519187	kow motif domain-containing protein	12.5272	6.47561	5.45917	5.00521	4.77848	ref|XP_008882805.1|KOW motif domain-containing protein [Hammondia hammondi], transcription elongation factor SPT5 isoform	NA	2.95579	5.83001	6.83269	4.84864	3.2563
XLOC_005900	SN3_01600060	scaffold00016:192534-218989	na+ h+ exchanger partial	20.4846	9.18536	6.53488	3.92997	2.73541	ref|XP_008883086.1|Na+/H+ exchanger NHE1 [Hammondia hammondi]	NA	4.83334	8.2696	8.17905	3.80704	1.86405
XLOC_006003	SN3_01600170	scaffold00016:630782-643437	diacylglycerol kinase catalytic domain-containing protein	17.8471	9.76131	6.72182	3.2227	2.06786	ref|XP_008883054.1|diacylglycerol kinase catalytic domain-containing protein [Hammondia hammondi]	NA	4.21102	8.78813	8.41302	3.12189	1.40915
XLOC_006013	SN3_01600260	scaffold00016:876976-897835	rna recognition motif-containing protein	111.129	42.6653	19.531	16.2043	7.43586	ref|XP_008881707.1|RNA recognition motif-containing protein [Hammondia hammondi]	NA	26.2209	38.4117	24.445	15.6974	5.06718
XLOC_005934	SN3_01600365	scaffold00016:1225781-1245407	sulfite oxidase	9.98381	2.42821	2.03178	2.52862	2.75085	ref|XP_008888161.1|sulfite oxidase, putative [Hammondia hammondi]	NA	2.35568	2.18612	2.54297	2.44952	1.87457
XLOC_005942	SN3_01600425	scaffold00016:1506347-1566696	gtp-binding protein	444.477	81.1273	13.2181	1.37823	19.9771	ref|XP_008888697.1|hypothetical protein HHA_255470 [Hammondia hammondi]	NA	104.874	73.0391	16.5438	1.33512	13.6134
XLOC_006039	SN3_01600465	scaffold00016:1698144-1707731	ef hand domain-containing protein	245.655	111.072	31.1218	13.7282	19.1688	ref|XP_008888705.1|EF hand domain-containing protein [Hammondia hammondi]	NA	57.9623	99.9984	38.952	13.2988	13.0626
XLOC_006042	SN3_01600510	scaffold00016:1854942-1871297	microneme protein mic12	65.8084	23.8225	14.5885	12.2201	33.5533	ref|XP_008887694.1|microneme protein MIC12 [Hammondia hammondi]	NA	15.5275	21.4475	18.2589	11.8378	22.865
XLOC_006046	SN3_01600535	scaffold00016:1951735-1982761	cation channel family protein	79.7748	26.9626	25.2576	14.071	14.0431	ref|XP_008887698.1|transporter, cation channel family protein [Hammondia hammondi]	NA	18.8229	24.2745	31.6124	13.6308	9.5697
XLOC_006188	SN3_01700120	scaffold00017:610325-661810	large protein with a ubr1-like ring finger related treble related	9.31696	4.63517	2.77614	3.51831	4.00824	ref|XP_008884617.1|zinc finger in N-recognin protein [Hammondia hammondi]	NA	2.19834	4.17306	3.47461	3.40825	2.73142
XLOC_006105	SN3_01700215	scaffold00017:970031-1015263	n-ethylmaleimide-sensitive fusion	26.8402	13.3475	9.29399	7.39261	9.96475	ref|XP_008885247.1|N-ethylmaleimide-sensitive fusion protein, putative [Hammondia hammondi], vesicle fusing ATPase	NA	6.33294	12.0168	11.6323	7.16136	6.7905
XLOC_006109	SN3_01700245	scaffold00017:1081474-1097204	atpase histidine kinase dna gyrase b hsp90 domain-containing protein	114.527	38.6796	11.6532	6.98234	24.21	ref|XP_008885243.1|ATPase/histidine kinase/DNA gyrase B/HSP90 domain-containing protein [Hammondia hammondi]	NA	27.0226	34.8233	14.5851	6.76393	16.498
XLOC_006112	SN3_01700260	scaffold00017:1131046-1163406	mrp family domain-containing protein	8.35349	3.76006	2.51265	2.24224	2.22948	ref|XP_008885240.1|MRP family domain-containing protein [Hammondia hammondi]	NA	1.97101	3.38519	3.14483	2.1721	1.51928
XLOC_006116	SN3_01700300	scaffold00017:1275793-1311816	zinc c3hc4 type (ring finger) domain-containing partial	13.6362	4.93243	1.77624	2.25443	5.27392	ref|XP_008881772.1|zinc finger, C3HC4 type (RING finger) domain-containing protein [Hammondia hammondi]	NA	3.21746	4.44068	2.22314	2.18391	3.59392
XLOC_006117	SN3_01700305	scaffold00017:1312238-1324003	zinc c3hc4 type (ring finger) domain-containing partial	32.1427	12.4025	4.03458	6.03233	13.5461	ref|XP_008881772.1|zinc finger, C3HC4 type (RING finger) domain-containing protein [Hammondia hammondi]	NA	7.58407	11.166	5.04968	5.84363	9.23102
XLOC_006127	SN3_01700395	scaffold00017:1524793-1541670	ap2 domain transcription factor ap2x-4	7.86181	3.84379	2.77503	3.04349	3.61465	ref|XP_008816020.1|hypothetical protein C922_02199 [Plasmodium inui San Antonio 1]	NA	1.85499	3.46057	3.47322	2.94829	2.46321
XLOC_006220	SN3_01700405	scaffold00017:1584399-1613551	3-hydroxyisobutyryl- mitochondrial	29.7646	13.5501	12.8875	13.3825	11.6831	ref|XP_008881792.1|enoyl-CoA hydratase/isomerase family protein [Hammondia hammondi]	NA	7.02296	12.1992	16.13	12.9639	7.96147
XLOC_006240	SN3_01700540	scaffold00017:2151647-2179137	fha domain	27.6012	7.72189	2.66494	2.76818	6.86058	ref|XP_008889002.1|FHA domain-containing protein [Hammondia hammondi]	NA	6.5125	6.95204	3.33544	2.68159	4.67516
XLOC_006248	SN3_01700600	scaffold00017:2347183-2394069	hect-domain (ubiquitin-transferase) domain-containing protein	25.0599	9.87097	4.54537	4.51702	8.05835	ref|XP_008888335.1|HECT-domain (ubiquitin-transferase) domain-containing protein [Hammondia hammondi]	NA	5.91288	8.88686	5.68898	4.37572	5.49138
XLOC_006312	SN3_01800440	scaffold00018:1323268-1357766	integral membrane protein	377.435	153.934	23.5928	4.25867	99.4232	ref|XP_008887476.1|integral membrane protein, putative [Hammondia hammondi]	NA	89.0558	138.587	29.5287	4.12545	67.7521
XLOC_006432	SN3_01800685	scaffold00018:2169261-2200582	toxolysin tln4	109.69	26.0646	3.74018	0.476256	20.2944	ref|XP_008886014.1|toxolysin TLN4 [Hammondia hammondi]	NA	25.8813	23.466	4.6812	0.461358	13.8297
XLOC_006456	SN3_01900045	scaffold00019:102582-125063	hypothetical protein HHA_245610	156.06	58.8056	10.712	9.12453	35.5006	ref|XP_008883663.1|hypothetical protein HHA_245610 [Hammondia hammondi]	NA	36.8223	52.9428	13.4071	8.83911	24.192
XLOC_006586	SN3_01900305	scaffold00019:880210-888416	peptidase family m3 protein	949.935	176.515	17.9791	0.585543	2.36554	ref|XP_008882013.1|peptidase family M3 protein [Hammondia hammondi]	NA	224.137	158.917	22.5026	0.567227	1.612
XLOC_006596	SN3_01900380	scaffold00019:1036487-1067133	protein phosphatase 2c domain-containing protein	552.369	152.261	22.093	1.87617	39.7611	ref|XP_008888732.1|protein phosphatase 2C domain-containing protein [Hammondia hammondi], rhomboid protease ROM5	NA	130.331	137.081	27.6516	1.81748	27.0953
XLOC_006500	SN3_01900395	scaffold00019:1078644-1097096	brca1 c terminus domain-containing protein	6.94331	2.78671	1.88266	1.43216	1.89467	ref|XP_008885407.1|BRCA1 C Terminus (BRCT) domain-containing protein [Hammondia hammondi]	NA	1.63827	2.50888	2.35633	1.38736	1.29113
XLOC_006616	SN3_01900575	scaffold00019:1733903-1740178	-	598.01	115.786	15.7224	0.450062	221.424	ref|XP_008886888.1|microneme protein MIC4 [Hammondia hammondi]	NA	141.1	104.242	19.6781	0.435984	150.89
XLOC_006725	SN3_02000035	scaffold00020:178409-215003	pre-mrna-splicing factor atp-dependent rna	10.2595	4.71304	5.00133	3.77308	3.96952	ref|XP_008885796.1|pre-mRNA-splicing factor ATP-dependent RNA helicase, putative [Hammondia hammondi]	NA	2.42073	4.24316	6.25966	3.65505	2.70504
XLOC_006662	SN3_02000185	scaffold00020:756302-786523	afg1 family protein	43.0293	10.3127	5.03668	4.59956	6.37241	ref|XP_008886441.1|ATPase, AFG1 family protein [Hammondia hammondi]	NA	10.1528	9.28455	6.3039	4.45568	4.34249
XLOC_006668	SN3_02000230	scaffold00020:907924-922806	helicase	11.5896	5.69961	4.79867	4.63251	2.97446	ref|XP_008886433.1|helicase [Hammondia hammondi]	NA	2.73457	5.13137	6.00601	4.4876	2.02695
XLOC_006697	SN3_02000435	scaffold00020:1586758-1629766	metal cation zip family protein	99.3556	31.609	8.68472	6.16523	17.1101	ref|XP_008882916.1|metal cation transporter, ZIP family protein [Hammondia hammondi]	NA	23.4429	28.4577	10.8698	5.97238	11.6597
XLOC_006788	SN3_02000505	scaffold00020:1891007-1907638	autophagy protein apg9 protein	11.737	4.91903	1.12387	0.877212	5.24203	ref|XP_008882981.1|autophagy protein apg9 protein [Hammondia hammondi]	NA	2.76934	4.42862	1.40663	0.849772	3.57219
XLOC_006790	SN3_02000515	scaffold00020:1945049-1971720	transmembrane protein	186.681	78.5577	30.949	23.0762	43.3458	ref|XP_008882983.1|hypothetical protein HHA_260620 [Hammondia hammondi]	NA	44.0474	70.7257	38.7357	22.3544	29.5381
XLOC_006800	SN3_02000615	scaffold00020:2289743-2376141	hypothetical protien	3.08103	0.821881	0.229422	0.206554	0.349356	ref|XP_008889349.1|acetyl-coA carboxylase ACC2 [Hammondia hammondi]	NA	0.726969	0.739942	0.287144	0.200093	0.238069
XLOC_006898	SN3_02100080	scaffold00021:297898-320434	glycogen phosphorylase	331.298	124.429	24.0496	21.2872	59.5617	ref|XP_008886595.1|glycogen phosphorylase 1, putative [Hammondia hammondi]	NA	78.1697	112.024	30.1004	20.6213	40.5884
XLOC_006824	SN3_02100160	scaffold00021:601356-612965	n-methyl-d-aspartate receptor-associated protein	118.276	52.4476	24.8966	21.5867	41.8096	ref|XP_008884592.1|N-methyl-D-aspartate receptor-associated protein [Hammondia hammondi]	NA	27.9072	47.2187	31.1606	20.9114	28.4912
XLOC_006922	SN3_02100275	scaffold00021:931181-962691	sec23 sec24 trunk domain-containing protein	50.29	26.4918	19.7519	26.62	27.1399	ref|XP_008887922.1|Sec23/Sec24 trunk domain-containing protein [Hammondia hammondi]	NA	11.8659	23.8506	24.7215	25.7873	18.4945
XLOC_006947	SN3_02100485	scaffold00021:1763341-1788435	hypothetical protien	10.7166	5.22311	3.7257	4.39715	4.70359	ref|XP_008886690.1|cytochrome protein B, putative [Hammondia hammondi]	NA	2.52858	4.70238	4.66308	4.2596	3.20527
XLOC_007070	SN3_02200220	scaffold00022:711617-745073	hypothetical protien	619.884	91.2702	20.3027	4.97912	81.1012	ref|XP_009028932.1|hypothetical protein HELRODRAFT_164684 [Helobdella robusta], hemicentin-1	NA	146.262	82.1708	25.4108	4.82337	55.2666
XLOC_006997	SN3_02200225	scaffold00022:745131-758849	hypothetical protein TGP89_274050	117.839	42.2659	18.6234	12.0615	12.8977	ref|XP_008882708.1|hypothetical protein HHA_274040 [Hammondia hammondi]	NA	27.8041	38.0521	23.309	11.6842	8.78916
XLOC_007033	SN3_02200560	scaffold00022:1883936-1919883	endonuclease exonuclease phosphatase family protein	364.256	109.096	15.8329	0.592974	10.0262	ref|XP_008883918.1|endonuclease/exonuclease/phosphatase family protein [Hammondia hammondi]	NA	85.9462	98.2194	19.8164	0.574425	6.83237
XLOC_007035	SN3_02200580	scaffold00022:1923872-1930322	methyltransferase domain protein	10.2827	3.48744	2.37905	2.44762	2.1471	ref|XP_008883915.1|hypothetical protein HHA_249010 [Hammondia hammondi], Putative S-adenosylmethionine-dependent methyltransferase	NA	2.4262	3.13975	2.97762	2.37106	1.46315
XLOC_007117	SN3_02200630	scaffold00022:2018800-2057778	phosphatidylinositol 3- and 4-kinase	44.6302	14.7298	6.65834	4.42364	5.53758	ref|XP_008888367.1|phosphatidylinositol 3- and 4-kinase [Hammondia hammondi]	NA	10.5305	13.2613	8.33357	4.28526	3.77359
XLOC_007158	SN3_02300295	scaffold00023:924269-945708	elmo ced-12 family protein	11.3136	2.91878	1.60578	1.07086	3.65292	ref|XP_009055433.1|hypothetical protein LOTGIDRAFT_209335 [Lottia gigantea]	NA	2.66944	2.62779	2.00979	1.03736	2.48929
XLOC_007160	SN3_02300310	scaffold00023:980664-1002348	yt521-b family protein	12.6487	6.60716	4.54909	4.62845	5.90087	ref|XP_008817729.1|hypothetical protein C922_03920 [Plasmodium inui San Antonio 1]	NA	2.98446	5.94844	5.69364	4.48367	4.02116
XLOC_007265	SN3_02300500	scaffold00023:1555306-1568558	glyoxalase family protein	41.4123	13.8818	4.24773	3.04486	8.49964	ref|XP_007372062.1|glyoxalase I [Spathaspora passalidarum NRRL Y-27907]	NA	9.77123	12.4978	5.31645	2.94961	5.7921
XLOC_007287	SN3_02300610	scaffold00023:2020718-2051095	ubiquitin carboxyl-terminal hydrolase	86.6823	18.1375	5.22871	6.89021	7.22113	ref|XP_008887064.1|ubiquitin carboxyl-terminal hydrolase [Hammondia hammondi]	NA	20.4527	16.3292	6.54425	6.67468	4.92085
XLOC_007289	SN3_02300625	scaffold00023:2124010-2153640	dishevelled egl-10 leckstrin domain protein	28.3341	10.4393	3.24825	4.2218	5.91232	ref|XP_008888534.1|hypothetical protein HHA_277790 [Hammondia hammondi]	NA	6.68543	9.39853	4.06551	4.08974	4.02896
XLOC_007300	SN3_02400065	scaffold00024:177244-187561	mip18 family protein	12.1681	6.1693	4.42798	4.11889	2.9363	ref|XP_008884909.1|hypothetical protein HHA_306590 [Hammondia hammondi]	NA	2.87106	5.55424	5.54205	3.99005	2.00095
XLOC_007407	SN3_02400320	scaffold00024:882953-919638	hect-domain (ubiquitin-transferase) domain-containing protein	25.5651	10.5959	3.39269	3.5221	3.1874	ref|XP_008887168.1|HECT-domain (ubiquitin-transferase) domain-containing protein [Hammondia hammondi]	NA	6.03208	9.53952	4.24629	3.41193	2.17206
XLOC_007346	SN3_02400395, (SN3_02400400)	scaffold00024:1302063-1326495	-	21.8341	6.82236	1.9455	1.53493	10.3877	ref|XP_008889530.1|hypothetical protein HHA_229380 [Hammondia hammondi]	NA	5.15175	6.14219	2.43499	1.48692	7.07872
XLOC_007354	SN3_02400455	scaffold00024:1515094-1536071	er lumen protein retaining receptor	74.7868	35.1144	19.4869	18.0806	30.9162	ref|XP_008881802.1|ER lumen protein retaining receptor, putative [Hammondia hammondi]	NA	17.6459	31.6136	24.3898	17.515	21.0679
XLOC_007430	SN3_02400480	scaffold00024:1655051-1684771	hypothetical protien	138.444	32.7167	8.40405	2.91125	55.1804	ref|XP_008888158.1|periodic tryptophan protein PWP2, putative [Hammondia hammondi]	NA	32.6659	29.4549	10.5185	2.82018	37.6028
XLOC_007550	SN3_02500230	scaffold00025:545334-570988	3 saliva family protein	225.144	74.3988	15.6392	4.98952	48.8833	ref|XP_008888388.1|MtN3/saliva family protein [Hammondia hammondi], bidirectional sugar tranporter protein	NA	53.1227	66.9814	19.574	4.83344	33.3116
XLOC_007577	SN3_02500430	scaffold00025:1275651-1288146	hypothetical protien	14.3964	6.61291	3.673	3.90486	5.88339	ref|XP_008885127.1|hypothetical protein HHA_299250 [Hammondia hammondi]	NA	3.39683	5.95362	4.59712	3.78271	4.00925
XLOC_007519	SN3_02500645	scaffold00025:1878746-1916805	transmembrane protein	109.482	42.381	24.0919	17.097	26.4966	ref|XP_008887622.1|hypothetical protein HHA_281440 [Hammondia hammondi]	NA	25.8323	38.1557	30.1534	16.5622	18.0562
XLOC_007686	SN3_02600025	scaffold00026:63044-71310	transmembrane protein	565.329	182.717	28.5543	1.63189	0.717849	ref|XP_008882782.1|hypothetical protein HHA_233220 [Hammondia hammondi]	NA	133.389	164.501	35.7385	1.58084	0.48918
XLOC_007610	SN3_02600030	scaffold00026:71361-90668	rna-binding protein 8a family protein	36.2335	18.1016	15.5837	15.6525	13.5489	ref|XP_008882781.1|RNA-binding protein 8A family protein [Hammondia hammondi]	NA	8.54929	16.2969	19.5045	15.1629	9.23292
XLOC_007688	SN3_02600050	scaffold00026:142781-177615	gtp-binding partial	31.588	17.1824	16.1551	12.7345	11.9933	ref|XP_008882779.1|GTP-binding protein, putative [Hammondia hammondi]	NA	7.45319	15.4694	20.2197	12.3362	8.17286
XLOC_007629	SN3_02600160	scaffold00026:698026-726764	cell-cycle-associated protein kinase gsk	42.9682	18.0767	11.2432	10.2866	15.7344	ref|XP_008887193.1|cell-cycle-associated protein kinase GSK, putative [Hammondia hammondi]	NA	10.1383	16.2745	14.072	9.96482	10.7222
XLOC_007712	SN3_02600175	scaffold00026:740340-761006	tetratricopeptide repeat - u-box domain-containing protein	22.2496	9.91345	10.4506	9.13863	8.15889	ref|XP_008816806.1|STIP1 likey and U-box containing protein 1 [Plasmodium inui San Antonio 1], E3-ubiquitin protein-ligase like protein	NA	5.24979	8.9251	13.08	8.85276	5.55989
XLOC_007662	SN3_02600445	scaffold00026:1559907-1588917	synaptobrevin family protein	72.787	31.3623	12.4124	10.097	29.6467	ref|XP_008882386.1|synaptobrevin family protein [Hammondia hammondi]	NA	17.1741	28.2356	15.5353	9.78116	20.2028
XLOC_007669	SN3_02600495	scaffold00026:1753693-1769946	transcription initiation factor tfiid complex subunit taf6	16.2849	6.35394	6.47315	6.50831	6.36593	ref|XP_008888141.1|transcription initiation factor TFIID complex subunit TAF6 [Hammondia hammondi]	NA	3.84242	5.72047	8.10179	6.30472	4.33808
XLOC_007755	SN3_02700005	scaffold00027:5299-12672	glutathione s-transferase	688.979	199.261	54.5129	55.9803	108.464	ref|XP_008817475.1|glutathione S-transferase [Plasmodium inui San Antonio 1]	NA	162.565	179.395	68.2283	54.2292	73.913
XLOC_007768	SN3_02700115	scaffold00027:416892-454455	hypothetical protein, conserved	201.517	76.3353	58.4545	54.0781	68.1205	ref|XP_008886273.1|adaptor complexes medium subunit family protein [Hammondia hammondi]	NA	47.5479	68.7249	73.1616	52.3865	46.4208
XLOC_007779	SN3_02700205	scaffold00027:760915-806749	rna pseudouridine synthase superfamily protein	21.8745	8.03782	4.63991	4.64021	9.89531	ref|XP_008883301.1|RNA pseudouridine synthase superfamily protein [Hammondia hammondi]	NA	5.16129	7.23647	5.80731	4.49506	6.74318
XLOC_007781	SN3_02700215	scaffold00027:826405-921852	sma protein	13.4905	6.32147	4.02275	2.95914	2.84653	ref|XP_008626646.1|hypothetical protein YYE_04787 [Plasmodium vinckei vinckei]	NA	3.18308	5.69124	5.03487	2.86658	1.93977
XLOC_007840	SN3_02700240	scaffold00027:949739-974104	superkiller viralicidic activity 2 family 2	13.069	6.02225	6.05825	5.47365	4.23963	ref|XP_008884042.1|Superkiller viralicidic activity 2 family 2, putative [Hammondia hammondi]	NA	3.08363	5.42185	7.5825	5.30243	2.8891
XLOC_007849	SN3_02700320	scaffold00027:1290200-1306041	n-terminal domain-containing protein	106.8	32.0976	7.43204	2.87218	17.7696	ref|XP_008884808.1|cyclin, N-terminal domain-containing protein [Hammondia hammondi]	NA	25.1995	28.8976	9.30193	2.78234	12.1091
XLOC_007795	SN3_02700350	scaffold00027:1457377-1481777	elongator complex protein elp3	10.4851	4.22216	2.81363	2.46713	2.94502	ref|XP_008884814.1|elongator complex protein ELP3 [Hammondia hammondi]	NA	2.47396	3.80122	3.52154	2.38996	2.00689
XLOC_007964	SN3_02800390	scaffold00028:1222689-1251472	red family protein n-terminal region partial	19.9736	8.53031	6.72076	6.4374	6.59181	ref|XP_008883940.1|RED family protein [Hammondia hammondi]	NA	4.71277	7.67986	8.41169	6.23603	4.492
XLOC_007907	SN3_02800395	scaffold00028:1251753-1274453	esterase lipase thioesterase domain-containing protein	8.13773	4.04386	2.53833	3.4164	4.1426	ref|XP_009759238.1|PREDICTED: uncharacterized protein LOC104211736 isoform X2 [Nicotiana sylvestris]	NA	1.9201	3.6407	3.17697	3.30953	2.82298
XLOC_007968	SN3_02800455	scaffold00028:1464302-1479461	transmembrane protein	48.9352	21.6481	19.1262	13.8657	13.2494	ref|XP_008885750.1|hypothetical protein HHA_230840 [Hammondia hammondi]	NA	11.5463	19.4898	23.9383	13.432	9.02883
XLOC_008034	SN3_02900045	scaffold00029:199476-232641	calcium-dependent protein kinase cdpk6	62.3626	23.6423	3.71355	0.918903	11.4157	ref|XP_008889355.1|calcium-dependent protein kinase CDPK6 [Hammondia hammondi]	NA	14.7145	21.2852	4.64787	0.890159	7.77925
XLOC_007991	SN3_02900145	scaffold00029:590194-616287	myb family dna-binding domain-containing protein	26.2289	9.4979	7.99704	6.92504	9.32455	ref|XP_008888483.1|Myb family DNA-binding domain-containing protein [Hammondia hammondi]	NA	6.18871	8.55098	10.0091	6.70842	6.35423
XLOC_008050	SN3_02900190	scaffold00029:724745-735365	cytoplasmic asparaginase i	58.3112	24.9379	24.2498	26.683	26.7064	ref|XP_008889063.1|L-asparaginase, putative [Hammondia hammondi]	NA	13.7585	22.4517	30.351	25.8483	18.1991
XLOC_008001	SN3_02900235	scaffold00029:901946-947722	ccaat-box dna-binding subunit related protein	18.9085	10.2413	4.68159	5.53488	9.90554	ref|XP_008889076.1|hypothetical protein HHA_288930 [Hammondia hammondi]	NA	4.46146	9.22027	5.85947	5.36174	6.75015
XLOC_008018	SN3_02900380	scaffold00029:1318345-1334891	tyrosine kinase-like protein	27.4029	9.73785	3.05606	3.45852	11.0499	ref|XP_008885489.1|Tyrosine kinase-like (TKL) protein [Hammondia hammondi]	NA	6.46571	8.76701	3.82496	3.35033	7.52998
XLOC_008069	SN3_02900405	scaffold00029:1453199-1467456	gaf domain protein	25.722	13.7824	6.2524	7.46301	13.9725	ref|XP_008885482.1|hypothetical protein HHA_236510 [Hammondia hammondi]	NA	6.0691	12.4083	7.8255	7.22956	9.52159
XLOC_008086	SN3_03000060	scaffold00030:270620-281163	e2f-associated phosphoprotein	9.15547	4.03414	3.49564	2.53804	4.14789	ref|XP_006681232.1|hypothetical protein BATDEDRAFT_91045 [Batrachochytrium dendrobatidis JAM81]	NA	2.16023	3.63195	4.37514	2.45865	2.82659
XLOC_008133	SN3_03000135	scaffold00030:541809-558024	translation initiation factor	272.523	107.061	110.299	83.5307	53.478	ref|XP_008881725.1|eukaryotic initiation factor-4E, putative [Hammondia hammondi]	NA	64.3018	96.3873	138.05	80.9178	36.4427
XLOC_008111	SN3_03000245	scaffold00030:1124886-1153603	hect-domain (ubiquitin-transferase) domain-containing protein	20.3191	9.14573	3.96414	5.00582	4.25597	ref|XP_008886185.1|HECT-domain (ubiquitin-transferase) domain-containing protein [Hammondia hammondi]	NA	4.79429	8.23392	4.96151	4.84923	2.90024
XLOC_008159	SN3_03100010	scaffold00031:211809-227113	minor histocompatibility antigen h13	120.242	42.4347	29.2883	26.2528	33.8015	ref|XP_008885432.1|minor histocompatibility antigen h13, putative [Hammondia hammondi]	NA	28.3711	38.2041	36.6572	25.4316	23.0341
XLOC_008174	SN3_03100130	scaffold00031:633779-678935	abc transporter transmembrane region domain-containing protein	38.8385	16.7054	12.5202	10.1345	9.76873	ref|XP_008882639.1|ABC transporter transmembrane region domain-containing protein [Hammondia hammondi]	NA	9.16394	15.0399	15.6703	9.81748	6.65692
XLOC_008226	SN3_03100145	scaffold00031:690242-718614	ion channel protein	12.4649	4.43074	2.63302	2.5182	3.88935	ref|XP_008882641.1|ion channel protein [Hammondia hammondi]	NA	2.94109	3.98901	3.29548	2.43943	2.65041
XLOC_008238	SN3_03100240	scaffold00031:1077224-1097077	major facilitator family protein	33.7927	10.9118	3.8946	3.01054	2.36226	ref|XP_008888831.1|transporter, major facilitator family protein [Hammondia hammondi]	NA	7.97339	9.82392	4.87448	2.91637	1.60977
XLOC_008255	SN3_03200035	scaffold00032:119189-147449	transmembrane protein	11.5184	4.58794	4.10739	4.79796	5.1511	ref|XP_008884510.1|hypothetical protein HHA_202250 [Hammondia hammondi]	NA	2.71777	4.13053	5.1408	4.64787	3.51023
XLOC_008301	SN3_03200040	scaffold00032:148434-171956	conserved methylase	4.01715	1.61581	1.59818	1.26756	1.25061	ref|XP_008884520.1|methylase, putative [Hammondia hammondi]	NA	0.947846	1.45472	2.00028	1.22791	0.852231
XLOC_008336	SN3_03200245	scaffold00032:979360-1013223	tranport-associated late exocytosis partial	30.9653	12.2831	4.22237	1.89437	5.80637	ref|XP_008885640.1|hypothetical protein HHA_232120 [Hammondia hammondi], CSC1-like protein 2	NA	7.30626	11.0585	5.28471	1.83511	3.95676
XLOC_008391	SN3_03300110	scaffold00033:336015-373857	membrane protein	8.81194	3.96909	2.69042	3.06098	4.09388	ref|XP_008888474.1|membrane protein, putative [Hammondia hammondi]	NA	2.07918	3.57338	3.36733	2.96523	2.78978
XLOC_008362	SN3_03300205	scaffold00033:660039-701092	hypothetical protien	30.2727	10.6154	7.97125	10.6421	9.05836	ref|XP_008882528.1|lipoyltransferase and lipoate-protein ligase subfamily protein [Hammondia hammondi]	NA	7.14284	9.55707	9.97681	10.3092	6.17284
XLOC_008422	SN3_03400025	scaffold00034:44036-58854	vacuolar (h+)-atpase g subunit protein	48.5714	25.4796	17.9211	14.5375	23.4596	ref|XP_008882166.1|vacuolar (h+)-atpase g subunit protein [Hammondia hammondi]	NA	11.4604	22.9393	22.43	14.0828	15.9866
XLOC_008431	SN3_03400110	scaffold00034:294340-344113	importin-beta n-terminal domain-containing protein	15.4773	7.37991	5.90531	4.06031	3.48202	ref|XP_008881741.1|hypothetical protein HHA_223570 [Hammondia hammondi], importin-beta N-terminal domain-containing protein	NA	3.65187	6.64415	7.39108	3.9333	2.37283
XLOC_008566	SN3_03600185	scaffold00036:465313-500579	hypothetical protien	57.1271	23.6017	14.8962	13.8422	26.6296	ref|XP_008815750.1|hypothetical protein C922_01929 [Plasmodium inui San Antonio 1], E3-ubiquitin protein ligase	NA	13.4791	21.2487	18.6441	13.4092	18.1468
XLOC_008647	SN3_03700025	scaffold00037:28263-72544	hypothetical protien	39.2879	13.604	6.11773	3.77778	11.9395	ref|XP_007464581.1|PREDICTED: zinc finger MYM-type protein 5 [Lipotes vexillifer]	NA	9.26998	12.2477	7.65694	3.65961	8.1362
XLOC_008658	SN3_03700110	scaffold00037:427863-451001	casein kinase i	33.9519	11.5606	3.76339	3.23612	5.8177	ref|XP_008883809.1|casein kinase I [Hammondia hammondi]	NA	8.01095	10.408	4.71025	3.13489	3.96448
XLOC_008636	SN3_03700165	scaffold00037:612539-630722	rab3 gtpase-activating non-catalytic subunit	13.6435	6.18821	3.24042	3.87765	6.33623	ref|XP_008883133.1|hypothetical protein HHA_258750 [Hammondia hammondi]	NA	3.21918	5.57126	4.05571	3.75635	4.31784
XLOC_008665	SN3_03700180	scaffold00037:668710-691260	tetratricopeptide repeat-containing protein	20.7586	10.9067	4.69389	6.64361	11.143	ref|XP_008889539.1|tetratricopeptide repeat-containing protein [Hammondia hammondi]	NA	4.89799	9.81933	5.87487	6.43579	7.59342
XLOC_008641	SN3_03700200	scaffold00037:745794-784200	eif2 kinase if2k-a (incomplete catalytic triad)	16.1349	7.0641	7.14987	6.7468	7.2709	ref|XP_008889542.1|eIF2 kinase IF2K-A (incomplete catalytic triad) [Hammondia hammondi]	NA	3.80703	6.35983	8.94877	6.53575	4.95477
XLOC_008688	SN3_03800005	scaffold00038:4042-17681	otu family cysteine protease	34.7701	18.2479	10.3305	10.09	14.5144	ref|XP_008889548.1|OTU family cysteine protease [Hammondia hammondi]	NA	8.204	16.4286	12.9296	9.77437	9.89087
XLOC_008680	SN3_03800125	scaffold00038:389325-418524	parkinson disease 7 domain containing 1 family protein	111.506	39.0546	6.83018	7.65825	22.5512	ref|XP_008888609.1|MC family transporter, putative [Hammondia hammondi], mitochondrial carrier	NA	26.3098	35.161	8.54864	7.41869	15.3676
XLOC_008716	SN3_03900030	scaffold00039:85925-115876	protein kinase (incomplete catalytic triad)	257.826	124.671	28.9329	12.3675	17.5739	ref|XP_008885473.1|protein kinase (incomplete catalytic triad) [Hammondia hammondi], serine-threonine protein kinase	NA	60.834	112.242	36.2124	11.9806	11.9758
XLOC_008772	SN3_03900175	scaffold00039:484640-506786	leucine carboxyl methyltransferase	51.9948	20.7241	15.9814	18.6449	22.2138	ref|XP_008885397.1|leucine carboxyl methyltransferase [Hammondia hammondi]	NA	12.2682	18.658	20.0023	18.0617	15.1376
XLOC_008831	SN3_04000225	scaffold00040:491727-520548	transporter	82.9661	33.5625	21.8347	22.2018	19.4611	ref|XP_008887979.1|hypothetical protein HHA_220600 [Hammondia hammondi], transporter, major facilitator family protein	NA	19.5758	30.2164	27.3283	21.5073	13.2618
XLOC_008802	SN3_04000230	scaffold00040:542440-567705	zinc finger protein	37.3437	18.7114	12.8495	13.4533	16.6777	ref|XP_008815860.1|hypothetical protein C922_02039 [Plasmodium inui San Antonio 1], E3 ubiquitin protein ligase	NA	8.81124	16.8459	16.0824	13.0325	11.3651
XLOC_008947	SN3_04300170	scaffold00043:525071-545247	suppressor of forked protein partial	13.1036	5.71305	3.58232	3.44205	3.19965	ref|XP_008889565.1|hypothetical protein HHA_230010 [Hammondia hammondi], cleavage stimulation factor subunit 3 isoform	NA	3.09179	5.14347	4.48363	3.33438	2.18041
XLOC_009174	SN3_06000005	scaffold00060:12-4765	gcc2 and gcc3 domain-containing protein	109.885	40.6172	6.14054	2.15212	33.1875	ref|XP_008887902.1|GCC2 and GCC3 domain-containing protein [Hammondia hammondi]	NA	25.9274	36.5678	7.68549	2.0848	22.6157
XLOC_009232	SN3_09900005	scaffold00099:0-4439	serpin (serine proteinase inhibitor) superfamily protein	270.532	116.328	25.5914	16.6431	14.9168	ref|XP_008883691.1|serpin (serine proteinase inhibitor) superfamily protein [Hammondia hammondi]	NA	63.832	104.73	32.0302	16.1225	10.1651
XLOC_009241	SN3_10800005	scaffold00108:6-4009	serpin (serine proteinase inhibitor) superfamily protein	235.121	106.217	21.678	15.857	15.0127	ref|XP_008883691.1|serpin (serine proteinase inhibitor) superfamily protein [Hammondia hammondi]	NA	55.4768	95.6274	27.1322	15.361	10.2304
XLOC_000659	SN3_00101035	scaffold00001:3200427-3223431	hypothetical protein TGMAS_209500	15.9557	7.99887	5.83099	4.25163	2.86162	hypothetical protein HHA_209500	NA	3.76475	7.2014	7.29806	4.11863	1.95006
XLOC_001074	SN3_00101045	scaffold00001:3232143-3236489	hypothetical protien	94.1036	25.9303	32.6019	27.3819	10.6457	NO BLAST HIT	69	22.2037	23.3451	40.8045	26.5254	7.25453
XLOC_001116	SN3_00101430	scaffold00001:4284768-4343988	transcriptional repressor tcf25	22.8928	7.72352	3.45246	3.98193	4.49612	transcription factor 25	NA	5.40155	6.95351	4.32109	3.85737	3.06389
XLOC_001141	SN3_00101605	scaffold00001:5020174-5025124	hypothetical protien	95.9951	46.3542	19.2958	19.654	43.8701	NO BLAST HIT	75	22.65	41.7328	24.1506	19.0392	29.8954
XLOC_001224	SN3_00102425	scaffold00001:7441130-7470999	at hook motif-containing protein	19.3843	6.7814	4.12751	4.75401	8.48895	hypothetical protein HHA_309250	NA	4.57372	6.10531	5.16599	4.6053	5.78481
XLOC_001237	SN3_00102560	scaffold00001:7803523-7818403	conserved hypothetical protein	20.1733	10.0782	6.8621	7.52729	8.96151	hypothetical protein HHA_225840	NA	4.75989	9.07343	8.5886	7.29183	6.10684
XLOC_000874	SN3_00102850	scaffold00001:8871723-8881943	hypothetical protien	1630.7	374.272	62.3522	3.88352	0.897009	NO BLAST HIT	165	384.764	336.958	78.0399	3.76204	0.611269
XLOC_000875	SN3_00102855, (SN3_00102860)	scaffold00001:8884428-8903585	-	31.2038	12.9331	5.16303	3.85681	4.81922	ref|XP_008887975.1|hypothetical protein HHA_220540 [Hammondia hammondi]	NA	7.36253	11.6437	6.46204	3.73617	3.28407
XLOC_001284	SN3_00103015	scaffold00001:9381429-9385082	hypothetical protien	73.9066	35.3145	15.3963	11.0322	17.8297	NO BLAST HIT	66	17.4383	31.7937	19.27	10.6871	12.1501
XLOC_000891	SN3_00103020	scaffold00001:9385458-9386223	hypothetical protien	461.774	120.682	46.2504	57.815	101.07	NO BLAST HIT	12	108.956	108.65	57.8869	56.0065	68.8743
XLOC_000907	SN3_00103170	scaffold00001:9882075-9886406	-	45.9394	17.7401	15.6154	12.2342	18.7601	hypothetical protein HHA_227080	NA	10.8394	15.9715	19.5442	11.8515	12.7841
XLOC_001334	SN3_00103370	scaffold00001:10474681-10489700	ap2 domain transcription factor ap2ix-5	57.3729	23.7689	10.238	7.27385	13.7368	AP2 domain transcription factor AP2IX-5	NA	13.5371	21.3992	12.8139	7.04632	9.36097
XLOC_001340	SN3_00103400	scaffold00001:10563349-10574282	hypothetical protein HHA_314540	26.783	14.0516	9.95226	6.86174	7.42938	hypothetical protein HHA_314540	NA	6.31945	12.6507	12.4562	6.6471	5.06277
XLOC_000932	SN3_00103435	scaffold00001:10674804-10696744	proteophosphoglycan related protein	63.3118	20.3816	2.89233	0.623735	29.7202	hypothetical protein HHA_257430	NA	14.9384	18.3496	3.62004	0.604224	20.2529
XLOC_000935	SN3_00103455	scaffold00001:10742862-10747624	inhibitor of cysteine protease 1	174.081	61.575	32.0988	51.2045	74.4908	hypothetical protein HHA_257380	NA	41.0744	55.4361	40.1748	49.6028	50.7619
XLOC_001358	SN3_00103550	scaffold00001:11071307-11082665	major ampullate spidroin 2	59.3611	20.8782	14.2859	13.649	23.7914	hypothetical protein HHA_257070	NA	14.0062	18.7967	17.8802	13.222	16.2127
XLOC_001385	SN3_00200115	scaffold00002:427839-449524	cral trio domain protein	30.4771	13.0892	5.38509	4.9709	9.67152	polyphosphoinositide binding protein, putative	NA	7.19107	11.7842	6.73997	4.81541	6.59068
XLOC_001486	SN3_00200980	scaffold00002:3141410-3168939	central domain galactose oxidase	7.35723	2.81863	3.79293	3.83877	3.71175	hypothetical protein HHA_203480	NA	1.73594	2.53762	4.74723	3.71869	2.52938
XLOC_001911	SN3_00201420	scaffold00002:4667414-4684642	hypothetical protien	16.4077	7.25441	4.13998	4.11069	3.38562	NO BLAST HIT	232	3.8714	6.53116	5.18159	3.9821	2.30714
XLOC_001557	SN3_00201530, (SN3_00201535)	scaffold00002:4973904-4987793	-	1.41135	0.207636	0.241927	0.14435	0.157357	NO BLAST HIT	202	0.333008	0.186935	0.302796	0.139835	0.107231
XLOC_001594	SN3_00201830	scaffold00002:6079828-6084286	hypothetical protien	485.338	213.705	141.636	63.411	131.169	NO BLAST HIT	62	114.515	192.399	177.271	61.4274	89.3854
XLOC_001627	SN3_00202070	scaffold00002:6872628-6899187	hypothetical protein TGVAND_241850	18.1953	9.55632	5.79774	5.83406	5.50732	hypothetical protein HHA_241850	NA	4.29318	8.60358	7.25644	5.65156	3.75297
XLOC_002014	SN3_00202220	scaffold00002:7467961-7482266	hypothetical protein HHA_312670	10.556	4.97994	4.83857	5.03208	3.82759	hypothetical protein HHA_312670	NA	2.49069	4.48345	6.05595	4.87467	2.60832
XLOC_002151	SN3_00300585	scaffold00003:1866448-1871086	rhoptry protein rop9	3677.15	631.149	219.127	133.593	42.5796	rhoptry protein ROP9	NA	867.623	568.225	274.259	129.414	29.016
XLOC_002373	SN3_00300660, (SN3_00300665)	scaffold00003:2010483-2016372	-	440.013	164.465	44.9686	23.5531	111.735	NO BLAST HIT	92	103.821	148.068	56.2826	22.8163	76.142
XLOC_002173	SN3_00300785, (SN3_00300790)	scaffold00003:2340505-2346193	-	2753.05	337.178	50.1487	1.04197	2.96573	NO BLAST HIT	86	649.582	303.562	62.766	1.00938	2.021
XLOC_002222	SN3_00301225	scaffold00003:3790955-3799864	hypothetical protien	144.448	63.9468	28.2103	22.8839	53.5131	NO BLAST HIT	155	34.0825	57.5715	35.308	22.1681	36.4666
XLOC_002228	SN3_00301260	scaffold00003:3898097-3926007	membrane associated protein	10.5024	4.67248	3.39885	3.16237	3.74128	hypothetical protein C922_03883	NA	2.47804	4.20665	4.254	3.06345	2.5495
XLOC_002530	SN3_00400265	scaffold00004:811319-829212	hypothetical protien	41.5833	16.7794	8.7158	9.31979	16.8207	NO BLAST HIT	291	9.81158	15.1065	10.9087	9.02826	11.4625
XLOC_002782	SN3_00400625	scaffold00004:2205108-2221654	bromodomain protein	15.7255	7.12102	4.94334	5.78449	6.82736	hypothetical protein HHA_264020	NA	3.71043	6.41107	6.18708	5.60355	4.65252
XLOC_002797	SN3_00400710	scaffold00004:2515171-2535132	hypothetical protien	21.634	9.12502	3.12408	0.989583	7.30806	NO BLAST HIT	336	5.10454	8.21528	3.91009	0.958628	4.98009
XLOC_002824	SN3_00400895	scaffold00004:3306073-3315818	conserved hypothetical protein	215.308	33.0153	10.6455	20.0512	51.5498	NO BLAST HIT	157	50.8019	29.7238	13.3239	19.424	35.1287
XLOC_002627	SN3_00401000, (SN3_00401005, SN3_00401010)	scaffold00004:3669546-3679259	-	22.0425	10.7011	4.29059	3.51383	11.9517	NO BLAST HIT	145	5.20093	9.63423	5.3701	3.40391	8.14451
XLOC_002635	SN3_00401095	scaffold00004:3964426-4003839	conserved hypothetical protein	26.3197	11.1035	6.83948	6.62328	10.8927	Noc2p family protein	NA	6.21013	9.99651	8.56028	6.4161	7.42285
XLOC_002645	SN3_00401160	scaffold00004:4278604-4308048	hypothetical protein TGP89_242700	8.69253	3.59823	1.8035	0.906607	3.98612	hypothetical protein HHA_242700	NA	2.051	3.2395	2.25726	0.878247	2.71635
XLOC_002855	SN3_00401205	scaffold00004:4406223-4434502	btb poz domain protein	11.9256	4.17251	1.02484	0.24821	5.86611	hypothetical protein HHA_311250	NA	2.81384	3.75652	1.28269	0.240446	3.99747
XLOC_003101	SN3_00500080, (SN3_00500085)	scaffold00005:306524-315888	-	31.0103	9.73541	7.16185	5.35409	3.08335	ref|XP_008887878.1|hypothetical protein HHA_292320 [Hammondia hammondi]	NA	7.31688	8.76481	8.96376	5.18661	2.10115
XLOC_003139	SN3_00500305	scaffold00005:1086226-1105166	hypothetical protien	63.5076	31.3039	14.6431	14.6389	30.0463	hypothetical protein HHA_284180	NA	14.9846	28.183	18.3273	14.181	20.4751
XLOC_002958	SN3_00500415	scaffold00005:1407513-1432496	hypothetical protein TGME49_085250	33.342	11.2846	6.10167	6.5931	15.7431	hypothetical protein HHA_285250	NA	7.86704	10.1596	7.63684	6.38686	10.7282
XLOC_003172	SN3_00500605	scaffold00005:2051065-2064641	transmembrane protein	404.06	142.992	26.9575	8.00151	99.5716	hypothetical protein HHA_263560	NA	95.3379	128.736	33.74	7.75121	67.8533
XLOC_003202	SN3_00500865, (SN3_00500870)	scaffold00005:2808032-2820147	-	90.9634	28.5671	3.62061	0.376854	15.6633	hypothetical protein HHA_304880	NA	21.4628	25.719	4.53155	0.365066	10.6738
XLOC_003330	SN3_00600285, (SN3_00600290, SN3_00600295)	scaffold00006:857815-897172	-	145.012	54.5422	15.5763	10.0457	57.9102	ref|XP_008883860.1|zinc finger, C3HC4 type (RING finger) domain-containing protein [Hammondia hammondi], E3 ubiquitin protein ligase	NA	34.2156	49.1045	19.4953	9.73146	39.463
XLOC_003578	SN3_00600915	scaffold00006:3118942-3139439	hypothetical protein TGVAND_211610	23.0746	6.70522	0.832453	0.070766	4.2358	hypothetical protein HHA_211610	NA	5.44445	6.03673	1.0419	0.0685524	2.88649
XLOC_003412	SN3_00600920	scaffold00006:3147765-3158652	conserved plasmodium protein	9.98972	3.90414	0.783404	0.388122	4.17189	hypothetical protein HHA_211600	NA	2.35707	3.51491	0.980507	0.375981	2.84294
XLOC_003446	SN3_00601145	scaffold00006:4087009-4115513	proline rich	15.7353	7.48693	3.85742	3.58405	3.98637	hypothetical protein HHA_201140	NA	3.71274	6.7405	4.82794	3.47194	2.71652
XLOC_003456	SN3_00601225	scaffold00006:4450147-4462195	zinc finger lsd1 subclass domain-containing protein	23.6747	12.3898	5.11436	4.89186	5.22675	zinc finger domain, LSD1 subclass domain-containing protein	NA	5.58604	11.1546	6.40113	4.73884	3.56178
XLOC_003634	SN3_00700140	scaffold00007:347159-381604	fad binding domain-containing protein	27.3526	10.0452	2.64808	3.2098	7.68393	FAD binding domain-containing protein	NA	6.45384	9.04372	3.31433	3.10939	5.23623
XLOC_003827	SN3_00700445	scaffold00007:1198146-1224544	hypothetical protein TGRUB_312840, partial	10.0299	3.18036	0.990732	1.4849	3.33169	hypothetical protein HHA_312840	NA	2.36655	2.86329	1.24	1.43845	2.27039
XLOC_003659	SN3_00700470	scaffold00007:1277216-1307948	hypothetical protein TGVAND_211150, partial	6.16416	3.06881	3.0521	2.99025	2.7388	hypothetical protein HHA_211150	NA	1.45443	2.76286	3.82	2.89671	1.86636
XLOC_003701	SN3_00700775	scaffold00007:2291930-2308442	hypothetical protein TGME49_023070	174.206	69.6063	11.3406	6.12466	40.9518	hypothetical protein HHA_223070	NA	41.1039	62.6667	14.1939	5.93307	27.9067
XLOC_003950	SN3_00800095, (SN3_00800100)	scaffold00008:398673-438236	-	17.2957	5.88737	3.99714	4.32932	6.71339	NO BLAST HIT	550	4.08092	5.30041	5.00282	4.19389	4.57485
XLOC_004120	SN3_00800130	scaffold00008:512006-516483	hypothetical protien	945.873	360.095	169.033	147.611	163.87	NO BLAST HIT	74	223.179	324.194	211.561	142.994	111.67
XLOC_004121	SN3_00800135	scaffold00008:519129-524576	hypothetical protien	1081.35	392.092	98.215	53.4551	91.7963	NO BLAST HIT	101	255.144	353.001	122.926	51.783	62.5548
XLOC_004188	SN3_00800675	scaffold00008:2204068-2212382	hypothetical protein TGME49_017510	124.996	54.1852	10.0216	3.75258	28.6676	hypothetical protein HHA_217510	NA	29.4928	48.7831	12.543	3.6352	19.5356
XLOC_004190	SN3_00800690	scaffold00008:2231789-2252092	apicomplexan conserved protein	20.141	8.62444	8.29637	8.92014	9.30908	hypothetical protein HHA_217480	NA	4.75227	7.76461	10.3837	8.64111	6.34369
XLOC_004238	SN3_00801065	scaffold00008:3625739-3640212	uba ts-n domain-containing protein	49.7236	25.8466	18.7401	18.2522	26.4462	desumoylating isopeptidase 1	NA	11.7323	23.2698	23.4551	17.6813	18.0218
XLOC_004248	SN3_00801150	scaffold00008:3934564-3950673	hypothetical protien	23.6963	4.4658	1.45264	0.408913	0.202413	NO BLAST HIT	233	5.59114	4.02057	1.81812	0.396122	0.137935
XLOC_004285	SN3_00900230	scaffold00009:953516-970660	hypothetical protien	11.7971	5.42046	3.93985	4.26844	4.97282	hypothetical protein HHA_229470	NA	2.78352	4.88005	4.93111	4.13492	3.38874
XLOC_004471	SN3_00900640	scaffold00009:2303779-2318366	hypothetical protien	69.0223	17.5361	2.42447	0.110184	4.17925	glutathione S-transferase Mu 1-like	NA	16.2858	15.7878	3.03446	0.106737	2.84796
XLOC_004478	SN3_00900685	scaffold00009:2558389-2579884	glutamic acid-rich protein	5.84045	2.85871	0.334162	0.152981	2.71175	hypothetical protein HHA_286030	NA	1.37805	2.5737	0.418237	0.148196	1.84793
XLOC_004387	SN3_00901035, (SN3_00901040,SN3_00901045)	scaffold00009:3961964-3997040	-	37.8688	12.4265	6.63753	7.39168	14.0624	NO BLAST HIT	482	8.93514	11.1876	8.30752	7.16046	9.58285
XLOC_004657	SN3_01000060	scaffold00010:234509-242058	hypothetical protien	261.377	62.1987	5.50659	0.210601	0.127672	NO BLAST HIT	125	61.6719	55.9977	6.89204	0.204013	0.0870023
XLOC_004536	SN3_01000065	scaffold00010:247125-287909	chromosome complete related	10.5288	3.74816	1.87052	2.46204	4.47286	protein CLEC16A isoform X4	NA	2.48427	3.37448	2.34114	2.38502	3.04804
XLOC_004664	SN3_01000130	scaffold00010:483878-530409	nucleoporin fg repeat partial	50.1546	10.2614	4.14703	3.27759	12.8361	hypothetical protein HHA_313430	NA	11.834	9.23836	5.19042	3.17506	8.74719
XLOC_004684	SN3_01000330	scaffold00010:1128532-1171996	conserved hypothetical protein	5.18839	2.78977	1.61572	2.04712	2.48909	hypothetical protein HHA_310720	NA	1.2242	2.51164	2.02223	1.98308	1.6962
XLOC_004615	SN3_01000710, (SN3_01000715)	scaffold00010:2417204-2427802	-	55.1266	18.7742	3.6052	0.634834	6.11685	NO BLAST HIT	156	13.0071	16.9025	4.51226	0.614976	4.16834
XLOC_004895	SN3_01100195	scaffold00011:668133-671690	hypothetical protien	630.291	151.927	27.4055	0.884009	0.56903	NO BLAST HIT	58	148.717	136.78	34.3007	0.856356	0.387767
XLOC_004896	SN3_01100200, (SN3_01100205)	scaffold00011:673633-701269	-	59.4052	15.2273	3.81038	3.61951	18.1675	ref|XP_008881700.1|phospholipase, patatin family protein [Hammondia hammondi]	NA	14.0167	13.7092	4.76907	3.50629	12.3803
XLOC_004799	SN3_01100280	scaffold00011:947167-970119	dual-specificity catalytic domain-containing	73.1246	34.4769	11.6664	9.36969	10.4305	hypothetical protein HHA_221390	NA	17.2537	31.0396	14.6017	9.0766	7.10788
XLOC_004937	SN3_01100425	scaffold00011:1590714-1602081	ubiquitin-conjugating enzyme	31.3292	17.0046	13.7273	8.78595	8.44936	ref|XP_008887339.1|ubiquitin conjugating enzyme E2, putative [Hammondia hammondi]	NA	7.39212	15.3093	17.1811	8.51112	5.75783
XLOC_004942	SN3_01100460	scaffold00011:1728846-1748729	general transcription factor iih polypeptide 4 gtf2h4	14.0204	7.13884	4.39501	4.92647	4.91985	ref|XP_008886737.1|general transcription factor IIH polypeptide 4 GTF2H4 [Hammondia hammondi]	NA	3.30811	6.42712	5.50079	4.77236	3.35264
XLOC_004951	SN3_01100515	scaffold00011:1932395-1938471	os07g0295200 related	48.6234	24.1527	18.1299	16.6357	16.2948	UPF0428 protein CXorf56 homolog isoform X1	NA	11.4727	21.7447	22.6914	16.1153	11.1041
XLOC_004852	SN3_01100705	scaffold00011:2745248-2784680	sof1 family domain-containing protein	16.9213	8.15974	7.27775	6.78053	5.22605	DDB1- and CUL4-associated factor 13	NA	3.99258	7.34624	9.10882	6.56843	3.5613
XLOC_004976	SN3_01100710	scaffold00011:2787323-2809129	hypothetical protein TGGT1_233390	10.2383	5.17763	2.53073	2.18208	3.27277	hypothetical protein HHA_233390	NA	2.41573	4.66143	3.16746	2.11382	2.23024
XLOC_004865	SN3_01100830	scaffold00011:3065730-3103127	translational activator	8.65491	3.41701	3.19012	2.94017	2.35562	ref|XP_008885692.1|GCN1, putative [Hammondia hammondi]	NA	2.04213	3.07634	3.99275	2.8482	1.60524
XLOC_004869	SN3_01100855	scaffold00011:3168582-3204613	hypothetical protien	6.67868	3.17714	2.54126	2.46029	2.5231	LsmAD domain-containing protein	NA	1.57583	2.86039	3.18064	2.38333	1.71937
XLOC_005116	SN3_01200025	scaffold00012:110020-114844	hypothetical protien	5.39033	1.79244	0.805669	0.394592	0.952835	NO BLAST HIT	48	1.27185	1.61374	1.00837	0.382249	0.649311
XLOC_005014	SN3_01200140	scaffold00012:533914-557579	heme detoxification protein	39.7599	12.7739	9.56554	14.1374	17.0239	hypothetical protein HHA_285272	NA	9.38135	11.5004	11.9722	13.6952	11.601
XLOC_005138	SN3_01200200	scaffold00012:688789-696145	pan domain protein	10.5663	2.92577	2.20921	2.39036	3.30644	ref|XP_008888938.1|PAN domain protein [Hammondia hammondi], microneme protein	NA	2.49312	2.63408	2.76504	2.31559	2.25318
XLOC_005056	SN3_01200485, (SN3_01200490)	scaffold00012:1747514-1759935	-	47.4204	20.5035	13.1437	4.68999	3.44765	NO BLAST HIT	199	11.1888	18.4594	16.4506	4.54328	2.34941
XLOC_005206	SN3_01200685	scaffold00012:2493208-2500097	hypothetical protien	100.205	31.1271	14.9839	12.4425	34.1597	NO BLAST HIT	102	23.6434	28.0238	18.7538	12.0533	23.2782
XLOC_005253	SN3_01300185	scaffold00013:496051-519003	cbs domain-containing protein	30.6341	7.98582	5.84765	6.23048	10.4353	CBS domain-containing protein	NA	7.22811	7.18965	7.31891	6.03558	7.11116
XLOC_005385	SN3_01300210	scaffold00013:575029-588955	sporozoite protein with an altered thrombospondin repeat spatr	23.7911	11.3839	2.63783	0.731581	4.55405	sporozoite protein with an altered thrombospondin repeat SPATR	NA	5.61351	10.249	3.3015	0.708696	3.10337
XLOC_005263	SN3_01300265	scaffold00013:810662-834276	hypothetical protein TGFOU_209490	52.7702	24.2395	5.53992	1.31857	9.45801	hypothetical protein HHA_209490	NA	12.4511	21.8229	6.93376	1.27732	6.44518
XLOC_005407	SN3_01300365	scaffold00013:1209298-1233699	hypothetical protien	3.26193	1.54001	1.26458	0.855639	0.845227	NO BLAST HIT	319	0.769652	1.38647	1.58275	0.828874	0.575982
XLOC_005339	SN3_01300790	scaffold00013:2879430-2890371	hypothetical protien	13.0276	5.36697	3.68907	3.26825	2.91199	NO BLAST HIT	135	3.07386	4.8319	4.61724	3.16602	1.98438
XLOC_005600	SN3_01400160	scaffold00014:612841-617163	hypothetical protein HHA_306490	117.288	41.7642	19.2405	17.3607	22.2759	hypothetical protein HHA_306490	NA	27.6741	37.6004	24.0814	16.8176	15.18
XLOC_005576	SN3_01400840	scaffold00014:3018457-3040863	ubx domain-containing protein	21.0389	10.402	8.85035	8.13106	10.5272	FAS-associated factor 2	NA	4.96413	9.36495	11.0771	7.87671	7.17378
XLOC_005799	SN3_01500090	scaffold00015:249893-275756	hypothetical protien	130.349	36.3962	6.96648	2.18818	5.77495	NO BLAST HIT	415	30.7558	32.7676	8.71924	2.11973	3.93535
XLOC_005816	SN3_01500215	scaffold00015:677111-684678	conserved hypothetical protein	41.8419	21.0985	7.27097	11.1177	9.58576	hypothetical protein HHA_309720	NA	9.87259	18.995	9.10034	10.7699	6.53223
XLOC_005709	SN3_01500220	scaffold00015:686160-726288	hypothetical protien	90.3588	39.6158	12.5987	14.7702	10.4891	NO BLAST HIT	635	21.3202	35.6662	15.7685	14.3082	7.14782
XLOC_005722	SN3_01500320	scaffold00015:1023136-1030821	hypothetical protien	104.2	43.6783	10.2852	9.89059	42.5659	NO BLAST HIT	118	24.586	39.3237	12.8729	9.5812	29.0066
XLOC_005866	SN3_01500620, (SN3_01500625)	scaffold00015:1966073-1982670	-	194.637	55.1691	8.95016	5.28863	40.8855	hypothetical protein HHA_232670	NA	45.9246	49.6689	11.202	5.1232	27.8615
XLOC_005771	SN3_01500740, (SN3_01500745)	scaffold00015:2332825-2347499	-	11.942	6.20911	4.74922	5.33573	4.78103	NO BLAST HIT	173	2.81771	5.59008	5.94412	5.16882	3.25804
XLOC_005994	SN3_01600115, (SN3_01600120)	scaffold00016:395836-425857	-	32.3703	14.345	5.13623	6.13245	4.35055	ref|XP_008883069.1|endonuclease/exonuclease/phosphatase family protein [Hammondia hammondi]	NA	7.63777	12.9148	6.4285	5.94062	2.96469
XLOC_006032	SN3_01600405	scaffold00016:1414410-1434797	conserved hypothetical protein	17.5336	6.22248	4.06237	4.19303	6.83326	hypothetical protein HHA_314220	NA	4.13705	5.60211	5.08446	4.06187	4.65654
XLOC_005966	SN3_01600620, (SN3_01600625,SN3_01600630)	scaffold00016:2274809-2293887	-	71.1315	31.415	17.4014	14.9551	17.0738	AP2 domain transcription factor AP2XII-8	NA	16.7835	28.283	21.7796	14.4873	11.635
XLOC_006163	SN3_01700005	scaffold00017:36350-40491	hypothetical protien	33.7851	10.9224	6.45428	7.02485	6.87428	NO BLAST HIT	80	7.97159	9.83346	8.07817	6.80511	4.68449
XLOC_006169	SN3_01700020	scaffold00017:182832-186417	-	115.773	36.5512	5.56207	0.721341	13.2548	NO BLAST HIT	62	27.3166	32.9071	6.96148	0.698777	9.03251
XLOC_006082	SN3_01700035	scaffold00017:297977-305892	pap2 superfamily protein	107.398	45.3309	15.5436	9.35183	46.2797	lipid phosphate phosphohydrolase 3	NA	25.3406	40.8115	19.4543	9.0593	31.5374
XLOC_006231	SN3_01700485	scaffold00017:1867791-1888421	conserved hypothetical protein	149.574	42.6166	6.88372	3.77521	5.68587	hypothetical protein HHA_264620	NA	35.292	38.3678	8.61566	3.65712	3.87465
XLOC_006346	SN3_01800735	scaffold00018:2354450-2391103	theoredoxin domain containing	34.9122	12.2186	3.83139	3.77091	9.90672	hypothetical protein HHA_249550	NA	8.23753	11.0004	4.79536	3.65295	6.75095
XLOC_006486	SN3_01900285	scaffold00019:791030-815992	sec16 sec23-binding domain partial	8.92471	3.57011	2.31018	2.97087	3.98357	hypothetical protein HHA_294730	NA	2.10578	3.21418	2.89142	2.87794	2.71461
XLOC_006491	SN3_01900320	scaffold00019:902750-937513	hypothetical protein HHA_225540	379.816	134.605	36.8773	19.9934	51.7506	hypothetical protein HHA_225540	NA	89.6176	121.185	46.1556	19.368	35.2655
XLOC_006505	SN3_01900430	scaffold00019:1212803-1230334	transmembrane protein	22.2203	11.1138	10.4251	9.21676	12.059	hypothetical protein HHA_237290	NA	5.24288	10.0058	13.048	8.92845	8.21763
XLOC_006534	SN3_01900690	scaffold00019:2044392-2067354	ankyrin repeat-containing protein	64.5752	17.2976	3.02594	1.166	7.72228	ankyrin repeat-containing protein	NA	15.2365	15.5731	3.78726	1.12953	5.26236
XLOC_006659	SN3_02000160	scaffold00020:641114-662866	sas10 c-terminal domain-containing protein	23.5236	12.6256	11.4214	9.30773	4.67764	something about silencing protein 10	NA	5.55039	11.3669	14.295	9.01657	3.18759
XLOC_006750	SN3_02000180	scaffold00020:749639-756189	hypothetical protien	33.9676	11.2347	7.55312	4.77238	4.25882	NO BLAST HIT	112	8.01465	10.1146	9.45348	4.6231	2.90218
XLOC_006752	SN3_02000205	scaffold00020:819219-827805	domain-containing protein	21.0088	8.286	2.84205	1.25999	3.97368	LysM domain-containing protein	NA	4.95703	7.45991	3.55711	1.22058	2.70787
XLOC_006761	SN3_02000280	scaffold00020:1068389-1076566	major facilitator family protein	432.766	98.7787	16.95	1.02728	39.1519	ref|XP_008886420.1|transporter, major facilitator family protein [Hammondia hammondi]	NA	102.111	88.9307	21.2146	0.995146	26.6801
XLOC_006707	SN3_02000525, (SN3_02000530, SN3_02000535)	scaffold00020:1972897-2038561	-	455.077	111.122	15.9457	0.902046	46.2325	ref|XP_008882985.1|Pumilio-family RNA binding repeat-containing protein [Hammondia hammondi]	NA	107.375	100.043	19.9576	0.873829	31.5052
XLOC_006889	SN3_02100005	scaffold00021:550-24850	hypothetical protien	36.9093	15.1498	10.8516	10.332	11.0906	ubiquilin-4	NA	8.70875	13.6394	13.5818	10.0088	7.55771
XLOC_006830	SN3_02100215	scaffold00021:793251-817214	hypothetical protein TGVEG_203160	48.2494	13.8033	7.3279	1.84969	1.85702	hypothetical protein HHA_203160	NA	11.3844	12.4271	9.17159	1.79183	1.26547
XLOC_006852	SN3_02100390	scaffold00021:1435407-1438242	hypothetical protien	705.257	260.473	53.7555	24.5048	28.2418	NO BLAST HIT	50	166.405	234.505	67.2803	23.7383	19.2454
XLOC_006937	SN3_02100400	scaffold00021:1450202-1464987	fip1 motif protein	79.1904	30.1545	11.2019	7.75253	7.52691	hypothetical protein HHA_230230	NA	18.685	27.1482	14.0203	7.51002	5.12923
XLOC_006948	SN3_02100495, (SN3_02100500)	scaffold00021:1789038-1818005	-	3725.43	801.91	110.876	3.66434	18.1428	ref|XP_008884129.1|tRNA ligases class I (M) protein [Hammondia hammondi]	NA	879.015	721.962	138.772	3.54972	12.3634
XLOC_006881	SN3_02100650, (SN3_02100655)	scaffold00021:2198662-2214503	-	9.61462	2.82975	1.41672	1.3189	1.96276	NO BLAST HIT	187	2.26857	2.54763	1.77316	1.27764	1.33753
XLOC_007079	SN3_02200300	scaffold00022:964991-1010966	sel1 repeat-containing protein	16.9747	6.16203	3.30041	6.07136	8.36699	Sel1 repeat-containing protein	NA	4.00518	5.54769	4.13079	5.88144	5.7017
XLOC_007124	SN3_02300030	scaffold00023:47346-53262	hypothetical protien	103.218	37.0698	4.54498	0.279975	4.08817	NO BLAST HIT	99	24.3543	33.374	5.68849	0.271217	2.78589
XLOC_007136	SN3_02300125, (SN3_02300130)	scaffold00023:323074-342199	-	48.6017	8.05936	0.634976	0.141952	0.187364	NO BLAST HIT	273	11.4676	7.25586	0.794735	0.137512	0.12768
XLOC_007161	SN3_02300315	scaffold00023:1005000-1040035	eif2 kinase if2k-c	7.76315	3.24151	2.38187	2.00267	2.31294	ref|XP_008887382.1|eIF2 kinase IF2K-C [Hammondia hammondi]	NA	1.83171	2.91834	2.98115	1.94002	1.57616
XLOC_007166	SN3_02300350	scaffold00023:1137477-1149337	transmembrane protein	153.762	38.4206	18.3923	8.0247	10.5009	hypothetical protein HHA_204300	NA	36.2801	34.5902	23.0198	7.77368	7.15586
XLOC_007261	SN3_02300450	scaffold00023:1463226-1477981	wd g-beta repeat-containing protein	83.6682	37.7166	15.9407	14.6495	29.9099	WD domain, G-beta repeat-containing protein	NA	19.7415	33.9564	19.9514	14.1912	20.3822
XLOC_007190	SN3_02300550	scaffold00023:1711939-1713347	-	146.286	57.1909	44.9481	37.9446	55.8551	NO BLAST HIT	18	34.5162	51.4891	56.257	36.7577	38.0626
XLOC_007395	SN3_02400215	scaffold00024:596878-634819	hypothetical protein TGGT1_278815	30.3957	12.4556	2.6796	2.58401	6.63928	hypothetical protein HHA_278815	NA	7.17186	11.2138	3.35378	2.50318	4.52435
XLOC_007406	SN3_02400305, (SN3_02400310)	scaffold00024:853562-880153	-	58.6519	25.3248	3.29884	0.521207	9.6557	NO BLAST HIT	408	13.8389	22.8	4.12882	0.504903	6.5799
XLOC_007449	SN3_02500040, (SN3_02500045)	scaffold00025:101069-108168	-	1472.53	344.485	54.9114	0.947616	16.743	NO BLAST HIT	111	347.443	310.141	68.727	0.917974	11.4096
XLOC_007479	SN3_02500275	scaffold00025:731796-734746	ankyrin repeat protein	14.889	3.93412	0.885589	0.310233	1.75635	coiled-coil domain-containing protein 96	NA	3.51306	3.5419	1.1084	0.300529	1.19687
XLOC_007700	SN3_02600100	scaffold00026:378522-420827	conserved hypothetical protein	1776.97	573.731	82.3785	17.2401	159.183	hypothetical protein HHA_219690	NA	419.276	516.532	103.105	16.7008	108.476
XLOC_007623	SN3_02600120	scaffold00026:531789-537260	hypothetical protien	211.933	40.7769	5.04037	0.077696	0.0898395	NO BLAST HIT	91	50.0056	36.7115	6.30852	0.0752656	0.0612213
XLOC_007733	SN3_02600355	scaffold00026:1250512-1257833	wd g-beta repeat-containing protein	22.0061	7.8663	5.25212	4.70828	6.72451	WD repeat-containing protein 70	NA	5.19234	7.08205	6.57355	4.561	4.58243
XLOC_007734	SN3_02600360	scaffold00026:1264840-1267964	hypothetical protien	2133.1	761.251	70.5429	0.642314	1.50089	NO BLAST HIT	56	503.305	685.356	88.2914	0.622222	1.02278
XLOC_007735	SN3_02600370	scaffold00026:1281744-1290725	hypothetical protien	12.1742	5.9668	3.28367	2.15393	2.7455	NO BLAST HIT	136	2.8725	5.37193	4.10984	2.08655	1.87093
XLOC_007817	SN3_02700085	scaffold00027:333957-372313	hypothetical protein TGMAS_203980A, partial	21.1067	7.55676	3.97688	5.09655	6.19066	hypothetical protein HHA_203980	NA	4.98012	6.80337	4.97746	4.93712	4.21864
XLOC_007869	SN3_02800015,(SN3_02800020, SN3_02800025)	scaffold00028:50579-78366	-	128.546	35.4197	18.231	19.6233	16.9241	NO BLAST HIT	416	30.3304	31.8884	22.8179	19.0095	11.533
XLOC_007940	SN3_02800165	scaffold00028:452457-467430	conserved hypothetical protein	8.23128	3.24195	1.68735	1.96563	2.86993	hypothetical protein HHA_267280	NA	1.94217	2.91874	2.11189	1.90414	1.95572
XLOC_007917	SN3_02800490, (SN3_02800495)	scaffold00028:1577798-1601742	-	184.34	68.052	13.95	18.5381	82.3442	NO BLAST HIT	350	43.495	61.2674	17.4598	17.9582	56.1136
XLOC_008030	SN3_02900005	scaffold00029:0-18232	hypothetical protien	77.1292	36.9113	31.5294	26.2229	19.6502	NO BLAST HIT	300	18.1986	33.2313	39.4622	25.4026	13.3907
XLOC_008033	SN3_02900040	scaffold00029:189946-194977	hypothetical protein TGME49_002930	140.038	52.9724	5.40755	1.00662	10.1155	hypothetical protein HHA_202930	NA	33.042	47.6912	6.76808	0.975132	6.89323
XLOC_008119	SN3_03000315	scaffold00030:1459693-1483825	hypothetical protien	13.6285	6.92701	5.19064	4.07594	1.2012	NO BLAST HIT	378	3.21564	6.23641	6.4966	3.94844	0.81856
XLOC_008167	SN3_03100065	scaffold00031:468346-492164	hypothetical protein, conserved	47.096	17.8552	9.40263	10.2766	21.5353	NO BLAST HIT	326	11.1123	16.0751	11.7683	9.95514	14.6753
XLOC_008185	SN3_03100220	scaffold00031:980920-1007687	hypothetical protien	49.0294	14.376	8.77518	9.04536	8.73948	NO BLAST HIT	384	11.5685	12.9427	10.983	8.76241	5.95554
XLOC_008304	SN3_03200055	scaffold00032:224739-228476	hypothetical protien	40.9442	19.495	5.20577	3.03928	4.83209	NO BLAST HIT	69	9.66078	17.5514	6.51554	2.94421	3.29284
XLOC_008309	SN3_03200085	scaffold00032:350452-356572	kelch motif protein	337.594	90.4972	17.9147	0.604679	3.80193	hypothetical protein HHA_319340	NA	79.6553	81.4749	22.422	0.585764	2.59083
XLOC_008456	SN3_03400040	scaffold00034:85213-103402	hypothetical protein TGVEG_228230	263.451	81.0553	21.9111	11.8431	29.4962	hypothetical protein HHA_228230	NA	62.1612	72.9743	27.4239	11.4726	20.1002
XLOC_008426	SN3_03400070	scaffold00034:189428-210248	hypothetical protein TGMAS_308060A, partial	224.93	50.998	9.25447	2.25311	39.5579	hypothetical protein HHA_308060	NA	53.0722	45.9136	11.5829	2.18263	26.9568
XLOC_008429	SN3_03400085, (SN3_03400090)	scaffold00034:269644-281301	-	37.9393	16.3879	5.88128	3.40961	5.89276	NO BLAST HIT	178	8.95178	14.7541	7.361	3.30295	4.01563
XLOC_008434	SN3_03400135	scaffold00034:416982-434546	conserved hypothetical protein	9.05903	4.48472	1.39833	0.885242	0.821602	hypothetical protein HHA_223610	NA	2.13748	4.03761	1.75015	0.857551	0.559882
XLOC_008438	SN3_03400165	scaffold00034:516372-527588	hypothetical protein TGME49_107810	8.61642	2.74153	1.51606	0.390617	3.11971	hypothetical protein HHA_307810	NA	2.03304	2.46821	1.8975	0.378398	2.12593
XLOC_008449	SN3_03400235	scaffold00034:732386-738217	hypothetical protien	135.679	61.1695	38.6789	31.3497	23.9752	NO BLAST HIT	112	32.0135	55.0711	48.4105	30.369	16.3379
XLOC_008522	SN3_03500060	scaffold00035:305583-313335	hypothetical protien	1024.77	360.278	61.3705	1.60461	86.7039	NO BLAST HIT	134	241.794	324.359	76.8112	1.55442	59.0845
XLOC_008590	SN3_03600105, (SN3_03600110)	scaffold00036:246716-281654	-	11.622	4.74804	0.890327	0.262954	2.06483	ref|XP_008885013.1|CAM Kinase family, incomplete catalytic triad [Hammondia hammondi], calcium dependent protein kinase	NA	2.74221	4.27467	1.11433	0.254729	1.40708
XLOC_008591	SN3_03600120	scaffold00036:299586-307588	hypothetical protien	158.975	61.1868	34.7514	26.0106	51.6296	NO BLAST HIT	116	37.5101	55.0866	43.4948	25.197	35.1831
XLOC_008568	SN3_03600205	scaffold00036:556725-606917	hypothetical protein TGVAND_242640	7.16123	2.56732	1.94393	1.78297	1.86089	hypothetical protein HHA_242640	NA	1.68969	2.31136	2.43302	1.7272	1.26811
XLOC_008614	SN3_03600280	scaffold00036:854977-867239	iron only hydrogenase large c-terminal domain-containing protein	17.525	7.02681	4.72094	3.97191	5.13512	cytosolic Fe-S cluster assembly factor NARFL	NA	4.13502	6.32626	5.90872	3.84766	3.49934
XLOC_008666	SN3_03700190, (SN3_03700195)	scaffold00037:696120-739845	-	98.1505	26.5492	8.30334	10.5134	4.88469	NO BLAST HIT	747	23.1586	23.9023	10.3924	10.1845	3.32868
XLOC_008693	SN3_03800040, (SN3_03800045,SN3_03800050)	scaffold00038:120081-136390	-	74.1244	35.1437	23.5712	28.125	26.115	hypothetical protein HHA_229790	NA	17.4896	31.64	29.5017	27.2452	17.7961
XLOC_008682	SN3_03800165, (SN3_03800170, SN3_03800175)	scaffold00038:599461-628099	-	112.013	39.6317	13.4578	14.868	49.7166	NO BLAST HIT	453	26.4295	35.6805	16.8438	14.4029	33.8795
XLOC_008767	SN3_03900150	scaffold00039:419021-422168	hypothetical protein NCLIV_051370	21.2789	9.04499	5.34625	4.86661	8.01053	hypothetical protein HHA_214120	NA	5.02076	8.14323	6.69136	4.71438	5.45879
XLOC_008790	SN3_04000085	scaffold00040:266068-279769	hypothetical protein HHA_297340	14.6062	6.31937	3.39386	3.0733	3.60493	hypothetical protein HHA_297340	NA	3.44633	5.68935	4.24775	2.97716	2.45659
XLOC_008830	SN3_04000195, (SN3_04000200)	scaffold00040:483216-491686	-	840.675	189.643	21.2981	0.404681	2.83534	NO BLAST HIT	131	198.357	170.736	26.6567	0.392022	1.93215
XLOC_008867	SN3_04100035	scaffold00041:157912-167286	hypothetical protien	45.5325	20.1116	10.2494	11.6995	15.9539	NO BLAST HIT	129	10.7434	18.1065	12.8281	11.3335	10.8718
XLOC_008851	SN3_04100060	scaffold00041:258598-273655	ap2 domain transcription factor ap2x-1	23.0264	10.5198	8.60705	5.98446	6.48062	AP2 domain transcription factor AP2X-1	NA	5.43308	9.471	10.7726	5.79726	4.41623
XLOC_008894	SN3_04200090, (SN3_04200095)	scaffold00042:519081-536112	-	38.6461	9.42392	4.93037	4.98212	4.12527	NO BLAST HIT ref|XP_008888094.1|rhoptry neck protein RON9 [Hammondia hammondi]	NA	9.11854	8.48438	6.17084	4.82627	2.81117
XLOC_009103	SN3_05000015	scaffold00050:168688-173587	hypothetical protien	7.68762	1.99298	1.45899	0.537721	0.102905	NO BLAST HIT	65	1.81389	1.79429	1.82607	0.520901	0.0701248
XLOC_009161	SN3_05600005	scaffold00056:64085-66097	-	50.7052	10.5874	9.10598	2.13166	0.518794	NO BLAST HIT	37	11.9639	9.53186	11.397	2.06498	0.353533
XLOC_000333	SN3_ctg2565_00005	contig02565:104-1630	hypothetical protien	1970.84	642.054	170.694	92.5854	62.8402	NO BLAST HIT	25	465.02	578.043	213.64	89.6892	42.8226
XLOC_000369	SN3_ctg2673_00005	contig02673:0-1204	hypothetical protien	494.466	70.1709	12.9171	1.3412	30.4813	NO BLAST HIT	22	116.669	63.175	16.167	1.29925	20.7715
XLOC_000522	SN3_ctg3173_00005	contig03173:5-566	-	326.84	117.171	91.1598	32.3134	9.26216	NO BLAST HIT	10	77.1179	105.489	114.095	31.3026	6.31172
XLOC_000002		Sn_small_contig03293:0-489	-	98.2803	24.4598	2.61105	0	2.56643	NO BLAST HIT	5	23.1892	22.0212	3.26799	0	1.7489
XLOC_000038		Sn_small_contig03429:21-438	-	1726.34	649.679	100.895	7.9725	554.379	NO BLAST HIT	7	407.33	584.908	126.28	7.72311	377.783
XLOC_000039	-	Sn_small_contig03432:0-419	-	1322.48	377.83	67.5766	9.3599	200.696	NO BLAST HIT	7	312.039	340.161	84.5788	9.06711	136.765
XLOC_000042	-	Sn_small_contig03454:3-430	-	82.9618	16.2958	3.22739	0	10.8135	NO BLAST HIT	6	19.5748	14.6712	4.0394	0	7.36888
XLOC_000078	-	Sn_small_contig03694:0-359	-	1049.8	135.244	21.2488	3.09446	48.0733	NO BLAST HIT	4	247.7	121.761	26.595	2.99766	32.7596
XLOC_000101	-	Sn_small_contig03851:0-326	-	332.375	139.352	115.494	124.06	100.42	NO BLAST HIT	7	78.4239	125.459	144.552	120.179	68.4314
XLOC_000106	-	Sn_small_contig03892:33-320	-	2575.59	336.445	30.3876	6.27424	130.821	NO BLAST HIT	5	607.71	302.902	38.0331	6.07798	89.1482
XLOC_000118	-	Sn_small_contig04006:0-302	-	2162.14	1086.32	509.6	99.7634	74.3463	NO BLAST HIT	7	510.157	978.017	637.815	96.6427	50.6634
XLOC_000123	-	Sn_small_contig04077:15-252	-	13999.3	1534.66	893.523	790.618	809.572	predicted protein	NA	3303.13	1381.66	1118.33	765.887	551.684
XLOC_000125	-	Sn_small_contig04080:0-290	-	5742.29	1951.71	240.124	81.7268	55.8976	NO BLAST HIT	6	1354.89	1757.13	300.539	79.1703	38.0915
XLOC_000126	-	Sn_small_contig04088:1-289	-	1396.86	515.864	574.997	289.74	170.123	NO BLAST HIT	3	329.589	464.434	719.666	280.677	115.931
XLOC_000131	-	Sn_small_contig04118:0-281	-	373.433	144.588	34.9244	24.6878	6.08189	NO BLAST HIT	3	88.1115	130.173	43.7113	23.9155	4.14452
XLOC_000134	-	Sn_small_contig04140:0-255	-	18575.7	4884.91	1916.87	1092.01	550.593	NO BLAST HIT	4	4382.94	4397.9	2399.15	1057.85	375.203
XLOC_000177	-	Sn_small_contig04743:0-222	-	54661.9	19632.6	2427.89	794.139	672.382	NO BLAST HIT	3	12897.5	17675.3	3038.74	769.298	458.196
XLOC_000181	-	Sn_small_contig04778:3-206	-	31.6655	0	0	0	0	NO BLAST HIT	3	7.47147	0	0	0	0
XLOC_000196	-	Sn_small_contig05067:35-201	-	56.393	0	0	0	0	NO BLAST HIT	2	13.3059	0	0	0	0
XLOC_000200	-	Sn_small_contig05197:0-198	-	9056.18	3843.22	286.496	191.712	144.21	NO BLAST HIT	2	2136.81	3460.06	358.578	185.715	98.2722
XLOC_000210	-	Sn_small_contig05493:0-184	-	4337.68	1164.25	190.276	80.0688	83.0911	NO BLAST HIT	4	1023.48	1048.18	238.149	77.5642	56.6226
XLOC_000240	-	Sn_small_contig06203:0-154	-	14525.3	1550.83	110.464	0	952.057	NO BLAST HIT	2	3427.24	1396.22	138.257	0	648.781
XLOC_000303	-	contig02511:42-1978	-	47.1096	16.8105	3.687	2.96768	4.22225	NO BLAST HIT	31	11.1155	15.1345	4.61464	2.87485	2.87726
XLOC_000337	-	contig02577:0-1619	-	676.918	98.6675	18.8705	0.334378	2.74878	NO BLAST HIT	27	159.719	88.8306	23.6183	0.323918	1.87316
XLOC_000342	-	contig02596:0-1520	-	122.163	54.9968	6.21336	1.49555	23.2605	NO BLAST HIT	24	28.8244	49.5138	7.77663	1.44877	15.8509
XLOC_000351	-	contig02632:0-1371	-	40.2966	10.0598	6.42981	1.81948	0.678351	NO BLAST HIT	25	9.50798	9.05686	8.04754	1.76256	0.462264
XLOC_000356	-	contig02646:90-1298	-	4010.23	533.64	307.201	222.919	246.857	hypothetical protein AGABI1DRAFT_49524, partial	NA	946.214	480.437	384.492	215.946	168.221
XLOC_000365	-	contig02663:0-1242	-	3155.68	1211.11	358.422	72.9357	47.3719	NO BLAST HIT	23	744.582	1090.37	448.601	70.6542	32.2817
XLOC_000375	-	contig02689:0-1174	-	65.7432	20.2188	7.12473	12.0556	4.63178	NO BLAST HIT	21	15.5121	18.203	8.9173	11.6785	3.15634
XLOC_000381	-	contig02698:0-1158	-	482.179	74.7333	10.205	0.627261	22.5552	FAD/NAD(P)-binding domain-containing protein	NA	113.77	67.2826	12.7726	0.60764	15.3703
XLOC_000391	-	contig02728:0-1088	-	355.89	114.555	18.2673	1.65478	63.1609	NO BLAST HIT	14	83.9722	103.134	22.8633	1.60302	43.0411
XLOC_000394	-	contig02733:0-1076	-	63.3286	16.2276	2.47417	1.50332	1.94638	NO BLAST HIT	15	14.9424	14.6098	3.09667	1.45629	1.32636
XLOC_000400	-	contig02744:0-1058	-	115.876	40.3704	8.54221	5.39702	5.70962	NO BLAST HIT	15	27.3409	36.3456	10.6914	5.2282	3.89083
XLOC_000423	-	contig02832:0-896	-	3311.41	950.815	136.684	45.8496	34.5975	NO BLAST HIT	17	781.327	856.021	171.074	44.4154	23.5765
XLOC_000433	-	contig02880:1-815	-	267.289	123.288	34.8514	13.4351	6.26615	NO BLAST HIT	14	63.0668	110.997	43.62	13.0148	4.27008
XLOC_000440	-	contig02915:154-761	-	1.69039	0	0	0	0	NO BLAST HIT	11	0.398847	0	0	0	0
XLOC_000444	-	contig02921:0-765	-	42.7849	14.912	10.094	3.52063	1.03174	NO BLAST HIT	15	10.0951	13.4253	12.6336	3.4105	0.703081
XLOC_000479	-	contig03038:5-654	-	114.604	45.8488	50.2486	10.8108	2.92856	NO BLAST HIT	11	27.0408	41.2778	62.8911	10.4726	1.99567
XLOC_000489	-	contig03051:0-637	-	261.152	127.479	24.121	34.3116	34.6474	NO BLAST HIT	12	61.6188	114.77	30.1898	33.2383	23.6105
XLOC_000515	-	contig03145:0-578	-	10001.7	661.034	344.968	417.557	331.653	hypothetical protein AURANDRAFT_17538, partial	NA	2359.9	595.131	431.762	404.495	226.006
XLOC_000523	-	contig03178:0-561	-	1812.09	787.041	859.717	371.146	145.012	NO BLAST HIT	12	427.563	708.575	1076.02	359.536	98.8187
XLOC_001125	-	scaffold00001:4663214-4664854	-	28.5298	10.1971	0.768918	1.15992	11.2032	NO BLAST HIT	32	6.7316	9.18048	0.962377	1.12364	7.63444
XLOC_001267	-	scaffold00001:8881971-8884289	-	23.5355	7.52257	1.70419	0.776975	0.680641	NO BLAST HIT	42	5.5532	6.77259	2.13296	0.75267	0.463824
XLOC_001312	-	scaffold00001:9994466-9995164	-	72.732	6.81085	2.38034	1.89302	1.15422	NO BLAST HIT	14	17.1611	6.13183	2.97923	1.8338	0.786545
XLOC_001418	-	scaffold00002:1221648-1222349	-	2.34036	0	0	0	0	NO BLAST HIT	10	0.552208	0	0	0	0
XLOC_001514	-	scaffold00002:3848720-3865559	-	164.934	52.916	33.0461	18.7745	41.6037	alveolin domain containing intermediate filament IMC13	NA	38.9162	47.6404	41.3605	18.1872	28.3509
XLOC_001868	-	scaffold00002:3516729-3518811	-	14.5248	4.14694	2.6306	1.41085	0.523559	NO BLAST HIT	40	3.42713	3.7335	3.29246	1.36672	0.35678
XLOC_001980	-	scaffold00002:6683721-6688937	-	499.348	85.6358	16.5236	0.237717	21.5009	transporter, major facilitator family protein	NA	117.821	77.0981	20.6809	0.230281	14.6518
XLOC_002013	-	scaffold00002:7455955-7459613	-	3.51929	0.537849	0.430556	0.364904	0.241281	NO BLAST HIT	61	0.830376	0.484227	0.538883	0.353489	0.164421
XLOC_002016	-	scaffold00002:7504488-7508181	-	2307.53	608.701	64.8801	0.674066	4.21506	Polo kinase	NA	544.462	548.015	81.2039	0.652981	2.87236
XLOC_002393	-	scaffold00003:2538081-2541006	-	36.675	18.4619	11.0718	13.3713	17.9004	NO BLAST HIT	43	8.65346	16.6213	13.8575	12.953	12.1983
XLOC_002643	-	scaffold00004:4249113-4253166	-	21.7346	9.07734	5.23682	5.27729	6.09678	NO BLAST HIT	66	5.12828	8.17235	6.5544	5.11221	4.15466
XLOC_002724	-	scaffold00004:515508-523178	-	57.7735	21.3871	10.7287	9.68208	20.6319	conserved hypothetical protein	NA	13.6317	19.2549	13.428	9.37921	14.0596
XLOC_002763	-	scaffold00004:1495518-1508538	-	268.135	93.9742	30.026	6.83323	4.2553	transmembrane protein, putative	NA	63.2664	84.6052	37.5805	6.61948	2.89978
XLOC_003147	-	scaffold00005:1394671-1404132	-	332.2	128.803	15.25	2.87957	3.77071	NO BLAST HIT	175	78.3826	115.962	19.0869	2.78949	2.56956
XLOC_003227	-	scaffold00005:3382816-3398998	-	169.588	41.4525	7.59466	5.67906	22.3762	NO BLAST HIT	296	40.0143	37.3198	9.50547	5.50141	15.2483
XLOC_003399	-	scaffold00006:2870152-2873502	-	1989.5	320.466	35.5975	0.280558	0.920474	rhoptry kinase family protein ROP40 (incomplete catalytic triad)	NA	469.422	288.516	44.5538	0.271782	0.627259
XLOC_003411	-	scaffold00006:3143507-3147178	-	11.2976	4.94898	1.32299	0.369001	4.48856	NO BLAST HIT	54	2.66567	4.45558	1.65585	0.357458	3.05874
XLOC_004219	-	scaffold00008:3055301-3065951	-	266.178	85.4786	17.1169	2.75421	32.1691	hypothetical protein HHA_319680	NA	62.8047	76.9566	21.4235	2.66806	21.9217
XLOC_004347	-	scaffold00009:2633230-2654518	-	1361	296.171	46.091	3.5288	92.6186	prenylcysteine oxidase	NA	321.128	266.644	57.6874	3.41842	63.1151
XLOC_004509	-	scaffold00009:3471894-3475060	-	349.383	151.1	17.9326	2.15123	1.38331	NO BLAST HIT	56	82.4369	136.036	22.4444	2.08394	0.942659
XLOC_004510	-	scaffold00009:3485519-3490512	-	336.692	121.316	14.5173	0.311651	6.61243	NO BLAST HIT	83	79.4425	109.221	18.1698	0.301902	4.50605
XLOC_004936	-	scaffold00011:1580406-1585238	-	33.1808	9.30491	1.91478	0.733516	3.40109	NO BLAST HIT	81	7.82901	8.37723	2.39654	0.710571	2.31768
XLOC_004950	-	scaffold00011:1928647-1932178	-	397.614	190.808	83.01	37.1327	25.2198	NO BLAST HIT	57	93.817	171.785	103.895	35.9712	17.1861
XLOC_005142	-	scaffold00012:718179-719065	-	1.21214	0	0	0	0	rhoptry kinase family protein ROP40 (incomplete catalytic triad)	NA	0.286004	0	0	0	0
XLOC_005297	-	scaffold00013:1799893-1801973	-	238.453	72.0574	39.7276	6.2541	1.73614	NO BLAST HIT	34	56.263	64.8735	49.723	6.05847	1.1831
XLOC_005298	-	scaffold00013:1806479-1807508	-	911.397	148.939	21.3619	1.09456	2.38252	Para-aminobenzoic acid synthetase	NA	215.044	134.09	26.7365	1.06032	1.62357
XLOC_005364	-	scaffold00013:151884-156071	-	51.7025	16.4343	4.69389	0.562805	0.259464	prenylcysteine oxidase	NA	12.1992	14.7958	5.87487	0.5452	0.176812
XLOC_005380	-	scaffold00013:491415-496031	-	6.13579	1.78808	0.192814	0.231012	0.824237	NO BLAST HIT	82	1.44774	1.60981	0.241326	0.223786	0.561678
XLOC_005800	-	scaffold00015:276387-280689	-	102.45	35.2823	6.36609	1.52548	4.86016	NO BLAST HIT	79	24.1731	31.7647	7.96779	1.47776	3.31197
XLOC_006170	-	scaffold00017:193658-205695	-	139.277	42.6538	5.28025	1.23737	15.483	NO BLAST HIT	206	32.8624	38.4013	6.60875	1.19866	10.5509
XLOC_006355	-	scaffold00018:114833-116290	-	23.0206	9.37784	2.73545	2.03249	2.13649	NO BLAST HIT	22	5.43171	8.44289	3.42369	1.96891	1.45592
XLOC_006568	-	scaffold00019:384541-386359	-	18.2277	4.79829	1.06976	0.305916	0.408523	NO BLAST HIT	36	4.30082	4.31991	1.33891	0.296347	0.278389
XLOC_007371	-	scaffold00024:2097997-2102094	-	32.2897	16.0978	1.93819	1.07677	2.43091	NO BLAST HIT	80	7.61875	14.4929	2.42584	1.04309	1.65655
XLOC_007678	-	scaffold00026:1940857-1947170	-	412.472	175.715	75.2862	25.54	9.48217	NO BLAST HIT	101	97.3227	158.197	94.2281	24.7411	6.46164
XLOC_007719	-	scaffold00026:944283-945538	-	19.3774	3.06872	3.45904	5.45675	4.06322	NO BLAST HIT	23	4.5721	2.76278	4.32933	5.28606	2.76889
XLOC_008028	-	scaffold00029:1556311-1564770	-	545.582	138.015	51.5506	46.0234	71.7147	NO BLAST HIT	164	128.73	124.255	64.5207	44.5837	48.8701
XLOC_008338	-	scaffold00032:1036816-1040838	-	2.97086	0.517192	0.320706	0.422832	0.55417	NO BLAST HIT	73	0.700974	0.465629	0.401395	0.409605	0.37764
XLOC_008353	-	scaffold00033:330656-332730	-	2427.98	455.257	98.5182	10.018	13.9401	NO BLAST HIT	35	572.882	409.869	123.305	9.70463	9.49951
XLOC_008510	-	scaffold00035:814986-818823	-	7.78732	2.65406	0.318167	0.298793	3.092	NO BLAST HIT	63	1.83742	2.38946	0.398217	0.289446	2.10705
XLOC_008744	-	scaffold00039:783375-786555	-	29.3201	15.7855	3.69022	2.18156	5.92606	NO BLAST HIT	63	6.91808	14.2117	4.61867	2.11332	4.03833
XLOC_008968	-	scaffold00044:5856-12458	-	1.55556	0.509873	0.303673	0.122042	0.16966	NO BLAST HIT	116	0.367034	0.45904	0.380077	0.118224	0.115615
XLOC_008969	-	scaffold00044:15872-21164	-	30.921	14.8816	14.1745	12.5106	9.03273	NO BLAST HIT	88	7.29581	13.3979	17.7408	12.1193	6.15537
XLOC_009101	-	scaffold00050:112697-113682	-	413.768	132.243	143.349	41.969	16.323	NO BLAST HIT	19	97.6285	119.059	179.415	40.6562	11.1233
XLOC_009120	-	scaffold00051:174484-186871	-	1082.32	248.5	219.236	63.2059	16.0244	NO BLAST HIT	186	255.373	223.725	274.395	61.2288	10.9199
XLOC_009136	-	scaffold00052:178614-188935	-	112.145	50.9692	19.9982	17.8206	10.4979	NO BLAST HIT	137	26.4606	45.8877	25.0297	17.2632	7.15381
XLOC_009143	-	scaffold00054:4021-15270	-	8.76657	4.29346	3.43818	3.13492	3.94213	hypothetical protein HHA_226350	NA	2.06847	3.86541	4.30322	3.03686	2.68637
XLOC_009151	-	scaffold00055:38767-40170	-	20.753	7.00919	0.639079	0.444337	0.300215	NO BLAST HIT	28	4.89667	6.31039	0.79987	0.430438	0.204582
XLOC_009190	-	scaffold00065:16517-17174	-	1.08222	0	0	0	0	NO BLAST HIT	13	0.25535	0	0	0	0
XLOC_009194	-	scaffold00065:35113-38530	-	21.0349	6.20566	1.33695	0.96971	1.99744	NO BLAST HIT	60	4.96318	5.58697	1.67332	0.939376	1.36116
XLOC_009217	-	scaffold00075:8116-9921	-	463.646	204.47	212.091	195.44	174.877	NO BLAST HIT	33	109.397	184.085	265.453	189.326	119.17
XLOC_009230	-	scaffold00093:9-1837	-	199.925	88.7733	57.2327	45.4815	28.0243	NO BLAST HIT	32	47.1723	79.9228	71.6324	44.0588	19.0972
XLOC_009240	-	scaffold00106:3497-4144	-	62.6158	15.7302	20.3192	20.7102	13.3115	NO BLAST HIT	13	14.7742	14.1619	25.4315	20.0624	9.07115
XLOC_009254	-	scaffold00130:0-1804	-	652.124	243.896	98.8528	26.1743	15.0307	NO BLAST HIT	32	153.869	219.58	123.724	25.3555	10.2427
XLOC_000172	-	Sn_small_contig04708:3-225	-	26.3551	0	9.01054	12.4056	2.79698	NO BLAST HIT	5	6.21848	0	11.2776	12.0175	1.90601
XLOC_000175	-	Sn_small_contig04722:1-216	-	29.5594	0	5.50744	2.20422	2.65118	NO BLAST HIT	4	6.97454	0	6.8931	2.13527	1.80665
XLOC_000252	-	Sn_small_contig06467:0-143	-	385.217	0	9.85657	26.5285	20.2864	NO BLAST HIT	2	90.8919	0	12.3365	25.6987	13.8242
XLOC_000283	-	Sn_small_contig07384:0-111	-	55160.3	5366.78	134.109	1038.4	3651.66	NO BLAST HIT	1	13015.1	4831.73	167.851	1005.92	2488.43
XLOC_000318	-	contig02547:1201-1300	-	892458	0	73480.6	204805	154640	NO BLAST HIT	no ORFs predicted	210575	0	91968.2	198398	105380
XLOC_000418	-	contig02817:6-924	-	34.7681	8.8485	0.426987	0.25487	0.24298	NO BLAST HIT	16	8.20353	7.96633	0.534416	0.246897	0.165579
XLOC_000725	SN3_00101565	scaffold00001:4828112-4838235	biotin-acetyl- -carboxylase ligase	20.9399	7.73914	11.9939	16.1977	13.1838	ref|XP_008889147.1|hypothetical protein HHA_289760 [Hammondia hammondi], biotin-[acetyl-CoA-carboxylase] ligase	NA	4.94077	6.96757	15.0115	15.691	8.98413
XLOC_001059	SN3_00100870	scaffold00001:2709980-2753222	hypothetical protein TGRUB_271090	7.83681	2.84747	0.731933	1.0008	5.59476	NO BLAST HIT	600	1.84909	2.56358	0.916086	0.969494	3.81256
XLOC_001081	SN3_00101090	scaffold00001:3371988-3384529	conserved hypothetical protein	26.9704	5.39727	0.639257	0.103549	0.306994	hypothetical protein HHA_209600	NA	6.36366	4.85918	0.800093	0.10031	0.209202
XLOC_001343	SN3_00103430	scaffold00001:10661371-10674535	sco1 protein	9.67975	4.418	10.8295	16.6468	10.2673	ref|XP_008883240.1|SCO1/SenC protein [Hammondia hammondi]	NA	2.28394	3.97754	13.5542	16.1261	6.99667
XLOC_001497	SN3_00201060	scaffold00002:3518922-3551996	transmembrane protein	77.5351	31.5598	104.802	97.0363	43.6751	ref|XP_008884951.1|hypothetical protein HHA_253300 [Hammondia hammondi]	NA	18.2944	28.4134	131.17	94.0009	29.7625
XLOC_001679	SN3_00202455	scaffold00002:8166441-8169522	hypothetical protein TGME49_093780	15.446	3.882	0.41111	0.0361686	0.0159708	hypothetical protein HHA_293790	NA	3.64448	3.49497	0.514545	0.0350372	0.0108833
XLOC_001987	-	scaffold00002:6813412-6814151	-	1.02333	0	0.521945	1.21137	0.14249	NO BLAST HIT	12	0.241455	0	0.653266	1.17348	0.0971001
XLOC_002043	SN3_00202430	scaffold00002:8066140-8104884	casein kinase ii regulatory subunit protein	18.0159	8.60045	11.0088	11.0254	8.50119	ref|XP_008882572.1|casein kinase ii regulatory subunit protein [Hammondia hammondi]	NA	4.25085	7.74301	13.7786	10.6805	5.79315
XLOC_002668	SN3_00401375	scaffold00004:5019408-5022375	hypothetical protien	1.21176	0.225109	0.333246	0.0370992	0.0309045	ref|XP_008885064.1|microneme protein, putative [Hammondia hammondi]	NA	0.285915	0.202666	0.41709	0.0359387	0.0210599
XLOC_003120	-	scaffold00005:740324-741008	-	0.968772	0	0.613108	0.125709	0.205459	NO BLAST HIT	11	0.228582	0	0.767365	0.121777	0.14001
XLOC_003529	SN3_00600495	scaffold00006:1749977-1777168	glycosyl transferase	25.2749	8.28217	1.47642	0.0672356	11.6188	ref|XP_008885227.1|glycosyl transferase [Hammondia hammondi]	NA	5.96361	7.45646	1.84789	0.0651324	7.91765
XLOC_003889	-	scaffold00007:2919295-2920419	-	1.75219	0	0.149461	0.0745516	0.528131	NO BLAST HIT	21	0.413429	0	0.187065	0.0722195	0.359896
XLOC_004071	SN3_00800975	scaffold00008:3121610-3151522	major facilitator family protein	23.6291	8.75991	8.64768	10.8019	12.0338	ref|XP_008885182.1|transporter, major facilitator family protein [Hammondia hammondi]	NA	5.57528	7.88657	10.8234	10.464	8.20046
XLOC_004257	-	scaffold00008:1010549-1011213	-	47.5977	7.48508	0.332403	0.220256	0.325402	NO BLAST HIT	12	11.2307	6.73884	0.416035	0.213366	0.221746
XLOC_004267	-	scaffold00009:359187-361853	-	3.8862	0.795079	0.359636	0.263139	0.355915	NO BLAST HIT	45	0.916949	0.715812	0.45012	0.254908	0.242539
XLOC_004354	SN3_00900760	scaffold00009:2789960-2806304	dynein light chain dlc	70.8165	36.0518	49.2555	80.5578	98.9332	ref|XP_008886162.1|dynein light chain DLC [Hammondia hammondi]	NA	16.7091	32.4575	61.6481	78.0379	67.4182
XLOC_004527	-	scaffold00010:53258-57382	-	1.33329	0.224487	0.0965283	0.0155491	0.108413	NO BLAST HIT	66	0.31459	0.202106	0.120815	0.0150627	0.0738783
XLOC_004648	SN3_01001055	scaffold00010:3704179-3719220	cytidine and deoxycytidylate deaminase zinc-binding region domain-containing protein	82.7975	41.2445	50.6259	51.1581	118.617	ref|XP_008888773.1|cytidine and deoxycytidylate deaminase zinc-binding region domain-containing protein [Hammondia hammondi]	NA	19.5361	37.1325	63.3633	49.5578	80.8318
XLOC_005427	-	scaffold00013:1791414-1798787	-	7.89565	1.72748	0.456409	0.0828199	0.0122283	NO BLAST HIT	123	1.86298	1.55525	0.571241	0.0802292	0.008333
XLOC_006285	SN3_01800190	scaffold00018:650688-681651	nuclear protein es2	15.8368	7.59625	5.67581	4.63806	5.5636	hypothetical protein HHA_251920	NA	3.73669	6.83892	7.10384	4.49298	3.79133
XLOC_006397	SN3_01800385	scaffold00018:1232103-1252254	fructose- -bisphosphatase	118.989	39.3379	54.3561	113.627	125.495	ref|XP_008887464.1|fructose-bisphospatase I [Hammondia hammondi]	NA	28.0754	35.416	68.032	110.073	85.5188
XLOC_006546	SN3_01900790	scaffold00019:2368527-2390082	bifunctional dihydrofolate reductase-thymidylate synthase	22.5381	9.61885	26.4223	34.1686	19.3604	ref|XP_008883922.1|bifunctional dihydrofolate reductase-thymidylate synthase [Hammondia hammondi]	NA	5.31786	8.65988	33.0701	33.0998	13.1932
XLOC_006904	SN3_02100120	scaffold00021:441663-474852	chromosome complete related	13.6753	6.54982	8.88313	11.477	20.4314	hypothetical protein HHA_202950	NA	3.22669	5.89682	11.1181	11.118	13.923
XLOC_007470	SN3_02500210	scaffold00025:515091-527441	hypothetical protien	9.96814	4.6039	10.2104	13.87	9.99515	NO BLAST HIT	190	2.35198	4.1449	12.7793	13.4361	6.81121
XLOC_007482	-	scaffold00025:789628-790181	-	14.906	2.94624	0.62806	0.781078	3.94254	NO BLAST HIT	10	3.51707	2.65251	0.786079	0.756645	2.68665
XLOC_007546	-	scaffold00025:469737-470084	-	2.40476	0	3.74549	1.08323	2.73722	NO BLAST HIT	5	0.567403	0	4.68785	1.04935	1.86528
XLOC_007833	SN3_02700185	scaffold00027:685171-693704	high mobility group protein	172.526	69.0968	107.304	240.069	284.754	ref|XP_008887311.1|HMG (high mobility group) box domain-containing protein [Hammondia hammondi]	NA	40.7075	62.208	134.302	232.559	194.046
XLOC_007986	-	scaffold00029:441371-443662	-	1.69671	0.274777	0.0990504	0.105235	0.0535378	NO BLAST HIT	47	0.400339	0.247382	0.123971	0.101943	0.0364834
XLOC_008138	SN3_03000190	scaffold00030:784562-801044	h+-translocating inorganic pyrophosphatase	32.3891	17.0303	18.5803	22.1241	46.0002	ref|XP_008883880.1|V-type H(+)-translocating pyrophosphatase VP1 [Hammondia hammondi]	NA	7.64221	15.3324	23.2551	21.432	31.3469
XLOC_008217	SN3_03100060	scaffold00031:445106-467579	inosine triphosphate pyrophosphatase	14.0314	6.04603	14.4074	17.9813	14.7902	ref|XP_008884516.1|inosine triphosphate pyrophosphatase, putative [Hammondia hammondi]	NA	3.31071	5.44326	18.0323	17.4188	10.0788
XLOC_008262	-	scaffold00032:301989-305315	-	4.4984	0.779766	0.177937	0.0816277	1.00101	hypothetical protein HHA_319308	NA	1.0614	0.702025	0.222706	0.0790743	0.68214
XLOC_008756	SN3_03900070, (SN3_03900075, SN3_03900080)	scaffold00039:185649-197648	-	40.741	13.6683	20.5654	26.1345	33.6797	NO BLAST HIT	177	9.61284	12.3056	25.7396	25.317	22.9511
XLOC_008821	SN3_04000110	scaffold00040:298758-299151	hypothetical protien	1.31494	0	2.52076	0.220959	0.250805	NO BLAST HIT	7	0.31026	0	3.15498	0.214047	0.170912
XLOC_008898	SN3_04200005	scaffold00042:60511-70417	hypothetical protien	6.24905	2.27187	4.33852	3.9012	2.57366	NO BLAST HIT	186	1.47446	2.04537	5.43009	3.77917	1.75383
XLOC_009139	SN3_05300005, (SN3_05300010)	scaffold00053:0-18967	-	51.4434	25.8612	36.5961	41.2809	71.6886	NO BLAST HIT	220	12.1381	23.2829	45.8036	39.9896	48.8523
XLOC_009165	-	scaffold00056:108508-109172	-	0.974729	0	0.159304	0.0873751	0.102647	NO BLAST HIT	13	0.229987	0	0.199385	0.0846419	0.069949
XLOC_000012	-	Sn_small_contig03324:0-477	-	37.023	18.0394	4.08831	0.951017	0.214885	NO BLAST HIT	8	8.73557	16.2409	5.11692	0.921268	0.146434
XLOC_000037	-	Sn_small_contig03424:1-432	-	67.8545	33.4068	4.70152	1.06576	3.01344	NO BLAST HIT	7	16.0103	30.0762	5.88442	1.03242	2.05351
XLOC_000162	-	Sn_small_contig04573:6-236	-	688.709	598.458	46.4577	2.59203	0.538322	NO BLAST HIT	3	162.501	538.793	58.1464	2.51095	0.366841
XLOC_000198	-	Sn_small_contig05178:0-174	-	62.8519	32.3084	0	11.8772	3.8524	NO BLAST HIT	4	14.8299	29.0873	0	11.5057	2.62523
XLOC_000207	-	Sn_small_contig05416:8-177	-	97.2266	41.0204	0	10.12	6.86821	NO BLAST HIT	2	22.9406	36.9308	0	9.80344	4.68036
XLOC_000311	-	contig02529:3-1787	-	4.53122	1.73573	0.351416	0.0257796	0.181282	NO BLAST HIT	28	1.06914	1.56268	0.439832	0.0249732	0.123535
XLOC_000364	-	contig02660:2-1249	-	5.81239	1.76944	0	0.0398428	0.035768	NO BLAST HIT	19	1.37143	1.59303	0	0.0385965	0.0243742
XLOC_000395	-	contig02734:13-1085	-	18.8852	30.8208	1.45444	0.211655	0.266023	NO BLAST HIT	17	4.45596	27.748	1.82038	0.205034	0.181282
XLOC_000449	-	contig02936:0-749	-	23.6656	12.1025	6.03164	10.6029	45.5731	NO BLAST HIT	9	5.5839	10.8959	7.54919	10.2712	31.0559
XLOC_000452	-	contig02949:3-714	-	12.0364	4.20056	0.895731	0.0808516	0.141078	NO BLAST HIT	13	2.83999	3.78178	1.1211	0.0783225	0.0961379
XLOC_000455	-	contig02960:0-715	-	12.8525	3.91575	1.44019	0.312149	0.117158	NO BLAST HIT	10	3.03255	3.52536	1.80254	0.302385	0.0798375
XLOC_000478	-	contig03032:17-639	-	13.8977	5.81305	0	0.0969272	0.228734	NO BLAST HIT	11	3.27916	5.2335	0	0.0938952	0.155871
XLOC_000484	-	contig03042:1-621	-	1.42418	0.514198	0	0.107346	3.37405	NO BLAST HIT	9	0.336035	0.462934	0	0.103988	2.29925
XLOC_000508	-	contig03110:1-600	-	41.6252	71.723	6.48537	31.361	49.234	NO BLAST HIT	9	9.82146	64.5724	8.11708	30.38	33.5506
XLOC_000807	-	scaffold00001:6856800-6858019	-	2.08673	0.22049	0	0.0503191	0.00881329	NO BLAST HIT	22	0.492364	0.198508	0	0.0487451	0.00600583
XLOC_000845	SN3_00102610	scaffold00001:7996505-8013136	hypothetical protein TGME49_025920	11.6626	7.62347	5.93313	6.63983	13.3742	hypothetical protein HHA_225920	NA	2.75179	6.86343	7.4259	6.43213	9.11387
XLOC_000877	SN3_00102905	scaffold00001:8950683-8979353	transmembrane protein	83.2218	29.4324	28.7614	37.7654	53.7505	ref|XP_008889559.1|hypothetical protein HHA_229920 [Hammondia hammondi]	NA	19.6362	26.4981	35.9977	36.5841	36.6284
XLOC_000956	SN3_00100010, (SN3_00100015, SN3_00100020)	scaffold00001:34713-67392	-	50.7086	20.8847	14.8466	18.7696	18.0874	NO BLAST HIT	442	11.9647	18.8025	18.582	18.1825	12.3257
XLOC_001016	SN3_00100495	scaffold00001:1613987-1642187	hypothetical protein HHA_213040	5.73177	4.08339	2.54502	4.77325	8.51386	hypothetical protein HHA_213040	NA	1.35241	3.67629	3.18534	4.62394	5.80179
XLOC_001090	-	scaffold00001:3607403-3608943	-	6.55379	2.01528	0.428362	0.0339	0.279681	NO BLAST HIT	25	1.54637	1.81436	0.536137	0.0328396	0.190589
XLOC_001112	SN3_00101405	scaffold00001:4186592-4212909	conserved hypothetical protein	46.1915	41.0681	5.94519	3.08439	101.728	hypothetical protein HHA_290300	NA	10.8989	36.9737	7.44099	2.98791	69.3227
XLOC_001137	SN3_00101580	scaffold00001:4896745-4936542	ap2 domain transcription factor ap2ix-5	10.7933	8.9937	4.80589	10.954	17.0053	AP2 domain transcription factor AP2IX-5	NA	2.54668	8.09705	6.01505	10.6113	11.5883
XLOC_001192	SN3_00102115	scaffold00001:6435862-6462122	hypothetical protien	7.33057	6.81021	3.1845	5.06672	8.47573	NO BLAST HIT	411	1.72965	6.13125	3.98572	4.90823	5.7758
XLOC_001229	SN3_00102465	scaffold00001:7548333-7572417	adaptin n terminal region domain-containing protein	11.2038	7.08588	5.17336	5.94384	7.77243	ref|XP_008886479.1|adaptin n terminal region domain-containing protein [Hammondia hammondi]	NA	2.64354	6.37944	6.47497	5.75791	5.29654
XLOC_001323	SN3_00103290, (SN3_00103295, SN3_00103300)	scaffold00001:10183948-10235026	-	35.0211	25.767	15.6259	16.9863	20.114	ref|XP_008889313.1|methyltransferase MTA70, putative [Hammondia hammondi], N6-adenosine-methyltransferase	NA	8.26323	23.1981	19.5574	16.455	13.7067
XLOC_001355	-	scaffold00001:10971358-10974958	-	59.982	45.6997	31.7627	38.9819	54.0753	hypothetical protein HHA_257160	NA	14.1527	41.1436	39.7542	37.7625	36.8497
XLOC_001450	SN3_00200680	scaffold00002:2181927-2198066	hypothetical protien	7.23434	3.9783	3.68614	4.4707	8.13217	NO BLAST HIT	213	1.70694	3.58167	4.61357	4.33085	5.54168
XLOC_001707	SN3_00202680	scaffold00002:8884255-8900240	adaptin n terminal region domain-containing protein	32.5623	20.8572	17.88	23.4441	33.2669	ref|XP_008883553.1|adaptin n terminal region domain-containing protein [Hammondia hammondi]	NA	7.68307	18.7778	22.3786	22.7107	22.6698
XLOC_001711	SN3_00202715	scaffold00002:8970203-8973429	-	11.0722	7.79959	2.4074	2.58263	8.4003	NO BLAST HIT	44	2.61248	7.02199	3.0131	2.50184	5.7244
XLOC_001720	SN3_00202790	scaffold00002:9205471-9230651	hypothetical protien	221.621	321.575	66.5753	1.80788	0.389154	NO BLAST HIT	378	52.2915	289.515	83.3256	1.75133	0.26519
XLOC_001755	-	scaffold00002:710897-711610	-	3.52086	0.286738	0	0.168656	0.170566	NO BLAST HIT	14	0.830747	0.258151	0	0.16338	0.116233
XLOC_001813	-	scaffold00002:2075764-2077731	-	6.49782	2.25861	0.483893	0.0119782	0.00451829	NO BLAST HIT	35	1.53316	2.03343	0.60564	0.0116035	0.003079
XLOC_001873	SN3_00201125	scaffold00002:3704855-3741421	ap2 domain transcription factor ap2iii-2	25.3014	8.24771	3.15567	9.59534	12.692	ref|XP_008884958.1|AP2 domain transcription factor AP2III-2 [Hammondia hammondi]	NA	5.96986	7.42543	3.94963	9.29519	8.64899
XLOC_001885	SN3_00201240	scaffold00002:4183301-4213169	phosphatidylinositol 3- and 4-kinase	2.41492	2.69499	1.03083	1.792	2.53632	ref|XP_008882202.1|phosphatidylinositol 4-kinase [Hammondia hammondi]	NA	0.5698	2.42631	1.29019	1.73594	1.72838
XLOC_001924	SN3_00201520	scaffold00002:4942165-4944210	transmembrane protein	123.172	32.0182	15.0157	19.3827	41.6198	hypothetical protein HHA_253690	NA	29.0624	28.8261	18.7936	18.7764	28.3619
XLOC_002054	SN3_00202515, (SN3_00202520)	scaffold00002:8425437-8478238	-	8.48597	4.46999	2.4291	2.55728	3.03302	hypothetical protein HHA_449900	NA	2.00226	4.02434	3.04026	2.47729	2.06686
XLOC_002141	SN3_00300510	scaffold00003:1542005-1590727	pa14 domain-containing protein	81.3453	35.512	5.25769	1.88926	44.6556	ref|XP_008626393.1|hypothetical protein YYE_04533 [Plasmodium vinckei vinckei]	NA	19.1934	31.9715	6.58052	1.83016	30.4306
XLOC_002200	SN3_00301035, (SN3_00301040, SN3_00301045)	scaffold00003:3174681-3214243	-	5.18109	1.31673	0.436809	0.288705	3.39983	ref|XP_008881962.1|hypothetical protein HHA_225890 [Hammondia hammondi]	NA	1.22248	1.18546	0.54671	0.279674	2.31682
XLOC_002290	SN3_00301785	scaffold00003:5888957-5910201	hypothetical protien	87.4622	57.6571	23.8172	44.4135	58.1174	NO BLAST HIT	367	20.6367	51.9088	29.8096	43.0242	39.6042
XLOC_002299	-	scaffold00003:6071088-6073299	-	4.5811	3.30805	0.349802	0.103047	0.157275	NO BLAST HIT	43	1.08091	2.97825	0.437812	0.0998236	0.107175
XLOC_002307	-	scaffold00003:56273-56956	-	8.59957	5.16941	1.38457	1.7663	2.0012	NO BLAST HIT	13	2.02907	4.65403	1.73293	1.71105	1.36372
XLOC_002383	SN3_00300765	scaffold00003:2265777-2308196	nbp2b protein	3.54346	1.12384	0.313944	0.237134	0.123679	ref|XP_008887712.1|NBP2b protein, putative [Hammondia hammondi]	NA	0.836079	1.0118	0.392932	0.229716	0.0842813
XLOC_002418	SN3_00301105	scaffold00003:3423248-3451402	patatin family protein	10.1478	7.1025	4.92598	5.59294	9.8658	ref|XP_008884792.1|phospholipase, patatin family protein [Hammondia hammondi]	NA	2.39437	6.3944	6.16535	5.41799	6.72307
XLOC_002422	SN3_00301125	scaffold00003:3496342-3514749	histone arginine methyltransferase prmt4 carm1	16.4347	11.3765	5.91089	9.27964	21.5523	ref|XP_008884787.1|histone arginine methyltransferase PRMT4/CARM1 [Hammondia hammondi]	NA	3.87777	10.2423	7.39806	8.98936	14.6869
XLOC_002434	-	scaffold00003:3803976-3805443	-	1.87626	0.665002	0	0.0587875	0.12597	NO BLAST HIT	28	0.442703	0.598703	0	0.0569486	0.0858425
XLOC_002523	SN3_00400185	scaffold00004:527718-528567	hypothetical protien	10.1812	6.1192	0.813772	0.313328	3.12747	NO BLAST HIT	13	2.40225	5.50913	1.01852	0.303527	2.13122
XLOC_002577	-	scaffold00004:2063316-2067134	-	4.17771	2.57697	0.208926	0.025224	0.0432497	NO BLAST HIT	65	0.98573	2.32005	0.261492	0.024435	0.0294726
XLOC_002679	SN3_00401460	scaffold00004:5374040-5402741	tbc domain-containing kinase (incomplete catalytic triad)	13.618	14.9577	6.31195	9.50778	14.3968	ref|XP_008888506.1|TBC domain-containing kinase (incomplete catalytic triad) [Hammondia hammondi]	NA	3.21317	13.4665	7.90003	9.21037	9.81073
XLOC_002683	-	scaffold00004:5469663-5474240	-	3.13709	1.07577	0.144162	0	0.159613	srs domain-containing protein	NA	0.740196	0.968519	0.180433	0	0.108769
XLOC_002725	-	scaffold00004:524339-526485	-	7.82502	2.73388	0.361349	0.13656	0.123682	NO BLAST HIT	41	1.84631	2.46132	0.452264	0.132288	0.0842833
XLOC_003206	-	scaffold00005:2896166-2898048	-	3.76812	1.45847	0.21703	0.198499	0.0978466	NO BLAST HIT	33	0.889088	1.31306	0.271634	0.19229	0.0666778
XLOC_003229	-	scaffold00005:3412287-3414931	-	1.2977	0.345873	0.219635	0.0963018	0.814731	NO BLAST HIT	49	0.306192	0.31139	0.274895	0.0932894	0.5552
XLOC_003457	-	scaffold00006:4462330-4463542	-	8.92684	6.75949	1.22504	0.555269	1.48112	NO BLAST HIT	11	2.10629	6.08559	1.53326	0.5379	1.00931
XLOC_003496	SN3_00600325	scaffold00006:946559-995575	conserved hypothetical protein	4.63229	3.92509	2.32867	2.67628	4.69451	hypothetical protein HHA_248510	NA	1.09299	3.53377	2.91456	2.59256	3.19908
XLOC_003526	SN3_00600485	scaffold00006:1721803-1731589	hypothetical protein NCLIV_042240	1.84153	0.666866	0.112103	0.00557059	0.0275254	NO BLAST HIT	132	0.434509	0.600381	0.140308	0.00539634	0.0187572
XLOC_003534	SN3_00600530	scaffold00006:1887410-1923338	er-trafficking trapp i complex 85 kda subunit	23.265	11.5657	9.20069	12.835	20.4539	trafficking protein particle complex subunit 8	NA	5.48938	10.4126	11.5156	12.4335	13.9384
XLOC_003545	SN3_00600685	scaffold00006:2270766-2315707	hypothetical protien	28.4004	16.7634	10.5365	10.2945	11.2167	NO BLAST HIT	670	6.70107	15.0921	13.1875	9.97248	7.64364
XLOC_003682	SN3_00700615	scaffold00007:1703094-1715667	fha domain-containing protein	20.9943	13.6842	11.2569	12.0158	12.3259	ref|XP_009018371.1|hypothetical protein HELRODRAFT_173516 [Helobdella robusta]	NA	4.9536	12.3199	14.0891	11.6399	8.39951
XLOC_003724	SN3_00700935	scaffold00007:2911624-2912776	hypothetical protien	14.2101	7.20858	4.34551	7.72093	13.8032	NO BLAST HIT	22	3.35287	6.4899	5.43883	7.47941	9.40622
XLOC_003734	SN3_00701060	scaffold00007:3144131-3178183	vacuolar sorting protein 9 domain-containing protein	12.3543	5.30408	2.94675	4.19752	10.988	vacuolar sorting protein 9 (vps9) domain-containing protein	NA	2.915	4.77528	3.68815	4.06622	7.48779
XLOC_003832	SN3_00700510	scaffold00007:1383204-1403639	hypothetical protien	15.4087	6.8307	6.04377	6.67581	11.194	ref|XP_008885323.1|sushi domain (scr repeat) domain-containing protein [Hammondia hammondi]	NA	3.63568	6.1497	7.56437	6.46698	7.62817
XLOC_003930	SN3_00701310	scaffold00007:3962900-3988566	homeodomain-like domain protein	14.428	8.83731	6.54492	8.24941	9.77234	hypothetical protein HHA_233160	NA	3.40429	7.95625	8.19161	7.99136	6.65938
XLOC_003947	SN3_00800065	scaffold00008:208826-274484	ap2 domain transcription factor apviib-1 ada2-b	11.6548	5.87039	2.95245	6.04012	6.23048	ref|XP_008882874.1|AP2 domain transcription factor APVIIb-1/ADA2-B [Hammondia hammondi]	NA	2.74995	5.28513	3.69528	5.85118	4.24577
XLOC_003991	SN3_00800440	scaffold00008:1440703-1488262	vacuolar atp synthase subunit	19.3697	12.8853	8.51256	11.9079	15.8652	ref|XP_008886854.1|vacuolar ATP synthase subunit 54kD, putative [Hammondia hammondi]	NA	4.57028	11.6007	10.6543	11.5354	10.8114
XLOC_004005	SN3_00800535	scaffold00008:1761357-1785422	capping alpha-like subunit	10.5657	9.29303	5.02907	10.1007	17.7387	ref|XP_008886871.1|hypothetical protein HHA_208390 [Hammondia hammondi]	NA	2.49298	8.36654	6.29438	9.78474	12.0881
XLOC_004013	SN3_00800585	scaffold00008:1953971-1972900	sec20 protein	22.6336	16.0658	10.194	14.3099	28.4963	ref|XP_008889266.1|Sec20 protein [Hammondia hammondi]	NA	5.3404	14.4641	12.7588	13.8623	19.4189
XLOC_004038	SN3_00800735	scaffold00008:2395409-2408094	pyridine nucleotide-disulfide oxidoreductase domain-containing protein	14.1069	11.3415	6.92351	7.63658	7.76143	ref|XP_008882962.1|pyridine nucleotide-disulfide oxidoreductase domain-containing protein [Hammondia hammondi]	NA	3.32852	10.2108	8.66546	7.3977	5.28904
XLOC_004068	SN3_00800950	scaffold00008:3017043-3042182	transmembrane protein	55.0893	35.0266	26.9688	35.4711	36.8047	ref|XP_008885195.1|hypothetical protein HHA_319640 [Hammondia hammondi]	NA	12.9983	31.5345	33.7541	34.3615	25.0806
XLOC_004111	SN3_00800060	scaffold00008:208826-274484	wd g-beta repeat-containing protein	14.5462	7.2458	4.78546	5.44197	7.03958	WD and tetratricopeptide repeats protein 1 isoform X1	NA	3.43217	6.52341	5.98948	5.27174	4.79714
XLOC_004142	SN3_00800300, (SN3_00800305)	scaffold00008:989769-1001790	-	16.314	10.7479	5.71409	8.67175	9.48459	hypothetical protein HHA_248680	NA	3.84929	9.67636	7.15175	8.40049	6.46329
XLOC_004240	SN3_00801085	scaffold00008:3695005-3701757	chaperonin protein	535.193	256.25	207.099	311.915	411.646	ref|XP_008885842.1|chaperonin protein BiP [Hammondia hammondi]	NA	126.279	230.703	259.205	302.158	280.517
XLOC_004370	SN3_00900925	scaffold00009:3454051-3470174	rab2 gtpase	42.561	28.999	19.2141	23.9758	35.666	ref|XP_008885818.1|small GTPase Rab2, putative [Hammondia hammondi], Ras-related protein Rab2	NA	10.0423	26.1079	24.0483	23.2258	24.3047
XLOC_004393	SN3_00901080	scaffold00009:4017281-4029441	conserved hypothetical protein	30.6805	21.8181	13.6353	17.5523	16.5975	hypothetical protein HHA_230650	NA	7.23906	19.6429	17.0659	17.0032	11.3104
XLOC_004458	SN3_00900530	scaffold00009:1848449-1880040	hypothetical protein TGRUB_321540	50.0871	21.8738	15.4985	19.9728	27.7086	hypothetical protein HHA_321540	NA	11.818	19.693	19.3979	19.348	18.8821
XLOC_004481	SN3_00900705	scaffold00009:2633230-2654518	hypothetical protien	145.019	58.4988	4.76497	0.101445	0.965804	NO BLAST HIT	302	34.2172	52.6666	5.96383	0.0982717	0.658149
XLOC_004537	SN3_01000070	scaffold00010:247125-287909	hypothetical protien	13.0883	6.70718	3.24132	4.3447	7.61083	NO BLAST HIT	574	3.08818	6.03849	4.05683	4.20879	5.18641
XLOC_004557	-	scaffold00010:912179-913295	-	1.84537	1.17193	0	0.0757132	0.679553	NO BLAST HIT	18	0.435415	1.05509	0	0.0733448	0.463083
XLOC_004686	SN3_01000345	scaffold00010:1233520-1236681	hypothetical protien	363.596	237.639	181.399	335.766	798.401	NO BLAST HIT	59	85.7905	213.947	227.039	325.263	544.072
XLOC_004793	SN3_01100190	scaffold00011:629757-658564	conserved plasmodium related	12.9976	12.604	6.77219	9.33824	8.31566	hypothetical protein HHA_212140	NA	3.06678	11.3474	8.47606	9.04613	5.66672
XLOC_004834	SN3_01100540	scaffold00011:2012031-2026876	cs domain-containing protein	36.9893	29.2228	20.0657	27.7799	28.8819	CS domain-containing protein	NA	8.72762	26.3094	25.1142	26.9109	19.6816
XLOC_004872	SN3_01100920	scaffold00011:3358361-3376723	transmembrane protein	6.23115	5.86843	2.86205	4.19928	9.52887	ref|XP_008885709.1|hypothetical protein HHA_231220 [Hammondia hammondi]	NA	1.47024	5.28336	3.58214	4.06792	6.49347
XLOC_005115	SN3_01200020	scaffold00012:109503-109740	hypothetical protien	18.6175	6.91579	0	0.97873	4.18903	NO BLAST HIT	4	4.3928	6.2263	0	0.948114	2.85462
XLOC_005117	SN3_01200035-add	scaffold00012:116675-149364	-	3.81544	1.61567	0.562687	0.294405	0.582649	NO BLAST HIT	487	0.900253	1.45459	0.704258	0.285196	0.397047
XLOC_005160	SN3_01200305	scaffold00012:992906-1020713	hypothetical protein HHA_207040	24.6539	13.5187	9.8787	15.3435	25.6466	ref|XP_008816396.1|hypothetical protein C922_02575 [Plasmodium inui San Antonio 1]	NA	5.81709	12.1709	12.3642	14.8635	17.4769
XLOC_005243	SN3_01300110	scaffold00013:240185-260606	conserved hypothetical protein	6.25641	5.59935	3.19182	4.6346	4.71158	hypothetical protein HHA_262130	NA	1.4762	5.04111	3.99488	4.48962	3.21072
XLOC_005290	-	scaffold00013:1565388-1565621	-	22.9941	19.4267	0	1.319	3.75383	NO BLAST HIT	3	5.42546	17.4899	0	1.27774	2.55805
XLOC_005472	SN3_01300905	scaffold00013:3267006-3303940	arginyl-trna synthetase	21.7641	18.3063	11.5791	19.3777	28.1634	ref|XP_008882435.1|arginyl-tRNA synthetase [Hammondia hammondi]	NA	5.13524	16.4812	14.4924	18.7715	19.192
XLOC_005674	SN3_01400730	scaffold00014:2573244-2592495	leucyl phenylalanyl-trna protein transferase	6.64176	4.95365	2.5893	4.13196	8.62914	ref|XP_008884548.1|hypothetical protein HHA_202590 [Hammondia hammondi]	NA	1.56712	4.45978	3.24076	4.00271	5.88034
XLOC_005819	-	scaffold00015:740892-742650	-	1.79952	0.866802	0.307019	0.154471	0.0690714	NO BLAST HIT	29	0.424597	0.780384	0.384265	0.149639	0.0470688
XLOC_005891	-	scaffold00015:2724241-2738907	-	17.2025	11.254	9.41382	10.9784	17.3084	HECT type ubiquitin ligase, putative	NA	4.05893	10.132	11.7823	10.635	11.7948
XLOC_005958	SN3_01600545	scaffold00016:1994798-2019895	phosphatidylinositol n-acetylglucosaminyltransferase	16.5113	8.32636	5.10419	5.49397	6.99859	ref|XP_008885148.1|phosphatidylinositol n-acetylglucosaminyltransferase [Hammondia hammondi]	NA	3.89584	7.49624	6.3884	5.32211	4.7692
XLOC_006037	SN3_01600450	scaffold00016:1648996-1684154	dhhc zinc finger domain-containing protein	8.68968	5.89922	3.19188	4.67238	5.27815	ref|XP_008888704.1|DHHC zinc finger domain-containing protein [Hammondia hammondi]	NA	2.05033	5.31108	3.99495	4.52622	3.59681
XLOC_006063	-	scaffold00016:2356339-2356816	-	1.73572	0.735278	0	0.214288	0.0588198	NO BLAST HIT	5	0.409543	0.661973	0	0.207585	0.0400829
XLOC_006075	-	scaffold00017:7-4136	-	1.03256	0.433306	0.105923	0.0152798	0.00551293	NO BLAST HIT	76	0.243632	0.390107	0.132573	0.0148018	0.0037568
XLOC_006160	-	scaffold00017:4163-6277	-	3.80064	1.681	0.470779	0.0324545	0.0541475	NO BLAST HIT	39	0.896761	1.51341	0.589226	0.0314393	0.0368989
XLOC_006168	SN3_01700015-add	scaffold00017:175456-177787	-	19.3285	41.9078	1.81032	3.26449	11.3572	NO BLAST HIT	41	4.56056	37.7297	2.26579	3.16237	7.73939
XLOC_006244	-	scaffold00017:2274279-2276107	-	3.42529	1.66785	0.291483	0.0788484	0.0311609	NO BLAST HIT	26	0.808197	1.50157	0.36482	0.0763819	0.0212347
XLOC_006310	-	scaffold00018:1293896-1295431	-	1.81693	0.542929	0.332875	0.228171	0.15267	NO BLAST HIT	24	0.428705	0.4888	0.416626	0.221034	0.104037
XLOC_006337	SN3_01800635	scaffold00018:1987292-2037821	formin frm1	5.94975	4.06616	2.10888	4.88295	9.38834	ref|XP_009029531.1|hypothetical protein HELRODRAFT_89568 [Helobdella robusta]	NA	1.40384	3.66077	2.63947	4.73021	6.3977
XLOC_006356	SN3_01800025	scaffold00018:121736-160152	agap010490- related	5.12554	3.05158	2.16116	3.5737	9.16337	ref|XP_008816722.1|hypothetical protein C922_02902 [Plasmodium inui San Antonio 1]	NA	1.20937	2.74735	2.70491	3.46191	6.2444
XLOC_006433	SN3_01800690	scaffold00018:2201794-2214378	amp-binding enzyme	7.95757	5.59356	2.99056	5.29965	12.4176	ref|XP_006676315.1|hypothetical protein BATDEDRAFT_84756 [Batrachochytrium dendrobatidis JAM81]	NA	1.87759	5.0359	3.74298	5.13387	8.462
XLOC_006473	SN3_01900185	scaffold00019:477357-479847	histone h4	14.0705	8.32113	2.42691	4.90005	5.98378	ref|XP_008887504.1|histone H4 [Hammondia hammondi]	NA	3.31993	7.49153	3.03752	4.74677	4.07766
XLOC_006522	-	scaffold00019:1740301-1745196	-	4.13854	1.91857	0.10412	0.00978921	2.17631	NO BLAST HIT	85	0.976488	1.72729	0.130316	0.00948299	1.48305
XLOC_006571	SN3_01900180	scaffold00019:442099-472922	diacylglycerol partial	10.7435	8.24449	4.69824	6.00493	9.9858	ref|XP_008887505.1|diacylglycerol kinase, putative [Hammondia hammondi]	NA	2.53493	7.42254	5.88031	5.81709	6.80484
XLOC_006644	-	scaffold00020:12893-13633	-	2.6041	0.664074	0	0.283444	0.246567	NO BLAST HIT	14	0.614437	0.597868	0	0.274578	0.168024
XLOC_006734	SN3_02000095	scaffold00020:363161-371287	hypothetical protein TGME49_027030	195.686	109.649	85.7679	109.114	214.461	hypothetical protein HHA_227030	NA	46.1721	98.7173	107.347	105.701	146.145
XLOC_006775	SN3_02000405	scaffold00020:1492098-1503495	conserved hypothetical protein	26.5142	14.9297	13.1571	17.6367	16.8674	hypothetical protein HHA_261620	NA	6.25602	13.4412	16.4674	17.085	11.4943
XLOC_006826	SN3_02100185	scaffold00021:638030-640437	hypothetical protien	7.11992	3.38627	1.56963	2.55448	2.77048	NO BLAST HIT	47	1.67994	3.04867	1.96455	2.47457	1.88795
XLOC_006892	SN3_02100040	scaffold00021:125083-157113	casein kinase i	39.3754	19.209	16.6189	22.8103	43.5272	ref|XP_008887843.1|casein kinase I [Hammondia hammondi]	NA	9.29062	17.2939	20.8002	22.0968	29.6617
XLOC_006910	SN3_02100180	scaffold00021:636272-637937	hypothetical protien	5.52931	2.36849	1.69212	2.12637	2.38888	hypothetical protein HHA_203090	NA	1.30464	2.13236	2.11786	2.05985	1.62791
XLOC_007072	SN3_02200230	scaffold00022:759651-760892	conserved hypothetical protein	3.17007	0.934267	0	0.0624228	0.124326	ref|XP_008882708.1|hypothetical protein HHA_274040 [Hammondia hammondi]	NA	0.747978	0.841123	0	0.0604702	0.0847222
XLOC_007097	SN3_02200465	scaffold00022:1425122-1454370	family protein	41.16	41.5484	3.67758	0.0931006	0.122655	ref|XP_008881698.1|ThiF family protein [Hammondia hammondi]	NA	9.7117	37.4061	4.60285	0.0901883	0.0835835
XLOC_007118	SN3_02200635	scaffold00022:2059370-2110994	histone acetyltransferase taf1 250	13.2734	10.2167	5.75756	5.749	5.59548	ref|XP_008888368.1|histone acetyltransferase TAF1/250 [Hammondia hammondi], Bromodomain-containing protein	NA	3.13186	9.19812	7.20615	5.56917	3.81305
XLOC_007123	SN3_02300010, (SN3_02300015, SN3_02300020)	scaffold00023:27601-44196	-	29.6462	20.909	13.3233	14.0339	16.2547	NO BLAST HIT	286	6.99502	18.8244	16.6754	13.5949	11.0768
XLOC_007307	SN3_02400105	scaffold00024:292419-293646	hypothetical protein HHA_306530	5.77653	5.51034	1.18012	2.45802	2.77365	hypothetical protein HHA_306530	NA	1.36297	4.96097	1.47704	2.38113	1.89011
XLOC_007424	-	scaffold00024:1435173-1437770	-	7.01918	9.42727	1.83049	0.107164	0.062585	NO BLAST HIT	41	1.65618	8.4874	2.29104	0.103812	0.0426487
XLOC_007572	SN3_02500385	scaffold00025:1042062-1078571	cytochrome c oxidase subunit	46.6381	26.0894	22.7625	29.8921	55.5428	ref|XP_008815537.1|cytochrome c oxidase subunit 5b [Plasmodium inui San Antonio 1]	NA	11.0043	23.4884	28.4895	28.957	37.8497
XLOC_007679	-	scaffold00026:1948541-1955050	-	10.2388	4.33858	0.883525	0.0244718	0.088707	NO BLAST HIT	117	2.41584	3.90603	1.10582	0.0237063	0.0604496
XLOC_007709	-	scaffold00026:693087-696010	-	1.59846	0.597756	0.089489	0.0588109	0.766293	NO BLAST HIT	44	0.377157	0.538161	0.112004	0.0569712	0.522192
XLOC_007711	SN3_02600170	scaffold00026:729802-737693	hypothetical protein HHA_265370	46.7041	30.9663	24.3473	30.8093	45.9164	hypothetical protein HHA_265370	NA	11.0198	27.879	30.473	29.8456	31.2898
XLOC_007770	SN3_02700130	scaffold00027:484979-491590	hypothetical protien	17.5656	14.5582	6.44107	13.9285	25.1865	NO BLAST HIT	102	4.1446	13.1068	8.06164	13.4928	17.1634
XLOC_007818	SN3_02700090	scaffold00027:375590-391575	hypothetical protien	52.4129	31.4904	20.1487	24.8938	53.0709	NO BLAST HIT	255	12.3668	28.3509	25.2181	24.1151	36.1653
XLOC_007842	SN3_02700270	scaffold00027:1025865-1071532	protein phosphatase 2b regulatory	72.1397	62.7291	34.5225	45.9613	61.6097	ref|XP_008884045.1|protein phosphatase 2b regulatory subunit, putative [Hammondia hammondi]	NA	17.0214	56.4752	43.2083	44.5236	41.9841
XLOC_007914	SN3_02800475	scaffold00028:1532406-1547963	epsin like enth domain (alpha-alpha superhelix)involved in vesicular transport	15.1325	8.51327	6.56492	10.5917	15.6775	hypothetical protein HHA_301410	NA	3.57051	7.66452	8.21665	10.2604	10.6835
XLOC_007920	SN3_02800515	scaffold00028:1687484-1731410	phosphatidylinositol-4-phosphate 5-kinase	24.2659	19.8458	9.65933	14.7912	24.8626	ref|XP_008888837.1|phosphatidylinositol-4-phosphate 5-kinase [Hammondia hammondi]	NA	5.72554	17.8672	12.0896	14.3285	16.9427
XLOC_008108	SN3_03000205	scaffold00030:855512-874787	actin-related protein	14.2233	7.60458	4.80966	10.0937	25.2233	ref|XP_008818064.1|beta-centractin [Plasmodium inui San Antonio 1]	NA	3.35599	6.84642	6.01976	9.77796	17.1885
XLOC_008175	SN3_03100140	scaffold00031:679858-688255	coatomer gamma 2-subunit protein	35.9842	22.1017	17.8572	20.1351	25.4295	ref|XP_009800885.1|PREDICTED: coatomer subunit gamma-like [Nicotiana sylvestris]	NA	8.49047	19.8982	22.35	19.5053	17.329
XLOC_008292	SN3_03200015	scaffold00032:19267-25913	kelch repeat-containing protein	37.2199	32.064	14.4567	20.7859	58.5403	kelch repeat-containing protein	NA	8.78203	28.8673	18.094	20.1357	39.8924
XLOC_008299	-	scaffold00032:107472-108212	-	1.87394	0.252995	0	0.0637388	0.110117	NO BLAST HIT	12	0.442156	0.227772	0	0.061745	0.0750394
XLOC_008398	SN3_03300155	scaffold00033:446416-469496	hypothetical protein TGME49_271935	337.377	154.106	10.4921	0.761063	255.807	NO BLAST HIT	383	79.6041	138.742	13.1319	0.737256	174.32
XLOC_008491	SN3_03500050	scaffold00035:240041-259130	hypothetical protien	21.0662	25.3105	7.19705	8.67749	8.67467	NO BLAST HIT	316	4.97057	22.7871	9.00782	8.40605	5.91137
XLOC_008632	-	scaffold00037:520987-525283	-	7.08899	3.75279	0.313616	0.0426898	0.0167033	hypothetical protein HHA_222420	NA	1.67265	3.37865	0.392521	0.0413544	0.0113825
XLOC_008659	SN3_03700125	scaffold00037:516019-520925	hypothetical protien	5.24645	2.48438	0.16312	0.00894766	0.0210928	NO BLAST HIT	89	1.2379	2.23669	0.204161	0.00866777	0.0143737
XLOC_008747	SN3_03900015	scaffold00039:50359-72189	hypothetical protien	10.5449	6.55055	2.04791	5.20831	36.8981	hypothetical protein HHA_238420	NA	2.48807	5.89748	2.56316	5.04539	25.1443
XLOC_008826	-	scaffold00040:352533-353216	-	5.05951	1.43225	0	0.108079	0.164046	NO BLAST HIT	10	1.19379	1.28946	0	0.104698	0.111789
XLOC_008856	SN3_04100125 , (SN3_04100130)	scaffold00041:434153-442467	-	25.8216	16.8367	10.1889	13.1663	15.1435	NO BLAST HIT	125	6.0926	15.1581	12.7524	12.7544	10.3196
XLOC_008901	SN3_04200015	scaffold00042:89273-93944	hypothetical protien	3.77572	1.74597	0.288965	0.0894487	0.140871	NO BLAST HIT	78	0.890881	1.5719	0.361668	0.0866507	0.0959968
XLOC_008977	SN3_04400050	scaffold00044:165915-186090	hypothetical protien	18.9885	17.355	3.23911	5.43969	22.1635	NO BLAST HIT	353	4.48034	15.6248	4.05407	5.26953	15.1034
XLOC_009011	-	scaffold00045:83178-85133	-	4.84554	3.11453	1.14453	2.09612	2.22181	NO BLAST HIT	29	1.1433	2.80402	1.43249	2.03055	1.51406
XLOC_009012	SN3_04500030	scaffold00045:87150-112841	hypothetical protien	5.26508	2.92699	1.63721	2.40872	3.13082	ref|XP_008883108.1|bromodomain-containing protein [Hammondia hammondi]	NA	1.2423	2.63518	2.04913	2.33337	2.1335
XLOC_009022	-	scaffold00045:309190-310787	-	14.2837	22.9697	3.25573	12.3222	19.1818	NO BLAST HIT	28	3.37024	20.6797	4.07487	11.9367	13.0715
XLOC_009040	-	scaffold00046:183204-184707	-	2.74425	0.642194	0.357537	0.156091	1.02528	NO BLAST HIT	32	0.647506	0.578169	0.447493	0.151208	0.698679
XLOC_009169	SN3_05800020	scaffold00058:47913-64169	vacuolar atp synthase subunit d	24.2089	19.6981	11.5679	15.7501	23.4198	ref|XP_008883106.1|vacuolar ATP synthase subunit d, putative [Hammondia hammondi]	NA	5.71209	17.7343	14.4784	15.2574	15.9595
XLOC_009171	-	scaffold00058:78049-79890	-	14.3731	7.83005	6.1139	6.97695	10.9888	NO BLAST HIT	25	3.39133	7.04941	7.65215	6.7587	7.48834
XLOC_009260	SN3_13600005	scaffold00136:0-2742	hypothetical protien	24.7502	9.73764	5.49422	9.589	9.95112	NO BLAST HIT	45	5.83981	8.76682	6.87656	9.28905	6.78121
XLOC_000003	-	Sn_small_contig03299:7-325	-	5.76907	2.19369	0.761517	0	0.913052	NO BLAST HIT	5	1.36121	1.97498	0.953114	0	0.622201
XLOC_000056	-	Sn_small_contig03546:2-396	-	24.3042	18.0358	3.61012	0	0.255488	NO BLAST HIT	6	5.73457	16.2377	4.51842	0	0.174103
XLOC_000057	-	Sn_small_contig03551:5-389	-	7.88105	0.556533	0.708422	0	0.0956187	NO BLAST HIT	6	1.85953	0.501048	0.88666	0	0.0651596
XLOC_000149	-	Sn_small_contig04349:8-258	-	11.8247	26.6371	4.10733	0	17.1785	NO BLAST HIT	6	2.79004	23.9815	5.14073	0	11.7063
XLOC_000152	-	Sn_small_contig04413:5-242	-	37.4872	9.74586	1.92672	0	0.720071	NO BLAST HIT	4	8.8451	8.77422	2.41148	0	0.490694
XLOC_000245	-	Sn_small_contig06338:0-148	-	3912.07	1716.27	101.051	0	19.167	NO BLAST HIT	2	923.053	1545.16	126.475	0	13.0614
XLOC_000253	-	Sn_small_contig06475:0-142	-	3342.54	1546.71	101.798	0	17.1305	NO BLAST HIT	no ORFs predicted	788.672	1392.51	127.41	0	11.6736
XLOC_000264	-	Sn_small_contig06638:0-136	-	4891.13	2949.32	85.8082	0	12.2543	NO BLAST HIT	2	1154.06	2655.28	107.397	0	8.35072
XLOC_000277	-	Sn_small_contig07215:0-116	-	3110.88	3202.14	631.145	0	1000.57	NO BLAST HIT	1	734.012	2882.89	789.94	0	681.84
XLOC_000363	-	contig02658:6-530	-	1.46489	0.312636	0.233476	0	0.0762995	NO BLAST HIT	9	0.345641	0.281467	0.292218	0	0.0519944
XLOC_000410	-	contig02796:0-382	-	17.2392	7.44795	1.62328	0	0.158773	NO BLAST HIT	7	4.06759	6.70541	2.0317	0	0.108196
XLOC_000476	-	contig03027:6-640	-	2.08238	0.692108	0.0659606	0	0.123782	NO BLAST HIT	11	0.491337	0.623107	0.0825562	0	0.0843515
XLOC_000532	-	contig03207:0-543	-	3.19839	4.37455	1.58982	0	0.17876	NO BLAST HIT	9	0.75466	3.93842	1.98982	0	0.121816
XLOC_000535	-	contig03235:22-518	-	2.32513	2.16792	0.102419	0	0.499906	NO BLAST HIT	6	0.548614	1.95178	0.128187	0	0.340662
XLOC_000626	SN3_00100770	scaffold00001:2431495-2440576	subtilisin sub11	1.60421	1.4798	0.0347414	0.151759	0.657528	ref|XP_008885523.1|subtilisin SUB11 [Hammondia hammondi]	NA	0.378513	1.33227	0.0434823	0.147012	0.448074
XLOC_000685	-	scaffold00001:3751981-3753083	-	1.9435	0.846693	0.0454485	0	0.253431	NO BLAST HIT	19	0.458569	0.76228	0.0568833	0	0.172701
XLOC_000702	SN3_00101410	scaffold00001:4213547-4220869	poly(adp-ribose) polymerase and dna-ligase zn-finger region domain-containing protein	29.1671	21.2503	18.7342	14.8077	19.3884	ref|XP_008884735.1|poly(ADP-ribose) polymerase and DNA-Ligase Zn-finger region domain-containing protein [Hammondia hammondi]	NA	6.88198	19.1317	23.4477	14.3445	13.2123
XLOC_000934	-	scaffold00001:10738935-10739833	-	1.81189	1.04725	0.190936	0	0.0963255	NO BLAST HIT	12	0.427515	0.942842	0.238975	0	0.0656412
XLOC_000943	-	scaffold00001:10907148-10908427	-	2.71484	0.433355	0.175405	0	0.143174	NO BLAST HIT	26	0.640566	0.390151	0.219537	0	0.0975662
XLOC_001020	SN3_00100525	scaffold00001:1759627-1786756	plasma-membrane choline transporter	12.7714	7.57158	6.42711	6.14414	8.72456	ref|XP_008883981.1|hypothetical protein HHA_212990 [Hammondia hammondi]	NA	3.01341	6.81671	8.04416	5.95195	5.94537
XLOC_001257	-	scaffold00001:8695591-8696547	-	1.43459	0.895835	0.240108	0	0.10326	NO BLAST HIT	17	0.338491	0.806523	0.300519	0	0.0703667
XLOC_001352	-	scaffold00001:10866158-10867342	-	5.52198	1.37317	0.351758	0	0.0677854	NO BLAST HIT	17	1.30291	1.23627	0.44026	0	0.0461925
XLOC_001429	SN3_00200485	scaffold00002:1466208-1476277	mediator complex subunit med10	9.91012	6.68921	5.89888	4.61833	5.06965	ref|XP_008888799.1|mediator complex subunit MED10 [Hammondia hammondi]	NA	2.33829	6.02231	7.38303	4.47386	3.45472
XLOC_001433	-	scaffold00002:1660199-1660955	-	13.3133	4.29658	0.0724955	0	0.141468	NO BLAST HIT	15	3.14127	3.86822	0.0907353	0	0.0964036
XLOC_001641	-	scaffold00002:7384353-7385321	-	1.57666	0.917416	0.126893	0	0.380158	NO BLAST HIT	17	0.372013	0.825952	0.158819	0	0.259059
XLOC_001702	-	scaffold00002:8798558-8801080	-	3.82918	2.40857	2.06672	0.680254	0.182639	NO BLAST HIT	47	0.903495	2.16844	2.5867	0.658975	0.12446
XLOC_001727	SN3_00200010	scaffold00002:63008-91728	camp-dependent protein kinase regulatory	2.53192	4.10035	1.26673	0.805068	3.63469	cyclic nucleotide-binding domain protein	NA	0.597406	3.69156	1.58544	0.779885	2.47687
XLOC_001841	-	scaffold00002:2814295-2816763	-	1.68379	0.971906	0.204223	0	0.0605521	NO BLAST HIT	44	0.39729	0.875009	0.255605	0	0.0412633
XLOC_001855	SN3_00200970, (SN3_00200975)	scaffold00002:3128573-3134813	-	5.44968	4.01021	2.17074	1.52502	1.73032	NO BLAST HIT	97	1.28585	3.6104	2.7169	1.47732	1.17913
XLOC_001856	-	scaffold00002:3135504-3138150	-	9.07869	5.29675	4.52604	3.32038	4.10374	NO BLAST HIT	46	2.14212	4.76868	5.66479	3.21652	2.7965
XLOC_002000	-	scaffold00002:7071251-7072473	-	5.36016	1.88824	0.12107	0	0.0566326	NO BLAST HIT	20	1.26473	1.69999	0.151531	0	0.0385924
XLOC_002001	-	scaffold00002:7072668-7073379	-	9.0553	3.58886	0.302885	0	0.173569	NO BLAST HIT	14	2.1366	3.23106	0.37909	0	0.118279
XLOC_002165	-	scaffold00003:2129790-2131511	-	0.952225	0.694682	0.109638	0	0.0157196	NO BLAST HIT	29	0.224677	0.625424	0.137223	0	0.0107122
XLOC_002208	SN3_00301090	scaffold00003:3345744-3353940	hypothetical protien	4.19753	3.3911	1.22381	0.767385	3.39917	NO BLAST HIT	145	0.990407	3.05302	1.53172	0.74338	2.31637
XLOC_002487	-	scaffold00003:5709111-5710339	-	1.8945	0.986694	0.0373394	0	0.0817144	NO BLAST HIT	18	0.447007	0.888323	0.0467339	0	0.0556844
XLOC_002536	SN3_00400310	scaffold00004:963092-965041	hypothetical protien	3.86023	1.34967	1.32551	0.319393	0.0161862	NO BLAST HIT	32	0.910821	1.21511	1.65901	0.309402	0.0110301
XLOC_002779	-	scaffold00004:2067232-2068326	-	1.10418	0.738108	0.261463	0	0.0789671	NO BLAST HIT	26	0.260531	0.664521	0.327247	0	0.0538123
XLOC_002906	-	scaffold00004:5656537-5657572	-	1.00925	0.498709	0.237833	0	0.0396479	NO BLAST HIT	18	0.238132	0.448989	0.297671	0	0.0270181
XLOC_002924	-	scaffold00005:362959-363705	-	4.32343	0.987614	0.100986	0	0.242628	NO BLAST HIT	10	1.02011	0.889151	0.126394	0	0.165339
XLOC_003114	SN3_00500165	scaffold00005:558990-562136	hypothetical protien	1.50007	1.10923	0.0338516	0	0.0657138	hypothetical protein HHA_268940	NA	0.353941	0.998643	0.0423686	0	0.0447808
XLOC_003337	-	scaffold00006:1071022-1075549	-	1.71415	0.450602	0.0520008	0.0655392	3.91003	NO BLAST HIT	74	0.404454	0.405678	0.0650841	0.0634891	2.6645
XLOC_003466	SN3_00600070	scaffold00006:279023-307235	elongation factor tu gtp binding domain-containing protein	4.55693	7.63289	2.12456	1.96907	2.75536	ref|XP_008888848.1|elongation factor Tu GTP binding domain-containing protein [Hammondia hammondi]	NA	1.07521	6.87191	2.6591	1.90748	1.87765
XLOC_003579	-	scaffold00006:3141779-3143380	-	3.55816	1.46441	0.0472468	0	0.788359	NO BLAST HIT	28	0.839548	1.31841	0.059134	0	0.537229
XLOC_003650	SN3_00700325	scaffold00007:916088-931771	conserved hypothetical protein	47.6733	26.2285	22.5687	21.4691	23.4871	hypothetical protein HHA_313040	NA	11.2485	23.6136	28.247	20.7975	16.0053
XLOC_003692	SN3_00700675	scaffold00007:1908794-1910895	copper transport protein cch-like	1.55268	0.947776	0.302424	0	0.258244	ref|XP_008869783.1|hypothetical protein H310_06474 [Aphanomyces invadans], copper transport protein ATX1	NA	0.366355	0.853285	0.378513	0	0.175981
XLOC_003852	SN3_00700670	scaffold00007:1865572-1903569	#NAME?	9.781	13.0304	6.20288	3.99309	5.25687	DnAK-TPR	NA	2.30783	11.7313	7.76352	3.86818	3.5823
XLOC_003857	SN3_00700705	scaffold00007:2073265-2089626	family upf0172 protein	18.0904	10.2237	10.1983	8.14805	11.7873	hypothetical protein HHA_249310	NA	4.26843	9.20442	12.7642	7.89317	8.03248
XLOC_003868	SN3_00700780	scaffold00007:2308747-2318792	-	6.1653	4.24865	3.13406	2.85947	3.27834	hypothetical protein HHA_223095	NA	1.4547	3.82507	3.92259	2.77002	2.23403
XLOC_004096	-	scaffold00008:3934564-3950673	-	3.30479	1.29693	0.320788	0.213144	0.0692422	methylglutaconyl-CoA hydratase, mitochondrial	NA	0.779765	1.16763	0.401498	0.206477	0.0471852
XLOC_004132	SN3_00800205	scaffold00008:737109-739556	hypothetical protien	1.82563	1.26141	0.365912	0.322401	4.74351	NO BLAST HIT	42	0.430757	1.13565	0.457975	0.312316	3.23247
XLOC_004426	SN3_00900280	scaffold00009:1115835-1125746	prohibitin family protein	33.4362	25.9635	19.9406	13.895	19.2728	ref|XP_008626088.1|hypothetical protein YYE_04225 [Plasmodium vinckei vinckei], prohibitin family protein	NA	7.88927	23.375	24.9576	13.4604	13.1335
XLOC_004641	SN3_01001000	scaffold00010:3523213-3534572	mrna processing	7.04392	4.1014	3.33087	2.9989	3.29455	ref|XP_008888058.1|RNA recognition motif-containing protein [Hammondia hammondi]	NA	1.66201	3.6925	4.16891	2.90509	2.24508
XLOC_004712	SN3_01000615	scaffold00010:2046869-2078384	trna (cytosine -c )-methyltransferase	20.2918	8.50798	1.25892	0.224277	0.216248	ref|XP_008889493.1|tRNA (cytosine(34)-C(5))-methyltransferase, putative [Hammondia hammondi]	NA	4.78785	7.65976	1.57566	0.217261	0.147363
XLOC_004744	-	scaffold00010:3121981-3123232	-	1.90273	0.909373	0.192953	0	0.0145603	methylglutaconyl-CoA hydratase, mitochondrial	NA	0.448949	0.818711	0.2415	0	0.00992214
XLOC_004831	-	scaffold00011:1938544-1940623	-	0.980507	0.116153	0.0384963	0	0.0322096	NO BLAST HIT	38	0.231351	0.104573	0.0481819	0	0.0219493
XLOC_004861	SN3_01100790	scaffold00011:2966674-2992958	microneme-like protein	2927	661.92	71.6695	1.05813	662.273	ref|XP_008884282.1|microneme-like protein [Hammondia hammondi]	NA	690.625	595.928	89.7015	1.02503	451.307
XLOC_004894	-	scaffold00011:627041-629661	-	1.65016	1.7666	0.43534	0.280713	0.149463	NO BLAST HIT	45	0.389355	1.59047	0.544871	0.271932	0.101852
XLOC_004935	-	scaffold00011:1563663-1566734	-	1.61064	0.634719	0.220563	0.331242	0.175854	NO BLAST HIT	57	0.38003	0.571439	0.276056	0.32088	0.119836
XLOC_005053	SN3_01200460 , (SN3_01200465)	scaffold00012:1666513-1702188	-	5.87957	4.44395	3.16251	2.24416	2.65006	ref|XP_008886304.1|CW-type Zinc Finger protein [Hammondia hammondi]	NA	1.38728	4.0009	3.95819	2.17396	1.80589
XLOC_005291	-	scaffold00013:1565751-1567103	-	5.34291	6.21965	1.80213	0.317691	1.40952	NO BLAST HIT	23	1.26066	5.59957	2.25554	0.307753	0.96052
XLOC_005557	-	scaffold00014:2378119-2378917	-	1.05761	3.37478	0.522779	0	0.0594741	NO BLAST HIT	11	0.249543	3.03832	0.65431	0	0.0405287
XLOC_005655	SN3_01400585	scaffold00014:1967517-2003046	flavoprotein subunit of succinate dehydrogenase	36.6094	33.4439	19.4373	19.2348	28.7696	ref|XP_008886639.1|flavoprotein subunit of succinate dehydrogenase [Hammondia hammondi]	NA	8.63799	30.1096	24.3277	18.6331	19.6051
XLOC_005663	-	scaffold00014:2273900-2275432	-	5.2164	4.24242	0.232747	0.213101	3.18104	NO BLAST HIT	20	1.23081	3.81946	0.291306	0.206435	2.16773
XLOC_005678	SN3_01400765	scaffold00014:2678522-2758962	dead-family helicase	20.3276	13.3802	11.0231	10.2975	12.0982	ref|XP_008886057.1|DEAD-family helicase [Hammondia hammondi]	NA	4.7963	12.0462	13.7965	9.97538	8.24434
XLOC_005854	-	scaffold00015:1699288-1700268	-	1.30127	0.863409	0.187785	0	0.0309914	NO BLAST HIT	15	0.307035	0.777329	0.235031	0	0.0211192
XLOC_005949	-	scaffold00016:1708030-1709908	-	1.80045	0.237342	0.0515142	0	0.0611462	NO BLAST HIT	30	0.424816	0.21368	0.0644751	0	0.0416682
XLOC_005991	-	scaffold00016:289552-289937	-	2.69645	2.19286	0.456902	0	0.183482	NO BLAST HIT	7	0.636227	1.97424	0.571858	0	0.125034
XLOC_006038	-	scaffold00016:1686999-1690906	-	2.64239	2.21165	0.349896	0.236546	1.02608	NO BLAST HIT	72	0.623472	1.99115	0.437929	0.229147	0.699224
XLOC_006166	SN3_01700010	scaffold00017:163549-167868	-	14.67	26.828	4.19685	0.128875	5.51013	NO BLAST HIT	79	3.46139	24.1533	5.25277	0.124844	3.75489
XLOC_006167	-	scaffold00017:171351-171474	-	1684.7	65.6165	25.5515	0	64.7135	NO BLAST HIT	1	397.505	59.0747	31.9802	0	44.0991
XLOC_006280	SN3_01800150, (SN3_01800155)	scaffold00018:548148-557257	-	12.3504	6.2618	6.0768	5.50919	8.2161	NO BLAST HIT	139	2.91408	5.63751	7.60572	5.33686	5.59888
XLOC_006306	SN3_01800390	scaffold00018:1232103-1252254	conserved hypothetical protein	40.6136	19.4377	2.37303	0.207256	73.4523	hypothetical protein HHA_205390	NA	9.58278	17.4998	2.97008	0.200773	50.0542
XLOC_006335	SN3_01800625	scaffold00018:1975414-1977584	fad binding domain of dna photolyase domain-containing protein	3.19009	2.6274	0.208948	0	1.31583	ref|XP_008886023.1|FAD binding domain of DNA photolyase domain-containing protein [Hammondia hammondi]	NA	0.752702	2.36546	0.261519	0	0.896675
XLOC_006615	-	scaffold00019:1731403-1732677	-	1.66306	0.739183	0.102062	0	0.322072	Toxoplasma gondii family D protein	NA	0.392399	0.665488	0.127741	0	0.219477
XLOC_006721	SN3_02000620	scaffold00020:2289743-2376141	acetyl-coa carboxylase acc2	2.24743	0.555215	0.453084	0.220914	0.316656	ref|XP_008889349.1|acetyl-coA carboxylase ACC2 [Hammondia hammondi]	NA	0.530281	0.499862	0.567079	0.214004	0.215786
XLOC_007110	-	scaffold00022:1879094-1880503	-	1.11192	0.0747797	0.0299657	0	0.0222675	NO BLAST HIT	24	0.262357	0.0673244	0.037505	0	0.0151742
XLOC_007339	-	scaffold00024:880173-882753	-	1.85152	1.91975	0.0511974	0.157477	0.713056	NO BLAST HIT	42	0.436866	1.72836	0.0640786	0.152551	0.485913
XLOC_007429	SN3_02400475	scaffold00024:1611319-1649550	calcium dependent protein kinase cdpk7	23.9809	13.0434	10.7964	9.57559	11.5144	ref|XP_008882207.1|calcium dependent protein kinase CDPK7 [Hammondia hammondi]	NA	5.65829	11.743	13.5128	9.27606	7.84651
XLOC_007445	-	scaffold00024:2095075-2096437	-	1.2231	0.63332	0.151233	0	0.0114941	NO BLAST HIT	24	0.28859	0.57018	0.189283	0	0.00783268
XLOC_007462	SN3_02500145	scaffold00025:366027-375615	transmembrane partial	9.69455	11.6446	6.72594	4.75814	5.5112	ref|XP_008888410.1|hypothetical protein HHA_300010 [Hammondia hammondi]	NA	2.28743	10.4837	8.41818	4.6093	3.75562
XLOC_007498	SN3_02500435	scaffold00025:1288274-1297062	hypothetical protien	11.6968	11.4333	7.76937	6.05343	8.27549	hypothetical protein HHA_299240	NA	2.75986	10.2934	9.72413	5.86407	5.63935
XLOC_007564	SN3_02500340	scaffold00025:916019-930263	hypothetical protien	30.8635	26.2891	14.6376	10.0354	15.54	hypothetical protein HHA_209170	NA	7.28224	23.6681	18.3204	9.72148	10.5898
XLOC_007630	-	scaffold00026:727727-728315	-	1.85872	6.0825	0.345464	0	0.0928167	NO BLAST HIT	9	0.438565	5.47609	0.432382	0	0.0632501
XLOC_007756	-	scaffold00027:17238-19084	-	1.41219	1.15981	0.0235279	0	0.233524	NO BLAST HIT	28	0.333206	1.04418	0.0294475	0	0.159135
XLOC_007766	-	scaffold00027:391963-395793	-	4.8165	1.17124	0.292285	0.174179	0.998489	NO BLAST HIT	61	1.13645	1.05447	0.365824	0.168731	0.680422
XLOC_007784	SN3_02700260	scaffold00027:1025865-1071532	hypothetical protien	9.93967	3.73863	1.70081	1.90321	3.05902	ref|XP_006683123.1|hypothetical protein BATDEDRAFT_92825 [Batrachochytrium dendrobatidis JAM81]	NA	2.34526	3.3659	2.12873	1.84368	2.08458
XLOC_007978	SN3_02900010	scaffold00029:94541-112914	magnesium transporter nipa	42.7597	34.9937	22.4693	20.3806	22.7684	ref|XP_008881766.1|hypothetical protein HHA_223810 [Hammondia hammondi]	NA	10.0891	31.5049	28.1225	19.7431	15.5156
XLOC_008109	-	scaffold00030:888087-889211	-	1.03667	0.520254	0.428937	0	0.0456395	NO BLAST HIT	20	0.244602	0.468386	0.536857	0	0.0311011
XLOC_008271	SN3_03200125	scaffold00032:547058-582218	hypothetical protien	10.9265	6.03303	2.02246	1.83023	5.8262	ref|XP_008885204.1|hypothetical protein HHA_319540 [Hammondia hammondi]	NA	2.57811	5.43155	2.53131	1.77298	3.97028
XLOC_008355	SN3_03300130	scaffold00033:399294-410603	hypothetical protien	47.9522	31.6216	2.17626	2.2027	4.2743	NO BLAST HIT	178	11.3143	28.469	2.7238	2.1338	2.91273
XLOC_008600	-	scaffold00036:520346-523044	-	5.8173	6.79484	0.310869	1.04042	4.50643	NO BLAST HIT	49	1.37259	6.11741	0.389083	1.00787	3.07092
XLOC_008701	SN3_03800135	scaffold00038:427841-468751	arm repeat partial	20.2435	28.4402	8.55047	6.83671	15.7775	hypothetical protein HHA_249730	NA	4.77645	25.6048	10.7018	6.62285	10.7516
XLOC_008852	SN3_04100070	scaffold00041:285268-288257	hypothetical protein TGMAS_227920	100.049	61.8562	58.3775	53.5094	76.9545	hypothetical protein HHA_227920	NA	23.6066	55.6893	73.0652	51.8356	52.4408
XLOC_008906	SN3_04200035	scaffold00042:265492-288204	thymidylate kinase	16.2801	11.3864	8.87879	4.59506	6.60142	ref|XP_008888083.1|thymidylate kinase [Hammondia hammondi]	NA	3.84129	10.2512	11.1127	4.45132	4.49855
XLOC_009007	-	scaffold00045:15475-16481	-	1.8822	0.442313	0.128107	0	0.620824	NO BLAST HIT	15	0.444105	0.398216	0.160339	0	0.423062
XLOC_009045	SN3_04700010	scaffold00047:30961-75618	heat repeat-containing protein	7.51142	5.86873	5.23581	3.63444	9.69544	ref|XP_008885949.1|HEAT repeat-containing protein [Hammondia hammondi]	NA	1.77232	5.28363	6.55313	3.52075	6.60698
XLOC_009065	-	scaffold00047:356944-359197	-	3.28897	0.839619	0.107991	0.183168	0.168618	NO BLAST HIT	41	0.776032	0.755911	0.135161	0.177438	0.114905
XLOC_009113	SN3_05100020	scaffold00051:186925-190294	hypothetical protien	4.11615	1.78013	1.74486	0.688476	0.276857	NO BLAST HIT	51	0.971205	1.60266	2.18386	0.66694	0.188665
XLOC_009135	-	scaffold00052:173301-178035	-	5.98519	4.44326	2.87846	2.3725	3.44365	NO BLAST HIT	75	1.41221	4.00028	3.60268	2.29829	2.34668
XLOC_009202	-	scaffold00067:22650-23615	-	1.03121	0.181595	0.251608	0	0.0762398	RNA polymerase b'-subunit (chloroplast)	NA	0.243314	0.16349	0.314912	0	0.0519538
XLOC_009257	-	scaffold00134:31-2738	-	5.74364	0.770298	0.112542	0	0.018138	DNA-directed RNA polymerase subunit beta'	NA	1.35521	0.693501	0.140857	0	0.0123602
XLOC_009258	-	scaffold00134:31-2738	-	1.30991	0.522965	0	0	0.00963634	DNA-directed RNA polymerase subunit beta'	NA	0.309073	0.470827	0	0	0.0065667
XLOC_009273	-	scaffold00164:2-2243	-	2.97536	3.30981	0.876701	0.550543	4.37296	NO BLAST HIT	40	0.702036	2.97983	1.09728	0.533321	2.97996
XLOC_009275	-	scaffold00167:2-2149	-	1.43099	0.118552	0.0226931	0	0.456842	NO BLAST HIT	39	0.337642	0.106733	0.0284027	0	0.311316
XLOC_000557	SN3_00100115, (SN3_00100120)	scaffold00001:327085-339139	-	8.36366	4.48756	4.92708	4.3758	4.09733	--NO BLAST HIT--	108	1.97341	4.04016	6.16673	4.23892	2.79213
XLOC_000558	SN3_00100130	scaffold00001:351680-372752	aarp2cn domain-containing protein	9.31648	9.53679	12.8348	9.44055	3.25558	ref|XP_008883537.1|AARP2CN (NUC121) domain-containing protein [Hammondia hammondi], ribosome biogenesis protein	NA	2.19822	8.586	16.064	9.14524	2.21852
XLOC_000605	SN3_00100610	scaffold00001:2020958-2040954	hit zinc finger protein	4.63021	4.98314	3.96117	2.95939	1.74064	ref|XP_008883967.1|HIT zinc finger protein [Hammondia hammondi]	NA	1.0925	4.48633	4.9578	2.86682	1.18616
XLOC_000648	SN3_00100935	scaffold00001:2985976-2991371	akap7 2 5 rna ligase-like domain protein	46.07	35.4474	35.4819	35.2001	20.3233	ref|XP_008882492.1|hypothetical protein HHA_271250 [Hammondia hammondi]	NA	10.8702	31.9134	44.4091	34.099	13.8494
XLOC_000652	SN3_00100960	scaffold00001:3042059-3052695	dna-directed rna polymerase	35.296	23.6555	27.8018	24.0092	16.1935	ref|XP_008882498.1|DNA-directed RNA polymerase II RPB7 [Hammondia hammondi]	NA	8.32809	21.2971	34.7967	23.2582	11.0351
XLOC_000662	SN3_00101050	scaffold00001:3236763-3242031	hypothetical protein HHA_209515	16.6994	11.0375	8.78925	8.80128	5.43133	hypothetical protein HHA_209515	NA	3.94022	9.93709	11.0006	8.52597	3.70119
XLOC_000676	SN3_00101180	scaffold00001:3576652-3588735	wd g-beta repeat-containing protein	10.188	6.0646	7.77897	5.74731	2.83943	ref|XP_008884466.1|WD domain, G-beta repeat-containing protein [Hammondia hammondi], U3 small nucleolar RNA-interacting protein 2	NA	2.40386	5.45998	9.73615	5.56753	1.93494
XLOC_000686	SN3_00101255	scaffold00001:3756473-3761991	ribosomal protein rpl31	117.689	81.6628	174.632	170.467	40.7533	ref|XP_009821807.1|60S ribosomal protein L31 [Aphanomyces astaci]	NA	27.7687	73.5212	218.569	165.135	27.7714
XLOC_000696	SN3_00101365	scaffold00001:4067439-4077565	hypothetical protien	3.44932	3.60187	4.22208	2.57191	1.13962	--NO BLAST HIT--	173	0.813867	3.24277	5.28435	2.49146	0.776596
XLOC_000699	SN3_00101380	scaffold00001:4135116-4169706	hypothetical protein TGGT1_290460	33.4355	25.0677	14.653	8.97923	7.22005	hypothetical protein HHA_290460	NA	7.8891	22.5685	18.3397	8.69835	4.92012
XLOC_000816	SN3_00102300	scaffold00001:7001717-7013147	eukaryotic initiation factor-2 beta	107.621	105.936	121.473	111.318	50.5412	ref|XP_008885545.1|eukaryotic initiation factor-2 beta, putative [Hammondia hammondi]	NA	25.3932	95.3745	152.035	107.836	34.4414
XLOC_000844	SN3_00102605	scaffold00001:7989640-7993073	hypothetical protien	7.91601	2.73197	0.217313	0.285002	0.710099	--NO BLAST HIT--	58	1.86778	2.4596	0.271989	0.276087	0.483898
XLOC_000892	SN3_00103025	scaffold00001:9400584-9420912	ribosomal protein l13	16.1182	12.2508	10.7193	9.5409	5.95192	hypothetical protein HHA_272770	NA	3.80309	11.0294	13.4163	9.24245	4.05595
XLOC_000958	SN3_00100030	scaffold00001:108106-116237	gnat family protein	19.2011	12.9495	21.8453	17.7982	8.07101	ref|XP_008883035.1|acetyltransferase, GNAT family protein [Hammondia hammondi]	NA	4.5305	11.6585	27.3415	17.2415	5.50001
XLOC_000961	SN3_00100055	scaffold00001:194748-205302	nol1 nop2 sun family protein	2.84328	2.20637	2.51552	1.79021	0.566421	ref|XP_008883030.1|hypothetical protein HHA_260160 [Hammondia hammondi], methyltransferase NSUN5	NA	0.670872	1.9864	3.14842	1.73421	0.385989
XLOC_000974	SN3_00100165, (SN3_00100170)	scaffold00001:511962-534081	-	2.46603	3.81324	3.92979	2.72651	1.04465	--NO BLAST HIT--	232	0.58186	3.43307	4.91852	2.64122	0.711879
XLOC_000976	SN3_00100180, (SN3_00100185)	scaffold00001:547673-568377	-	21.7036	12.9862	8.87989	7.30756	4.18289	ref|XP_008884177.1|DNA-directed DNA polymerase [Hammondia hammondi]	NA	5.12096	11.6915	11.1141	7.07897	2.85044
XLOC_001043	SN3_00100725	scaffold00001:2306357-2341103	ariadne family protein	36.6702	23.1145	18.8841	16.7923	15.0359	ref|XP_008885511.1|ARIADNE family protein [Hammondia hammondi]	NA	8.65233	20.81	23.6353	16.267	10.2462
XLOC_001056	SN3_00100840, (SN3_00100845)	scaffold00001:2678662-2708757	-	8.4105	5.85803	5.795	6.79995	2.29054	--NO BLAST HIT--	433	1.98446	5.274	7.25301	6.58724	1.56089
XLOC_001062	SN3_00100885	scaffold00001:2771731-2846548	nuc153 domain-containing protein	7.83903	4.65708	6.83715	5.96959	2.88578	ref|XP_008882480.1|NUC153 domain-containing protein [Hammondia hammondi]	NA	1.84962	4.19278	8.55737	5.78286	1.96652
XLOC_001065	SN3_00100915	scaffold00001:2935338-2940730	hypothetical protien	11.2358	10.0102	10.8643	6.91803	3.62354	ref|XP_008882487.1|bicoid-interacting protein BIN3 [Hammondia hammondi], 7SK snRNA methylphosphate capping enzyme	NA	2.65109	9.01221	13.5977	6.70163	2.46927
XLOC_001071	SN3_00101000	scaffold00001:3114848-3152287	probable u3 small nucleolar rna-associated protein 11	33.9217	20.5123	28.1385	12.8653	4.34835	ref|XP_008882507.1|hypothetical protein HHA_271390 [Hammondia hammondi], U3 small nucleolar RNA-associated protein 11	NA	8.00382	18.4673	35.2181	12.4629	2.96319
XLOC_001079	SN3_00101075	scaffold00001:3339744-3348565	rna exonuclease 4	12.4201	10.7844	11.3207	6.63223	1.75812	ref|XP_008886991.1|suppressor of mitotic defects protein [Hammondia hammondi]	NA	2.93052	9.70922	14.169	6.42477	1.19807
XLOC_001093	SN3_00101215	scaffold00001:3651378-3675430	ribosomal rna large subunit methyltransferase j protein	20.5741	14.721	14.2896	12.2476	6.12356	ref|XP_008886891.1|ribosomal RNA large subunit methyltransferase J protein [Hammondia hammondi]	NA	4.85446	13.2534	17.8848	11.8645	4.17291
XLOC_001101	SN3_00101300	scaffold00001:3873821-3882919	pantoate--beta-alanine ligase	13.614	9.67837	18.2762	14.4422	5.10907	ref|XP_008888261.1|pantoate-beta-alanine ligase [Hammondia hammondi]	NA	3.21222	8.71346	22.8745	13.9904	3.48159
XLOC_001110	SN3_00101395	scaffold00001:4171950-4175574	hypothetical protien	72.6214	70.8198	76.8891	48.0318	18.8977	--NO BLAST HIT--	60	17.135	63.7592	96.2343	46.5293	12.8779
XLOC_001143	SN3_00101630	scaffold00001:5117412-5141378	histone deacetylase hdac1	4.56515	3.1629	3.06204	2.5868	1.50188	ref|XP_008887624.1|histone deacetylase HDAC1 [Hammondia hammondi]	NA	1.07715	2.84757	3.83245	2.50588	1.02346
XLOC_001172	SN3_00101960	scaffold00001:6021824-6090745	carbamoylphosphate synthetase	34.5455	22.2776	23.3016	16.0429	6.35768	ref|XP_008886672.1|carbamoylphosphate synthetase [Hammondia hammondi]	NA	8.15101	20.0566	29.1643	15.5411	4.33245
XLOC_001179	SN3_00102015	scaffold00001:6173809-6183678	tim10 family protein	113.291	79.4302	66.6145	58.7224	35.9736	ref|XP_008625440.1|hypothetical protein YYE_03569 [Plasmodium vinckei vinckei], mitochondrial import inner membrane translocase subunit Tim10	NA	26.731	71.5112	83.3746	56.8855	24.5143
XLOC_001185	SN3_00102060	scaffold00001:6257298-6261257	major facilitator family protein	144.377	85.2857	246.339	156.27	28.0494	ref|XP_008886649.1|transporter, major facilitator family protein [Hammondia hammondi]	NA	34.0657	76.7829	308.318	151.382	19.1143
XLOC_001205	SN3_00102255	scaffold00001:6826460-6856686	nrap protein	10.7633	9.55558	10.5639	7.45413	1.90983	ref|XP_008693341.1|PREDICTED: nucleolar protein 6 [Ursus maritimus]	NA	2.5396	8.60291	13.2218	7.22096	1.30146
XLOC_001285	SN3_00103030-add	scaffold00001:9421157-9432550	-	13.3653	9.24604	9.22481	8.16808	6.61975	hypothetical protein HHA_272760	NA	3.15354	8.32423	11.5458	7.91257	4.51104
XLOC_001294	SN3_00103075	scaffold00001:9578925-9586926	prostaglandin-e synthase	6.82599	7.04103	9.21923	7.78863	2.55715	ref|XP_008885982.1|prostaglandin-E synthase [Hammondia hammondi]	NA	1.61059	6.33906	11.5388	7.54499	1.74257
XLOC_001398	SN3_00200185	scaffold00002:677600-691045	nucleic acid binding	12.5042	9.83361	9.67833	7.88263	4.9754	RNA-binding protein 25	NA	2.95037	8.85322	12.1134	7.63605	3.3905
XLOC_001402	SN3_00200215-add	scaffold00002:770938-779274	-	13.7436	13.8813	11.4719	7.45977	2.56176	--NO BLAST HIT--	140	3.2428	12.4974	14.3582	7.22642	1.74572
XLOC_001417	SN3_00200375	scaffold00002:1188665-1215833	exportin 1-like protein	17.4238	9.9245	12.5252	11.0817	7.09175	ref|XP_008889037.1|hypothetical protein HHA_288460 [Hammondia hammondi]	NA	4.11114	8.93505	15.6765	10.7351	4.83269
XLOC_001428	SN3_00200470	scaffold00002:1401975-1417458	hypothetical protein HHA_271990	8.10657	6.05332	4.93084	5.09081	3.82285	hypothetical protein HHA_271990	NA	1.91274	5.44982	6.17143	4.93156	2.60509
XLOC_001434	SN3_00200545	scaffold00002:1661380-1671269	zinc c3hc4 type (ring finger) domain-containing protein	21.1265	16.057	18.1248	15.2794	11.0902	ref|XP_008907457.1|hypothetical protein PPTG_13494 [Phytophthora parasitica INRA-310], E3-Ubiquitin protein ligase	NA	4.9848	14.4562	22.685	14.8014	7.55744
XLOC_001463	SN3_00200805	scaffold00002:2575802-2588902	hypothetical protein TGFOU_225360A, partial	4.29133	6.55792	7.81608	5.34096	1.80838	ref|XP_008881918.1|hypothetical protein HHA_225360 [Hammondia hammondi], WD repeat containing protein	NA	1.01254	5.90411	9.7826	5.17389	1.23232
XLOC_001480	SN3_00200940	scaffold00002:3015229-3017887	dip2 utp12 family protein	20.3961	19.9623	30.1937	23.0624	7.47998	hypothetical protein HHA_203370	NA	4.81246	17.9721	37.7904	22.341	5.09725
XLOC_001493	SN3_00201035	scaffold00002:3426460-3437666	dead deah box helicase domain-containing protein	26.5469	22.2418	26.5147	19.5241	9.60911	ref|XP_008884937.1|DEAD/DEAH box helicase domain-containing protein [Hammondia hammondi]	NA	6.26374	20.0244	33.1858	18.9134	6.54815
XLOC_001496	SN3_00201055	scaffold00002:3500820-3516291	valyl-trna synthetase	34.3943	31.9136	32.7963	30.8217	18.9567	ref|XP_005708547.1|valyl-tRNA synthetase [Galdieria sulphuraria]	NA	8.11533	28.7319	41.0478	29.8576	12.9181
XLOC_001533	SN3_00201325,(SN3_00201330)	scaffold00002:4344952-4369726	-	28.0192	20.4851	18.1071	15.2695	6.64671	ref|XP_006681067.1|hypothetical protein BATDEDRAFT_26848 [Batrachochytrium dendrobatidis JAM81]	NA	6.61113	18.4428	22.6628	14.7919	4.52941
XLOC_001542	SN3_00201425	scaffold00002:4684726-4692569	conserved hypothetical protein	24.5981	15.5692	19.6242	19.6592	13.2123	hypothetical protein HHA_244690	NA	5.80392	14.017	24.5616	19.0442	9.00355
XLOC_001574	SN3_00201660	scaffold00002:5405946-5420085	multiprotein bridging factor type	134.839	73.2562	114.382	107.475	39.7754	ref|XP_008887126.1|multiprotein bridging factor type 1 family transcriptional co-activator, putative [Hammondia hammondi]	NA	31.8153	65.9527	143.16	104.113	27.105
XLOC_001580	SN3_00201710	scaffold00002:5641422-5649860	zn-finger in ran binding protein and others domain-containing protein	1.33637	1.04026	1.48177	0.873968	0.330283	ref|XP_008887093.1|Zn-finger in Ran binding protein and others domain-containing protein [Hammondia hammondi]	NA	0.315316	0.936549	1.85458	0.846629	0.225072
XLOC_001588	SN3_00201780	scaffold00002:5850466-5870120	brix domain-containing protein	7.98254	6.50056	7.8739	6.33898	2.86708	ref|XP_007395948.1|hypothetical protein PHACADRAFT_121330 [Phanerochaete carnosa HHB-10118-sp], Brix-domain-containing protein	NA	1.88348	5.85247	9.85496	6.14069	1.95378
XLOC_001648	SN3_00202245	scaffold00002:7578117-7613818	arginyl-trna synthetase family protein	32.3245	22.6152	36.0787	22.385	9.87662	ref|XP_008885342.1|arginyl-tRNA synthetase family protein [Hammondia hammondi]	NA	7.62696	20.3605	45.1561	21.6848	6.73044
XLOC_001655	SN3_00202300	scaffold00002:7733539-7772551	kelch repeat-containing protein	10.823	8.62442	6.88494	6.05169	4.34999	kelch repeat-containing protein	NA	2.55369	7.76459	8.61718	5.86239	2.96431
XLOC_001657	SN3_00202320	scaffold00002:7816585-7828284	hypothetical protein HHA_272190	7.00124	6.43666	7.4584	5.23122	3.0526	hypothetical protein HHA_272190	NA	1.65194	5.79494	9.33492	5.06758	2.0802
XLOC_001736	SN3_00200085	scaffold00002:316103-347401	conserved hypothetical protein	9.57113	8.64597	6.61494	5.11667	2.55887	hypothetical protein HHA_218830	NA	2.25831	7.78399	8.27925	4.95662	1.74375
XLOC_001759	SN3_00200220	scaffold00002:784451-809401	oxoglutarate dehydrogenase (succinyl-transferring) e1 component	71.4556	49.8682	42.0482	45.0654	32.0937	ref|XP_008884280.1|2-oxoglutarate dehydrogenase e1 component, mitochondrial precursor, putative [Hammondia hammondi]	NA	16.8599	44.8965	52.6275	43.6557	21.8703
XLOC_001794	SN3_00200500	scaffold00002:1550059-1558470	hypothetical protien	26.6151	27.051	20.8072	15.4019	9.36281	ref|XP_008888791.1|mitochondrial ribosomal protein s6-2, putative [Hammondia hammondi]	NA	6.27983	24.3541	26.0423	14.9201	6.38031
XLOC_001819	SN3_00200705	scaffold00002:2283916-2287497	hypothetical protien	2.59334	2.98016	0.929149	0.828058	0.445112	--NO BLAST HIT--	66	0.611898	2.68305	1.16292	0.802156	0.303322
XLOC_001822	SN3_00200740	scaffold00002:2345378-2361322	pre-rrna processing protein	15.3744	18.8891	19.5391	13.7706	5.07123	ref|XP_008881893.1|pre-rRNA processing protein [Hammondia hammondi]	NA	3.62759	17.0059	24.4551	13.3398	3.4558
XLOC_001858	SN3_00200985	scaffold00002:3172812-3189425	gnl3l grn1 partial	10.2118	9.57087	12.6988	8.6614	3.17915	ref|XP_008884633.1|GNL3L/Grn1 GTPase [Hammondia hammondi]	NA	2.40947	8.61668	15.8938	8.39046	2.16644
XLOC_001939	SN3_00201655	scaffold00002:5405946-5420085	conserved hypothetical protein	48.9706	30.854	31.8126	24.1125	12.5608	hypothetical protein HHA_278540	NA	11.5546	27.7779	39.8166	23.3582	8.55958
XLOC_001964	SN3_00201850	scaffold00002:6120024-6148133	dna-directed rna polymerase ii rpb3	20.3093	13.5194	14.3386	12.4598	7.17849	ref|XP_008815490.1|RNA polymerase Rpb3/Rpb11 dimerization domain-containing protein [Plasmodium inui San Antonio 1]	NA	4.79198	12.1716	17.9462	12.07	4.8918
XLOC_001969	SN3_00201890	scaffold00002:6290031-6311360	hypothetical protien	20.5558	9.14205	7.35309	5.79387	2.80695	--NO BLAST HIT--	336	4.85014	8.23061	9.20312	5.61263	1.9128
XLOC_002046	SN3_00202460	scaffold00002:8170202-8190455	ser arg-rich splicing	18.7794	13.5504	11.1252	10.6074	9.24066	ref|XP_008882578.1|RNA recognition motif-containing protein [Hammondia hammondi]	NA	4.431	12.1995	13.9243	10.2756	6.29707
XLOC_002061	SN3_00202585	scaffold00002:8659535-8676548	sas10 utp3 c1d family protein	13.8223	14.4543	12.6876	10.4846	6.03656	nuclear nucleic acid-binding protein C1D isoform X2	NA	3.26137	13.0132	15.8798	10.1566	4.11363
XLOC_002062	SN3_00202595	scaffold00002:8685430-8709941	importin alpha	43.7679	32.5641	49.4959	47.4727	22.498	ref|XP_008888584.1|importin alpha, putative [Hammondia hammondi]	NA	10.327	29.3175	61.949	45.9877	15.3313
XLOC_002083	SN3_00202805	scaffold00002:9233057-9252384	hypothetical protein HHA_218070	4.74811	4.83185	7.08409	6.13314	1.97225	hypothetical protein HHA_218070	NA	1.12032	4.35013	8.86644	5.94129	1.34399
XLOC_002119	SN3_00300280	scaffold00003:869321-891400	trna (guanine-n1)-methyltransferase	10.1239	9.36428	9.2579	6.94612	3.63168	ref|XP_008883464.1|tRNA (guanine-N1)-methyltransferase [Hammondia hammondi]	NA	2.38873	8.43069	11.5872	6.72884	2.47482
XLOC_002129	SN3_00300380	scaffold00003:1127956-1135713	hypothetical protein TGVEG_221970	25.2041	17.2139	23.9651	17.1335	7.63966	hypothetical protein HHA_221970	NA	5.94691	15.4977	29.9947	16.5975	5.20606
XLOC_002163	SN3_00300685	scaffold00003:2034437-2063029	otu family cysteine protease	11.5098	4.81677	6.68134	7.1755	4.48061	ref|XP_008884341.1|OTU family cysteine protease [Hammondia hammondi]	NA	2.71574	4.33655	8.36236	6.95104	3.05332
XLOC_002175	SN3_00300820	scaffold00003:2466368-2499101	amp deaminase	15.3452	9.26298	9.27136	8.57596	6.86221	ref|XP_008881673.1|AMP deaminase [Hammondia hammondi]	NA	3.6207	8.33948	11.604	8.3077	4.67627
XLOC_002221	SN3_00301220	scaffold00003:3775029-3788008	yrdc domain-containing protein	4.75389	3.23774	3.2054	2.68266	2.02913	ref|XP_008884771.1|yrdC domain-containing protein [Hammondia hammondi]	NA	1.12168	2.91495	4.01187	2.59874	1.38275
XLOC_002267	SN3_00301590	scaffold00003:5066017-5068497	hypothetical protien	36.8764	53.4515	61.3933	40.3056	15.8262	--NO BLAST HIT--	39	8.70098	48.1225	76.8398	39.0448	10.7848
XLOC_002335	SN3_00300315	scaffold00003:969076-1004901	hypothetical protein NCLIV_013790	4.8994	4.55687	4.02083	2.88839	1.72033	ref|XP_008884071.1|hypothetical protein HHA_287180 [Hammondia hammondi]	NA	1.15601	4.10256	5.03247	2.79804	1.17232
XLOC_002340	SN3_00300375	scaffold00003:1118568-1127850	u1 zinc finger protein	6.21476	4.11518	3.1265	3.70267	2.72727	ref|XP_008886234.1|U1 zinc finger protein [Hammondia hammondi]	NA	1.46637	3.70491	3.91312	3.58685	1.8585
XLOC_002351	SN3_00300465	scaffold00003:1388338-1401050	ribosomal rna-processing protein 7	20.1356	13.6432	17.7787	12.9562	7.82238	hypothetical protein HHA_258500	NA	4.75099	12.283	22.2518	12.5509	5.33058
XLOC_002369	SN3_00300625	scaffold00003:1922451-1930050	c-5 cytosine-specific dna methylase superfamily protein	4.16963	2.30935	2.89258	2.44606	1.23747	ref|XP_008884330.1|C-5 cytosine-specific DNA methylase superfamily protein [Hammondia hammondi]	NA	0.983824	2.07911	3.62035	2.36954	0.843276
XLOC_002384	SN3_00300775	scaffold00003:2308514-2322928	tetratricopeptide repeat-containing partial	24.7386	17.2661	15.6334	14.7254	8.79564	ER membrane protein complex subunit 2	NA	5.83707	15.5447	19.5667	14.2648	5.99381
XLOC_002451	SN3_00301400	scaffold00003:4369125-4441799	heat repeat-containing protein	41.4534	26.9421	24.5139	24.8153	14.42	ref|XP_008889512.1|HEAT repeat-containing protein [Hammondia hammondi]	NA	9.78093	24.256	30.6816	24.0391	9.82654
XLOC_002483	SN3_00301715	scaffold00003:5596621-5617161	wd g-beta repeat-containing protein	9.77197	8.72145	11.9917	8.85263	3.54584	ref|XP_008887740.1|WD domain, G-beta repeat-containing protein [Hammondia hammondi]	NA	2.3057	7.85194	15.0088	8.57571	2.41632
XLOC_002661	SN3_00401315	scaffold00004:4838920-4852162	major facilitator family protein	302.902	175.665	240.209	147.612	55.1147	ref|XP_008885162.1|transporter, major facilitator family protein [Hammondia hammondi]	NA	71.4697	158.152	300.645	142.995	37.558
XLOC_002666	SN3_00401365	scaffold00004:4987189-5013944	probable translation factor related	78.7448	43.0782	37.5676	35.8259	31.3352	ref|XP_008885066.1|Pelota, putative [Hammondia hammondi]	NA	18.5798	38.7834	47.0196	34.7052	21.3534
XLOC_002739	SN3_00400295	scaffold00004:918046-929456	nucleolar protein	23.9309	19.4611	26.2191	17.2022	8.24144	ref|XP_006675663.1|hypothetical protein BATDEDRAFT_32692 [Batrachochytrium dendrobatidis JAM81]	NA	5.64649	17.5209	32.8158	16.6641	5.61615
XLOC_002767	SN3_00400470	scaffold00004:1596335-1606401	dihydrouridine synthase protein	9.15406	8.14344	5.79844	3.6762	2.39127	ref|XP_008884566.1|dihydrouridine synthase (dus) protein [Hammondia hammondi]	NA	2.1599	7.33156	7.25732	3.5612	1.62954
XLOC_002768	SN3_00400475	scaffold00004:1610030-1622860	trna dihydrouridine synthase dus1p	6.68227	4.71254	4.28263	3.48504	2.7889	ref|XP_008884566.1|dihydrouridine synthase (dus) protein [Hammondia hammondi]	NA	1.57668	4.24271	5.36013	3.37602	1.9005
XLOC_002833	SN3_00400990	scaffold00004:3637587-3649793	ubiquitin thioesterase otubain-like family protein	16.6386	14.0119	24.0471	18.0243	7.94809	ref|XP_009019946.1|hypothetical protein HELRODRAFT_184997 [Helobdella robusta], ubiquitin thioesterase	NA	3.92588	12.6149	30.0973	17.4605	5.41624
XLOC_002844	SN3_00401105	scaffold00004:4028129-4032022	60s acidic ribosomal protein	456.358	437.955	824.603	636.88	221.613	ref|XP_008883019.1|ribosomal protein RPP1 [Hammondia hammondi]	NA	107.678	394.292	1032.07	616.958	151.019
XLOC_002852	SN3_00401165	scaffold00004:4308391-4318096	60s ribosomal subunit protein	29.0295	28.7852	39.6427	30.2805	14.759	ref|XP_008884408.1|ribosomal protein RPL24e [Hammondia hammondi]	NA	6.84951	25.9154	49.6168	29.3333	10.0575
XLOC_002856	SN3_00401215	scaffold00004:4462479-4468260	you2 family c2c2 zinc finger protein	7.97753	10.2768	14.6234	8.97732	3.62224	YOU2 family C2C2 zinc finger protein	NA	1.8823	9.25223	18.3026	8.6965	2.46838
XLOC_002883	SN3_00401420	scaffold00004:5205921-5241544	conserved hypothetical protein	14.3001	9.7285	9.55452	6.90722	2.15231	hypothetical protein HHA_254300	NA	3.37411	8.75859	11.9584	6.69116	1.4667
XLOC_002970	SN3_00500545	scaffold00005:1874308-1902050	nop53 (60s ribosomal biogenesis) protein	13.0822	10.3052	10.9997	6.69448	2.05498	hypothetical protein HHA_263440	NA	3.08674	9.2778	13.7672	6.48507	1.40037
XLOC_003113	SN3_00500160	scaffold00005:541345-554482	la domain protein	15.7984	13.7943	21.8822	12.4739	2.93413	ref|XP_008882288.1|hypothetical protein HHA_268950 [Hammondia hammondi]	NA	3.72763	12.419	27.3877	12.0837	1.99947
XLOC_003122	SN3_00500205	scaffold00005:762572-777136	ck2 beta subunit	14.7423	10.1217	10.2515	10.8677	7.90799	ref|XP_008882272.1|ck2 beta subunit [Hammondia hammondi], casein kinase	NA	3.47844	9.11259	12.8308	10.5277	5.38892
XLOC_003164	SN3_00500535	scaffold00005:1811177-1856572	ubiquitin-specific protease usp4	13.883	8.01818	8.76468	8.27244	7.27135	ref|XP_008887345.1|ubiquitin-specific protease USP4 [Hammondia hammondi]	NA	3.27569	7.21879	10.9699	8.01367	4.95508
XLOC_003166	SN3_00500550	scaffold00005:1874308-1902050	conserved hypothetical protein	9.92536	10.8375	12.0586	8.1184	3.24222	hypothetical protein HHA_263450	NA	2.34189	9.75703	15.0925	7.86445	2.20942
XLOC_003178	SN3_00500695	scaffold00005:2288743-2317383	rsc6 baf60a-like with a swib related protein	19.5774	12.2385	12.7987	14.2306	9.18615	hypothetical protein HHA_248120	NA	4.61929	11.0184	16.0188	13.7855	6.25992
XLOC_003214	SN3_00500950	scaffold00005:3127700-3147433	u4 tri-snrnp-associated protein 2-like	14.141	11.1208	10.8002	9.00431	6.31477	ref|XP_008886776.1|ubiquitin specific protease 39 isoform 2, putative [Hammondia hammondi]	NA	3.33657	10.0121	13.5175	8.72265	4.30321
XLOC_003268	SN3_00501320	scaffold00005:4642581-4659351	eukaryotic peptide chain release factor	34.3855	22.6369	24.6388	21.5749	13.4063	ref|XP_008885986.1|eukaryotic peptide chain release factor, putative [Hammondia hammondi]	NA	8.11326	20.3801	30.8379	20.9	9.13575
XLOC_003352	SN3_00600480	scaffold00006:1699093-1721608	conserved hypothetical protein	10.1996	9.71031	8.73458	5.62975	2.53531	hypothetical protein HHA_234560	NA	2.40659	8.74222	10.9322	5.45365	1.72769
XLOC_003357	SN3_00600520	scaffold00006:1848506-1884695	microfibrillar-associated protein	44.291	18.0506	17.9046	16.6628	15.8514	microfibrillar-associated protein 1	NA	10.4505	16.251	22.4094	16.1416	10.802
XLOC_003367	SN3_00600600	scaffold00006:2009077-2018804	g-patch domain-containing protein	14.8975	9.29406	9.24228	8.70746	6.87734	ref|XP_008886712.1|G-patch domain-containing protein [Hammondia hammondi], splicing factor	NA	3.51506	8.36747	11.5676	8.43508	4.68658
XLOC_003413	SN3_00600930	scaffold00006:3188830-3191946	hypothetical protien	13.7679	6.92163	9.45078	7.94316	4.7816	--NO BLAST HIT--	42	3.24854	6.23156	11.8286	7.69469	3.25843
XLOC_003438	SN3_00601075	scaffold00006:3826354-3836617	hypothetical protien	1.8425	1.95045	2.39476	1.13171	0.513073	--NO BLAST HIT--	167	0.434738	1.756	2.99728	1.09631	0.349635
XLOC_003486	SN3_00600230, (SN3_00600235, SN3_00600240)	scaffold00006:703670-717556	-	13.7135	8.85942	9.95076	7.86505	3.39948	--NO BLAST HIT--	185	3.2357	7.97616	12.4544	7.61902	2.31658
XLOC_003489	SN3_00600265	scaffold00006:809067-831094	transporter	13.9829	12.3413	16.0947	11.0631	5.27951	ref|XP_008883856.1|hypothetical protein HHA_248420 [Hammondia hammondi]	NA	3.29926	11.1109	20.1441	10.717	3.59773
XLOC_003521	SN3_00600455	scaffold00006:1625430-1647929	wd-40 repeat protein	13.3126	7.35604	8.66876	5.79663	2.47948	U3 small nucleolar RNA-associated protein 18 homolog	NA	3.14111	6.62266	10.8498	5.61531	1.68965
XLOC_003530	SN3_00600500	scaffold00006:1783824-1792633	conserved hypothetical protein	74.8991	60.7629	58.7655	52.9583	24.0984	hypothetical protein HHA_214540	NA	17.6724	54.705	73.5508	51.3017	16.4219
XLOC_003544	SN3_00600670	scaffold00006:2221301-2254702	translation initiation factor if-2	20.3176	13.1942	15.3253	13.6507	9.36983	ref|XP_008885373.1|translation initiation factor IF-2, putative [Hammondia hammondi]	NA	4.79394	11.8788	19.1811	13.2237	6.38509
XLOC_003583	SN3_00600950	scaffold00006:3242051-3272649	rna recognition motif-containing protein	71.9573	43.4431	36.1517	38.6396	32.9164	ref|XP_008885305.1|RNA recognition motif-containing protein [Hammondia hammondi]	NA	16.9783	39.1119	45.2474	37.4309	22.4309
XLOC_003584	SN3_00600960	scaffold00006:3277163-3320399	dead deah box helicase domain-containing protein	5.59464	2.8666	3.88619	3.57853	1.77395	ref|XP_008885308.1|DEAD/DEAH box helicase domain-containing protein [Hammondia hammondi]	NA	1.32005	2.58081	4.86395	3.46659	1.20886
XLOC_003597	SN3_00601085	scaffold00006:3844913-3860233	sin3-associated polypeptide sap18	13.3733	10.3516	9.07351	8.3672	6.61774	ref|XP_010334652.1|PREDICTED: histone deacetylase complex subunit SAP18 [Saimiri boliviensis boliviensis]	NA	3.15543	9.31957	11.3564	8.10547	4.50967
XLOC_003700	SN3_00700770	scaffold00007:2286485-2289792	40s ribosomal protein s20	407.956	331.456	578.92	482.043	114.487	ref|XP_008886158.1|ribosomal protein RPS20 [Hammondia hammondi]	NA	96.2572	298.411	724.576	466.964	78.0174
XLOC_003736	SN3_00701070	scaffold00007:3213022-3237882	eukaryotic translation initiation factor	109.539	85.6366	104.522	93.8095	36.8962	eukaryotic translation initiation factor 3 subunit B	NA	25.8457	77.0989	130.82	90.875	25.143
XLOC_003761	SN3_00701265	scaffold00007:3854608-3862097	ribosomal protein	136.27	114.377	161.954	141.241	50.9183	ref|XP_008882847.1|ribosomal protein RPL27 [Hammondia hammondi]	NA	32.1529	102.974	202.701	136.823	34.6984
XLOC_003805	SN3_00700270	scaffold00007:757500-781464	nop14-like family protein	5.38043	5.69089	4.68639	3.67728	1.35573	ref|XP_008883605.1|hypothetical protein HHA_313130 [Hammondia hammondi]	NA	1.26951	5.12352	5.86548	3.56225	0.923865
XLOC_003822	SN3_00700415	scaffold00007:1125249-1143119	molybdopterin guanine dinucleotide synthesis protein b	2.71586	2.4567	2.61098	1.79507	0.851726	polynucleotide 5'-hydroxyl-kinase NOL9	NA	0.640807	2.21177	3.2679	1.73892	0.58041
XLOC_003887	SN3_00700925	scaffold00007:2873197-2900117	hypothetical protien	3.11018	4.48835	2.46115	1.82083	1.11056	--NO BLAST HIT--	412	0.733847	4.04087	3.08037	1.76387	0.756793
XLOC_003958	SN3_00800165	scaffold00008:609335-640762	histone lysine set	8.92073	8.92634	6.38117	4.90689	4.00757	ref|XP_008889025.1|histone lysine methyltransferase, SET, putative [Hammondia hammondi]	NA	2.10485	8.03641	7.98666	4.7534	2.73097
XLOC_003987	SN3_00800385, (SN3_00800390)	scaffold00008:1242748-1287425	-	8.23674	5.93552	5.13826	4.38406	2.79853	ref|XP_008887377.1|SWI2/SNF2-containing protein RAD26 [Hammondia hammondi]	NA	1.94346	5.34376	6.43104	4.24692	1.90706
XLOC_004002	SN3_00800520	scaffold00008:1713107-1724688	gtp-binding family protein	12.7566	9.14521	9.69006	8.62841	6.83734	ref|XP_008886864.1|hypothetical protein HHA_208490 [Hammondia hammondi]	NA	3.00992	8.23346	12.1281	8.3585	4.65932
XLOC_004032	SN3_00800700	scaffold00008:2263435-2293928	glutaminyl-trna synthetase	35.6043	25.9948	36.573	31.9417	16.9218	ref|XP_008815639.1|glutaminyl-tRNA synthetase [Plasmodium inui San Antonio 1]	NA	8.40083	23.4032	45.7747	30.9425	11.5314
XLOC_004055	SN3_00800860	scaffold00008:2729320-2750195	dead deah box helicase family protein	24.1058	18.1844	18.6861	13.5671	8.08159	ref|XP_007907995.1|PREDICTED: probable ATP-dependent RNA helicase DDX47 isoform X2 [Callorhinchus milii]	NA	5.68776	16.3715	23.3875	13.1427	5.50722
XLOC_004067	SN3_00800935	scaffold00008:2979265-2985670	cbf mak21 family protein	10.6661	7.11834	9.08428	6.91341	3.19591	ref|XP_008885192.1|CBF/Mak21 family protein [Hammondia hammondi]	NA	2.51667	6.40866	11.3699	6.69715	2.17786
XLOC_004087	SN3_00801100	scaffold00008:3715795-3732582	mago binding protein	20.228	12.0452	16.5501	13.5223	7.53154	ref|XP_008885839.1|mago binding protein [Hammondia hammondi]	NA	4.7728	10.8443	20.7141	13.0993	5.13238
XLOC_004100	SN3_00801165, (SN3_00801170)	scaffold00008:4014681-4064360	-	5.62507	5.90823	5.40462	4.95969	1.9471	--NO BLAST HIT--	608	1.32723	5.31919	6.76442	4.80455	1.32686
XLOC_004199	SN3_00800765, (SN3_00800770)	scaffold00008:2447325-2462382	-	77.2939	56.2951	58.5431	54.4023	37.776	ref|XP_008882965.1|tat-binding family protein, putative [Hammondia hammondi]	NA	18.2375	50.6826	73.2725	52.7005	25.7425
XLOC_004200	SN3_00800790	scaffold00008:2490025-2507064	zinc finger cdgsh type protein	37.5478	21.8291	19.1133	20.0793	8.8848	ref|XP_008882969.1|zinc finger cdgsh type protein [Hammondia hammondi]	NA	8.8594	19.6528	23.9222	19.4512	6.05456
XLOC_004275	SN3_00900155	scaffold00009:596416-617893	dihydrouridine synthase protein	5.16628	3.46792	2.91318	2.59269	0.944516	ref|XP_008616554.1|tRNA-dihydrouridine synthase 2 [Saprolegnia diclina VS20]	NA	1.21898	3.12218	3.64613	2.51159	0.643642
XLOC_004284	SN3_00900225	scaffold00009:921119-945760	swi2 snf2-containing protein	6.89739	4.97238	4.2485	4.13119	3.4061	ref|XP_008889536.1|SWI2/SNF2-containing protein [Hammondia hammondi]	NA	1.62744	4.47665	5.31742	4.00196	2.32109
XLOC_004378	SN3_00900985	scaffold00009:3730800-3767452	zinc zz type domain-containing protein	8.36176	6.2686	6.10652	5.01581	2.63075	ref|XP_008889391.1|zinc finger, zz type domain-containing protein [Hammondia hammondi]	NA	1.97296	5.64364	7.64291	4.85891	1.79273
XLOC_004396	SN3_00900035	scaffold00009:160778-166912	ribosomal protein rpl13a	597.395	474.081	999.438	983.537	294.177	ref|XP_008887895.1|ribosomal protein RPL13A [Hammondia hammondi]	NA	140.955	426.816	1250.9	952.771	200.467
XLOC_004441	SN3_00900410	scaffold00009:1478537-1489549	dna-directed rna polymerase ii rpb11a	21.5345	17.0211	18.2074	15.9829	9.49422	ref|XP_008883361.1|DNA-directed RNA polymerase II RPB11A [Hammondia hammondi]	NA	5.08106	15.3241	22.7884	15.4829	6.46985
XLOC_004472	SN3_00900645	scaffold00009:2358424-2377934	rna partial	2.72589	2.64073	2.83398	1.7841	0.60556	putative methyltransferase C9orf114 homolog	NA	0.643174	2.37746	3.54701	1.72829	0.41266
XLOC_004601	SN3_01000615	scaffold00010:2046869-2078384	trna (cytosine -c )-methyltransferase	11.4675	8.05589	16.364	10.5631	2.29121	ref|XP_008889493.1|tRNA (cytosine(34)-C(5))-methyltransferase, putative [Hammondia hammondi]	NA	2.70576	7.25274	20.4812	10.2327	1.56135
XLOC_004607	SN3_01000645	scaffold00010:2176053-2186681	mrna turnover 4 family protein	24.8658	31.1167	45.7089	43.7609	10.6524	ref|XP_008889486.1|mRNA turnover 4 (MRT4) family protein [Hammondia hammondi]	NA	5.86708	28.0144	57.2092	42.392	7.2591
XLOC_004612	SN3_01000680	scaffold00010:2310302-2318533	hypothetical protein TGGT1_255420	1.01822	1.44991	2.80408	0.302306	0.242079	hypothetical protein HHA_255420	NA	0.240249	1.30536	3.50958	0.29285	0.164965
XLOC_004674	SN3_01000235	scaffold00010:829011-836663	nuclear distribution gene c family protein	28.5174	22.6926	34.8824	42.6583	13.4004	nuclear migration protein nudC	NA	6.72868	20.4302	43.6588	41.3239	9.13173
XLOC_004729	SN3_01000775	scaffold00010:2633041-2673245	calcium signaling protein kinase rad53	7.67871	6.82283	5.41145	4.82845	2.02204	ref|XP_008883197.1|calcium signaling protein kinase RAD53, putative [Hammondia hammondi]	NA	1.81179	6.14261	6.77296	4.67741	1.37792
XLOC_004796	SN3_01100220	scaffold00011:741742-854400	atpase family associated with various cellular activities domain-containing protein	35.2272	21.2445	22.3077	17.975	10.1619	ref|XP_008884075.1|ATPase family associated with various cellular activities (AAA) domain-containing protein [Hammondia hammondi]	NA	8.31186	19.1265	27.9203	17.4127	6.92485
XLOC_004853	SN3_01100720	scaffold00011:2810515-2831325	hypothetical protien	27.8611	18.0455	22.0051	22.8939	12.3312	--NO BLAST HIT--	312	6.57382	16.2464	27.5416	22.1778	8.40312
XLOC_004886	SN3_01100120	scaffold00011:395572-429861	wd g-beta repeat-containing protein	11.5247	8.69739	11.5647	6.04026	1.91431	ref|XP_008882364.1|WD domain, G-beta repeat-containing protein [Hammondia hammondi], Utp21-domain-containing protein	NA	2.71925	7.83028	14.4744	5.85131	1.30451
XLOC_004912	SN3_01100305	scaffold00011:1068505-1109931	xpg n-terminal domain-containing protein	4.10585	4.64342	2.87304	3.20157	1.33534	ref|XP_005825213.1|ERCC5/XPG/Rad2 nucleotide excision repair [Guillardia theta CCMP2712]	NA	0.968775	4.18048	3.59589	3.10142	0.90997
XLOC_004955	SN3_01100550	scaffold00011:2029369-2071133	wd-40 repeat protein	21.0506	16.8204	17.7237	19.1129	10.2519	ref|XP_003939788.1|PREDICTED: WD40 repeat-containing protein SMU1 [Saimiri boliviensis boliviensis]	NA	4.96689	15.1434	22.183	18.515	6.98618
XLOC_004982	SN3_01100785	scaffold00011:2966674-2992958	macro domain protein	54.1182	31.1066	20.8621	19.5521	14.3292	hypothetical protein HHA_231750	NA	12.7692	28.0054	26.111	18.9405	9.76466
XLOC_005004	SN3_01200045	scaffold00012:151646-160702	40s ribosomal protein	304.53	277.314	555.692	450.048	139.699	ref|XP_008881657.1|ribosomal protein RPS15A [Hammondia hammondi]	NA	71.8538	249.667	695.503	435.97	95.1982
XLOC_005007	SN3_01200070	scaffold00012:224014-256678	phenylalanyl-trna synthetase alpha chain	12.9413	13.0917	15.5192	12.2839	4.64914	ref|XP_008881651.1|phenylalanyl-tRNA synthetase alpha chain A, putative [Hammondia hammondi]	NA	3.0535	11.7865	19.4238	11.8996	3.16817
XLOC_005043	SN3_01200380	scaffold00012:1301469-1339674	nol1 nop2 sun family protein	3.09234	3.63296	5.79136	2.55242	0.485573	ref|XP_008886784.1|NOL1/NOP2/sun family protein [Hammondia hammondi]	NA	0.729637	3.27076	7.24846	2.47258	0.330895
XLOC_005046	SN3_01200405	scaffold00012:1471470-1482353	ribosome biogenesis protein nsa2 homolog	28.4397	29.1383	31.0435	24.0331	12.3103	ribosome biogenesis protein NSA2 homolog	NA	6.71035	26.2333	38.854	23.2813	8.38888
XLOC_005062	SN3_01200550	scaffold00012:1992506-2002667	lsm domain-containing protein	6.738	4.37376	4.01829	3.50604	2.03776	ref|XP_008886199.1|LSM domain-containing protein [Hammondia hammondi]	NA	1.58983	3.93771	5.02929	3.39637	1.38864
XLOC_005135	SN3_01200175	scaffold00012:610240-624574	hypothetical protein HHA_462040	16.1621	16.8543	11.4076	10.7932	7.38739	hypothetical protein HHA_462040	NA	3.81345	15.174	14.2777	10.4556	5.03415
XLOC_005137	SN3_01200195	scaffold00012:678678-682023	taf9 rna polymerase tata box binding protein -associated factor isoform 2 family protein	36.4355	30.3857	24.3223	22.0965	11.0369	ref|XP_008882764.1|TAF9 RNA polymerase II, TATA box binding protein (TBP)-associated factor isoform 2 family protein [Hammondia hammondi]	NA	8.59695	27.3563	30.4418	21.4053	7.52112
XLOC_005169	SN3_01200385	scaffold00012:1339735-1384277	sda1-like protein	7.18573	7.27798	9.12397	6.3661	2.10205	ref|XP_008886783.1|hypothetical protein HHA_294430 [Hammondia hammondi]	NA	1.69547	6.55238	11.4195	6.16696	1.43245
XLOC_005224	SN3_01200830	scaffold00012:3053426-3069901	ccdc25 protein	13.1257	10.0517	12.4963	12.5869	5.63746	coiled-coil domain-containing protein 25	NA	3.09701	9.04957	15.6404	12.1932	3.84166
XLOC_005299	SN3_01300505	scaffold00013:1809875-1842956	phosphofructokinase pfkii	53.2467	33.4893	80.0992	60.4342	22.8939	ref|XP_009788347.1|PREDICTED: pyrophosphate--fructose 6-phosphate 1-phosphotransferase subunit beta-like isoform X1 [Nicotiana sylvestris]	NA	12.5636	30.1505	100.252	58.5438	15.6011
XLOC_005325	SN3_01300695	scaffold00013:2395989-2411678	family mg2+ transporter protein	6.25945	5.26314	4.33218	4.54402	2.4319	ref|XP_008817986.1|hypothetical protein C922_04179 [Plasmodium inui San Antonio 1], Mg2+ transporter protein cora-like protein	NA	1.47692	4.73842	5.42215	4.40188	1.65722
XLOC_005331	SN3_01300735	scaffold00013:2549133-2560534	phd-finger domain-containing protein	14.2836	21.2828	12.9151	7.52735	0.936668	ref|XP_008885544.1|PHD-finger domain-containing protein [Hammondia hammondi]	NA	3.37021	19.161	16.1645	7.29189	0.638294
XLOC_005352	SN3_01300005	scaffold00013:2550-35268	pre-mrna processing factor prp3	7.80818	5.32571	4.69261	4.67514	3.76729	ref|XP_008889450.1|pre-mRNA processing factor PRP3 [Hammondia hammondi]	NA	1.84234	4.79475	5.87326	4.5289	2.56723
XLOC_005403	SN3_01300335	scaffold00013:1069993-1083759	tbc domain containing protein	6.39885	4.58433	8.39364	6.66988	2.65573		NA	1.50981	4.12728	10.5055	6.46124	1.80975
XLOC_005410	SN3_01300380	scaffold00013:1256645-1303091	conserved hypothetical protein	9.38092	5.08854	6.83448	6.49609	3.78017	hypothetical protein HHA_226660	NA	2.21343	4.58123	8.55403	6.29289	2.576
XLOC_005420	SN3_01300455	scaffold00013:1577481-1603928	ion channel protein	3.38915	2.51995	2.60422	1.95442	1.17733	Clavaminate synthase-like protein	NA	0.79967	2.26872	3.25944	1.89328	0.802294
XLOC_005446	SN3_01300700	scaffold00013:2412253-2440105	splicing factor 3b subunit	23.8248	16.2915	15.4176	15.5116	9.95622	ref|XP_008885738.1|splicing factor 3b, subunit 3, putative [Hammondia hammondi]	NA	5.62146	14.6673	19.2966	15.0264	6.78469
XLOC_005452	SN3_01300745, (SN3_01300750)	scaffold00013:2616467-2650234	-	4.32617	2.44952	2.59974	2.2354	1.32108	--NO BLAST HIT--	496	1.02076	2.20531	3.25383	2.16547	0.900253
XLOC_005455	SN3_01300760	scaffold00013:2702404-2718848	phosphoglycerate mutase family protein	8.10492	5.95687	6.57326	7.73699	3.46178	phosphoglycerate mutase family protein	NA	1.91236	5.36299	8.22708	7.49497	2.35904
XLOC_005491	SN3_01400135	scaffold00014:520718-549860	conserved hypothetical protein	5.78998	6.91069	5.78824	5.16066	2.61568	hypothetical protein HHA_306440	NA	1.36615	6.22171	7.24455	4.99923	1.78246
XLOC_005507	SN3_01400305	scaffold00014:1002055-1010916	cytochrome b5 family heme steroid binding domain-containing protein	9.25613	10.7927	11.2912	8.90906	3.89725	ref|XP_009016145.1|hypothetical protein HELRODRAFT_77563 [Helobdella robusta]	NA	2.18398	9.7167	14.1321	8.63038	2.65579
XLOC_005596	SN3_01400100, (SN3_01400105)	scaffold00014:414009-431552	-	13.9628	8.52307	13.0448	13.0049	7.17751	--NO BLAST HIT--	250	3.29452	7.67334	16.3269	12.5981	4.89113
XLOC_005597	SN3_01400115	scaffold00014:444118-448594	hypothetical protien	3.98832	2.93176	1.37663	1.25788	0.996044	--NO BLAST HIT--	86	0.941044	2.63947	1.72299	1.21853	0.678756
XLOC_005617	SN3_01400300	scaffold00014:992316-1002032	histone lysine set	6.27986	4.30893	4.36495	5.10302	2.7845	ref|XP_008888363.1|histone lysine methyltransferase, SET, putative [Hammondia hammondi]	NA	1.48173	3.87934	5.46317	4.94339	1.8975
XLOC_005629	SN3_01400390	scaffold00014:1254190-1265234	cysteine desulfurase	37.843	27.4197	24.7345	23.6701	18.1253	ref|XP_008886360.1|SufS subfamily cysteine desulfurase [Hammondia hammondi]	NA	8.92905	24.686	30.9577	22.9297	12.3515
XLOC_005632	SN3_01400405	scaffold00014:1283570-1302965	hypothetical protein TGP89_216120	11.3939	9.70074	12.5714	7.50103	2.71126	hypothetical protein HHA_216120	NA	2.68839	8.7336	15.7343	7.26639	1.84759
XLOC_005641	SN3_01400465	scaffold00014:1521942-1540343	dual specificity catalytic domain-containing protein	9.34902	5.95854	5.22997	5.37144	4.98623	ref|XP_008882267.1|dual specificity phosphatase, catalytic domain-containing protein [Hammondia hammondi]	NA	2.2059	5.36449	6.54582	5.20342	3.39788
XLOC_005687	SN3_01500005	scaffold00015:7354-19929	folate receptor family protein	71.9347	48.1796	45.0105	40.5582	29.4484	ref|XP_008881765.1|hypothetical protein HHA_223800 [Hammondia hammondi]	NA	16.973	43.3762	56.3351	39.2895	20.0677
XLOC_005745	SN3_01500525	scaffold00015:1620356-1644119	zinc finger (ccch type)	10.1729	7.99455	6.90512	5.89939	5.1435	ref|XP_008888099.1|hypothetical protein HHA_308870 [Hammondia hammondi]	NA	2.4003	7.19751	8.64244	5.71485	3.50505
XLOC_005756	SN3_01500595	scaffold00015:1896680-1903637	18s rrna biogenesis protein rcl1 protein	11.7491	8.40189	12.794	7.25614	2.31091	ref|XP_008885611.1|18S rRNA biogenesis protein RCL1 protein [Hammondia hammondi]	NA	2.7722	7.56424	16.013	7.02916	1.57477
XLOC_005772	SN3_01500755	scaffold00015:2350053-2365633	hypothetical protien	45.8637	38.1131	38.7691	31.3027	17.3647	ref|XP_008818626.1|hypothetical protein C922_04826 [Plasmodium inui San Antonio 1], mitochondrial import inner membrane translocase subunit Tim9	NA	10.8215	34.3133	48.5234	30.3235	11.8332
XLOC_005784	SN3_01500865	scaffold00015:2739276-2772736	helicase associated domain protein	4.0249	4.41658	3.53706	2.84257	0.952103	ref|XP_008886840.1|helicase associated domain (ha2) protein [Hammondia hammondi]	NA	0.949675	3.97626	4.42698	2.75365	0.648812
XLOC_005788	SN3_01500900	scaffold00015:2909963-2924636	zinc c3hc4 type (ring finger) domain-containing protein	29.6919	27.9835	19.4422	21.3277	14.1339	ref|XP_008815267.1|hypothetical protein C922_01442 [Plasmodium inui San Antonio 1]	NA	7.0058	25.1936	24.3338	20.6605	9.63157
XLOC_005790	SN3_01500020	scaffold00015:77876-97158	hypothetical protein TGGT1_223760	15.945	12.2963	9.90232	10.1097	8.41648	hypothetical protein HHA_223760	NA	3.76222	11.0704	12.3937	9.79346	5.73543
XLOC_005797	SN3_01500065	scaffold00015:188234-193759	dna-directed rna polymerase iii subunit rpc31	18.7271	12.691	14.3056	10.7639	5.0612	ref|XP_008881756.1|hypothetical protein HHA_223690 [Hammondia hammondi]	NA	4.41866	11.4257	17.9049	10.4272	3.44896
XLOC_005807	SN3_01500145	scaffold00015:465589-484499	60s ribosomal protein l27a	398.17	289.641	679.924	648.574	198.496	ref|XP_008886578.1|ribosomal protein RPL27A [Hammondia hammondi]	NA	93.9482	260.765	850.992	628.286	135.265
XLOC_005809	SN3_01500165	scaffold00015:495704-560209	snf2 family n-terminal domain-containing protein	3.26584	2.65702	2.60575	1.92245	1.05142	ref|XP_008886584.1|SNF2 family N-terminal domain-containing protein [Hammondia hammondi]	NA	0.770575	2.39212	3.26135	1.86231	0.716492
XLOC_005814	SN3_01500200	scaffold00015:644698-654335	nucleoporin fg repeat-containing protein	21.176	18.1785	19.9144	16.793	10.1874	hypothetical protein HHA_310610	NA	4.99648	16.3662	24.9248	16.2677	6.94222
XLOC_005829	SN3_01500325	scaffold00015:1032504-1048614	dna-directed rna polymerase ii rpabc4	35.7179	22.3682	23.2828	20.664	10.0832	ref|XP_008885032.1|DNA-directed RNA polymerase II RPABC4 [Hammondia hammondi]	NA	8.42764	20.1381	29.1407	20.0176	6.87122
XLOC_005839	SN3_01500395	scaffold00015:1235032-1255234	wd g-beta repeat-containing protein	20.5602	15.853	25.2673	14.4968	8.31536	ref|XP_008889125.1|WD domain, G-beta repeat-containing protein [Hammondia hammondi]	NA	4.85118	14.2725	31.6245	14.0433	5.66652
XLOC_005862	SN3_01500590	scaffold00015:1879763-1896578	wd g-beta repeat-containing protein	9.74969	7.84628	9.94219	6.21492	2.41794	WD repeat-containing protein 3	NA	2.30044	7.06403	12.4436	6.02051	1.64771
XLOC_005902	SN3_01600085	scaffold00016:290183-296326	ribosomal protein rps21	448.72	364.377	678.89	709.103	221.806	ref|XP_008883081.1|ribosomal protein RPS21 [Hammondia hammondi]	NA	105.875	328.05	849.698	686.922	151.15
XLOC_005918	SN3_01600215	scaffold00016:762057-775007	carbonate eukaryotic-type domain-containing protein	9.9127	8.25492	12.5914	10.4135	3.87384	ref|XP_008883042.1|carbonate dehydratase, eukaryotic-type domain-containing protein [Hammondia hammondi]	NA	2.3389	7.43193	15.7594	10.0878	2.63984
XLOC_005937	SN3_01600400	scaffold00016:1381084-1404446	tetratricopeptide repeat-containing protein	35.3551	29.35	47.6928	45.5761	16.9131	ref|XP_008883511.1|tetratricopeptide repeat-containing protein [Hammondia hammondi]	NA	8.34203	26.4239	59.6922	44.1504	11.5255
XLOC_005951	SN3_01600470	scaffold00016:1711791-1723812	proline-trna ligase associated domain-containing protein	18.5274	20.8245	18.2785	16.4557	8.04947	ref|XP_008888707.1|YbaK/proline-tRNA ligase associated domain-containing protein [Hammondia hammondi]	NA	4.37154	18.7484	22.8773	15.9409	5.48533
XLOC_006011	SN3_01600245	scaffold00016:841660-857910	xpg n-terminal domain-containing protein	8.63329	5.52646	4.6937	5.22408	3.7218	ref|XP_008881712.1|XPG N-terminal domain-containing protein [Hammondia hammondi]	NA	2.03702	4.97549	5.87463	5.06067	2.53623
XLOC_006017	SN3_01600290	scaffold00016:999617-1035790	inosine-5 -monophosphate	47.524	45.8587	55.8287	28.3249	8.32423	ref|XP_008882794.1|IMP dehydrogenasa [Hammondia hammondi]	NA	11.2133	41.2867	69.8751	27.4389	5.67256
XLOC_006025	SN3_01600360	scaffold00016:1212973-1225768	tetratricopeptide repeat-containing protein	7.75149	5.08091	6.9208	5.86968	3.17071	ref|XP_007372189.1|hypothetical protein SPAPADRAFT_132884 [Spathaspora passalidarum NRRL Y-27907], 40S ribosomal protein S7	NA	1.82896	4.57436	8.66206	5.68607	2.16069
XLOC_006053	SN3_01600585	scaffold00016:2146482-2168870	trna (uracil-5-)-methyltransferase	3.67946	2.07165	5.87915	4.09255	1.17277	ref|XP_008888513.1|tRNA (uracil-5-)-methyltransferase [Hammondia hammondi]	NA	0.868168	1.86511	7.35834	3.96453	0.799186
XLOC_006056	SN3_01600590	scaffold00016:2169295-2179433	trna (uracil-5-)-methyltransferase	4.44963	2.72259	6.28454	4.61481	1.46592	ref|XP_008888513.1|tRNA (uracil-5-)-methyltransferase [Hammondia hammondi]	NA	1.04989	2.45115	7.86572	4.47045	0.998954
XLOC_006205	SN3_01700270	scaffold00017:1177369-1214672	rna-directed rna polymerase	4.45013	3.70997	4.14168	3.39773	1.50654	ref|XP_008885237.1|RNA-directed RNA polymerase [Hammondia hammondi]	NA	1.05001	3.3401	5.18372	3.29145	1.02663
XLOC_006208	SN3_01700290, (SN3_01700295)	scaffold00017:1259586-1269065	-	6.25761	3.91407	3.53793	3.04381	1.93888	--NO BLAST HIT--	128	1.47648	3.52385	4.42807	2.9486	1.32125
XLOC_006218	SN3_01700380	scaffold00017:1459510-1514465	transmembrane protein	15.8626	14.096	11.1296	9.63652	6.0729	ref|XP_008881785.1|hypothetical protein HHA_224020 [Hammondia hammondi]	NA	3.74278	12.6907	13.9298	9.33508	4.13839
XLOC_006235	SN3_01700495	scaffold00017:1949552-1997935	hypothetical protein HHA_264472	4.59139	3.67888	4.3949	3.93251	1.87915	hypothetical protein HHA_264472	NA	1.08334	3.31211	5.50065	3.8095	1.28055
XLOC_006279	SN3_01800140	scaffold00018:532633-546189	serine-trna ligase	52.0039	50.8959	90.8756	59.3859	16.2199	ref|XP_008888298.1|seryl-tRNA synthetase, cytoplasmic, putative [Hammondia hammondi]	NA	12.2703	45.8217	113.74	57.5282	11.0531
XLOC_006296	SN3_01800290	scaffold00018:950899-978948	eif4-gamma eif5 eif2b-epsilon carboxy-terminal domain protein	36.6478	17.3757	23.963	22.4414	14.3823	hypothetical protein HHA_315270	NA	8.64705	15.6434	29.9921	21.7394	9.80085
XLOC_006313	SN3_01800450	scaffold00018:1357966-1372796	nucleolar protein	44.4377	45.6759	63.5117	39.2544	12.2567	ref|XP_006681446.1|hypothetical protein BATDEDRAFT_33621 [Batrachochytrium dendrobatidis JAM81]	NA	10.4851	41.1221	79.4912	38.0265	8.35235
XLOC_006380	SN3_01800215	scaffold00018:770007-784418	conserved hypothetical protein	60.1129	27.534	5.34691	3.51593	22.3137	hypothetical protein HHA_251840	NA	14.1836	24.7889	6.69219	3.40595	15.2057
XLOC_006387	SN3_01800295	scaffold00018:950899-978948	alanine dehydrogenase	67.6344	55.047	23.3448	28.4481	21.7871	ref|XP_008883424.1|alanine dehydrogenase [Hammondia hammondi]	NA	15.9583	49.559	29.2183	27.5582	14.8469
XLOC_006390	SN3_01800340	scaffold00018:1034475-1036842	hypothetical protien	2.39305	0.0906382	0.047819	0.03913	0.186734	--NO BLAST HIT--	39	0.56464	0.0816018	0.0598502	0.037906	0.12725
XLOC_006421	SN3_01800565	scaffold00018:1804435-1821214	histone deacetylase complex subunit sin3	8.6105	4.30908	3.94588	3.63337	3.14692	ref|XP_008886036.1|histone deacetylase complex subunit Sin3 [Hammondia hammondi]	NA	2.03165	3.87948	4.93866	3.51971	2.14447
XLOC_006488	SN3_01900295	scaffold00019:833347-854619	hypothetical protien	14.8114	9.0249	9.59639	8.55733	6.87892	ref|XP_008886801.1|RNA recognition motif-containing protein [Hammondia hammondi]	NA	3.49475	8.12514	12.0108	8.28965	4.68765
XLOC_006507	SN3_01900450	scaffold00019:1313631-1329572	pre-rrna-processing protein tsr2	13.8593	11.701	14.7692	10.8991	4.88167	pre-rRNA-processing protein TSR2 homolog	NA	3.2701	10.5344	18.4851	10.5582	3.32662
XLOC_006510	SN3_01900465	scaffold00019:1372247-1383254	profilin	60.9192	53.9097	40.6886	31.8272	17.6495	hypothetical protein HHA_316360	NA	14.3739	48.535	50.9258	30.8316	12.0273
XLOC_006533	SN3_01900685	scaffold00019:2016450-2028866	hypothetical protien	6.85898	4.29824	4.23697	3.70449	1.37011	--NO BLAST HIT--	177	1.61838	3.86972	5.30299	3.58861	0.933664
XLOC_006554	SN3_01900030	scaffold00019:69893-75014	ribosomal-ubiquitin protein rps27a	416.779	396.057	786.046	796.096	224.146	ref|XP_008883664.1|ribosomal-ubiquitin protein RPS27A [Hammondia hammondi], ubiquitin-40S ribosomal protein S27a	NA	98.339	356.571	983.814	771.193	152.745
XLOC_006565	SN3_01900130	scaffold00019:322698-340849	c2h2 type zinc-finger protein	24.572	15.0598	14.0966	11.9708	8.12232	ref|XP_008887513.1|hypothetical protein HHA_239070 [Hammondia hammondi], zinc finger protein 622	NA	5.79776	13.5584	17.6433	11.5963	5.53497
XLOC_006570	SN3_01900175	scaffold00019:434813-439035	hypothetical protien	25.7533	43.7747	38.4942	12.1686	5.52075	--NO BLAST HIT--	60	6.07649	39.4105	48.1793	11.788	3.76213
XLOC_006625	SN3_01900650	scaffold00019:1874895-1911625	3 -5 exonuclease domain-containing protein	6.63705	4.16918	3.67501	3.55314	2.69744	ref|XP_008883747.1|3'-5' exonuclease domain-containing protein [Hammondia hammondi], exosome component 10 isoform	NA	1.56601	3.75352	4.59964	3.44199	1.83818
XLOC_006631	SN3_01900720	scaffold00019:2147995-2166525	dead deah box helicase domain-containing protein	9.15792	8.39346	8.50096	7.92945	4.28064	ref|XP_005834825.1|hypothetical protein GUITHDRAFT_69210 [Guillardia theta CCMP2712], probable ATP-dependent RNA helicase	NA	2.16081	7.55665	10.6398	7.68141	2.91705
XLOC_006647	SN3_02000020	scaffold00020:129436-134971	hypothetical protien	34.2056	42.1814	32.9777	36.9189	5.06696	--NO BLAST HIT--	90	8.07081	37.976	41.2748	35.764	3.45289
XLOC_006661	SN3_02000175	scaffold00020:716520-746544	ada2-a transcriptional co-activator saga component	23.3533	14.6292	9.0895	8.53154	6.23555	ref|XP_008886444.1|ADA2-A transcriptional co-activator SAGA component [Hammondia hammondi]	NA	5.51021	13.1707	11.3764	8.26466	4.24923
XLOC_006732	SN3_02000080	scaffold00020:326159-336787	mitochondrial import inner membrane translocase subunit	16.0945	13.2555	22.6876	18.4688	7.10291	ref|XP_008885803.1|mitochondrial inner membrane translocase subunit TIM17, putative [Hammondia hammondi]	NA	3.7975	11.934	28.3958	17.8911	4.84029
XLOC_006764	SN3_02000295	scaffold00020:1089228-1137350	atp-binding cassette sub-family e member 1	32.7146	21.0731	29.0916	17.8216	8.55737	ref|XP_008886417.1|ATP-binding cassette sub-family E member 1, putative [Hammondia hammondi]	NA	7.71901	18.9722	36.411	17.2641	5.83144
XLOC_006766	SN3_02000310	scaffold00020:1139380-1178600	paf1 rna polymerase ii complex component leo1	11.3703	8.56674	7.9384	7.35629	4.9443	ref|XP_008886413.1|Paf1/RNA polymerase II complex component LEO1 [Hammondia hammondi]	NA	2.68282	7.71266	9.93569	7.12618	3.3693
XLOC_006770	SN3_02000375	scaffold00020:1409970-1415859	rna polymerase small	26.4344	31.6067	33.5931	21.6573	8.52166	ref|XP_008882934.1|eukaryotic aspartyl protease superfamily protein [Hammondia hammondi]	NA	6.2372	28.4556	42.0451	20.9798	5.8071
XLOC_006793	SN3_02000580-add	scaffold00020:2164453-2172599	-	4.15533	7.71943	3.51616	1.80703	1.13596	--NO BLAST HIT--	145	0.98045	6.94982	4.40082	1.7505	0.774102
XLOC_006795	SN3_02000585	scaffold00020:2215614-2227883	hypothetical protien	13.864	15.1245	20.6373	15.3422	6.73357	--NO BLAST HIT--	205	3.27121	13.6166	25.8296	14.8623	4.5886
XLOC_006809	SN3_02100030	scaffold00021:46235-69934	rrna-processing protein efg1	8.88506	4.89718	5.49473	3.45947	2.40547	ref|XP_008887841.1|hypothetical protein HHA_240660 [Hammondia hammondi]	NA	2.09643	4.40894	6.8772	3.35125	1.63921
XLOC_006820	SN3_02100125, (SN3_02100130)	scaffold00021:474965-498524	-	11.3289	8.32361	9.06337	6.64271	4.89026	ref|XP_008884583.1|glycine cleavage H-protein [Hammondia hammondi], mitochondrial	NA	2.67305	7.49377	11.3437	6.43492	3.33248
XLOC_006821	SN3_02100135	scaffold00021:516476-539411	nuc173 domain protein	14.9501	16.1577	16.8742	8.40451	1.86415	RRP12-like protein	NA	3.52748	14.5468	21.1197	8.14161	1.27033
XLOC_006901	SN3_02100085	scaffold00021:333581-344338	nin one binding zn-ribbon family protein	14.7269	11.1823	10.9231	8.70154	4.17556	ref|XP_008889350.1|Nin one binding (NOB1) Zn-ribbon family protein [Hammondia hammondi]	NA	3.47481	10.0675	13.6713	8.42935	2.84544
XLOC_007000	SN3_02200285	scaffold00022:920919-939112	transmembrane protein	12.355	7.03188	7.8195	8.57008	4.95604	ref|XP_008882736.1|hypothetical protein HHA_233830 [Hammondia hammondi]	NA	2.91516	6.33082	9.78688	8.302	3.3773
XLOC_007024	SN3_02200480	scaffold00022:1509790-1517683	erv1 alr family protein	8.20241	6.12709	4.68884	4.63745	3.87723	ref|XP_008885348.1|Erv1 / Alr family protein [Hammondia hammondi]	NA	1.93536	5.51623	5.86855	4.49239	2.64215
XLOC_007067	SN3_02200195	scaffold00022:690604-706780	hypothetical protien	21.3131	13.9559	18.2392	17.0609	8.67564	--NO BLAST HIT--	265	5.02882	12.5645	22.8282	16.5272	5.91203
XLOC_007104	SN3_02200520	scaffold00022:1658937-1696887	atp-dependent hsl protease atp-binding subunit hslu	8.59961	12.4157	10.5836	8.37958	3.39318	ref|XP_008885355.1|ATP-dependent hsl protease ATP-binding subunit hslU, putative [Hammondia hammondi]	NA	2.02908	11.1779	13.2464	8.11746	2.31229
XLOC_007197	SN3_02300600	scaffold00023:1956868-2016870	trna guanosine-2 -o-	2.83898	2.37665	2.35603	1.34829	0.413853	ref|XP_008887061.1|hypothetical protein HHA_277860 [Hammondia hammondi]	NA	0.669857	2.1397	2.9488	1.30611	0.282021
XLOC_007284	SN3_02300595	scaffold00023:1933485-1955033	trypsin domain-containing protein	16.9055	14.1688	14.2694	13.8099	6.59624	ref|XP_008887060.1|trypsin domain-containing protein [Hammondia hammondi]	NA	3.98885	12.7562	17.8596	13.3779	4.49502
XLOC_007391	SN3_02400190	scaffold00024:544410-562279	hypothetical protien	3.9818	2.72147	3.4874	2.81162	1.18992	ref|XP_008888318.1|DEAD/DEAH box helicase domain-containing protein [Hammondia hammondi]	NA	0.939505	2.45015	4.36483	2.72367	0.810873
XLOC_007408	SN3_02400330, (SN3_02400335)	scaffold00024:950339-1016983	-	3.18152	2.08929	2.46672	1.95145	1.20839	ref|XP_008885376.1|bromodomain-containing protein [Hammondia hammondi]	NA	0.750679	1.88099	3.08734	1.89041	0.82346
XLOC_007447	SN3_02500010	scaffold00025:10038-17794	trm112p family domain-containing protein	38.4811	29.4958	29.339	23.483	13.3866	ref|XP_008882420.1|Trm112p family domain-containing protein [Hammondia hammondi]	NA	9.07961	26.5551	36.7207	22.7484	9.12232
XLOC_007458	SN3_02500120	scaffold00025:299282-336148	cysteine-trna ligase	29.3853	20.6509	26.0907	23.8338	11.4278	ref|XP_008888417.1|cysteine-tRNA synthetase (CysRS) [Hammondia hammondi]	NA	6.93346	18.5921	32.6551	23.0883	7.7875
XLOC_007461	SN3_02500135	scaffold00025:353302-365872	archease family protein	385.693	260.857	121.707	77.8143	51.5094	protein archease	NA	91.0042	234.85	152.328	75.3802	35.1012
XLOC_007465	SN3_02500165	scaffold00025:434659-437802	signal peptidase subunit protein	140.061	86.5712	104.573	119.77	74.186	ref|XP_008625884.1|hypothetical protein YYE_04019 [Plasmodium vinckei vinckei]	NA	33.0474	77.9403	130.883	116.023	50.5542
XLOC_007502	SN3_02500460-add	scaffold00025:1349559-1352163	-	9.14462	8.52646	8.61536	7.13738	4.26419	--NO BLAST HIT--	42	2.15767	7.67639	10.783	6.91412	2.90584
XLOC_007505	SN3_02500500	scaffold00025:1404839-1431683	vtc domain-containing protein	15.8327	11.985	9.66213	11.4787	7.16549	ref|XP_008885143.1|VTC domain-containing protein [Hammondia hammondi]	NA	3.73572	10.7901	12.0931	11.1196	4.88294
XLOC_007507	SN3_02500515	scaffold00025:1474662-1492973	hypothetical protien	3.89628	3.26927	3.2874	2.23856	0.719268	--NO BLAST HIT--	274	0.919327	2.94333	4.11451	2.16854	0.490147
XLOC_007558	SN3_02500305	scaffold00025:790329-807206	pub domain-containing protein	34.9406	26.7453	22.1395	18.5565	15.2135	PUB domain-containing protein	NA	8.24423	24.0789	27.7098	17.976	10.3673
XLOC_007559	SN3_02500310	scaffold00025:811194-856784	mrna decapping enzyme	13.3345	13.2932	15.7038	10.9467	4.67139	ref|XP_008887027.1|hypothetical protein HHA_209108 [Hammondia hammondi]	NA	3.14627	11.9679	19.6549	10.6043	3.18333
XLOC_007570	SN3_02500375	scaffold00025:1020238-1038486	rna methyltransferase	6.19276	6.83865	7.16724	6.46033	2.51522	ref|XP_008887016.1|RNA methyltransferase [Hammondia hammondi]	NA	1.46118	6.15685	8.97051	6.25824	1.714
XLOC_007607	SN3_02500690	scaffold00025:2046250-2059114	hypothetical protien	6.61447	5.41137	4.30449	3.96439	2.47417	hypothetical protein HHA_297830	NA	1.56068	4.87187	5.38749	3.84038	1.68603
XLOC_007636	SN3_02600235	scaffold00026:917118-936480	domain-containing protein	3.79573	2.88327	2.25727	2.29707	1.20824	DnaJ domain-containing protein	NA	0.895602	2.59582	2.8252	2.22522	0.823358
XLOC_007687	SN3_02600035	scaffold00026:91957-124127	hypothetical protein TGMAS_233245	6.25602	8.88679	8.20779	6.90628	2.52305	hypothetical protein HHA_233245	NA	1.47611	8.0008	10.2729	6.69024	1.71934
XLOC_007725	SN3_02600290	scaffold00026:1057075-1100012	intron-binding protein aquarius- partial	6.54955	4.30079	5.11087	4.63117	2.94793	ref|XP_008883492.1|aquarius, putative [Hammondia hammondi]	NA	1.54537	3.87201	6.39676	4.4863	2.00887
XLOC_007746	SN3_02600480	scaffold00026:1690850-1705854	ap2 domain transcription factor ap2xi-5	18.6739	13.1046	12.7736	11.4528	10.1621	ref|XP_008886365.1|AP2 domain transcription factor AP2XI-5 [Hammondia hammondi]	NA	4.40611	11.7981	15.9874	11.0945	6.92498
XLOC_007764	SN3_02700065	scaffold00027:232663-309504	abc1 protein	16.0477	8.32978	6.80385	4.51335	2.54521	ref|XP_008893274.1|Atypical/ABC1/ABC1-A protein kinase [Phytophthora parasitica INRA-310]	NA	3.78645	7.49932	8.51569	4.37217	1.73444
XLOC_007793	SN3_02700325	scaffold00027:1319974-1359343	corepressor complex partial	38.9067	22.4872	22.4365	20.767	13.0391	ref|XP_009062255.1|hypothetical protein LOTGIDRAFT_107313, partial [Lottia gigantea], MORC family CW-type zinc finger protein 4 isoform	NA	9.18003	20.2453	28.0815	20.1174	8.88552
XLOC_007804	SN3_02700430	scaffold00027:1765606-1782995	nucleolar gtp-binding protein	11.107	10.1783	10.5421	7.90821	2.97776	ref|XP_008884833.1|nucleolar gtp-binding protein 2, putative [Hammondia hammondi]	NA	2.6207	9.16355	13.1945	7.66083	2.0292
XLOC_007835	SN3_02700200-add	scaffold00027:760915-806749	-	25.8472	8.09981	3.47982	0.12828	1.01466	hypothetical protein HHA_202080	NA	6.09865	7.29228	4.35534	0.124267	0.691442
XLOC_007867	SN3_02800005	scaffold00028:23-15088	fha domain-containing protein	10.0489	9.25362	7.27217	8.06197	5.09692	ref|XP_008887685.1|FHA domain-containing protein [Hammondia hammondi]	NA	2.37104	8.33106	9.10184	7.80978	3.47331
XLOC_007884	SN3_02800185	scaffold00028:525126-532509	hypothetical protein TGMAS_267090	5.17255	4.49593	5.83319	5.38328	1.91852	hypothetical protein HHA_267090	NA	1.22046	4.0477	7.30081	5.21489	1.30738
XLOC_007895	SN3_02800310	scaffold00028:847254-875096	dna-directed rna polymerase iii rpc1	8.58753	4.5838	6.23912	5.28441	3.42202	ref|XP_008884878.1|DNA-directed RNA polymerase III RPC1 [Hammondia hammondi]	NA	2.02623	4.12681	7.80887	5.11911	2.33194
XLOC_007902	SN3_02800355	scaffold00028:981370-1036197	rhoptry neck protein ron8	40.2609	36.9159	30.3508	17.2996	9.82927	rhoptry neck protein RON8	NA	9.49956	33.2355	37.987	16.7585	6.69818
XLOC_007932	SN3_02800100	scaffold00028:276369-295614	hypothetical protien	54.3202	44.5388	44.6982	39.0106	20.7656	ref|XP_008887667.1|mago nashi family protein 2, putative [Hammondia hammondi]	NA	12.8168	40.0984	55.9442	37.7903	14.1508
XLOC_007955	SN3_02800330	scaffold00028:909376-925157	rna polymerase ii accessory factor cdc73	10.6128	6.18929	5.45485	4.79713	3.4651	ref|XP_008884868.1|RNA polymerase II accessory factor CDC73 [Hammondia hammondi]	NA	2.50409	5.57223	6.82728	4.64707	2.3613
XLOC_007982	SN3_02900035	scaffold00029:166337-187286	p-aminobenzoic acid synthase	28.5973	16.5112	24.3216	17.2811	13.3737	ref|XP_008884579.1|p-aminobenzoic acid synthase [Hammondia hammondi]	NA	6.74753	14.8651	30.4409	16.7405	9.11353
XLOC_007989	SN3_02900130	scaffold00029:532767-566946	u3 small nucleolar rna-associated protein 10	21.2234	15.6548	15.541	11.192	5.13134	hypothetical protein HHA_311030	NA	5.00766	14.0941	19.4511	10.8419	3.49676
XLOC_008084	SN3_03000045	scaffold00030:209357-216832	60s ribosomal protein l23	369.077	195.638	334.326	273.24	101.322	ref|XP_008885815.1|ribosomal protein RPL23 [Hammondia hammondi]	NA	87.0837	176.133	418.442	264.693	69.0461
XLOC_008094	SN3_03000100	scaffold00030:408886-413865	wd g-beta repeat-containing protein	17.0828	11.0082	11.6925	9.78746	6.25804	WD40 repeat-like protein	NA	4.03069	9.91071	14.6343	9.4813	4.26455
XLOC_008132	SN3_03000130	scaffold00030:473035-533938	sec63 domain-containing dead deah box	23.713	17.3093	14.8343	12.877	9.56695	ref|XP_008881723.1|activating signal cointegrator 1 complex subunit 3 family 1 ASCC3L1, putative [Hammondia hammondi]	NA	5.59508	15.5836	18.5666	12.4742	6.51942
XLOC_008136	SN3_03000170	scaffold00030:701760-708460	dead deah box helicase domain-containing protein	5.98127	4.57748	5.78548	3.12821	1.10481	ref|XP_008886489.1|DEAD/DEAH box helicase domain-containing protein [Hammondia hammondi]	NA	1.41128	4.12112	7.2411	3.03036	0.752875
XLOC_008152	SN3_03000310	scaffold00030:1410707-1458283	n-acetyltransferase b complex non catalytic subunit	11.5203	6.77529	8.68295	6.14625	3.10838	hypothetical protein HHA_203750	NA	2.71821	6.09981	10.8676	5.95399	2.11821
XLOC_008198	SN3_03100260	scaffold00031:1190249-1211374	hypothetical protein TGRUB_230500A, partial	8.28519	7.22956	8.86099	7.19231	3.32067	hypothetical protein HHA_230500	NA	1.95489	6.50879	11.0904	6.96733	2.26288
XLOC_008201	SN3_03100295	scaffold00031:1246667-1291187	heat repeat-containing protein	23.6572	13.722	18.7361	16.6233	10.3389	ref|XP_008886836.1|HEAT repeat-containing protein [Hammondia hammondi], karyopherin/importin	NA	5.58191	12.354	23.4501	16.1033	7.04546
XLOC_008236	SN3_03100215	scaffold00031:938766-944537	transmembrane protein	91.7171	107.332	163.439	131.585	47.8716	--NO BLAST HIT--	105	21.6406	96.6313	204.56	127.469	32.6222
XLOC_008287	SN3_03200290	scaffold00032:1186136-1204329	hypothetical protien	4.94421	3.61092	4.20796	2.9818	2.127	--NO BLAST HIT--	286	1.16659	3.25092	5.26668	2.88853	1.44945
XLOC_008291	SN3_03200010	scaffold00032:6532-11985	hypothetical protein NCLIV_028770	14.1068	9.44772	10.7774	11.6313	4.28991	hypothetical protein HHA_453460	NA	3.3285	8.50581	13.489	11.2675	2.92337
XLOC_008340	SN3_03200285	scaffold00032:1182102-1185993	hypothetical protien	5.13536	4.33129	4.12368	1.82921	0.616375	--NO BLAST HIT--	68	1.21169	3.89947	5.16119	1.77199	0.42003
XLOC_008360	SN3_03300175	scaffold00033:505147-519066	domain-containing protein	6.57209	4.00471	4.50326	3.7565	2.60287	ref|XP_007413020.1|hypothetical protein MELLADRAFT_117263 [Melampsora larici-populina 98AG31], DNAJ homolog subfamilyB protein	NA	1.55068	3.60545	5.63627	3.63899	1.77373
XLOC_008383	SN3_03300055	scaffold00033:155691-178409	cmgc ck2 family	33.8215	21.2544	26.8477	27.9917	18.8118	ref|XP_008882812.1|CMGC kinase, CK2 family [Hammondia hammondi], casein kinase	NA	7.98018	19.1354	33.6025	27.1161	12.8193
XLOC_008452	SN3_03400010	scaffold00034:34-12486	eukaryotic translation initiation factor 3 subunit	299.736	231.361	286.705	258.48	131.308	ref|XP_008815443.1|hypothetical protein C922_01618 [Plasmodium inui San Antonio 1]	NA	70.7227	208.295	358.84	250.394	89.4801
XLOC_008475	SN3_03400240	scaffold00034:740022-751754	autophagy protein apg6	54.1423	36.4728	34.4177	33.5704	26.8976	ref|XP_008886289.1|hypothetical protein HHA_221360 [Hammondia hammondi], autophagy related protein	NA	12.7749	32.8366	43.0771	32.5203	18.3294
XLOC_008507	SN3_03500195, (SN3_03500200)	scaffold00035:625564-662869	-	10.3845	8.79533	11.1288	5.98946	1.08817	--NO BLAST HIT--	544	2.45022	7.91846	13.9288	5.8021	0.741536
XLOC_008527	SN3_03500115	scaffold00035:426703-438280	rrp15p	10.4001	12.5501	13.8192	8.30531	4.40613	ref|XP_008886502.1|hypothetical protein HHA_309780 [Hammondia hammondi]	NA	2.4539	11.2989	17.2961	8.04551	3.00257
XLOC_008592	SN3_03600125	scaffold00036:310956-319766	conserved plasmodium protein	54.6515	42.27	59.2857	40.3291	20.9697	hypothetical protein HHA_320130	NA	12.895	38.0558	74.2019	39.0676	14.2898
XLOC_008610	SN3_03600270	scaffold00036:810158-831223	hypothetical protien	8.49476	8.20397	7.89498	4.99047	2.55567	ref|XP_008884421.1|mitochondrial carrier superfamily protein [Hammondia hammondi]	NA	2.00434	7.38606	9.88135	4.83436	1.74157
XLOC_008663	SN3_03700170	scaffold00037:631433-652452	eukaryotic initiation factor-2a	17.306	12.4168	15.6009	13.2701	8.21901	ref|XP_008883134.1|eukaryotic initiation factor-2A, putative [Hammondia hammondi]	NA	4.08335	11.1789	19.5261	12.855	5.60086
XLOC_008678	SN3_03800105	scaffold00038:322056-338280	cathepsin b	65.8518	37.2764	54.285	39.0264	15.7403	ref|XP_008888605.1|cathepsin B [Hammondia hammondi]	NA	15.5377	33.56	67.943	37.8056	10.7263
XLOC_008687	SN3_03800205	scaffold00038:798461-847198	gar1 naf1 rna-binding region protein	19.8218	14.2849	14.6525	9.59637	4.59072	ref|XP_008889121.1|hypothetical protein HHA_289510 [Hammondia hammondi]	NA	4.67695	12.8607	18.3391	9.29619	3.12836
XLOC_008691	SN3_03800020	scaffold00038:68025-86766	fms-interacting protein	14.2027	10.2767	11.311	9.56937	6.35248	hypothetical protein HHA_229750	NA	3.35113	9.25214	14.1568	9.27003	4.32891
XLOC_008704	SN3_03800150	scaffold00038:497251-578124	histone deacetylase hdac2	47.1293	16.6669	10.5703	12.5057	10.9983	ref|XP_009032352.1|hypothetical protein AURANDRAFT_69603 [Aureococcus anophagefferens], Arginase/deacetylase	NA	11.1202	15.0053	13.2298	12.1145	7.49481
XLOC_008725	SN3_03900095	scaffold00039:257103-267479	mitochondrial import inner membrane translocase	51.6621	50.243	59.108	53.8581	24.3875	ref|XP_008814880.1|hypothetical protein C922_01050 [Plasmodium inui San Antonio 1], mitochondrial import inner membrane translocase subunit TIM23	NA	12.1897	45.2339	73.9795	52.1734	16.6189
XLOC_008726	SN3_03900100	scaffold00039:274962-299998	wd g-beta repeat-containing protein	13.5205	13.8683	18.2711	10.6134	2.99349	ref|XP_008885380.1|WD domain, G-beta repeat-containing protein [Hammondia hammondi]	NA	3.19016	12.4857	22.8681	10.2814	2.03992
XLOC_008737	SN3_03900180	scaffold00039:507257-534545	rrna pseudouridine synthase	46.0814	39.0855	40.2839	40.6987	22.2907	ref|XP_008885379.1|rRNA pseudouridine synthase [Hammondia hammondi]	NA	10.8729	35.1888	50.4193	39.4256	15.19
XLOC_008750	SN3_03900040	scaffold00039:117879-128173	lysine decarboxylase family protein	186.717	135.956	161.493	146.945	66.5701	ref|XP_008816375.1|hypothetical protein C922_02554 [Plasmodium inui San Antonio 1]	NA	44.0559	122.402	202.124	142.348	45.3643
XLOC_008775	SN3_03900225	scaffold00039:639829-689468	hypothetical protein TGVAND_276890	21.6785	13.701	14.2651	14.2466	7.92818	hypothetical protein HHA_276890	NA	5.11504	12.335	17.8542	13.801	5.40267
XLOC_008859	SN3_04100160	scaffold00041:547164-605825	transmembrane partial	7.09736	6.98324	11.1392	6.93907	2.5098	hypothetical protein HHA_228100	NA	1.67462	6.28703	13.9418	6.72201	1.71031
XLOC_008869	SN3_04100050	scaffold00041:227685-232855	40s ribosomal protein s30	684.167	438.698	557.975	641.275	264.135	ref|XP_008887915.1|ribosomal protein RPS30 [Hammondia hammondi]	NA	161.429	394.961	698.361	621.215	179.995
XLOC_008907	SN3_04200040	scaffold00042:290250-318583	phenylalanine-trna beta subunit	17.1773	11.7969	16.7742	11.5073	5.62134	ref|XP_008888084.1|phenylalanine--tRNA ligase, beta subunit protein [Hammondia hammondi]	NA	4.05298	10.6208	20.9946	11.1473	3.83067
XLOC_008960	SN3_04400080	scaffold00044:278839-284422	cation channel family protein	17.5982	15.7356	12.4823	12.3702	5.85468	ref|XP_008886226.1|hypothetical protein HHA_222060 [Hammondia hammondi], cation chanel family protein	NA	4.15229	14.1668	15.6228	11.9832	3.98968
XLOC_009092	SN3_04900055	scaffold00049:217675-237842	start domain-containing protein	21.7776	18.4089	12.9038	11.8953	9.11898	ref|XP_008885469.1|START domain-containing protein [Hammondia hammondi]	NA	5.13842	16.5736	16.1504	11.5232	6.21415
XLOC_009115	SN3_05100010	scaffold00051:28379-139721	hypothetical protien	472.726	192.156	110.965	55.5913	43.0702	--NO BLAST HIT--	1767	111.54	172.999	138.884	53.8523	29.3503
XLOC_009184	SN3_06400005	scaffold00064:28907-40694	hypothetical protien	9.21828	8.71496	5.10024	4.38374	3.00684	ref|YP_009019483.1|cytochrome c oxidase subunit I (mitochondrion) [Amphiascoides atopus]	NA	2.17505	7.8461	6.38345	4.24661	2.04902
XLOC_009185	SN3_06400010	scaffold00064:28907-40694	hypothetical protien	46.9585	34.8253	17.7516	21.3798	13.2172	--NO BLAST HIT--	203	11.0799	31.3533	22.2179	20.711	9.00689
XLOC_009195	SN3_06600005	scaffold00066:5207-7400	hypothetical protein TGVAND_297770	57.3554	46.8756	38.0614	31.5403	26.7761	leukocyte receptor cluster member 1 homolog	NA	13.533	42.2022	47.6376	30.5537	18.2466
XLOC_000010	-	Sn_small_contig03317:7-476	-	5.14412	2.76829	1.02141	0.195594	0	NO BLAST HIT	10	1.21375	2.4923	1.2784	0.189476	0
XLOC_000013	-	Sn_small_contig03326:0-475	-	36.9643	14.0628	0.0992008	0.122014	0	NO BLAST HIT	8	8.72172	12.6608	0.12416	0.118197	0
XLOC_000071	-	Sn_small_contig03651:3-367	-	6.53864	18.5773	4.00499	0.532952	0	NO BLAST HIT	7	1.54279	16.7252	5.01264	0.516281	0
XLOC_000095	-	Sn_small_contig03808:0-336	-	51.8934	31.1708	11.5128	16.4327	11.6765	NO BLAST HIT	5	12.2442	28.0632	14.4094	15.9187	7.95697
XLOC_000129	-	Sn_small_contig04109:0-284	-	84.2643	41.1688	11.0406	29.0861	12.4768	NO BLAST HIT	3	19.8822	37.0644	13.8184	28.1763	8.50234
XLOC_000167	-	Sn_small_contig04599:0-233	-	63.9231	80.7731	4.98972	0	0	NO BLAST HIT	6	15.0827	72.7202	6.24513	0	0
XLOC_000202	-	Sn_small_contig05228:0-197	-	1971.12	1165.55	875.995	1423.46	596.624	NO BLAST HIT	2	465.086	1049.35	1096.39	1378.93	406.571
XLOC_000213	-	Sn_small_contig05534:0-167	-	109.485	38.6424	72.0777	45.7578	0	NO BLAST HIT	4	25.833	34.7899	90.2124	44.3264	0
XLOC_000269	-	Sn_small_contig06939:0-125	-	10335.7	4315.46	3209.14	4950.46	2647.94	cytochrome c oxidase subunit 1-like	NA	2438.71	3885.22	4016.56	4795.6	1804.44
XLOC_000414	-	contig02799:2-953	-	11.9521	15.6234	12.8252	4.84343	2.49075	NO BLAST HIT	15	2.8201	14.0658	16.052	4.69192	1.69733
XLOC_000459	-	contig02973:0-710	-	284.387	226.745	182.713	175.609	142.185	NO BLAST HIT	16	67.1011	204.139	228.683	170.116	96.8922
XLOC_001135	-	scaffold00001:4844789-4848015	-	3.82473	7.31806	5.58214	3.55351	0.745716	NO BLAST HIT	50	0.902445	6.58847	6.9866	3.44235	0.50817
XLOC_001148	-	scaffold00001:5347249-5347747	-	2.18097	4.69982	2.54102	1.09276	0	NO BLAST HIT	7	0.5146	4.23126	3.18034	1.05858	0
XLOC_001609	-	scaffold00002:6474820-6475468	-	1.19348	0.387633	0.460822	0.350865	0	NO BLAST HIT	12	0.281602	0.348987	0.576764	0.33989	0
XLOC_001670	-	scaffold00002:8028642-8032110	-	5.72819	4.74418	3.62684	3.51255	0.940313	NO BLAST HIT	52	1.35157	4.2712	4.53935	3.40267	0.640778
XLOC_002266	-	scaffold00003:5063115-5065037	-	26.3805	35.2298	44.3594	24.7122	9.03516	NO BLAST HIT	24	6.22448	31.7175	55.5202	23.9392	6.15703
XLOC_002575	-	scaffold00004:2018773-2020036	-	1.23261	0.226669	0.218501	0.0481661	0	NO BLAST HIT	19	0.290834	0.204071	0.273476	0.0466594	0
XLOC_002636	-	scaffold00004:4032813-4034366	-	0.941767	0.531634	0.169929	0.0369653	0	NO BLAST HIT	22	0.22221	0.478631	0.212683	0.035809	0
XLOC_003294	-	scaffold00005:5263055-5266411	-	7.20872	4.67441	3.28954	3.12681	2.72262	NO BLAST HIT	53	1.7009	4.20838	4.11718	3.029	1.85533
XLOC_003402	-	scaffold00006:2914669-2929501	-	287.195	130.149	102.785	111.32	80.6241	hypothetical protein HHA_213560	NA	67.7636	117.173	128.646	107.838	54.9415
XLOC_003697	-	scaffold00007:2200271-2201660	-	1.31656	0.476361	0.310092	0.0898153	0	NO BLAST HIT	27	0.310642	0.428869	0.388111	0.0870058	0
XLOC_003768	-	scaffold00007:4000184-4000761	-	2.11616	0.851843	0.734945	0.123116	0	NO BLAST HIT	9	0.499308	0.766916	0.919856	0.119265	0
XLOC_003856	-	scaffold00007:2050327-2053188	-	1.61768	1.91967	1.09279	0.425054	0.146255	NO BLAST HIT	50	0.381691	1.72828	1.36773	0.411758	0.0996658
XLOC_003979	-	scaffold00008:1041670-1043200	-	12.869	5.31192	0.494171	0.105959	1.06362	NO BLAST HIT	30	3.03644	4.78234	0.618504	0.102644	0.724806
XLOC_004274	-	scaffold00009:592672-595481	-	4.12367	2.8586	3.08748	2.14522	0.937656	NO BLAST HIT	39	0.97298	2.5736	3.86429	2.07812	0.638968
XLOC_005155	-	scaffold00012:883759-885605	-	3.47559	1.63373	0.139547	0.148121	0.231999	NO BLAST HIT	37	0.820065	1.47085	0.174657	0.143488	0.158096
XLOC_005434	-	scaffold00013:2055669-2056590	-	2.39322	0.124955	0.924472	0.0577924	0	NO BLAST HIT	19	0.56468	0.112497	1.15707	0.0559846	0
XLOC_005447	-	scaffold00013:2440440-2444657	-	21.0701	14.5376	18.3047	15.1195	9.35101	NO BLAST HIT	64	4.97149	13.0882	22.9101	14.6465	6.37226
XLOC_005773	-	scaffold00015:2388987-2389506	-	2.49902	2.38018	0.135081	0.152142	0	NO BLAST HIT	11	0.589644	2.14288	0.169067	0.147383	0
XLOC_005803	-	scaffold00015:356729-361769	-	51.7152	61.2196	54.2707	32.2531	9.10149	NO BLAST HIT	77	12.2022	55.1162	67.9251	31.2442	6.20223
XLOC_005804	-	scaffold00015:365210-369845	-	2.18356	0.825134	2.72714	1.41269	0.419897	NO BLAST HIT	76	0.515211	0.74287	3.41328	1.3685	0.28614
XLOC_006140	-	scaffold00017:1853963-1857401	-	1.29459	1.23917	0.523705	0.412414	0.33202	NO BLAST HIT	61	0.305458	1.11563	0.655469	0.399513	0.226256
XLOC_006180	-	scaffold00017:450461-454403	-	5.33157	3.49181	4.54904	2.51014	1.43022	NO BLAST HIT	56	1.25798	3.14369	5.69357	2.43162	0.974626
XLOC_006225	-	scaffold00017:1650632-1652534	-	1.21354	1.15544	0.0722864	0.0200446	0	NO BLAST HIT	33	0.286335	1.04025	0.0904736	0.0194176	0
XLOC_006367	-	scaffold00018:447668-449134	-	7.55524	3.82801	0.376353	0.221747	0.423698	NO BLAST HIT	26	1.78266	3.44637	0.471043	0.214811	0.28873
XLOC_007064	-	scaffold00022:666163-672447	-	5.11622	7.94516	5.41122	2.99766	1.74697	NO BLAST HIT	97	1.20717	7.15305	6.77268	2.90389	1.19048
XLOC_007198	-	scaffold00023:1956868-2016870	-	11.3789	8.81196	1.75296	0.846652	0.977357	hypothetical protein T265_13568, partial	NA	2.68485	7.93343	2.194	0.820168	0.666022
XLOC_007680	-	scaffold00026:1948541-1955050	-	4.27667	1.33867	0.185007	0	0.243929	NO BLAST HIT	117	1.00908	1.20521	0.231555	0	0.166226
XLOC_007906	-	scaffold00028:1198671-1199569	-	0.958154	1.83741	0.0737949	0.137614	0	NO BLAST HIT	15	0.226076	1.65422	0.0923616	0.133309	0
XLOC_008405	-	scaffold00033:702828-710977	-	62.6263	51.1589	73.8169	98.0251	32.8391	acidic leucine-rich nuclear phosphoprotein 32 family member D	NA	14.7767	46.0585	92.3891	94.9588	22.3783
XLOC_008567	-	scaffold00036:517324-519988	-	1.57593	0.993282	0.61026	0.904224	0.318631	NO BLAST HIT	41	0.371841	0.894254	0.763801	0.875939	0.217132
XLOC_008706	-	scaffold00038:596072-599063	-	3.80045	2.34716	1.65518	1.27265	0.833238	NO BLAST HIT	67	0.896716	2.11315	2.07162	1.23284	0.567812
XLOC_008753	-	scaffold00039:151861-153630	-	2.78606	1.72915	1.51939	0.564582	0.249111	NO BLAST HIT	33	0.657371	1.55676	1.90167	0.546921	0.169757
XLOC_009070	-	scaffold00048:127773-131485	-	1.26957	0.505344	0.0608012	0.00956164	0.226789	NO BLAST HIT	60	0.299555	0.454963	0.0760987	0.00926254	0.154546
XLOC_009131	-	scaffold00052:117780-119246	-	9.46223	19.0513	21.1032	8.71773	3.14866	NO BLAST HIT	24	2.23261	17.1519	26.4127	8.44503	2.14566
XLOC_009186	-	scaffold00065:3-852	-	2.08615	0.811655	0.0518947	0.0677482	0	NO BLAST HIT	12	0.492227	0.730735	0.0649513	0.065629	0
XLOC_000570	SN3_00100255	scaffold00001:834994-848819	hypothetical protien	4.20424	2.4872	1.82827	1.31502	2.04838	--NO BLAST HIT--	166	0.99199	2.23923	2.28826	1.27388	1.39587
XLOC_000674	SN3_00101165	scaffold00001:3563208-3563604	tctex-1 family protein	6.07693	2.96706	0	0	0.157659	tctex1 domain-containing protein 2	NA	1.43385	2.67125	0	0	0.107437
XLOC_000679	SN3_00101200	scaffold00001:3609589-3629364	aldo-keto reductase	1273.33	246.151	52.4913	26.8699	239.41	ref|XP_008886887.1|aldo-keto reductase [Hammondia hammondi]	NA	300.442	221.61	65.698	26.0294	163.146
XLOC_000706	SN3_00101445	scaffold00001:4370250-4384255	hypothetical protein, conserved	14.5979	8.44514	3.05884	3.69558	11.8872	hypothetical protein HHA_290190	NA	3.44437	7.60318	3.82844	3.57998	8.10056
XLOC_000708	SN3_00101450	scaffold00001:4391624-4430722	kelch repeat domain containing serine threonine protein phosphatase protein	41.3819	24.8983	14.6431	16.3766	24.3404	ref|XP_008889177.1|kelch repeat domain containing/Serine/threonine protein phosphatase protein [Hammondia hammondi]	NA	9.76406	22.416	18.3273	15.8643	16.5868
XLOC_000757	SN3_00101835	scaffold00001:5742855-5751041	phosphatidylserine synthase	371.972	159.782	73.1676	59.872	148.547	ref|XP_008882658.1|phosphatidylserine synthase, putative [Hammondia hammondi]	NA	87.7668	143.852	91.5765	57.9991	101.228
XLOC_000847	SN3_00102630, (SN3_00102635, SN3_00102640)	scaffold00001:8086853-8125677	-	7.70617	4.89555	2.54569	2.5909	18.0327	--NO BLAST HIT--	510	1.81827	4.40748	3.18618	2.50985	12.2884
XLOC_000852	SN3_00102685, (SN3_00102690, SN3_00102695)	scaffold00001:8262508-8299920	-	44.6139	27.74	16.19	18.1127	26.5289	ref|XP_008881984.1|DnaJ domain-containing protein [Hammondia hammondi]	NA	10.5266	24.9744	20.2634	17.5461	18.0782
XLOC_000887	SN3_00102980	scaffold00001:9274704-9292026	microneme antigen 10	5600.38	1054.08	90.6431	4.02215	1317.8	--NO BLAST HIT--	285	1321.41	948.991	113.449	3.89633	898.017
XLOC_000897	SN3_00103090	scaffold00001:9665297-9686055	hypothetical protein HHA_304520	22.0613	15.6297	6.87308	10.7123	25.4757	hypothetical protein HHA_304520	NA	5.20536	14.0715	8.60234	10.3772	17.3605
XLOC_000899	SN3_00103100	scaffold00001:9690939-9711047	transmembrane protein	129.985	39.9346	4.87482	0.388048	75.4749	ref|XP_008885976.1|hypothetical protein HHA_304490 [Hammondia hammondi]	NA	30.67	35.9532	6.10132	0.375909	51.4325
XLOC_000982	SN3_00100220	scaffold00001:672865-704774	dynamin-like protein	37.8202	22.9953	13.4908	13.4755	47.3049	ref|XP_008888497.1|dynamin-related protein DRPB [Hammondia hammondi]	NA	8.92367	20.7027	16.8851	13.054	32.236
XLOC_000991	SN3_00100285	scaffold00001:928658-964014	trichohyalin	6.41048	9.67342	1.6009	2.05708	5.94815	ref|XP_008886327.1|hypothetical protein HHA_215890 [Hammondia hammondi]	NA	1.51255	8.70901	2.00368	1.99273	4.05338
XLOC_001000	SN3_00100380	scaffold00001:1269523-1279477	zinc finger (ccch type) motif-containing protein	15.1983	11.6895	2.54693	2.51358	9.90581	ref|XP_008884008.1|zinc finger (CCCH type) motif-containing protein [Hammondia hammondi]	NA	3.58604	10.5241	3.18773	2.43495	6.75033
XLOC_001030	SN3_00100600	scaffold00001:1999920-2009715	hypothetical protein HHA_212850	13.8686	8.95003	5.92268	5.81385	14.8761	hypothetical protein HHA_212850	NA	3.2723	8.05774	7.41282	5.63199	10.1373
XLOC_001099	SN3_00101275, (SN3_00101280)	scaffold00001:3795585-3866057	-	16.5778	8.10905	4.6159	5.00158	7.12313	ref|XP_008888258.1|pre-mRNA splicing factor, putative [Hammondia hammondi]	NA	3.91153	7.3006	5.77725	4.84513	4.85407
XLOC_001128	SN3_00101545	scaffold00001:4737191-4757920	tbc domain-containing protein	13.013	7.31482	2.96239	3.69899	7.27682	ref|XP_008890812.1|hypothetical protein PPTG_00980 [Phytophthora parasitica INRA-310]	NA	3.07042	6.58555	3.70772	3.58328	4.9588
XLOC_001139	SN3_00101590	scaffold00001:4946764-4961939	spry domain-containing protein	26.8255	18.2747	11.7938	14.6414	16.9934	ref|XP_008886280.1|SPRY domain-containing protein [Hammondia hammondi]	NA	6.32948	16.4528	14.7611	14.1834	11.5802
XLOC_001210	SN3_00102295	scaffold00001:6950338-7000923	collagen protein	10.6292	6.05807	4.28754	4.31193	6.18753	hypothetical protein HHA_235420	NA	2.50796	5.4541	5.36628	4.17705	4.2165
XLOC_001239	SN3_00102580	scaffold00001:7862240-7881470	hypothetical protien	15.7815	8.20175	4.8462	7.83137	27.3738	--NO BLAST HIT--	297	3.72364	7.38406	6.0655	7.5864	18.6539
XLOC_001309	SN3_00103175, (SN3_00103180, SN3_00103185, SN3_00103190, SN3_00103195)	scaffold00001:9891466-9911922	-	4.10144	1.63466	0.34084	0.165788	2.16737	--NO BLAST HIT--	317	0.967735	1.47169	0.426595	0.160602	1.47696
XLOC_001440	SN3_00200590	scaffold00002:1778528-1824268	hypothetical protein NCLIV_017180	17.962	9.90417	5.22918	3.62056	2.85273	UPF0586 protein C9orf41 homolog	NA	4.23813	8.91675	6.54484	3.50731	1.944
XLOC_001445	SN3_00200640	scaffold00002:1983616-2023152	6-phosphofructokinase	38.8499	28.2249	17.5562	18.3335	42.5897	ref|XP_008887818.1|6-phosphofructokinase [Hammondia hammondi]	NA	9.16663	25.411	21.9733	17.76	29.0228
XLOC_001520	SN3_00201195	scaffold00002:3976146-3990087	hypothetical protein HHA_253570	11.2327	15.3157	3.62376	3.34591	9.86421	hypothetical protein HHA_253570	NA	2.65035	13.7888	4.53549	3.24125	6.72199
XLOC_001525	SN3_00201230	scaffold00002:4096591-4136466	sec7 domain-containing protein	6.02554	3.96063	2.77766	3.08313	6.21389	ref|XP_008882199.1|Sec7 domain-containing protein [Hammondia hammondi]	NA	1.42173	3.56577	3.47652	2.98669	4.23447
XLOC_001526	SN3_00201235	scaffold00002:4139244-4160646	mitochondrial carrier domain-containing protein	7.02034	4.0819	3.07529	3.53776	5.41839	ref|XP_008882200.1|hypothetical protein HHA_228670 [Hammondia hammondi]	NA	1.65645	3.67495	3.84903	3.4271	3.69237
XLOC_001561	SN3_00201570	scaffold00002:5162082-5186386	rhomboid protease rom1	81.0523	42.0504	13.8412	7.96814	45.9104	ref|XP_008888785.1|rhomboid protease ROM1 [Hammondia hammondi]	NA	19.1243	37.8581	17.3236	7.71889	31.2857
XLOC_001623	SN3_00202040	scaffold00002:6781242-6796880	transmembrane protein	7.46944	3.13795	1.38558	1.1082	5.97739	ref|XP_008885652.1|hypothetical protein HHA_232020 [Hammondia hammondi]	NA	1.76241	2.8251	1.73419	1.07353	4.0733
XLOC_001624	SN3_00202050	scaffold00002:6818578-6845046	3 5 -cyclic nucleotide phosphodiesterase domain-containing protein	28.0263	13.4999	8.82925	8.51857	19.0174	ref|XP_008884450.1|3'5'-cyclic nucleotide phosphodiesterase domain-containing protein [Hammondia hammondi]	NA	6.6128	12.154	11.0507	8.2521	12.9594
XLOC_001709	SN3_00202695	scaffold00002:8901070-8915568	p47k family protein	13.3196	6.45224	5.80813	4.49227	10.404	COBW domain-containing protein 1-like	NA	3.14276	5.80897	7.26945	4.35175	7.08983
XLOC_001726	SN3_00200005	scaffold00002:1411-62913	cyclic nucleotide-binding domain-containing protein	2.47484	1.62371	0.777027	0.756248	2.183	ref|XP_008889383.1|cyclic nucleotide-binding domain-containing protein [Hammondia hammondi]	NA	0.583938	1.46183	0.972526	0.732592	1.48761
XLOC_001767	SN3_00200260	scaffold00002:887726-911666	hypothetical protein HHA_320550	15.0062	10.6725	4.24738	6.42268	16.7571	ref|XP_008888006.1|hypothetical protein HHA_320550 [Hammondia hammondi]	NA	3.54071	9.60848	5.31602	6.22177	11.4192
XLOC_001775	SN3_00200310	scaffold00002:998522-1022774	ribosome biogenesis regulatory protein protein	14.9628	9.0286	7.86718	7.57171	13.1002	ref|XP_005718572.1|ribosome biogenesis regulatory protein (RRS1) family protein [Chondrus crispus]	NA	3.53047	8.12847	9.84655	7.33486	8.92716
XLOC_001797	SN3_00200515, (SN3_00200520, SN3_00200525)	scaffold00002:1584004-1612147	-	11.0211	9.39019	2.09958	1.72801	17.5214	--NO BLAST HIT--	415	2.60043	8.45401	2.62783	1.67396	11.94
XLOC_001807	SN3_00200615	scaffold00002:1879673-1901254	hypothetical protein HHA_240980	15.9368	9.43063	4.15577	6.48484	16.5203	hypothetical protein HHA_240980	NA	3.76029	8.49042	5.20136	6.28199	11.2578
XLOC_001811	SN3_00200645	scaffold00002:2033097-2058280	c2 domain-containing protein	13.5315	16.1782	4.25259	4.88017	18.2101	ref|XP_008626646.1|hypothetical protein YYE_04787 [Plasmodium vinckei vinckei]	NA	3.19276	14.5653	5.32254	4.72751	12.4093
XLOC_001898	SN3_00201335	scaffold00002:4379390-4401460	hypothetical protien	23.5024	13.7307	9.8954	7.50501	14.3442	zinc finger, C3HC4 type (RING finger) domain-containing protein	NA	5.54539	12.3618	12.3851	7.27025	9.77488
XLOC_001914	SN3_00201445	scaffold00002:4753120-4774296	zinc knuckle domain-containing protein	52.8466	25.9698	20.3658	16.8547	23.0999	ref|XP_008884218.1|zinc knuckle domain-containing protein [Hammondia hammondi]	NA	12.4692	23.3807	25.4898	16.3275	15.7415
XLOC_001929	SN3_00201565	scaffold00002:5162082-5186386	wd g-beta repeat-containing protein	18.0933	7.65958	3.71577	2.96548	5.49471	ref|XP_009058482.1|hypothetical protein LOTGIDRAFT_191659 [Lottia gigantea]	NA	4.26911	6.89594	4.65065	2.87272	3.74438
XLOC_001936	SN3_00201635	scaffold00002:5310568-5330426	tetratricopeptide repeat-containing protein	14.6754	12.1408	5.98858	7.84836	14.0209	ref|XP_008887134.1|tetratricopeptide repeat-containing protein [Hammondia hammondi]	NA	3.46266	10.9304	7.4953	7.60286	9.55457
XLOC_001985	SN3_00202040	scaffold00002:6781242-6796880	transmembrane protein	8.34355	4.61347	3.55951	3.47856	5.1396	ref|XP_008885652.1|hypothetical protein HHA_232020 [Hammondia hammondi]	NA	1.96866	4.15352	4.45508	3.36975	3.50239
XLOC_001990	SN3_00202075	scaffold00002:6900570-6908373	autophagy-related protein 8 atg8	64.4648	53.9604	24.8744	26.9253	49.2869	ref|XP_008885030.1|autophagy-related protein 8 atg8, putative [Hammondia hammondi]	NA	15.2105	48.5807	31.1328	26.083	33.5867
XLOC_001997	SN3_00202125	scaffold00002:6985846-7021443	conserved hypothetical protein	5.37056	5.09477	1.56152	2.13057	5.0816	hypothetical protein HHA_208400	NA	1.26718	4.58683	1.9544	2.06392	3.46287
XLOC_002056	SN3_00202555	scaffold00002:8548004-8559449	start-2 domain protein	19.0764	13.178	7.53229	9.29335	17.1696	hypothetical protein HHA_252430	NA	4.50108	11.8642	9.4274	9.00264	11.7003
XLOC_002157	SN3_00300630, (SN3_00300635)	scaffold00003:1930186-1967097	-	23.3235	17.0703	8.75021	7.79694	22.295	--NO BLAST HIT--	632	5.50318	15.3684	10.9518	7.55304	15.193
XLOC_002161	SN3_00300670	scaffold00003:2010483-2016372	hypothetical protien	270.926	105.198	19.0413	8.59551	14.4839	--NO BLAST HIT--	92	63.925	94.71	23.8321	8.32663	9.87008
XLOC_002231	SN3_00301295	scaffold00003:3966685-4063012	arm repeats containing protein	89.1623	29.3086	10.7507	13.6014	72.9353	ref|XP_010379711.1|PREDICTED: armadillo repeat-containing protein 4 [Rhinopithecus roxellana]	NA	21.0378	26.3866	13.4556	13.1759	49.7019
XLOC_002265	SN3_00301585	scaffold00003:5028221-5031049	transmembrane protein	7.10789	2.53689	0.341693	0.309196	6.19317	ref|XP_008882326.1|hypothetical protein HHA_269340 [Hammondia hammondi]	NA	1.67711	2.28397	0.427663	0.299524	4.22035
XLOC_002380	SN3_00300730, (SN3_00300735)	scaffold00003:2194415-2224250	-	16.6817	9.35485	6.42042	6.72517	10.1287	ref|XP_008818312.1|hypothetical protein C922_04507 [Plasmodium inui San Antonio 1]	NA	3.93605	8.4222	8.03579	6.5148	6.90222
XLOC_002415	SN3_00301050	scaffold00003:3174681-3214243	pst-a protein	23.5466	14.8414	5.04041	1.39086	15.1413	ref|XP_008819036.1|hypothetical protein C922_05242, partial [Plasmodium inui San Antonio 1]	NA	5.55582	13.3618	6.30857	1.34735	10.3181
XLOC_002444	SN3_00301355	scaffold00003:4184242-4209193	ankyrin repeat-containing protein	110.302	86.3205	25.5027	17.8855	51.419	ref|XP_008882953.1|ankyrin repeat-containing protein [Hammondia hammondi]	NA	26.0257	77.7146	31.9191	17.326	35.0396
XLOC_002482	SN3_00301710	scaffold00003:5536854-5583400	myosin a	7.39785	10.3083	1.62523	1.42688	8.49417	ref|XP_008887737.1|myosin E [Hammondia hammondi]	NA	1.74552	9.28059	2.03414	1.38225	5.78837
XLOC_002504	SN3_00400020	scaffold00004:60990-68231	conserved hypothetical protein	182.771	108.568	42.5694	34.3552	156.356	ref|XP_008705516.1|PREDICTED: LOW QUALITY PROTEIN: uncharacterized protein LOC103678017 [Ursus maritimus]	NA	43.1248	97.7441	53.2798	33.2805	106.549
XLOC_002521	SN3_00400175	scaffold00004:478534-491526	membrane protein	21.0443	13.9885	9.62286	9.25559	12.2216	ref|XP_008887594.1|membrane protein, putative [Hammondia hammondi]	NA	4.9654	12.5939	12.044	8.96607	8.32843
XLOC_002649	SN3_00401210-	scaffold00004:4456723-4462458	-	111.509	62.0488	10.2237	4.86095	73.6482	ref|XP_008885877.1|myosin light chain MLC1, putative [Hammondia hammondi]	NA	26.3105	55.8627	12.796	4.70889	50.1877
XLOC_002718	SN3_00400150	scaffold00004:414985-421064	nicotinamidase pyrazinamidase	32.5801	18.9214	13.865	12.5431	18.9932	ref|XP_008887589.1|Nicotinamidase [Hammondia hammondi]	NA	7.68727	17.035	17.3534	12.1507	12.943
XLOC_002808	SN3_00400800	scaffold00004:2815833-2842070	hypothetical protien	48.4886	31.933	4.45394	6.07451	78.8538	--NO BLAST HIT--	425	11.4409	28.7494	5.57455	5.88449	53.7351
XLOC_002835	SN3_00401025	scaffold00004:3681347-3761244	heat shock protein dnaj pfj4	23.0041	10.565	1.57002	1.2182	10.6877	ref|XP_008882997.1|heat shock protein DNAJ pfj4, putative [Hammondia hammondi]	NA	5.42782	9.5117	1.96504	1.18009	7.28315
XLOC_002884	SN3_00401430	scaffold00004:5205921-5241544	tlc domain protein	17.0415	8.53863	4.24809	4.04086	7.39719	ref|XP_008885045.1|hypothetical protein HHA_254270 [Hammondia hammondi]	NA	4.02094	7.68735	5.3169	3.91446	5.04083
XLOC_002907	SN3_00401550	scaffold00004:5660114-5713229	slc30a2 protein	77.2937	52.3516	25.1181	21.214	37.0706	ref|XP_008888304.1|slc30a2 protein [Hammondia hammondi]	NA	18.2374	47.1323	31.4378	20.5504	25.2618
XLOC_002911	SN3_00401595, (SN3_00401600)	scaffold00004:5764546-5787957	-	17.3981	10.9121	4.53201	5.6375	13.9082	hypothetical protein HHA_251560	NA	4.10508	9.82419	5.67226	5.46115	9.47777
XLOC_003012	SN3_00500935	scaffold00005:3027183-3084371	calmodulin	471.782	247.384	90.1685	95.3192	248.157	ref|XP_008886763.1|calmodulin, putative [Hammondia hammondi]	NA	111.317	222.72	112.855	92.3375	169.107
XLOC_003104	SN3_00500110	scaffold00005:378466-388332	transmembrane protein	68.4167	41.3979	24.5112	25.2472	39.0748	ref|XP_008887962.1|hypothetical protein HHA_220390 [Hammondia hammondi]	NA	16.1429	37.2706	30.6782	24.4574	26.6276
XLOC_003133	SN3_00500260-add	scaffold00005:966465-967238	-	25.4482	26.3971	3.26733	2.59773	39.6418	--NO BLAST HIT--	11	6.0045	23.7654	4.08939	2.51647	27.014
XLOC_003144	SN3_00500380	scaffold00005:1249415-1265438	nucleosome assembly protein	22.1098	16.0152	8.89564	7.16001	15.3097	ref|XP_008888746.1|nucleosome assembly protein (nap) protein [Hammondia hammondi]	NA	5.21681	14.4185	11.1338	6.93604	10.4328
XLOC_003145	SN3_00500385	scaffold00005:1267183-1282751	hypothetical protien	101.949	75.1022	48.7307	42.3741	87.0801	ref|XP_008888754.1|endoplasmic reticulum retention receptor [Hammondia hammondi]	NA	24.0549	67.6147	60.9913	41.0486	59.3409
XLOC_003177	SN3_00500680	scaffold00005:2265631-2288142	maf1 regulator	14.4111	7.33414	4.72284	4.41129	10.1251	ref|XP_008883827.1|hypothetical protein HHA_248110 [Hammondia hammondi]	NA	3.4003	6.60295	5.9111	4.2733	6.89977
XLOC_003213	SN3_00500940	scaffold00005:3084412-3102976	conserved hypothetical protein	88.8074	38.5451	11.5928	8.05639	50.3437	CAP-Gly domain-containing protein	NA	20.9541	34.7023	14.5095	7.80438	34.3068
XLOC_003255	SN3_00501205	scaffold00005:4171328-4185935	myb family dna-binding domain-containing protein	22.6294	14.2793	9.20785	10.0092	15.7047	ref|XP_008887283.1|Myb family DNA-binding domain-containing protein [Hammondia hammondi]	NA	5.33941	12.8557	11.5245	9.6961	10.702
XLOC_003267	SN3_00501310	scaffold00005:4592143-4607276	dna-damage inducible	35.2245	25.0108	17.9416	10.9206	26.3288	ref|XP_008885984.1|ubiquitin family protein [Hammondia hammondi]	NA	8.31122	22.5173	22.4557	10.579	17.9418
XLOC_003307	SN3_00600065	scaffold00006:262327-276171	conserved plasmodium protein	7.02522	3.48331	3.30161	3.40743	3.98445	hypothetical protein HHA_320160	NA	1.6576	3.13603	4.13229	3.30084	2.71521
XLOC_003310	SN3_00600105	scaffold00006:379550-390788	domain-containing protein	7.43734	4.69408	2.82287	2.50802	3.93779	DnaJ domain-containing protein	NA	1.75484	4.22609	3.5331	2.42957	2.68341
XLOC_003400	SN3_00600855	scaffold00006:2877487-2890249	transmembrane protein	23.3717	12.852	2.61399	0.997962	19.8834	ref|XP_008884026.1|hypothetical protein HHA_213610 [Hammondia hammondi]	NA	5.51455	11.5707	3.27167	0.966745	13.5496
XLOC_003421	SN3_00600985	scaffold00006:3374739-3400666	cbs domain-containing protein	10.2652	6.52824	4.56877	5.02609	7.01055	ref|XP_008885315.1|CBS domain-containing protein [Hammondia hammondi]	NA	2.42207	5.87739	5.71827	4.86887	4.77735
XLOC_003535	SN3_00600540	scaffold00006:1923915-1933448	hypothetical protien	24.8457	15.0578	8.49146	9.59714	18.1861	--NO BLAST HIT--	165	5.86234	13.5566	10.6279	9.29693	12.393
XLOC_003558	SN3_00600795	scaffold00006:2656519-2671496	calcium-dependent protein kinase cdpk2	15.325	12.3545	6.44854	4.93348	10.5987	ref|XP_008881931.1|calcium-dependent protein kinase CDPK2 [Hammondia hammondi]	NA	3.61593	11.1228	8.07098	4.77916	7.2225
XLOC_003570	SN3_00600870	scaffold00006:2909628-2914058	hypothetical protein NCLIV_069460	36.312	19.3791	13.0031	12.4302	23.3018	hypothetical protein HHA_213590	NA	8.56781	17.4471	16.2747	12.0414	15.8791
XLOC_003635	SN3_00700150	scaffold00007:386405-408517	hypothetical protien	2.66643	2.70766	0.341506	0.334637	3.07082	--NO BLAST HIT--	322	0.629144	2.43771	0.427428	0.324169	2.09262
XLOC_003720	SN3_00700900	scaffold00007:2765638-2801469	dhhc zinc finger domain-containing protein	8.62934	5.94277	2.75136	2.68304	5.22488	ref|XP_008884704.1|DHHC zinc finger domain-containing protein [Hammondia hammondi]	NA	2.03609	5.35029	3.4436	2.59911	3.5605
XLOC_003784	SN3_00700075	scaffold00007:191184-220748	leucine rich repeat-containing protein	8.43549	5.33999	2.31672	2.7304	6.17325	leucine rich repeat-containing protein	NA	1.99035	4.80761	2.8996	2.64499	4.20677
XLOC_003792	SN3_00700165	scaffold00007:470737-484261	hypothetical protien	30.2128	49.176	9.35506	0.511176	0.32645	--NO BLAST HIT--	228	7.12871	44.2733	11.7088	0.495186	0.22246
XLOC_003793	SN3_00700180	scaffold00007:496102-543495	trehalose-6-phosphate synthase	38.1308	23.7922	14.8478	15.8424	23.3795	ref|XP_008886088.1|trehalose-phosphatase [Hammondia hammondi]	NA	8.99696	21.4202	18.5835	15.3468	15.932
XLOC_003809	SN3_00700310	scaffold00007:885471-902295	eukaryotic translation initiation factor	34.0746	24.1927	15.273	18.3971	34.7657	ref|XP_008883612.1|eukaryotic translation initiation factor 2B, putative [Hammondia hammondi]	NA	8.0399	21.7808	19.1157	17.8216	23.6912
XLOC_003836	SN3_00700530	scaffold00007:1437707-1459301	chromosome condensation regulator repeat protein	9.4697	7.82853	4.58908	4.74011	7.50365	E3 ubiquitin-protein ligase MYCBP2 isoform X11	NA	2.23438	7.04805	5.74369	4.59183	5.11338
XLOC_003843	SN3_00700595, (SN3_00700600, SN3_00700605)	scaffold00007:1672743-1689289	-	129.817	57.6218	8.31101	3.76997	100.347	hypothetical protein HHA_232130	NA	30.6303	51.8771	10.402	3.65204	68.3817
XLOC_003880	SN3_00700880	scaffold00007:2674022-2706247	tetratricopeptide repeat-containing protein	9.01409	6.30146	4.31928	3.7094	6.13756	ref|XP_007148692.1|hypothetical protein PHAVU_005G006500g [Phaseolus vulgaris], peroxisomal targeting signal type 1 (PTS1) receptor PEX5-like protein	NA	2.12687	5.67322	5.40601	3.59337	4.18245
XLOC_003899	SN3_00701050	scaffold00007:3124815-3132178	hypothetical protein TGMAS_293550A, partial	23.1008	14.7892	8.76601	11.667	31.0121	hypothetical protein HHA_293550	NA	5.45063	13.3148	10.9715	11.302	21.1333
XLOC_003935	SN3_00701365	scaffold00007:4116099-4175463	elongation factor tu gtp binding domain-containing protein	177.076	70.0221	35.2386	52.2932	85.7094	ref|XP_008888198.1|elongation factor Tu GTP binding domain-containing protein [Hammondia hammondi]	NA	41.7811	63.0411	44.1046	50.6574	58.4068
XLOC_003941	SN3_00800030	scaffold00008:94374-97935	dynein light chain roadblock-type 2	54.1337	55.3622	12.8738	13.7896	84.5383	ref|XP_006679298.1|hypothetical protein BATDEDRAFT_88754 [Batrachochytrium dendrobatidis JAM81], dynein light chain roadblock-type 2	NA	12.7728	49.8427	16.1128	13.3582	57.6088
XLOC_004062	SN3_00800900	scaffold00008:2843489-2852486	microneme protein 13	4190.72	1613.15	185.282	3.65833	762.546	microneme protein, putative	NA	988.8	1452.32	231.899	3.54389	519.638
XLOC_004109	SN3_00800045, (SN3_00800050)	scaffold00008:143696-174210	-	21.793	15.0913	6.08577	6.85141	15.0997	TLD domain-containing protein 2	NA	5.14206	13.5867	7.61694	6.63709	10.2897
XLOC_004140	SN3_00800285	scaffold00008:947344-952747	snare domain-containing protein	16.5887	10.1177	8.49131	7.91396	11.3327	ref|XP_008888383.1|SNARE domain-containing protein [Hammondia hammondi]	NA	3.9141	9.10899	10.6277	7.6664	7.72269
XLOC_004151	SN3_00800375	scaffold00008:1180437-1216519	hypothetical protien	14.6182	8.75652	4.99385	3.16579	7.88028	ubiquitin interaction motif domain-containing protein	NA	3.44916	7.88352	6.2503	3.06676	5.37003
XLOC_004161	SN3_00800445	scaffold00008:1488269-1500799	dna rna non-specific endonuclease	17.2398	15.5946	8.7681	6.51861	13.3189	ref|XP_008887058.1|endonuclease G, putative [Hammondia hammondi], mitochondrial	NA	4.06773	14.0399	10.9741	6.3147	9.07619
XLOC_004237	SN3_00801060	scaffold00008:3618366-3623890	fun14 family protein	40.8916	31.1016	15.9533	19.1105	60.2073	ref|XP_009523020.1|hypothetical protein PHYSODRAFT_558741 [Phytophthora sojae]	NA	9.64837	28.0009	19.9671	18.5127	41.0284
XLOC_004258	SN3_00900005	scaffold00009:1-62174	gcc2 and gcc3 domain-containing protein	239.124	93.8156	24.0911	22.512	83.8805	ref|XP_008887902.1|GCC2 and GCC3 domain-containing protein [Hammondia hammondi]	NA	56.4213	84.4624	30.1524	21.8078	57.1605
XLOC_004304	SN3_00900355	scaffold00009:1335743-1352721	ap2 domain transcription factor ap2xi-4	16.2475	10.4074	5.07838	6.04351	10.4361	ref|XP_008883374.1|AP2 domain transcription factor AP2XI-4 [Hammondia hammondi]	NA	3.8336	9.36981	6.35609	5.85446	7.1117
XLOC_004313	SN3_00900435	scaffold00009:1561994-1573904	erebp-4 family protein	19.1916	12.128	10.0247	9.01166	12.2478	deSI-like protein At4g17486 isoform X1	NA	4.52826	10.9189	12.5469	8.72977	8.34629
XLOC_004327	SN3_00900555	scaffold00009:1996827-2012835	peptidase m50b-like protein	61.5447	38.763	21.0724	20.157	31.9945	ref|XP_008884174.1|hypothetical protein HHA_285670 [Hammondia hammondi]	NA	14.5215	34.8984	26.3742	19.5265	21.8027
XLOC_004362	SN3_00900850	scaffold00009:3091817-3143189	glycosyltransferase	4.70476	6.81485	1.05946	0.183554	2.13688	ref|XP_008886948.1|glycosyltransferase [Hammondia hammondi]	NA	1.11009	6.13543	1.32602	0.177812	1.45618
XLOC_004402	SN3_00900070, (SN3_00900075)	scaffold00009:253373-328049	-	30.6722	13.5363	7.45317	9.76492	10.8602	ref|XP_008887889.1|RNA recognition motif-containing protein [Hammondia hammondi]	NA	7.2371	12.1868	9.32838	9.45946	7.4007
XLOC_004406	SN3_00900115	scaffold00009:519596-536845	conserved hypothetical protein	58.4554	42.8883	7.77188	8.85903	13.5396	hypothetical protein HHA_222390	NA	13.7925	38.6124	9.72728	8.58191	9.22659
XLOC_004412	SN3_00900180	scaffold00009:757611-769667	rub1 conjugating enzyme	8.08378	5.29927	3.75699	3.16922	4.06558	ref|XP_008885928.1|RUB1 conjugating enzyme [Hammondia hammondi], ubiquitin conjugating enzyme	NA	1.90737	4.77095	4.70224	3.07008	2.7705
XLOC_004434	SN3_00900350	scaffold00009:1313700-1335547	hypothetical protein TGMAS_315750	177.003	148.03	10.3063	8.06375	83.2745	hypothetical protein HHA_315750	NA	41.7638	133.272	12.8994	7.81151	56.7476
XLOC_004451	SN3_00900475, (SN3_00900480)	scaffold00009:1654573-1682693	-	13.1933	7.47703	6.73175	6.98404	7.72541	ref|XP_008817883.1|hypothetical protein C922_04076 [Plasmodium inui San Antonio 1]	NA	3.11296	6.73159	8.42545	6.76557	5.2645
XLOC_004455	SN3_00900505	scaffold00009:1767943-1776880	vacuolar atp synthase subunit	55.1747	42.7247	26.8833	26.7341	50.5991	ref|XP_008885905.1|vacuolar atp synthase subunit f, putative [Hammondia hammondi]	NA	13.0185	38.4652	33.6471	25.8978	34.4809
XLOC_004466	SN3_00900605	scaffold00009:2169232-2176103	hypothetical protien	2.70605	1.22844	0.701301	0.726844	0.830014	--NO BLAST HIT--	95	0.638492	1.10597	0.877747	0.704108	0.565615
XLOC_004468	SN3_00900615	scaffold00009:2188759-2218646	mynd finger domain-containing protein	9.5809	6.76629	2.35202	1.07032	10.2604	ref|XP_008884161.1|MYND finger domain-containing protein [Hammondia hammondi]	NA	2.26061	6.09171	2.94379	1.03684	6.99197
XLOC_004502	SN3_00900870	scaffold00009:3198126-3227447	transmembrane protein	24.7949	16.0322	4.74618	4.83419	19.319	ref|XP_008888504.1|hypothetical protein HHA_321690 [Hammondia hammondi]	NA	5.85036	14.4338	5.94031	4.68297	13.165
XLOC_004650	SN3_01000005	scaffold00010:1-53175	rna-binding protein	53.8144	22.9992	13.5531	16.0356	21.019	hypothetical protein HHA_453960	NA	12.6975	20.7062	16.963	15.534	14.3234
XLOC_004675	SN3_01000250	scaffold00010:841086-912178	endonuclease exonuclease phosphatase domain-containing	21.7898	9.86077	3.7142	4.91483	18.8175	ref|XP_008882743.1|hypothetical protein HHA_233760 [Hammondia hammondi]	NA	5.1413	8.87768	4.64869	4.76109	12.8232
XLOC_004676	SN3_01000255	scaffold00010:913379-937247	cam cdpk	6.48079	3.64626	2.72699	2.92537	3.571	ref|XP_008887869.1|calcium-dependent protein kinase [Hammondia hammondi]	NA	1.52914	3.28274	3.4131	2.83386	2.43346
XLOC_004720	SN3_01000685	scaffold00010:2321686-2385590	proton atpase	22.0064	11.4885	3.41737	3.45457	11.9081	ref|XP_008883215.1|proton ATPase, putative [Hammondia hammondi]	NA	5.19241	10.3431	4.27718	3.34651	8.1148
XLOC_004741	SN3_01000885	scaffold00010:3005319-3030429	hypothetical protien	8.4061	4.62489	3.39255	3.31646	9.51533	--NO BLAST HIT--	361	1.98342	4.1638	4.24611	3.21272	6.48424
XLOC_004812	SN3_01100400	scaffold00011:1435136-1457768	hypothetical protien	40.8772	27.1663	9.56635	4.66935	16.377	--NO BLAST HIT--	364	9.64497	24.4579	11.9732	4.52329	11.1601
XLOC_004815	SN3_01100415	scaffold00011:1486060-1532781	duf1765 domain containing protein	7.58239	4.25225	1.29855	2.04929	7.75497	hypothetical protein HHA_269990	NA	1.78906	3.82831	1.62526	1.98519	5.28464
XLOC_004867	SN3_01100835, (SN3_01100840)	scaffold00011:3112639-3145478	-	13.1565	7.60008	3.66254	4.43519	8.9565	hypothetical protein HHA_452570	NA	3.10428	6.84237	4.58403	4.29645	6.10342
XLOC_004928	SN3_01100395	scaffold00011:1435136-1457768	14-3-3 superfamily protein	13.8637	8.05061	1.02905	1.47948	30.4255	ref|XP_008882378.1|14-3-3 superfamily protein [Hammondia hammondi]	NA	3.27114	7.24798	1.28796	1.4332	20.7335
XLOC_004948	SN3_01100495	scaffold00011:1848499-1861642	transmembrane protein	15.5715	9.40287	5.19371	4.61381	10.8818	hypothetical protein HHA_258920	NA	3.67409	8.46543	6.50044	4.46949	7.41542
XLOC_004998	SN3_01100930	scaffold00011:3399292-3412057	glucosamine-fructose-6-phosphate aminotransferase	13.2867	8.45633	4.78708	6.01488	10.717	ref|XP_008885707.1|glucosamine-fructose-6-phosphate aminotransferase [Hammondia hammondi]	NA	3.135	7.61326	5.9915	5.82673	7.30312
XLOC_005028	SN3_01200270	scaffold00012:885896-922024	transmembrane amino acid transporter protein	870.385	416.626	178.465	274.113	421.129	ref|XP_008882112.1|transmembrane amino acid transporter protein [Hammondia hammondi]	NA	205.367	375.089	223.367	265.538	286.979
XLOC_005071	SN3_01200625-add, (SN3_01200630)	scaffold00012:2279478-2290730	-	15.595	7.58855	2.00129	1.81951	11.4051	--NO BLAST HIT--	145	3.67964	6.83199	2.50481	1.76259	7.77203
XLOC_005163	SN3_01200335	scaffold00012:1095533-1120392	myb family dna-binding domain-containing protein	36.0631	22.0212	19.0664	18.2055	20.3209	ref|XP_008886609.1|Myb family DNA-binding domain-containing protein [Hammondia hammondi], cell division cycle-5 like protein	NA	8.50909	19.8257	23.8635	17.636	13.8477
XLOC_005166	SN3_01200360	scaffold00012:1186430-1221592	ph domain protein	165.541	56.4614	17.9391	11.0059	19.6341	ref|XP_008886793.1|hypothetical protein HHA_294630 [Hammondia hammondi], cytochrome protein B	NA	39.0594	50.8323	22.4526	10.6616	13.3797
XLOC_005168	SN3_01200375	scaffold00012:1237402-1297542	dynein heavy chain	22.8654	14.0212	2.04376	4.36849	39.3726	ref|XP_008886785.1|dynein heavy chain [Hammondia hammondi]	NA	5.39509	12.6233	2.55797	4.23184	26.8305
XLOC_005228	SN3_01200865	scaffold00012:3149351-3153546	hypothetical protien	87.2494	52.9326	28.5996	28.7895	61.2986	--NO BLAST HIT--	70	20.5865	47.6554	35.7952	27.8889	41.7721
XLOC_005233	SN3_01200890	scaffold00012:3239541-3257271	camp-dependent protein kinase regulatory subunit	47.4931	35.4012	15.2846	19.4733	61.472	ref|XP_008884441.1|cAMP-dependent protein kinase regulatory subunit [Hammondia hammondi]	NA	11.206	31.8718	19.1302	18.8642	41.8902
XLOC_005273	SN3_01300295	scaffold00013:948326-953449	loc549482 related	21.774	11.6228	3.04625	3.75402	27.9737	protein FAM221A isoform X2	NA	5.13757	10.464	3.81268	3.63659	19.0627
XLOC_005280	SN3_01300375	scaffold00013:1241588-1254432	zinc binding protein	15.4816	15.0025	4.18613	4.23828	11.6599	ref|XP_008882036.1|zinc binding protein, putative [Hammondia hammondi]	NA	3.65288	13.5068	5.23935	4.1057	7.94566
XLOC_005282	SN3_01300400	scaffold00013:1329157-1341363	conserved hypothetical protein	32.8199	21.1205	6.84597	4.74839	58.339	hypothetical protein HHA_226680	NA	7.74385	19.0148	8.56841	4.59986	39.7552
XLOC_005346	SN3_01300845, (SN3_01300855)	scaffold00013:3094419-3130963	-	14.6447	7.67651	4.68996	5.52925	14.3864	ref|XP_008882446.1|GAF domain-containing protein [Hammondia hammondi]	NA	3.45542	6.91118	5.86995	5.35629	9.80364
XLOC_005367	SN3_01300105	scaffold00013:212613-236275	iq calmodulin-binding motif domain-containing protein	7.1949	4.79704	1.48793	0.868569	5.251	IQ calmodulin-binding motif domain-containing protein	NA	1.69764	4.31879	1.86229	0.841399	3.5783
XLOC_005482	SN3_01400090	scaffold00014:226215-365544	hypothetical protien	9.33015	5.19223	2.0598	1.60432	3.7246	ref|XP_008815313.1|hypothetical protein C922_01488 [Plasmodium inui San Antonio 1], dyenin heavy chain 5	NA	2.20145	4.67458	2.57804	1.55414	2.53814
XLOC_005487	SN3_01400110	scaffold00014:431748-440638	hypothetical protien	126.473	77.2359	51.3706	49.6056	77.2712	ref|XP_008884888.1|cytochrome oxidase c subunit VIb, putative [Hammondia hammondi]	NA	29.8413	69.5357	64.2954	48.0539	52.6566
XLOC_005511	SN3_01400350	scaffold00014:1166986-1169253	hypothetical protien	45.0444	42.8343	10.8423	15.0096	34.8528	--NO BLAST HIT--	41	10.6282	38.5638	13.5702	14.5401	23.7505
XLOC_005613	SN3_01400260	scaffold00014:895907-907187	zinc knuckle domain-containing	11.7057	8.33495	4.29052	6.16672	6.72786	ref|XP_009767839.1|PREDICTED: uncharacterized protein LOC104218928 [Nicotiana sylvestris]	NA	2.76196	7.50398	5.37001	5.97382	4.58471
XLOC_005618	SN3_01400310	scaffold00014:1013600-1029151	hypothetical protein TGMAS_276100B, partial	16.0381	12.1782	6.53364	5.63891	8.34847	hypothetical protein HHA_276100	NA	3.78419	10.9641	8.1775	5.46252	5.68908
XLOC_005643	SN3_01400480	scaffold00014:1581942-1610850	tpr mlp1 mlp2-like partial	21.6376	12.113	5.10597	5.73511	12.7	hypothetical protein HHA_258080	NA	5.10539	10.9054	6.39063	5.55571	8.65444
XLOC_005689	SN3_01500025, (SN3_01500030)	scaffold00015:97186-111927	-	52.0181	30.2317	12.173	20.2289	34.4404	--NO BLAST HIT--	241	12.2737	27.2177	15.2357	19.5961	23.4695
XLOC_005718	SN3_01500295	scaffold00015:939974-971241	hypothetical protien	16.4767	8.33574	6.68799	7.16017	9.47289	--NO BLAST HIT--	477	3.88768	7.50469	8.37068	6.93619	6.45532
XLOC_005760	SN3_01500640	scaffold00015:1999474-2005907	hypothetical protein NCLIV_032610	18.9532	14.4069	7.66672	8.88407	24.4384	ref|XP_008816235.1|hypothetical protein C922_02414 [Plasmodium inui San Antonio 1]	NA	4.47201	12.9706	9.59566	8.60617	16.6536
XLOC_005786	SN3_01500890	scaffold00015:2835137-2878336	homology domain-containing protein	30.8496	14.4555	9.17958	11.6605	15.495	ref|XP_008816823.1|hypothetical protein C922_03007 [Plasmodium inui San Antonio 1]	NA	7.27896	13.0143	11.4892	11.2957	10.5591
XLOC_005825	SN3_01500290	scaffold00015:908884-939851	conserved hypothetical protein	62.8978	29.5733	13.0427	14.622	35.4204	hypothetical protein HHA_254230	NA	14.8407	26.6249	16.3242	14.1646	24.1373
XLOC_005863	SN3_01500600	scaffold00015:1908169-1915606	pdi family protein	344.233	172.741	16.756	4.81326	211.323	ref|XP_008885609.1|PDI family protein [Hammondia hammondi]	NA	81.2218	155.519	20.9718	4.6627	144.006
XLOC_005881	SN3_01500765	scaffold00015:2392505-2402277	heat shock protein	389.531	203.402	180.092	64.2373	198.491	ref|XP_006677075.1|hypothetical protein BATDEDRAFT_86406 [Batrachochytrium dendrobatidis JAM81]	NA	91.9098	183.123	225.403	62.2279	135.262
XLOC_005921	SN3_01600235	scaffold00016:814110-838169	PREDICTED: uncharacterized protein LOC103928935	24.0095	11.1835	1.89885	3.09603	24.6413	hypothetical protein HHA_212210	NA	5.66504	10.0685	2.3766	2.99918	16.7919
XLOC_005923	SN3_01600255	scaffold00016:862237-875507	hypothetical protein NCLIV_060870	14.2439	10.5443	1.27808	0.0796571	17.829	ref|XP_008816925.1|hypothetical protein C922_03111 [Plasmodium inui San Antonio 1]	NA	3.36085	9.49306	1.59964	0.0771653	12.1496
XLOC_005931	SN3_01600330	scaffold00016:1097009-1130796	gliding-associated protein gap70	68.2146	28.2674	9.89156	13.3853	62.9844	gliding-associated protein GAP70	NA	16.0952	25.4492	12.3803	12.9666	42.9208
XLOC_005997	SN3_01600140	scaffold00016:477586-497596	conserved hypothetical protein	62.6133	56.5656	22.4469	18.0245	56.6868	hypothetical protein HHA_259630	NA	14.7736	50.9262	28.0945	17.4607	38.6293
XLOC_006022	SN3_01600335	scaffold00016:1097009-1130796	cyclic nucleotide-binding domain-containing protein	17.7811	7.73615	5.27502	4.64761	8.70908	cyclic nucleotide-binding domain-containing protein	NA	4.19545	6.96488	6.60221	4.50223	5.93482
XLOC_006041	SN3_01600505	scaffold00016:1813538-1851296	hypothetical protein HHA_267660	15.95	11.4853	3.79858	5.12505	14.7635	hypothetical protein HHA_267660	NA	3.7634	10.3402	4.7543	4.96473	10.0606
XLOC_006094	SN3_01700130	scaffold00017:664157-693295	transmembrane protein	8.08602	5.04239	3.01477	3.67487	5.16618	ref|XP_008884615.1|hypothetical protein HHA_203300 [Hammondia hammondi], alpha-beta hydrolase	NA	1.9079	4.53968	3.77328	3.55992	3.5205
XLOC_006128	SN3_01700400	scaffold00017:1548745-1558411	protein disulfide-isomerase	135.929	57.5824	44.0266	52.3821	84.0689	ref|XP_008881789.1|thioredoxin, putative [Hammondia hammondi]	NA	32.0724	51.8416	55.1036	50.7435	57.2889
XLOC_006174	SN3_01700025, (SN3_01700030)	scaffold00017:263552-293905	-	19.7114	10.3845	4.77476	8.85018	14.3915	ref|XP_008883777.1|hypothetical protein HHA_247370 [Hammondia hammondi]	NA	4.6509	9.34919	5.97608	8.57334	9.80712
XLOC_006274	SN3_01800090	scaffold00018:365080-433683	gcc2 and gcc3 domain-containing protein	21.5256	11.4885	8.36166	8.1163	8.92019	ref|XP_008886904.1|GCC2 and GCC3 domain-containing protein [Hammondia hammondi]	NA	5.07896	10.3431	10.4654	7.86241	6.07868
XLOC_006302	SN3_01800355	scaffold00018:1093399-1120072	transmembrane protein	8.75304	6.25367	1.6099	0.856356	6.5129	ref|XP_008881626.1|transmembrane protein [Hammondia hammondi]	NA	2.06528	5.6302	2.01495	0.829568	4.43823
XLOC_006303	SN3_01800360, (SN3_01800365)	scaffold00018:1120145-1156073	-	20.1881	12.271	8.95867	10.2152	22.7432	WD domain, G-beta repeat-containing protein	NA	4.76338	11.0476	11.2127	9.89566	15.4984
XLOC_006345	SN3_01800725, (SN3_01800730)	scaffold00018:2347898-2353306	-	9.25325	23.6202	1.58911	0.141875	0.590961	--NO BLAST HIT--	89	2.1833	21.2653	1.98893	0.137437	0.402712
XLOC_006352	SN3_01800790	scaffold00018:2548879-2557202	hypothetical protien	1.63335	2.41259	0.467054	0.495684	1.39433	--NO BLAST HIT--	140	0.385389	2.17206	0.584564	0.480178	0.950169
XLOC_006379	SN3_01800210	scaffold00018:724491-766517	serine threonine protein phosphatase	37.499	21.832	4.80346	3.55045	28.1913	ref|XP_008888283.1|serine/threonine protein phosphatase [Hammondia hammondi]	NA	8.84789	19.6554	6.012	3.43939	19.211
XLOC_006408	SN3_01800470	scaffold00018:1421177-1458954	hypothetical protien	3.72016	2.65967	0.405624	0.756456	3.94411	--NO BLAST HIT--	514	0.877772	2.39451	0.507678	0.732793	2.68772
XLOC_006409	SN3_01800475	scaffold00018:1459558-1474259	hypothetical protien	2.07465	1.54219	0.222953	0.392155	1.91975	--NO BLAST HIT--	177	0.489514	1.38844	0.279048	0.379888	1.30822
XLOC_006607	SN3_01900480	scaffold00019:1384140-1390802	conserved hypothetical protein	1.04226	0.974568	0.123131	0.0803977	0.494411	hypothetical protein HHA_316380	NA	0.245921	0.877406	0.154111	0.0778828	0.336917
XLOC_006621	SN3_01900615	scaffold00019:1801133-1836165	alpha catalytic domain-containing protein	13.5977	7.23879	1.84795	3.82238	27.834	ref|XP_008883730.1|alpha amylase, catalytic domain-containing protein [Hammondia hammondi]	NA	3.20838	6.5171	2.31289	3.70281	18.9675
XLOC_006777	SN3_02000430	scaffold00020:1586758-1629766	hypothetical protien	67.902	22.9939	6.83742	8.5912	42.5831	ankyrin repeat-containing protein	NA	16.0215	20.7015	8.55771	8.32246	29.0183
XLOC_006782	SN3_02000465	scaffold00020:1751886-1784418	alpha beta fold family protein	4.98834	3.45926	1.9308	2.44791	4.55646	ref|XP_008882907.1|hydrolase, alpha/beta fold family protein [Hammondia hammondi]	NA	1.177	3.11438	2.41659	2.37134	3.10501
XLOC_006805	SN3_02000645	scaffold00020:2379007-2389581	peptidyl-prolyl cis-trans cyclophilin-type domain-containing partial	15.1717	8.74843	6.06087	5.66461	7.86789	ref|XP_008884854.1|peptidyl-prolyl cis-trans isomerase, cyclophilin-type domain-containing protein [Hammondia hammondi]	NA	3.57976	7.87623	7.58578	5.48742	5.36159
XLOC_006814	SN3_02100070	scaffold00021:262962-273032	serine threonine protein	52.0026	37.5068	20.5474	21.6686	51.3314	ref|XP_008886598.1|serine/threonine phosophatase PP1 [Hammondia hammondi]	NA	12.27	33.7675	25.7171	20.9908	34.9799
XLOC_006818	SN3_02100100	scaffold00021:362468-430984	hypothetical protien	701.845	326.194	151.445	213.517	377.59	--NO BLAST HIT--	1107	165.6	293.673	189.548	206.838	257.309
XLOC_006848	SN3_02100365, (SN3_02100370)	scaffold00021:1351183-1394586	-	16.4359	9.79754	4.98963	5.6449	7.55323	ref|XP_008888133.1|Vps54 family protein [Hammondia hammondi]	NA	3.87805	8.82075	6.24501	5.46832	5.14716
XLOC_006929	SN3_02100350	scaffold00021:1303412-1314428	transmembrane protein	8.90053	8.19276	3.52147	3.86413	5.41312	ref|XP_008884392.1|hypothetical protein HHA_242850 [Hammondia hammondi]	NA	2.10008	7.37596	4.40747	3.74326	3.68878
XLOC_006944	SN3_02100460	scaffold00021:1678563-1681785	translation initiation factor sui1	1468.76	826.432	407.195	496.743	773.785	ref|XP_008884137.1|translation initiation factor SUI1, putative [Hammondia hammondi]	NA	346.554	744.039	509.645	481.204	527.297
XLOC_007060	SN3_02200155, (SN3_02200160)	scaffold00022:550417-580141	-	431.112	227.126	181.406	162.422	268.536	--NO BLAST HIT--	454	101.721	204.482	227.048	157.341	182.994
XLOC_007149	SN3_02300225	scaffold00023:747827-751569	hypothetical protien	2459.34	829.867	87.7042	2.16002	612.261	--NO BLAST HIT--	66	580.281	747.131	109.77	2.09245	417.226
XLOC_007171	SN3_02300390	scaffold00023:1325275-1341304	endonuclease exonuclease phosphatase family protein	43.8137	28.2028	13.9046	17.3595	24.3707	ref|XP_008887407.1|endonuclease/exonuclease/phosphatase family protein [Hammondia hammondi]	NA	10.3378	25.3911	17.403	16.8165	16.6075
XLOC_007209	SN3_02300080	scaffold00023:129137-135126	hypothetical protien	17.8071	6.34638	1.41402	1.56237	23.6249	--NO BLAST HIT--	96	4.20158	5.71366	1.76979	1.5135	16.0992
XLOC_007222	SN3_02300155	scaffold00023:436473-513290	ef hand domain-containing protein	64.3612	34.3747	14.3773	12.383	57.343	ref|XP_008886400.1|EF hand domain-containing protein [Hammondia hammondi]	NA	15.186	30.9476	17.9946	11.9956	39.0765
XLOC_007273	SN3_02300530	scaffold00023:1639663-1650695	transmembrane protein	177.132	106.907	77.8042	55.8393	132.341	ref|XP_008887459.1|hypothetical protein HHA_205330 [Hammondia hammondi]	NA	41.7943	96.2486	97.3796	54.0926	90.184
XLOC_007324	SN3_02400210	scaffold00024:596878-634819	hypothetical protein TGVAND_251470	23.2888	11.8245	8.98816	8.0817	10.3871	ref|XP_008888319.1|hypothetical protein HHA_251470 [Hammondia hammondi]	NA	5.49499	10.6456	11.2496	7.8289	7.07831
XLOC_007383	SN3_02400110	scaffold00024:295866-309901	transmembrane protein	73.2468	51.9749	18.2193	19.682	37.3231	ref|XP_008884899.1|hypothetical protein HHA_306500 [Hammondia hammondi]	NA	17.2826	46.7931	22.8033	19.0663	25.4339
XLOC_007411	SN3_02400350	scaffold00024:1092165-1103490	hypothetical protien	11.1709	7.26861	4.1874	5.53547	7.69126	--NO BLAST HIT--	159	2.63577	6.54395	5.24094	5.36231	5.24122
XLOC_007419	SN3_02400420	scaffold00024:1354729-1381866	arginine decarboxylase	19.2656	13.3591	3.9719	3.06725	19.2808	ref|XP_008885935.1|arginine decarboxylase [Hammondia hammondi]	NA	4.54572	12.0272	4.97122	2.9713	13.1389
XLOC_007426	SN3_02400440	scaffold00024:1455198-1476042	ma3 domain-containing protein	37.7521	37.1999	18.2908	18.1089	23.4168	ref|XP_008884085.1|MA3 domain-containing protein [Hammondia hammondi]	NA	8.90761	33.4912	22.8927	17.5424	15.9574
XLOC_007441	SN3_02400565	scaffold00024:1976189-2022295	profilin	765.866	346.69	58.5153	108.719	307.857	ref|XP_008884750.1|profilin PRF [Hammondia hammondi]	NA	180.706	312.126	73.2377	105.318	209.79
XLOC_007478	SN3_02500270	scaffold00025:725610-730804	actin	1124.14	445.021	267.901	418.012	929.06	ref|XP_008887036.1|actin ACT1 [Hammondia hammondi]	NA	265.241	400.654	335.305	404.936	633.11
XLOC_007600	SN3_02500640	scaffold00025:1844179-1852576	transmembrane protein	16.6405	10.4901	6.59566	7.16539	13.0513	ref|XP_008883705.1|hypothetical protein HHA_246460 [Hammondia hammondi]	NA	3.92632	9.44426	8.25512	6.94125	8.89383
XLOC_007652	SN3_02600365	scaffold00026:1269878-1279041	hypothetical protien	8.76318	4.64675	3.04531	4.05263	7.72553	--NO BLAST HIT--	128	2.06767	4.18348	3.81151	3.92586	5.26458
XLOC_007689	SN3_02600055	scaffold00026:185555-198772	transmembrane protein	1.49923	0.410887	0.101527	0.122612	0.984685	ref|XP_008882777.1|hypothetical protein HHA_233280 [Hammondia hammondi]	NA	0.353743	0.369923	0.127071	0.118777	0.671016
XLOC_007690	SN3_02600060	scaffold00026:206327-232733	domain-containing protein	38.0876	26.2805	9.7637	4.3433	49.0693	ref|XP_008882775.1|RhoGAP domain-containing protein [Hammondia hammondi]	NA	8.98677	23.6604	12.2202	4.20744	33.4384
XLOC_007692	SN3_02600070	scaffold00026:269822-308563	fumble protein	7.79661	4.62819	3.09344	3.11134	4.56682	ref|XP_008889481.1|fumble protein [Hammondia hammondi]	NA	1.83961	4.16677	3.87175	3.01401	3.11207
XLOC_007698	SN3_02600085, (SN3_02600090)	scaffold00026:355247-368645	-	41.3623	27.5526	19.3766	19.0935	32.5632	ref|XP_008889476.1|hypothetical protein HHA_307820 [Hammondia hammondi]	NA	9.75943	24.8057	24.2517	18.4962	22.1903
XLOC_007747	SN3_02600485	scaffold00026:1713871-1753125	hypothetical protein HHA_295420	8.59467	6.13853	2.30132	1.82569	11.2471	hypothetical protein HHA_295420	NA	2.02791	5.52653	2.88033	1.76858	7.66436
XLOC_007760	SN3_02700035, (SN3_02700040)	scaffold00027:113925-134542	-	6.04519	4.97908	0.773262	0.682934	6.20811	hypothetical protein HHA_203880	NA	1.42636	4.48268	0.967814	0.661571	4.23053
XLOC_007851	SN3_02700330	scaffold00027:1363605-1375488	gnat family protein	29.5057	21.0524	13.6895	14.2259	19.1829	ref|XP_008884810.1|acetyltransferase, GNAT family protein [Hammondia hammondi]	NA	6.96187	18.9535	17.1338	13.7809	13.0722
XLOC_007857	SN3_02700375	scaffold00027:1535394-1557652	unnamed product	18.6646	10.7937	4.02924	2.1256	11.6022	hypothetical protein HHA_305540	NA	4.40391	9.7176	5.04299	2.05911	7.90634
XLOC_007862	SN3_02700415	scaffold00027:1708463-1723766	rft protein	8.71762	5.03791	2.91209	2.92579	5.39708	ref|XP_008884829.1|hypothetical protein HHA_305620 [Hammondia hammondi]	NA	2.05692	4.53564	3.64477	2.83427	3.67785
XLOC_007961	SN3_02800375	scaffold00028:1096071-1170861	amine-terminal region of a tm vesicle-mediated sorter	1.97102	1.3291	0.891319	0.782999	3.52211	ref|XP_008815745.1|hypothetical protein C922_01924 [Plasmodium inui San Antonio 1]	NA	0.465062	1.19659	1.11557	0.758506	2.40015
XLOC_008009	SN3_02900295	scaffold00029:1098094-1115709	hypothetical protien	31.0103	17.6117	3.70654	1.98667	10.1505	--NO BLAST HIT--	280	7.31688	15.8559	4.6391	1.92452	6.91708
XLOC_008013	SN3_02900325, (SN3_02900330)	scaffold00029:1189229-1233952	-	18.9976	13.8879	6.54848	6.73682	14.9348	ref|XP_008625876.1|hypothetical protein YYE_04011 [Plasmodium vinckei vinckei]	NA	4.48248	12.5033	8.19607	6.52609	10.1773
XLOC_008032	SN3_02900020	scaffold00029:134208-142408	hypothetical protien	32.9178	22.2538	2.4936	1.48525	38.667	--NO BLAST HIT--	138	7.76695	20.0352	3.12099	1.43879	26.3497
XLOC_008047	SN3_02900155	scaffold00029:644609-682473	hypothetical protien	25.5247	12.5159	9.75008	8.80894	13.9111	kelch repeat-containing protein	NA	6.02255	11.2681	12.2032	8.53339	9.47975
XLOC_008051	SN3_02900200	scaffold00029:740988-778655	endonuclease exonuclease phosphatase family protein	45.5964	18.3446	15.4943	10.904	13.4016	ref|XP_008889065.1|endonuclease/exonuclease/phosphatase family protein [Hammondia hammondi]	NA	10.7585	16.5157	19.3926	10.5629	9.13255
XLOC_008059	SN3_02900290	scaffold00029:1098094-1115709	fikk kinase	32.8362	22.6512	9.78388	7.33467	13.6307	ref|XP_008889087.1|FIKK kinase, putative [Hammondia hammondi]	NA	7.7477	20.3929	12.2455	7.10523	9.28867
XLOC_008124	SN3_03000065	scaffold00030:282144-295309	transmembrane protein	6.66531	3.60002	2.82285	1.95624	4.08601	ref|XP_008881749.1|hypothetical protein HHA_223640 [Hammondia hammondi]	NA	1.57268	3.24111	3.53308	1.89505	2.78442
XLOC_008171	SN3_03100095	scaffold00031:573114-585512	transmembrane protein	1.93802	1.19846	0.23883	0.18219	1.53718	ref|XP_008881717.1|hypothetical protein HHA_212300 [Hammondia hammondi]	NA	0.457276	1.07898	0.298919	0.176491	1.04751
XLOC_008173	SN3_03100110, (SN3_03100115)	scaffold00031:603133-633388	-	106.08	58.5647	12.6858	7.57194	46.4896	--NO BLAST HIT--	490	25.0296	52.726	15.8775	7.33508	31.6804
XLOC_008273	SN3_03200175	scaffold00032:705274-715128	hypothetical protien	6.24839	3.30654	0.848139	1.58217	4.80951	hypothetical protein HHA_227880	NA	1.47431	2.97689	1.06153	1.53268	3.27745
XLOC_008321	SN3_03200135	scaffold00032:586040-606058	wd g-beta repeat-containing protein	4.66328	3.29122	0.250021	0.89657	6.94434	ref|XP_009492437.1|hypothetical protein H696_00315 [Fonticula alba], nuclear distribution protein, PAC1	NA	1.1003	2.96309	0.312926	0.868524	4.73223
XLOC_008358	SN3_03300160	scaffold00033:446416-469496	hypothetical protein NCLIV_035220	212.675	115.401	19.973	5.45061	196.988	hypothetical protein HHA_271930	NA	50.1807	103.896	24.9982	5.28011	134.238
XLOC_008427	SN3_03400075	scaffold00034:212757-226840	conserved hypothetical protein	7.32487	5.02625	3.36346	3.22982	4.56343	ref|XP_008889461.1|hypothetical protein HHA_308070 [Hammondia hammondi]	NA	1.7283	4.52515	4.2097	3.12879	3.10976
XLOC_008451	SN3_03400245	scaffold00034:752861-761003	myosin c	127.281	66.6803	12.6716	2.24467	62.0993	ref|XP_008889499.1|myosin C [Hammondia hammondi]	NA	30.0319	60.0324	15.8598	2.17445	42.3177
XLOC_008464	SN3_03400145, (SN3_03400150)	scaffold00034:456878-481822	-	6.01224	3.93242	2.25148	2.27171	5.28847	ref|XP_008886555.1|hypothetical protein HHA_310270 [Hammondia hammondi]	NA	1.41859	3.54037	2.81795	2.20065	3.60384
XLOC_008474	SN3_03400230	scaffold00034:703264-728221	dna rna-binding protein alba	69.0231	54.2422	23.9671	25.1706	36.6537	ref|XP_008815784.1|hypothetical protein C922_01963 [Plasmodium inui San Antonio 1]	NA	16.286	48.8344	29.9972	24.3832	24.9777
XLOC_008503	SN3_03500160	scaffold00035:507380-528420	transmembrane protein	106.246	31.7702	21.6372	18.764	33.9246	hypothetical protein HHA_268690	NA	25.0687	28.6028	27.0811	18.177	23.118
XLOC_008542	SN3_03500225	scaffold00035:695835-814920	ion channel protein	17.0172	6.89235	1.30267	1.09688	10.1289	ref|XP_008887517.1|ion channel protein [Hammondia hammondi]	NA	4.01521	6.2052	1.63042	1.06257	6.90236
XLOC_008558	SN3_03600115	scaffold00036:285439-297460	protein fam50a	22.6545	12.5222	9.60288	9.84678	14.1767	ref|XP_008885014.1|protein fam50a, putative [Hammondia hammondi]	NA	5.34533	11.2738	12.019	9.53876	9.66074
XLOC_008621	SN3_03700070	scaffold00037:195750-227994	penicillin amidase	95.4599	76.6342	12.9513	8.09076	67.2619	ref|XP_008886622.1|penicillin amidase [Hammondia hammondi]	NA	22.5238	68.994	16.2098	7.83767	45.8358
XLOC_008648	SN3_03700040	scaffold00037:111423-126522	hypothetical protien	10.2629	6.80906	2.91465	4.215	11.6809	ref|XP_008882331.1|oxidoreductase, short chain dehydrogenase/reductase family protein [Hammondia hammondi]	NA	2.42153	6.13021	3.64797	4.08315	7.95997
XLOC_008662	SN3_03700145, (SN3_03700150,SN3_03700155)	scaffold00037:564576-572887	-	11.2031	6.12517	3.04878	1.89736	4.43126	--NO BLAST HIT--	124	2.64337	5.51451	3.81585	1.83801	3.01969
XLOC_008668	SN3_03700210	scaffold00037:808095-828784	josephin protein	24.1114	13.4273	10.1567	9.1657	24.4489	ref|XP_008889544.1|josephin protein [Hammondia hammondi], ataxin-3 like protein	NA	5.68908	12.0886	12.7121	8.87899	16.6608
XLOC_008689	SN3_03800010	scaffold00038:20681-39714	hypothetical protien	23.367	12.6796	8.09231	7.7112	15.7569	--NO BLAST HIT--	277	5.51344	11.4155	10.1283	7.46999	10.7376
XLOC_008771	SN3_03900170	scaffold00039:448846-480917	signal peptidase	38.7551	24.4909	18.6616	17.9917	53.7603	ref|XP_006675014.1|hypothetical protein BATDEDRAFT_8510 [Batrachochytrium dendrobatidis JAM81]	NA	9.14426	22.0492	23.3568	17.4289	36.6351
XLOC_008846	SN3_04100040	scaffold00041:192506-199806	transmembrane protein	19.74	13.0419	4.89017	7.48563	17.6666	ref|XP_008884366.1|hypothetical protein HHA_243290 [Hammondia hammondi]	NA	4.65765	11.7417	6.12053	7.25147	12.0389
XLOC_008870	SN3_04100065	scaffold00041:279506-285223	vivax protein	156.739	91.5517	78.2657	68.4443	88.5033	ref|XP_008817763.1|hypothetical protein C922_03954 [Plasmodium inui San Antonio 1]	NA	36.9826	82.4242	97.9573	66.3033	60.3107
XLOC_008890	SN3_04200030	scaffold00042:265492-288204	conserved plasmodium protein	19.2518	13.6829	8.25969	7.2742	11.7948	hypothetical protein HHA_306980	NA	4.54246	12.3188	10.3378	7.04666	8.03759
XLOC_008997	SN3_04500055	scaffold00045:174348-185919	lectin family protein	56.782	41.8819	20.7779	26.4136	38.6606	ref|XP_008883111.1|lectin family protein [Hammondia hammondi]	NA	13.3977	37.7064	26.0056	25.5874	26.3453
XLOC_009133	SN3_05200005	scaffold00052:133497-140733	hypothetical protien	34.5845	21.6055	16.1396	16.3279	18.6373	--NO BLAST HIT--	115	8.16021	19.4515	20.2003	15.8171	12.7004
XLOC_009144	SN3_05400010	scaffold00054:15328-22412	hypothetical protien	12.888	7.46113	5.05767	6.59937	8.5549	--NO BLAST HIT--	111	3.04092	6.71727	6.33017	6.39293	5.82975
XLOC_000041	-	Sn_small_contig03449:0-433	-	87.0586	39.5075	16.8114	23.2471	103.98	NO BLAST HIT	7	20.5415	35.5687	21.0411	22.5199	70.8574
XLOC_000070	-	Sn_small_contig03649:1-353	-	28.9873	16.7195	5.19428	0	0.293679	NO BLAST HIT	3	6.83955	15.0526	6.50115	0	0.200128
XLOC_000073	-	Sn_small_contig03670:0-361	-	51.5801	32.7645	11.0424	6.56324	96.8369	NO BLAST HIT	6	12.1703	29.498	13.8207	6.35794	65.9897
XLOC_000105	-	Sn_small_contig03882:0-322	-	1260.01	1709	228.468	27.8487	1754.73	NO BLAST HIT	5	297.299	1538.62	285.95	26.9776	1195.76
XLOC_000179	-	Sn_small_contig04753:2-222	-	10.6681	9.18836	0	0	21.9158	NO BLAST HIT	3	2.51714	8.2723	0	0	14.9346
XLOC_000293	-	Sn_small_contig07605:0-103	-	336499	23273.6	0	0	107550	NO BLAST HIT	1	79396.9	20953.3	0	0	73290.2
XLOC_000319	-	contig02549:35-783	-	1.1994	0.563562	0	0	0.022625	NO BLAST HIT	11	0.282998	0.507376	0	0	0.0154179
XLOC_000336	-	contig02576:0-1611	-	4.25775	0.295209	0	0	0.294302	NO BLAST HIT	29	1.00462	0.265777	0	0	0.200553
XLOC_000421	-	contig02825:13-874	-	2.22179	1.34087	0	0	0.105261	NO BLAST HIT	14	0.524231	1.20719	0	0	0.0717303
XLOC_000427	-	contig02849:0-828	-	35.0104	24.4543	1.78168	0	0.296507	NO BLAST HIT	13	8.2607	22.0163	2.22995	0	0.202055
XLOC_000428	-	contig02854:0-850	-	13.6207	4.92113	2.883	3.63365	23.2349	NO BLAST HIT	16	3.2138	4.43051	3.60836	3.51999	15.8335
XLOC_000477	-	contig03031:0-656	-	41.6824	22.8279	7.67742	1.4203	0.16638	NO BLAST HIT	10	9.83496	20.552	9.60905	1.37587	0.11338
XLOC_000543	-	contig03266:0-499	-	45.9447	17.7573	12.7612	9.73779	71.6264	NO BLAST HIT	11	10.8406	15.9869	15.9719	9.43318	48.81
XLOC_000555	-	scaffold00001:290284-293314	-	2.07852	1.73577	0.115072	0	0.0117317	NO BLAST HIT	53	0.490427	1.56272	0.144024	0	0.00799459
XLOC_000572	-	scaffold00001:849388-852691	-	6.91068	4.60566	2.25999	2.76917	3.88545	NO BLAST HIT	44	1.63057	4.14649	2.8286	2.68255	2.64775
XLOC_000786	-	scaffold00001:6400200-6403926	-	5.81311	4.16928	0.989208	1.20775	3.89621	NO BLAST HIT	68	1.3716	3.75361	1.23809	1.16997	2.65508
XLOC_001060	-	scaffold00001:2754042-2757932	-	7.80798	4.84713	0.641668	1.23346	5.53721	NO BLAST HIT	60	1.84229	4.36388	0.803111	1.19488	3.77334
XLOC_001366	-	scaffold00001:11349171-11360810	-	14.7	14.6835	7.3511	4.13303	11.8937	NO BLAST HIT	204	3.46846	13.2196	9.20063	4.00374	8.10499
XLOC_001512	-	scaffold00002:3810079-3811419	-	1.11022	0.214678	0	0	0.0368032	NO BLAST HIT	20	0.261956	0.193275	0	0	0.0250796
XLOC_002397	-	scaffold00003:2594334-2595387	-	1.84796	0.343985	0	0	0.272964	NO BLAST HIT	21	0.436026	0.309691	0	0	0.186012
XLOC_002599	-	scaffold00004:2842616-2843900	-	1.14762	0.424594	0	0	0.0236955	NO BLAST HIT	19	0.270781	0.382263	0	0	0.0161473
XLOC_003334	-	scaffold00006:995726-998342	-	5.80803	6.15525	1.10155	1.72872	3.3521	NO BLAST HIT	48	1.3704	5.54159	1.3787	1.67464	2.2843
XLOC_003684	-	scaffold00007:1778618-1790352	-	21.8947	17.5924	1.9366	0.525489	1.98154	WD domain, G-beta repeat-containing protein	NA	5.16605	15.8385	2.42385	0.509051	1.35032
XLOC_004044	-	scaffold00008:2566341-2570180	-	6.45972	6.31978	0.777343	0.108414	0.0221124	NO BLAST HIT	75	1.52417	5.68971	0.972922	0.105023	0.0150685
XLOC_004282	-	scaffold00009:825524-826365	-	0.942205	0.269447	0	0	0.0239384	NO BLAST HIT	18	0.222313	0.242584	0	0	0.0163129
XLOC_005184	-	scaffold00012:1856500-1856969	-	1.98001	0.658573	0	0	0.111154	NO BLAST HIT	7	0.467183	0.592915	0	0	0.0757461
XLOC_005441	-	scaffold00013:2310685-2315089	-	19.1739	20.9264	6.12512	6.13887	17.5901	NO BLAST HIT	70	4.52408	18.8401	7.66619	5.94684	11.9868
XLOC_005686	-	scaffold00015:2553-4626	-	2.99661	0.555552	0.174921	0	0.0307522	NO BLAST HIT	44	0.70705	0.500165	0.218931	0	0.0209561
XLOC_005697	-	scaffold00015:361833-362988	-	36.2333	67.6908	5.65868	0.86898	0.354696	NO BLAST HIT	15	8.54924	60.9422	7.0824	0.841797	0.241708
XLOC_006203	-	scaffold00017:1079662-1081382	-	2.15615	0.684826	0	0	0.0089048	NO BLAST HIT	27	0.508743	0.616551	0	0	0.00606819
XLOC_006863	-	scaffold00021:1818238-1819454	-	40.1837	27.6008	1.3384	0	0.0271238	NO BLAST HIT	20	9.48134	24.8491	1.67514	0	0.0184836
XLOC_006864	-	scaffold00021:1819582-1820699	-	30.4178	19.7609	1.17657	0	0.0703723	NO BLAST HIT	18	7.17708	17.7908	1.47259	0	0.0479553
XLOC_006935	-	scaffold00021:1445167-1449607	-	9.85937	4.4094	0.335503	0	0.0130793	NO BLAST HIT	73	2.32632	3.96979	0.419915	0	0.00891291
XLOC_007003	-	scaffold00022:1015727-1017540	-	3.57155	1.20719	0.404905	0.165441	0.0315269	hypothetical protein HHA_233780	NA	0.842707	1.08684	0.506779	0.160266	0.0214841
XLOC_007242	-	scaffold00023:1053491-1056799	-	2.44627	2.05902	0.308261	0	4.49938	NO BLAST HIT	57	0.577197	1.85374	0.385819	0	3.06611
XLOC_007785	-	scaffold00027:1071653-1072851	-	1.59798	0.465706	0	0	0.0494375	NO BLAST HIT	17	0.377043	0.419276	0	0	0.0336893
XLOC_008322	-	scaffold00032:607061-619681	-	3.90414	3.98607	0.690127	0.932638	7.36973	NO BLAST HIT	177	0.921182	3.58867	0.863762	0.903464	5.02212
XLOC_008416	-	scaffold00033:1004529-1008857	-	2.62087	1.05722	0.540358	0.285994	0.0459766	NO BLAST HIT	68	0.618394	0.951818	0.676311	0.277048	0.0313308
XLOC_008807	-	scaffold00040:427-2477	-	9.06923	8.93873	2.04191	0.314366	0.0811939	NO BLAST HIT	36	2.13988	8.04756	2.55565	0.304532	0.0553297
XLOC_008996	-	scaffold00045:124880-126257	-	22.7234	12.8231	9.07539	9.39613	11.0262	NO BLAST HIT	25	5.36158	11.5447	11.3587	9.10221	7.51383
XLOC_009036	-	scaffold00046:117237-127067	-	3.96256	3.32377	0.963301	0.909481	2.11852	NO BLAST HIT	169	0.934966	2.9924	1.20567	0.881032	1.44367
XLOC_009236	-	scaffold00104:2928-4208	-	28.9087	31.6917	2.73433	0.515909	0.233637	NO BLAST HIT	23	6.82101	28.5321	3.42228	0.499771	0.159212
XLOC_009259	-	scaffold00135:2080-2732	-	1.1692	1.01203	0	0	0.145741	NO BLAST HIT	10	0.275873	0.911133	0	0	0.0993155
XLOC_000482	SN3_ctg3039_00005	contig03039:6-649	hypothetical protien	1230.86	242.589	72.6501	7.62024	5.37745	--NO BLAST HIT--	8	290.421	218.404	90.9288	7.38187	3.66447
XLOC_000560	SN3_00100155	scaffold00001:471798-480306	nuclear family protein	9.01655	4.13475	2.74619	2.11984	4.35671	ref|XP_009167587.1|hypothetical protein T265_04559 [Opisthorchis viverrini]	NA	2.12745	3.72253	3.43713	2.05353	2.96889
XLOC_000584	SN3_00100355	scaffold00001:1185811-1213841	ice family protease p20 domain-containing protein	9.45421	3.69625	2.55655	4.79791	16.4066	ref|XP_008887172.1|ICE family protease (caspase) p20 domain-containing protein [Hammondia hammondi]	NA	2.23072	3.32774	3.19977	4.64783	11.1803
XLOC_000604	SN3_00100605	scaffold00001:2009784-2016911	microsomal signal peptidase domain-containing protein	31.3801	15.9887	16.2263	14.8549	18.4039	ref|XP_008888478.1|microsomal signal peptidase (spc12) domain-containing protein [Hammondia hammondi]	NA	7.40413	14.3947	20.3088	14.3902	12.5414
XLOC_000643	SN3_00100895	scaffold00001:2850095-2877594	endonuclease exonuclease phosphatase family protein	10.3998	5.28547	3.99138	4.85883	9.38156	ref|XP_008882482.1|endonuclease/exonuclease/phosphatase family protein [Hammondia hammondi]	NA	2.45383	4.75852	4.99561	4.70684	6.39308
XLOC_000675	SN3_00101170	scaffold00001:3563884-3576555	hypothetical protein TGMAS_201740	56.2828	19.2856	2.14856	1.11011	27.3826	hypothetical protein HHA_201740	NA	13.2799	17.3629	2.68913	1.07538	18.6599
XLOC_000705	SN3_00101440	scaffold00001:4345398-4367036	nad nadp octopine nopaline alpha-helical domain-containing protein	217.209	56.503	18.8774	38.0845	153.694	ref|XP_008889180.1|NAD/NADP octopine/nopaline dehydrogenase, alpha-helical domain-containing protein [Hammondia hammondi]	NA	51.2504	50.8698	23.6269	36.8932	104.735
XLOC_000767	SN3_00101910	scaffold00001:5916778-5938307	hypothetical protien	827.487	245.387	44.8021	3.92705	2.47061	--NO BLAST HIT--	338	195.246	220.923	56.0743	3.80421	1.6836
XLOC_000789	SN3_00102120	scaffold00001:6466783-6498477	calcium proton exchanger	18.5083	8.46173	6.05845	6.89012	10.4551	ref|XP_008886901.1|manganese resistance 1 protein, putative [Hammondia hammondi]	NA	4.36703	7.61812	7.58275	6.67459	7.12465
XLOC_000936	SN3_00103460	scaffold00001:10751473-10777277	hypothetical protien	7.43094	3.11772	0.432616	0.0961864	5.98375	--NO BLAST HIT--	386	1.75333	2.80689	0.541462	0.0931776	4.07764
XLOC_001049	SN3_00100775	scaffold00001:2446610-2473793	ulk kinase	21.5773	10.3505	2.73976	4.90721	17.294	ref|XP_008885524.1|ULK kinase [Hammondia hammondi], death asociated protein kinase	NA	5.09116	9.31858	3.42908	4.75371	11.785
XLOC_001145	SN3_00101655	scaffold00001:5233614-5273504	hypothetical protein TGMAS_246190	13.3215	6.84609	3.35547	4.23721	13.998	hypothetical protein HHA_246190	NA	3.14321	6.16355	4.1997	4.10467	9.53896
XLOC_001160	SN3_00101825	scaffold00001:5664604-5717592	kinesin heavy	25.6894	12.6097	1.6876	1.3848	38.4841	ref|XP_008882660.1|kinesin heavy chain, putative [Hammondia hammondi]	NA	6.06141	11.3525	2.1122	1.34148	26.2251
XLOC_001161	SN3_00101830	scaffold00001:5721631-5742343	gdp-fucose protein o-fucosyltransferase	22.2165	9.87829	5.32538	7.93416	18.2544	ref|XP_008882659.1|hypothetical protein HHA_273550 [Hammondia hammondi]	NA	5.24198	8.89345	6.66524	7.68597	12.4395
XLOC_001188	SN3_00102095	scaffold00001:6375420-6400129	upf0550 protein	11.6389	6.35808	4.18149	5.45207	9.39794	ref|XP_008886895.1|hypothetical protein HHA_207960 [Hammondia hammondi], vacoular fusion protein	NA	2.7462	5.7242	5.23355	5.28152	6.40424
XLOC_001199	SN3_00102200	scaffold00001:6688674-6719397	transmembrane protein	80.587	35.0216	22.6337	31.1746	66.6802	ref|XP_008886904.1|GCC2 and GCC3 domain-containing protein [Hammondia hammondi]	NA	19.0145	31.53	28.3283	30.1994	45.4394
XLOC_001277	SN3_00102965	scaffold00001:9212922-9251013	zinc finger (ccch type) motif-containing protein	42.534	18.2304	4.96769	4.13554	32.0955	ref|XP_008888507.1|zinc finger (CCCH type) motif-containing protein [Hammondia hammondi]	NA	10.0359	16.4129	6.21755	4.00618	21.8715
XLOC_001297	SN3_00103095	scaffold00001:9690939-9711047	transmembrane protein	407.422	127.315	23.3311	3.21777	10.2347	ref|XP_008885977.1|hypothetical protein HHA_304500 [Hammondia hammondi]	NA	96.1312	114.622	29.2012	3.11711	6.97446
XLOC_001311	SN3_00103225	scaffold00001:9981298-9991457	mitotic checkpoint prcc-carboxy-term protein	25.8626	14.0819	10.2444	10.0857	14.3833	hypothetical protein HHA_227270	NA	6.10228	12.678	12.8219	9.77021	9.80153
XLOC_001320	SN3_00103280	scaffold00001:10159098-10166755	transmembrane protein	2.46488	0.896054	0.301123	0.0839109	0.0509244	--NO BLAST HIT--	128	0.581588	0.80672	0.376885	0.0812861	0.0347025
XLOC_001333	SN3_00103365	scaffold00001:10443032-10471601	tbc domain-containing protein	10.6334	4.68269	2.5331	2.50627	6.34756	TBC1 domain family member 14	NA	2.50895	4.21584	3.17042	2.42787	4.32556
XLOC_001341	SN3_00103410	scaffold00001:10584114-10601416	cdp-alcohol phosphatidyltransferase superfamily protein	87.4081	34.7297	17.7149	20.6417	54.4624	ref|XP_008883234.1|CDP-alcohol phosphatidyltransferase superfamily protein [Hammondia hammondi]	NA	20.6239	31.2672	22.1719	19.996	37.1135
XLOC_001353	SN3_00103500	scaffold00001:10889063-10907141	rna 2 - tpt1 family protein	9.03679	3.81946	0.965666	0.927673	6.70712	ref|XP_009802119.1|PREDICTED: putative tRNA 2'-phosphotransferase [Nicotiana sylvestris]	NA	2.13223	3.43867	1.20863	0.898654	4.57058
XLOC_001400	SN3_00200200	scaffold00002:711621-719156	hypothetical protein TGME49_097130	102.698	37.9882	21.5229	18.2983	61.107	hypothetical protein HHA_297130	NA	24.2316	34.2009	26.938	17.7259	41.6415
XLOC_001481	SN3_00200950	scaffold00002:3052899-3058759	cral trio domain-containing protein	79.4958	31.7322	6.39218	0.440299	51.3792	ref|XP_006680000.1|hypothetical protein BATDEDRAFT_35437 [Batrachochytrium dendrobatidis JAM81]	NA	18.757	28.5686	8.00044	0.426526	35.0125
XLOC_001506	SN3_00201125	scaffold00002:3704855-3741421	ap2 domain transcription factor ap2iii-2	21.4018	6.05797	3.22444	7.42865	33.602	ref|XP_008884958.1|AP2 domain transcription factor AP2III-2 [Hammondia hammondi]	NA	5.04975	5.45401	4.03571	7.19627	22.8981
XLOC_001578	SN3_00201690	scaffold00002:5537831-5572067	transcription regulatory protein	14.0659	6.43992	4.6901	5.14444	8.17847	ref|XP_008887116.1|SWI2/SNF2 Brahma-like putative [Hammondia hammondi]	NA	3.31885	5.79788	5.87012	4.98352	5.57323
XLOC_001638	SN3_00202175	scaffold00002:7249601-7268849	conserved hypothetical protein	30.1287	9.52517	1.78094	1.41178	25.5606	hypothetical protein HHA_312580	NA	7.10886	8.57554	2.22902	1.36762	17.4183
XLOC_001691	SN3_00202575	scaffold00002:8604049-8624030	#NAME?	27.3059	14.2386	10.0635	11.8419	16.0423	ref|XP_008888574.1|hypothetical protein HHA_252380 [Hammondia hammondi]	NA	6.44283	12.819	12.5955	11.4715	10.9321
XLOC_001712	SN3_00202720	scaffold00002:8973526-9004270	conserved hypothetical protein	11.5609	4.41471	2.09047	2.34308	7.91849	--NO BLAST HIT--	420	2.72779	3.97457	2.61643	2.26979	5.39607
XLOC_001839	SN3_00200855	scaffold00002:2764326-2790106	3 5 -cyclic nucleotide phosphodiesterase domain-containing protein	37.4633	15.0176	7.28926	10.083	33.8779	ref|XP_008884542.1|3'5'-cyclic nucleotide phosphodiesterase domain-containing protein [Hammondia hammondi]	NA	8.83946	13.5204	9.12323	9.76759	23.0862
XLOC_001848	SN3_00200915,(SN3_00200925)	scaffold00002:2950910-3015124	-	282.947	95.773	20.5342	17.3614	141.453	ref|XP_008883760.1|microneme protein MIC15 [Hammondia hammondi]	NA	66.7613	86.2247	25.7006	16.8183	96.3934
XLOC_001883	SN3_00201225	scaffold00002:4062850-4093554	transmembrane protein	40.9999	16.1358	14.9284	16.7894	22.5793	ref|XP_008882198.1|hypothetical protein HHA_228630 [Hammondia hammondi], stromal cell derived factor 2 like protein	NA	9.67392	14.5271	18.6844	16.2642	15.3867
XLOC_002009	SN3_00202200	scaffold00002:7349870-7384054	anonymous antigen-	187.847	78.4251	27.625	20.8014	127.995	anonymous antigen-1, putative	NA	44.3225	70.6063	34.5754	20.1507	87.2224
XLOC_002049	SN3_00202485-add	scaffold00002:8281848-8307308	-	80.2981	30.7822	16.5789	27.6485	35.9778	hypothetical protein HHA_272520	NA	18.9463	27.7133	20.7501	26.7836	24.5171
XLOC_002058	SN3_00202570	scaffold00002:8591235-8597875	hypothetical protien	2.054	0.554042	0.139854	0.0878244	2.55903	--NO BLAST HIT--	100	0.484641	0.498805	0.175041	0.0850772	1.74386
XLOC_002126	SN3_00300335,(SN3_00300340,SN3_00300345, SN3_00300350, SN3_00300355)	scaffold00003:1040616-1063535	-	112.996	36.0942	19.8087	21.8515	75.64	--NO BLAST HIT--	344	26.6614	32.4957	24.7925	21.168	51.545
XLOC_002128	SN3_00300365	scaffold00003:1088144-1115532	adaptin n terminal region domain-containing protein	10.2755	4.47983	2.54661	2.75195	11.6054	ref|XP_008886237.1|adaptin n terminal region domain-containing protein [Hammondia hammondi], AP2 complex subunit alpha-1 like	NA	2.4245	4.0332	3.18733	2.66587	7.90852
XLOC_002170	SN3_00300740, (SN3_00300745, SN3_00300750)	scaffold00003:2230570-2248168	-	37.4156	18.135	12.0341	15.5063	21.5658	--NO BLAST HIT--	305	8.82821	16.327	15.0619	15.0212	14.6961
XLOC_002174	SN3_00300795	scaffold00003:2349046-2367468	hypothetical protein TGP89_291150	19.7638	4.87489	2.16868	1.79299	12.4114	ref|XP_008889242.1|hypothetical protein HHA_291150 [Hammondia hammondi]	NA	4.66327	4.38888	2.71432	1.7369	8.45777
XLOC_002187	SN3_00300930	scaffold00003:2844320-2868760	conserved hypothetical protein	15.0978	8.17661	3.43507	5.20946	10.325	ref|XP_008883442.1|hypothetical protein HHA_315080 [Hammondia hammondi]	NA	3.56232	7.36142	4.29933	5.0465	7.03599
XLOC_002233	SN3_00301310	scaffold00003:4063101-4083131	protein-tyrosine-phosphatase	11.5552	5.41956	4.69446	6.01736	7.11663	ref|XP_008882946.1|protein-tyrosine-phosphatase [Hammondia hammondi]	NA	2.72645	4.87924	5.87558	5.82913	4.84964
XLOC_002236	SN3_00301335	scaffold00003:4128465-4161170	conserved hypothetical protein	6.72082	2.56057	0.554429	0.569693	6.26932	hypothetical protein HHA_261370	NA	1.58578	2.30529	0.693923	0.551872	4.27224
XLOC_002240	SN3_00301375	scaffold00003:4290552-4346263	kringle domain-containing protein	154.57	51.0945	12.5315	14.4014	131.869	ref|XP_008818149.1|hypothetical protein C922_04344 [Plasmodium inui San Antonio 1]	NA	36.4708	46.0005	15.6844	13.9509	89.8624
XLOC_002246	SN3_00301450	scaffold00003:4618319-4638885	transport protein sec24	25.9324	12.8513	11.6543	13.5125	16.787	ref|XP_008888723.1|transport protein Sec24, putative [Hammondia hammondi]	NA	6.11875	11.5701	14.5865	13.0898	11.4395
XLOC_002286	SN3_00301745,(SN3_00301750)	scaffold00003:5710425-5779039	-	26.9531	6.39673	1.75418	2.87908	16.7209	regulator of chromosome condensation (RCC1) repeat-containing protein	NA	6.35958	5.75899	2.19553	2.78902	11.3945
XLOC_002390	SN3_00300825	scaffold00003:2499195-2524974	hypothetical protien	9.95894	3.32152	1.16795	1.82638	17.1953	--NO BLAST HIT--	424	2.34981	2.99037	1.4618	1.76925	11.7178
XLOC_002426	SN3_00301145,(SN3_00301150)	scaffold00003:3568956-3575074	-	38.3718	17.4935	14.7169	13.8467	23.1012	ref|XP_008884781.1|hypothetical protein HHA_294220 [Hammondia hammondi], methionyl aminopeptidase	NA	9.05382	15.7494	18.4197	13.4136	15.7424
XLOC_002471	SN3_00301580	scaffold00003:5015605-5026593	apicomplexan specific coiled coil protein	64.7306	27.7259	8.03694	11.2551	90.9795	hypothetical protein HHA_269330	NA	15.2732	24.9617	10.059	10.903	61.9982
XLOC_002519	SN3_00400165	scaffold00004:441006-463743	hypothetical protein TGP89_281960	30.0826	10.8299	2.49803	7.69295	35.6818	hypothetical protein HHA_281960	NA	7.09799	9.75019	3.12653	7.45231	24.3154
XLOC_002586	SN3_00400670	scaffold00004:2364921-2381124	conserved plasmodium protein	64.8687	26.3052	2.68101	0.179287	40.9229	hypothetical protein HHA_263850	NA	15.3058	23.6826	3.35555	0.173679	27.887
XLOC_002633	SN3_00401075	scaffold00004:3941955-3949554	1 family protein	30.4092	14.9435	11.634	11.0984	17.3517	pleckstrin homology domain-containing family A member 6	NA	7.17505	13.4537	14.5611	10.7512	11.8243
XLOC_002778	SN3_00400590	scaffold00004:2020245-2035504	hypothetical protein NCLIV_008170	90.4911	28.4753	5.17611	2.68412	48.6131	hypothetical protein HHA_253820	NA	21.3514	25.6364	6.47841	2.60016	33.1275
XLOC_002799	SN3_00400730	scaffold00004:2573783-2604880	abc1 family protein	18.423	7.6768	2.84355	2.56019	10.8986	ref|XP_008817520.1|Atypical/ABC1 protein kinase [Plasmodium inui San Antonio 1]	NA	4.34691	6.91144	3.55898	2.4801	7.42687
XLOC_002810	SN3_00400815	scaffold00004:2889749-2948653	phospholipid-translocating p-type flippase subfamily protein	43.3061	15.8027	6.2635	14.6219	29.6444	ref|XP_008883654.1|phospholipid-translocating P-type ATPase, flippase subfamily protein [Hammondia hammondi]	NA	10.2181	14.2272	7.83939	14.1645	20.2012
XLOC_002898	SN3_00401525	scaffold00004:5522804-5565181	tyrosine kinase-like protein	18.0452	9.20596	5.61787	8.37154	13.2575	ref|XP_008815522.1|serine/threonine protein kinase [Plasmodium inui San Antonio 1]	NA	4.25776	8.28815	7.03132	8.10967	9.03435
XLOC_002925	SN3_00500105	scaffold00005:370265-375840	actin depolymerizing factor adf	1312.33	394.153	125.581	276.205	1602.73	ref|XP_008887963.1|actin depolymerizing factor ADF [Hammondia hammondi]	NA	309.644	354.857	157.177	267.565	1092.18
XLOC_002943	SN3_00500265,(SN3_00500270,SN3_00500275)	scaffold00005:967250-992353	-	78.4253	31.8708	25.2117	23.3124	46.9995	--NO BLAST HIT--	416	18.5044	28.6934	31.5549	22.5832	32.0279
XLOC_002982	SN3_00500625	scaffold00005:2105038-2122040	hypothetical protien	45.0307	14.895	9.81076	13.3667	27.0821	ref|XP_008885440.1|hypothetical protein HHA_237045 [Hammondia hammondi]	NA	10.625	13.41	12.2791	12.9486	18.4552
XLOC_003077	SN3_00501430	scaffold00005:4990656-5023694	formin frm2	11.1491	5.84525	3.78767	4.03286	6.66323	ref|XP_007329195.1|hypothetical protein AGABI1DRAFT_119949 [Agaricus bisporus var. burnettii JB137-S8], FH2 domain containing protein	NA	2.63063	5.26249	4.74064	3.90671	4.54067
XLOC_003102	SN3_00500100	scaffold00005:348274-362884	hypothetical protien	55.9401	27.1738	20.3051	11.5512	30.0841	--NO BLAST HIT--	227	13.1991	24.4646	25.4138	11.1899	20.5009
XLOC_003236	SN3_00501010	scaffold00005:3498021-3528691	transmembrane amino acid transporter	45.593	19.2983	7.48937	5.99995	22.7648	ref|XP_008886515.1|hypothetical protein HHA_309910 [Hammondia hammondi]	NA	10.7577	17.3743	9.37369	5.81227	15.5131
XLOC_003435	SN3_00601050,(SN3_00601055)	scaffold00006:3730662-3753135	-	17.6382	5.53638	0.695791	0.15471	9.5793	hypothetical protein HHA_224700	NA	4.16173	4.98442	0.870851	0.149871	6.52783
XLOC_003519	SN3_00600440	scaffold00006:1555478-1593411	phd-finger domain-containing protein	27.0281	13.9849	8.20633	12.4766	14.5985	ref|XP_008881637.1|PHD-finger domain-containing protein [Hammondia hammondi]	NA	6.37728	12.5906	10.271	12.0863	9.94818
XLOC_003608	SN3_00601180	scaffold00006:4236525-4246952	facilitative glucose transporter gt1	120.482	38.3871	42.6908	28.987	82.5401	ref|XP_008885368.1|facilitative glucose transporter GT1 [Hammondia hammondi]	NA	28.4277	34.56	53.4318	28.0803	56.2471
XLOC_003690	SN3_00700660	scaffold00007:1815747-1833609	hypothetical protein TGP89_201900B, partial	14.9283	7.90953	4.22223	4.32746	9.43253	hypothetical protein HHA_201900	NA	3.52233	7.12097	5.28454	4.19209	6.42782
XLOC_003703	SN3_00700800	scaffold00007:2354944-2379541	wd g-beta repeat-containing protein	8.09635	4.31912	2.40069	3.31719	6.43248	ref|XP_007837687.1|hypothetical protein PFICI_10915 [Pestalotiopsis fici W106-1]	NA	1.91033	3.88851	3.0047	3.21342	4.38343
XLOC_003725	SN3_00700940	scaffold00007:2920652-2953941	transmembrane protein	8.57448	3.89639	1.81996	2.62541	6.30018	hypothetical protein HHA_293320	NA	2.02315	3.50793	2.27786	2.54328	4.29327
XLOC_003828	SN3_00700450	scaffold00007:1227617-1234323	sec61beta family protein	151.337	68.9414	62.6542	80.3165	92.3091	ref|XP_008885333.1|Sec61beta family protein [Hammondia hammondi]	NA	35.708	62.0681	78.4179	77.8041	62.9042
XLOC_003972	SN3_00800270	scaffold00008:859989-877852	17 kda surface antigen	52.8075	20.7953	4.50029	5.30168	59.7165	ref|XP_008883889.1|hypothetical protein HHA_248740 [Hammondia hammondi]	NA	12.4599	18.7221	5.63256	5.13584	40.6939
XLOC_003990	SN3_00800425	scaffold00008:1394548-1437045	dead deah box helicase domain-containing protein	11.9978	5.00811	4.5701	3.70113	3.8886	ref|XP_008886859.1|DEAD/DEAH box helicase domain-containing protein [Hammondia hammondi]	NA	2.83088	4.50881	5.71993	3.58535	2.64989
XLOC_004093	SN3_00801125	scaffold00008:3833900-3874095	phosphatidylinositol-4-phosphate 5-kinase	24.5658	8.80853	1.22195	0.911096	14.0746	ref|XP_008883673.1|phosphatidylinositol-4-phosphate 5-Kinase [Hammondia hammondi]	NA	5.7963	7.93034	1.52939	0.882596	9.59116
XLOC_004113	SN3_00800085	scaffold00008:372149-396585	px domain protein	6.73622	2.57784	1.47655	1.51262	4.56042	ref|XP_008882870.1|hypothetical protein HHA_262460 [Hammondia hammondi]	NA	1.58941	2.32084	1.84805	1.4653	3.10771
XLOC_004231	SN3_00801035	scaffold00008:3480459-3501706	family protein	117.729	43.8251	30.2216	34.4782	57.7146	ref|XP_008885854.1|ThiF family protein [Hammondia hammondi]	NA	27.7782	39.4559	37.8253	33.3997	39.3297
XLOC_004302	SN3_00900340	scaffold00009:1306170-1311933	conserved plasmodium protein	59.7327	23.5752	8.96967	9.46306	36.7681	hypothetical protein HHA_315710	NA	14.0939	21.2248	11.2264	9.16705	25.0557
XLOC_004355	SN3_00900770	scaffold00009:2814585-2892102	cullin 3	14.692	5.87619	3.36731	4.65723	7.23153	ref|XP_008884472.1|cullin 3, putative [Hammondia hammondi]	NA	3.46658	5.29035	4.21452	4.51155	4.92794
XLOC_004399	SN3_00900050	scaffold00009:196977-222399	replication termination factor 2	67.1146	34.1017	19.3519	18.8966	22.8772	ref|XP_008887892.1|hypothetical protein HHA_292160 [Hammondia hammondi]	NA	15.8357	30.7018	24.2208	18.3055	15.5897
XLOC_004427	SN3_00900295	scaffold00009:1146526-1156061	conserved hypothetical protein	130.629	62.0129	56.8379	54.8251	77.9464	hypothetical protein HHA_314450	NA	30.8219	55.8304	71.1382	53.1101	53.1167
XLOC_004431	SN3_00900330	scaffold00009:1226397-1249646	heat repeat-containing protein	26.6212	12.6839	8.37147	8.89814	16.1524	ref|XP_008601435.1|protein phosphatase PP2A regulatory subunit A [Beauveria bassiana ARSEF 2860]	NA	6.28127	11.4193	10.4777	8.6198	11.0071
XLOC_004621	SN3_01000765	scaffold00010:2615532-2632083	mannose-1-phosphate guanyltransferase	14.6126	6.62224	4.63518	5.00648	11.357	ref|XP_008883202.1|GDP-D-mannose pyrophosphorylase [Hammondia hammondi]	NA	3.44784	5.96202	5.80139	4.84987	7.73925
XLOC_004694	SN3_01000435,(SN3_01000440,SN3_01000445,SN3_01000450)	scaffold00010:1606565-1626233	-	30.9424	12.4417	4.36923	6.40893	21.0324	--NO BLAST HIT--	285	7.30086	11.2013	5.46852	6.20845	14.3326
XLOC_004789	SN3_01100160	scaffold00011:478225-542579	thrombospondin type 1 domain-containing	9.37806	4.20961	4.39785	4.52001	5.16798	ref|XP_008881730.1|sushi domain (scr repeat) domain-containing protein [Hammondia hammondi]	NA	2.21275	3.78992	5.50434	4.37862	3.52173
XLOC_005034	SN3_01200325	scaffold00012:1069081-1079831	endoplasmic reticulum	48.22	23.359	14.7158	12.3298	42.7297	ref|XP_008888374.1|endoplasmic reticulum oxidoreductin, putative [Hammondia hammondi]	NA	11.3775	21.0302	18.4183	11.9441	29.1182
XLOC_005036	SN3_01200330	scaffold00012:1084824-1090479	cysteine desulfurase selenocysteine lyase family plp dependent transferase superfamily protein	40.7087	15.1892	14.2211	13.7516	24.6886	ref|XP_008888378.1|cysteine desulfurase/selenocysteine lyase family PLP dependent transferase superfamily protein [Hammondia hammondi]	NA	9.60522	13.6749	17.7991	13.3214	16.8241
XLOC_005059	SN3_01200515	scaffold00012:1858916-1907021	heat repeat-containing protein	26.4297	10.7144	6.17815	6.84121	10.6031	ref|XP_008625781.1|hypothetical protein YYE_03914 [Plasmodium vinckei vinckei], oocyte-specific histone RNA stem-loop-binding protein 2-like	NA	6.23609	9.6462	7.73256	6.62721	7.2255
XLOC_005175	SN3_01200416	scaffold00012:1531395-1555795	surface antigen 1	3985.73	842.83	81.6036	3.29852	948.883	--NO BLAST HIT--	416	940.433	758.802	102.135	3.19534	646.618
XLOC_005258	SN3_01300225	scaffold00013:658714-667463	hypothetical protien	11.5373	3.21532	1.48799	2.39539	7.44736	--NO BLAST HIT--	124	2.72223	2.89476	1.86237	2.32046	5.07502
XLOC_005259	SN3_01300230	scaffold00013:667865-687334	hypothetical protein HHA_264900	5.70679	1.79676	0.806451	1.42401	3.82729	hypothetical protein HHA_264900	NA	1.34652	1.61763	1.00935	1.37947	2.60811
XLOC_005362	SN3_01300075	scaffold00013:129882-147942	hypothetical protien	9.2307	4.31308	3.92446	5.03432	5.32324	--NO BLAST HIT--	229	2.17798	3.88308	4.91185	4.87684	3.62753
XLOC_005389	SN3_01300235	scaffold00013:688469-712954	kelch repeat-containing protein	2.19633	0.60038	0.0742266	0.59871	3.45335	kelch repeat-containing protein	NA	0.518224	0.540524	0.0929019	0.579982	2.35329
XLOC_005584	SN3_01400015	scaffold00014:20233-26877	hypothetical protein NCLIV_053490	25.1243	12.3785	9.78564	12.236	16.2517	oocyte-specific histone RNA stem-loop-binding protein 2-like	NA	5.92808	11.1444	12.2477	11.8532	11.0748
XLOC_005604	SN3_01400190	scaffold00014:695567-711226	transmembrane protein	18.5578	8.00113	5.30611	7.48526	13.2014	ref|XP_008889250.1|hypothetical protein HHA_291320 [Hammondia hammondi]	NA	4.37871	7.20344	6.64112	7.25111	8.99612
XLOC_005633	SN3_01400410	scaffold00014:1305683-1321494	apical complex lysine methyltransferase	47.0125	21.0004	9.35136	8.27189	30.5129	ref|XP_008886352.1|apical complex lysine methyltransferase [Hammondia hammondi]	NA	11.0926	18.9067	11.7042	8.01314	20.7931
XLOC_005700	SN3_01500130	scaffold00015:384084-428046	myosin heavy chain	43.3671	18.3183	9.93795	7.91798	32.0468	myosin heavy chain, putative	NA	10.2325	16.492	12.4383	7.6703	21.8384
XLOC_005716	SN3_01500270	scaffold00015:867501-902526	3 5 -cyclic nucleotide phosphodiesterase domain-containing protein	24.9246	9.49786	7.90668	7.00297	17.5739	ref|XP_008884694.1|3'5'-cyclic nucleotide phosphodiesterase domain-containing protein [Hammondia hammondi]	NA	5.88096	8.55095	9.89599	6.78391	11.9758
XLOC_005740	SN3_01500480	scaffold00015:1480499-1513044	p25-alpha family	43.8145	21.3102	5.60452	3.67364	49.5959	ref|XP_008882429.1|DEAD/DEAH box helicase domain-containing protein [Hammondia hammondi]	NA	10.338	19.1856	7.01461	3.55872	33.7972
XLOC_005742	SN3_01500500	scaffold00015:1552779-1565073	dual specificity protein phosphatase	18.8632	10.0495	6.49329	7.3576	11.0126	ref|XP_008888095.1|dual specificity protein phosphatase [Hammondia hammondi]	NA	4.45077	9.04759	8.12699	7.12745	7.50456
XLOC_005778	SN3_01500800	scaffold00015:2523411-2546129	cell-cycle-assocaited protein kinase erk7	29.5724	12.203	5.94275	7.19125	16.8661	ref|XP_008882804.1|cell-cycle-assocaited protein kinase ERK7, putative [Hammondia hammondi]	NA	6.97761	10.9864	7.43794	6.9663	11.4934
XLOC_005801	SN3_01500100, (SN3_01500105, SN3_01500110)	scaffold00015:283857-323941	-	135.515	53.997	11.619	5.07441	136.067	WD domain, G-beta repeat-containing protein	NA	31.9748	48.6136	14.5423	4.91568	92.7231
XLOC_005822	SN3_01500265	scaffold00015:855305-864152	transmembrane domain protein	801.081	148.969	25.4486	1.5729	405.611	ref|XP_008884691.1|hypothetical protein HHA_292960 [Hammondia hammondi]	NA	189.015	134.117	31.8514	1.5237	276.404
XLOC_005935	SN3_01600385	scaffold00016:1317964-1346867	hypothetical protien	18.9265	6.72737	3.83398	2.86069	23.4709	--NO BLAST HIT--	447	4.46571	6.05667	4.7986	2.7712	15.9943
XLOC_005983	SN3_01600010	scaffold00016:69675-80266	hypothetical protein HHA_297810	89.5298	41.3502	43.822	48.1213	55.937	hypothetical protein HHA_297810	NA	21.1246	37.2277	54.8476	46.616	38.1184
XLOC_005985	SN3_01600030	scaffold00016:129885-160367	nucleolar gtp-binding protein 1	12.2931	4.48568	2.9873	2.65774	2.61271	ref|XP_008883092.1|hypothetical protein HHA_259160 [Hammondia hammondi]	NA	2.90056	4.03847	3.7389	2.5746	1.78044
XLOC_006066	SN3_01600670	scaffold00016:2450586-2459912	cell cycle regulator with zn-finger domain-containing protein	220.58	70.2291	13.0622	3.76745	117.435	ref|XP_008888524.1|DHHC zinc finger domain-containing protein [Hammondia hammondi], cell-cycle regulator	NA	52.0458	63.2274	16.3486	3.6496	80.0263
XLOC_006110	SN3_01700250	scaffold00017:1100251-1106137	sft2 family protein	69.815	36.9179	15.0273	16.5549	46.7231	ref|XP_008885242.1|SFT2 family protein [Hammondia hammondi]	NA	16.4728	33.2373	18.8081	16.037	31.8395
XLOC_006111	SN3_01700255	scaffold00017:1109162-1127087	glucosephosphate-mutase gpm2	29.4266	9.81798	2.86252	6.31507	22.9457	ref|XP_008885241.1|glucosephosphate-mutase GPM2 [Hammondia hammondi]	NA	6.9432	8.83915	3.58273	6.11753	15.6364
XLOC_006145	SN3_01700520	scaffold00017:2106540-2117847	virulent strain associated related partial	76.1705	39.669	4.45495	0.246329	75.5034	hypothetical protein HHA_264430	NA	17.9724	35.7141	5.57581	0.238624	51.4519
XLOC_006158	SN3_01700620	scaffold00017:2475877-2492315	cell cycle regulator with zn-finger domain-containing protein	2.24524	0.453574	0.347789	0.579039	1.04811	ref|XP_008888593.1|cell cycle regulator with zn-finger domain-containing protein [Hammondia hammondi]	NA	0.529764	0.408354	0.435292	0.560926	0.714237
XLOC_006301	SN3_01800345	scaffold00018:1037010-1093284	hypothetical protien	17.6049	6.09315	0.855298	0.247643	35.4787	ref|XP_008883430.1|CAM kinase, SNF1 family [Hammondia hammondi]	NA	4.15388	5.48568	1.07049	0.239896	24.177
XLOC_006318	SN3_01800500, (SN3_01800505, SN3_01800510)	scaffold00018:1574589-1615754	-	13.0938	6.18964	3.27173	3.10786	6.72118	--NO BLAST HIT--	572	3.08948	5.57255	4.09489	3.01064	4.58016
XLOC_006329	SN3_01800590	scaffold00018:1854213-1880413	hypothetical protien	78.384	33.0976	4.34651	0.816735	49.4141	--NO BLAST HIT--	455	18.4947	29.7979	5.44009	0.791187	33.6733
XLOC_006363	SN3_01800075	scaffold00018:322936-332049	morn repeat-containing protein	23.6565	10.4919	8.93028	10.5597	21.8944	ref|XP_008883671.1|phosphatidylinositol-4-phosphate 5-kinase, putative [Hammondia hammondi]	NA	5.58175	9.44588	11.1771	10.2294	14.92
XLOC_006370	SN3_01800130	scaffold00018:522300-529412	microneme protein mic1	149.217	57.6654	37.9264	26.3618	90.3413	microneme protein, putative	NA	35.2077	51.9163	47.4686	25.5372	61.5633
XLOC_006422	SN3_01800580	scaffold00018:1829514-1851122	family protein	15.4753	6.31171	3.88269	4.13519	10.7931	ref|XP_008886032.1|prenyltransferase, UbiA family protein [Hammondia hammondi]	NA	3.6514	5.68245	4.85957	4.00584	7.35498
XLOC_006454	SN3_01900020	scaffold00019:44753-67518	zinc c3hc4 type (ring finger) domain-containing protein	60.2669	25.8133	7.17259	12.241	86.1671	ref|XP_008887875.1|zinc finger, C3HC4 type (RING finger) domain-containing protein [Hammondia hammondi]	NA	14.22	23.2398	8.9772	11.8581	58.7187
XLOC_006555	SN3_01900040	scaffold00019:79061-99743	hypothetical protein TGRUB_245640	48.7564	14.7427	4.02209	3.1879	76.7992	hypothetical protein HHA_245640	NA	11.5041	13.2729	5.03404	3.08818	52.335
XLOC_006651	SN3_02000070	scaffold00020:249789-268018	hypothetical protien	24.5807	9.2602	2.48689	1.196	19.315	hypothetical protein HHA_312240	NA	5.79981	8.33698	3.11259	1.15859	13.1622
XLOC_006753	SN3_02000215	scaffold00020:828569-877333	achain crystal structure of wd40 domain from toxoplasma gondii coronin	71.7901	29.9698	15.6809	15.2231	44.7063	ref|XP_008886436.1|coronin, putative [Hammondia hammondi]	NA	16.9389	26.9819	19.6262	14.7469	30.4652
XLOC_006789	SN3_02000510	scaffold00020:1911882-1938711	family sec63 protein	16.6206	5.92342	5.59369	7.53435	9.65609	ref|XP_008882982.1|DnaJ family Sec63 protein [Hammondia hammondi]	NA	3.92163	5.33287	7.00106	7.29867	6.58016
XLOC_006797	SN3_02000605	scaffold00020:2255813-2260726	concanavalin a-like lectin glucanase family protein	520.56	117.436	14.0011	3.61127	353.115	hypothetical protein HHA_218510	NA	122.826	105.728	17.5238	3.49831	240.631
XLOC_006832	SN3_02100240	scaffold00021:863729-877191	hypothetical protien	89.4299	30.2949	8.67191	7.58435	52.4383	--NO BLAST HIT--	220	21.101	27.2746	10.8538	7.3471	35.7342
XLOC_006890	SN3_02100015	scaffold00021:38594-43675	rdx family protein	220.272	99.905	53.0494	69.8835	171.797	Rdx family protein	NA	51.9732	89.9447	66.3966	67.6975	117.071
XLOC_006926	SN3_02100315	scaffold00021:1101719-1145623	wd g-beta repeat-containing protein	25.113	13.1659	7.52445	6.81155	25.4332	ref|XP_008884372.1|myosin H [Hammondia hammondi]	NA	5.92541	11.8533	9.41759	6.59848	17.3315
XLOC_006953	SN3_02100535, (SN3_02100540, SN3_02100545)	scaffold00021:1921477-1935135	-	8.19701	3.30427	2.27562	2.65066	6.30151	kelch repeat protein, putative	NA	1.93408	2.97484	2.84816	2.56774	4.29418
XLOC_006977	SN3_02200035, (SN3_02200040)	scaffold00022:197581-217939	-	147.812	55.9017	52.2182	64.1906	101.258	ref|XP_008885284.1|AP2 domain transcription factor AP2IV-5 [Hammondia hammondi]	NA	34.8762	50.3284	65.3562	62.1827	69.0025
XLOC_007043	SN3_02200005	scaffold00022:34100-45987	hypothetical protien	33.6805	7.53877	1.24702	0.158939	0.0199094	--NO BLAST HIT--	195	7.94691	6.78717	1.56077	0.153967	0.0135673
XLOC_007188	SN3_02300535	scaffold00023:1655257-1667570	serine-rich adhesin for platelets family protein	31.6384	12.8649	9.47953	10.562	21.843	hypothetical protein HHA_205320	NA	7.46508	11.5823	11.8646	10.2316	14.885
XLOC_007208	SN3_02300075	scaffold00023:129137-135126	hypothetical protien	17.0284	4.67132	0.682944	0.937148	14.8604	--NO BLAST HIT--	96	4.01785	4.2056	0.854772	0.907833	10.1266
XLOC_007234	SN3_02300260	scaffold00023:805468-847691	tbc domain-containing protein	24.931	8.28122	3.69536	4.26468	13.1126	ref|XP_008886382.1|TBC domain-containing protein [Hammondia hammondi]	NA	5.88247	7.4556	4.62511	4.13128	8.93561
XLOC_007245	SN3_02300345	scaffold00023:1123131-1137109	cell-cycle-associated protein kinase dyrk	31.3322	12.1486	8.93354	12.2009	29.151	ref|XP_008887390.1|cell-cycle-associated protein kinase DYRK, putative [Hammondia hammondi]	NA	7.39283	10.9374	11.1812	11.8192	19.865
XLOC_007293	SN3_02400015, (SN3_02400020)	scaffold00024:31108-42454	-	46.0459	15.4435	5.38303	3.49422	24.9611	ref|XP_008887072.1|OTU family cysteine protease [Hammondia hammondi]	NA	10.8645	13.9038	6.73739	3.38492	17.0098
XLOC_007372	SN3_02400010	scaffold00024:28372-31036	dynein light chain	4.5691	1.43666	0.168998	0.117217	2.12213	ref|XP_008887071.1|dynein light chain [Hammondia hammondi]	NA	1.07808	1.29343	0.211518	0.11355	1.44613
XLOC_007428	SN3_02400465, (SN3_02400470)	scaffold00024:1572915-1604503	-	48.0789	22.5491	13.8209	16.8216	29.6122	ref|XP_009266845.1|Serine/threonine-protein phosphatase PP2A catalytic subunit [Wallemia ichthyophaga EXF-994]	NA	11.3442	20.301	17.2982	16.2954	20.1793
XLOC_007439	SN3_02400545	scaffold00024:1915379-1940655	amine-terminal region of a tm vesicle-mediated sorter	66.1428	19.67	20.5307	23.7879	36.7244	hypothetical protein HHA_239800	NA	15.6064	17.709	25.6962	23.0438	25.0259
XLOC_007464	SN3_02500160	scaffold00025:404683-412175	ubiquitin-conjugating enzyme subfamily protein	190.942	64.9913	21.9012	18.2943	126.577	ref|XP_008888407.1|ubiquitin-conjugating enzyme subfamily protein [Hammondia hammondi]	NA	45.0528	58.5118	27.4115	17.722	86.2561
XLOC_007468	SN3_02500185	scaffold00025:470478-477373	apical membrane antigen 1 domain-containing protein	56.0935	28.1221	18.8441	24.3149	33.5538	ref|XP_008888398.1|apical membrane antigen 1 domain-containing protein [Hammondia hammondi]	NA	13.2353	25.3184	23.5853	23.5543	22.8653
XLOC_007569	SN3_02500365	scaffold00025:992037-1018028	conserved plasmodium related	15.8004	4.18654	1.01873	0.517074	10.2978	hypothetical protein HHA_209200	NA	3.7281	3.76915	1.27504	0.500899	7.01746
XLOC_007589	SN3_02500540	scaffold00025:1545816-1575211	lem3 cdc50 family protein	14.4262	6.8756	1.9224	2.63438	10.3807	ref|XP_008883778.1|hypothetical protein HHA_247380 [Hammondia hammondi]	NA	3.40386	6.19012	2.40607	2.55197	7.07395
XLOC_007624	SN3_02600125	scaffold00026:538222-573163	zinc c3hc4 type (ring finger) protein	5.25568	2.28632	0.321496	0.0418917	7.36502	putative E3 ubiquitin-protein ligase UNKL-like	NA	1.24008	2.05838	0.402384	0.0405813	5.01891
XLOC_007643	SN3_02600285	scaffold00026:1042952-1056215	hypothetical protein HHA_314415	22.3476	11.8798	9.89994	8.98578	12.3905	hypothetical protein HHA_314415	NA	5.27291	10.6954	12.3908	8.7047	8.44353
XLOC_007726	SN3_02600300	scaffold00026:1102573-1119407	branched-chain alpha-keto acid dehydrogenase e1 component beta	63.1354	26.2847	24.7516	28.5694	48.8079	ref|XP_008883493.1|pyruvate dehydrogenase E1 component, beta subunit, putative [Hammondia hammondi]	NA	14.8968	23.6642	30.9791	27.6757	33.2602
XLOC_007736	SN3_02600385	scaffold00026:1304497-1317499	myosin light chain mlc1	252.189	115.686	60.24	85.5112	197.354	ref|XP_008883220.1|myosin light chain MLC1 [Hammondia hammondi]	NA	59.504	104.152	75.3963	82.8363	134.487
XLOC_007744	SN3_02600455	scaffold00026:1623391-1627667	got1 family protein	31.5094	15.0474	14.1942	17.3597	27.9775	ref|XP_008888146.1|Got1 family protein [Hammondia hammondi]	NA	7.43464	13.5472	17.7654	16.8167	19.0653
XLOC_007748	SN3_02600500	scaffold00026:1773127-1787802	hypothetical protein NCLIV_002350	10.8577	4.77384	2.7148	3.72873	6.93135	ref|XP_008814406.1|hypothetical protein C922_00568 [Plasmodium inui San Antonio 1]	NA	2.56187	4.2979	3.39784	3.61209	4.72338
XLOC_007762	SN3_02700050	scaffold00027:177458-204857	tbc domain-containing protein	10.0133	4.98863	3.33673	3.51236	12.2966	EVI5-like protein	NA	2.36264	4.49128	4.17625	3.40249	8.37954
XLOC_007828	SN3_02700140	scaffold00027:542375-549810	nadh-ubiquinone reductase complex 1 mlrq subunit	402.915	188.422	169.96	207.09	313.331	ref|XP_008884918.1|hypothetical protein HHA_306670 [Hammondia hammondi]	NA	95.0678	169.637	212.722	200.612	213.52
XLOC_007832	SN3_02700175	scaffold00027:616514-679275	conserved hypothetical protein	134.362	50.4105	18.3852	20.968	77.4968	hypothetical protein HHA_265510	NA	31.7027	45.3847	23.0109	20.3121	52.8103
XLOC_007838	SN3_02700225	scaffold00027:924664-933199	transmembrane protein	49.8462	22.9552	14.0175	21.3982	43.0437	ref|XP_008884039.1|hypothetical protein HHA_213746 [Hammondia hammondi]	NA	11.7612	20.6666	17.5443	20.7288	29.3322
XLOC_007992	SN3_02900150	scaffold00029:618609-642722	swi2 snf2 iswi-like sant	35.7789	19.3186	17.8992	18.3591	20.2573	ref|XP_008888482.1|SWI2/SNF2 ISWI-like SANT [Hammondia hammondi]	NA	8.44203	17.3926	22.4026	17.7848	13.8044
XLOC_008037	SN3_02900070	scaffold00029:327054-355034	transmembrane protein	30.2664	15.6029	15.1976	15.7015	27.3158	hypothetical protein HHA_311210	NA	7.14136	14.0473	19.0213	15.2103	18.6144
XLOC_008080	SN3_03000020	scaffold00030:107055-112839	conserved hypothetical protein	128.64	50.4164	37.9327	44.4814	81.0676	hypothetical protein HHA_312160	NA	30.3526	45.39	47.4765	43.09	55.2437
XLOC_008103	SN3_03000165	scaffold00030:691051-700021	nmda receptor glutamate-binding chain	169.336	65.1392	14.8984	23.6208	106.451	ref|XP_008886488.1|nmda receptor glutamate-binding chain [Hammondia hammondi]	NA	39.9548	58.645	18.6468	22.8819	72.5412
XLOC_008215	SN3_03100035	scaffold00031:265128-304921	ap2 domain transcription factor ap2x-5	51.3423	15.4939	5.04367	8.79142	31.9757	AP2 domain transcription factor AP2X-5	NA	12.1142	13.9492	6.31265	8.51642	21.7899
XLOC_008253	SN3_03100345	scaffold00031:1402725-1413079	vacuolar atp synthase subunit b	150.1	59.721	33.8604	39.9374	139.407	ref|XP_008889451.1|vacuolar ATP synthase subunit b, putative [Hammondia hammondi]	NA	35.4161	53.767	42.3796	38.6881	94.9992
XLOC_008285	SN3_03200270	scaffold00032:1041114-1145431	amine-terminal region of a tm vesicle-mediated sorter	13.344	3.48198	1.34403	0.797651	7.91775	hypothetical protein HHA_232080	NA	3.14852	3.13484	1.68219	0.7727	5.39557
XLOC_008314	SN3_03200105	scaffold00032:450114-482425	transmembrane partial	19.6935	8.73817	3.09357	3.43785	11.1015	ref|XP_008885208.1|hypothetical protein HHA_319500 [Hammondia hammondi]	NA	4.64668	7.867	3.87191	3.33031	7.56514
XLOC_008413	SN3_03300265	scaffold00033:932741-955333	armadillo interacting protein	31.2365	10.3383	2.93181	2.95498	18.0532	hypothetical protein HHA_309190	NA	7.37025	9.3076	3.66945	2.86255	12.3024
XLOC_008415	SN3_03300280	scaffold00033:983079-1003966	transducin beta-like protein tbl1	26.987	11.6525	8.20269	9.37153	15.0142	ref|XP_008904897.1|hypothetical protein PPTG_22828 [Phytophthora parasitica INRA-310]	NA	6.36758	10.4908	10.2665	9.07838	10.2315
XLOC_008437	SN3_03400160	scaffold00034:508379-515523	hypothetical protien	10.8998	3.28488	2.25473	0.710229	4.44812	--NO BLAST HIT--	88	2.57181	2.95739	2.82202	0.688012	3.03118
XLOC_008472	SN3_03400205, (SN3_03400210)	scaffold00034:641791-659741	-	106.949	47.1035	33.7613	43.9074	51.8292	ref|XP_008883021.1|ccr4-associated factor family protein [Hammondia hammondi]	NA	25.2346	42.4074	42.2556	42.5339	35.3191
XLOC_008477	SN3_03500010, (SN3_03500015)	scaffold00035:54049-73660	-	12.3538	4.39624	3.00722	2.70409	14.6418	--NO BLAST HIT--	284	2.91488	3.95795	3.76383	2.6195	9.97768
XLOC_008506	SN3_03500185	scaffold00035:572211-576779	hrf1 family protein	29.6095	10.4648	11.4292	12.906	16.2283	ref|XP_008882262.1|Hrf1 family protein [Hammondia hammondi]	NA	6.98636	9.42149	14.3048	12.5023	11.0588
XLOC_008519	SN3_03500020, (SN3_03500025)	scaffold00035:76267-124393	-	73.6735	29.0207	23.7874	24.2656	40.7229	--NO BLAST HIT--	653	17.3833	26.1274	29.7723	23.5065	27.7507
XLOC_008531	SN3_03500165	scaffold00035:507380-528420	hypothetical protien	144.226	56.3802	23.9695	31.6588	89.868	ref|XP_008885966.1|3'5'-cyclic nucleotide phosphodiesterase domain-containing protein [Hammondia hammondi]	NA	34.0301	50.7592	30.0002	30.6685	61.2407
XLOC_008589	SN3_03600100	scaffold00036:231495-244496	hypothetical protein TGME49_053910	15.7824	7.4516	0.480212	0.526059	14.9993	hypothetical protein HHA_253910	NA	3.72386	6.70869	0.601033	0.509603	10.2213
XLOC_008630	SN3_03700105	scaffold00037:405680-427591	ap2 domain transcription factor ap2xii-5	10.1756	5.24626	2.7467	2.42428	6.02684	ref|XP_008883810.1|AP2 domain transcription factor AP2XII-5 [Hammondia hammondi]	NA	2.40093	4.72322	3.43777	2.34845	4.107
XLOC_008633	SN3_03700130	scaffold00037:526921-537196	hypothetical protien	39.1494	15.2413	1.96945	1.06883	23.3617	--NO BLAST HIT--	160	9.2373	13.7218	2.46496	1.0354	15.9199
XLOC_008642	SN3_03700205	scaffold00037:787852-804913	conserved hypothetical protein	82.024	25.4751	12.1513	17.3567	43.2964	hypothetical protein HHA_229640	NA	19.3536	22.9353	15.2086	16.8138	29.5044
XLOC_008731	SN3_03900125-add	scaffold00039:349256-359364	-	16.9231	8.94401	6.68979	7.89604	17.0122	--NO BLAST HIT--	130	3.993	8.05232	8.37293	7.64904	11.593
XLOC_008738	SN3_03900185, (SN3_03900190)	scaffold00039:538445-549793	-	22.8508	9.87791	1.59403	0.0762325	21.2423	--NO BLAST HIT--	173	5.39164	8.89311	1.99509	0.0738479	14.4756
XLOC_008768	SN3_03900155-add	scaffold00039:423478-425592	-	22.8621	8.32068	5.25014	4.66045	10.5707	--NO BLAST HIT--	33	5.39431	7.49113	6.57107	4.51467	7.20342
XLOC_008872	SN3_04100085	scaffold00041:328041-336026	14-3-3 superfamily protein	77.7564	26.1685	10.369	18.4544	99.5357	ref|XP_008882140.1|14-3-3 superfamily protein [Hammondia hammondi]	NA	18.3466	23.5596	12.9778	17.8771	67.8288
XLOC_008883	SN3_04100180	scaffold00041:680770-699047	hypothetical protien	87.8159	26.3376	4.03935	3.67294	60.9926	--NO BLAST HIT--	303	20.7202	23.7118	5.05565	3.55805	41.5635
XLOC_008935	SN3_04300065	scaffold00043:192041-247647	transmembrane protein	26.1987	10.4559	2.62525	2.76672	19.4998	hypothetical protein HHA_249600	NA	6.18158	9.41347	3.28576	2.68017	13.2882
XLOC_000006	-	Sn_small_contig03305:7-480	-	38.508	1.70911	0	0	0.115656	NO BLAST HIT	7	9.08596	1.53872	0	0	0.078814
XLOC_000011	-	Sn_small_contig03320:0-479	-	85.0792	35.6827	20.6024	27.2989	131.052	NO BLAST HIT	6	20.0744	32.1252	25.7859	26.445	89.3056
XLOC_000088	-	Sn_small_contig03759:44-309	-	9.63998	0	0	0	0.225305	NO BLAST HIT	4	2.27455	0	0	0	0.153535
XLOC_000147	-	Sn_small_contig04322:0-261	-	239.388	68.455	45.9102	9.1962	1.92274	NO BLAST HIT	6	56.4836	61.6302	57.4611	8.90853	1.31025
XLOC_000154	-	Sn_small_contig04436:12-249	-	14583	3547.81	461.209	11.5214	7980.24	microneme protein MIC4	NA	3440.86	3194.1	577.249	11.161	5438.15
XLOC_000195	-	Sn_small_contig05029:5-206	-	31.5398	0	0	0	17.8	NO BLAST HIT	3	7.44181	0	0	0	12.1298
XLOC_000268	-	Sn_small_contig06892:0-127	-	14283.5	1524.74	1532.65	504.737	224.207	NO BLAST HIT	3	3370.19	1372.73	1918.26	488.948	152.786
XLOC_000298	-	Sn_small_contig07650:0-102	-	754327	127190	72140.5	177392	395367	NO BLAST HIT	1	177983	114509	90291	171843	269424
XLOC_000327	-	contig02556:6-173	-	64.3305	0	0	0	5.16053	NO BLAST HIT	3	15.1788	0	0	0	3.51665
XLOC_000348	-	contig02620:53-1405	-	105.219	28.739	2.88465	0	0.27602	NO BLAST HIT	24	24.8264	25.8738	3.61042	0	0.188094
XLOC_001765	-	scaffold00002:878063-887282	-	119.004	39.0864	7.02913	0.92578	91.9497	S-antigen protein like	NA	28.079	35.1896	8.79765	0.896821	62.6593
XLOC_002766	-	scaffold00004:1588127-1594448	-	372.708	163.246	38.2488	4.47865	1.20412	NO BLAST HIT	86	87.9404	146.971	47.8721	4.33855	0.82055
XLOC_003230	-	scaffold00005:3418482-3424539	-	3.02403	0.877345	0.243762	0.383511	2.68906	NO BLAST HIT	107	0.71352	0.789876	0.305092	0.371514	1.83247
XLOC_005055	-	scaffold00012:1741954-1745007	-	26.2949	7.02325	0.706762	0	0.0271444	NO BLAST HIT	48	6.20428	6.32305	0.884582	0	0.0184976
XLOC_006202	-	scaffold00017:1077831-1079577	-	1.24275	0	0	0	0.026953	NO BLAST HIT	32	0.293227	0	0	0	0.0183672
XLOC_006435	-	scaffold00018:2249829-2251347	-	3.64162	0.807604	0.422585	0.52731	1.42023	NO BLAST HIT	28	0.85924	0.727088	0.528907	0.510815	0.967819
XLOC_007189	-	scaffold00023:1695883-1696693	-	202.763	46.9257	5.90343	0	0.188217	NO BLAST HIT	12	47.8419	42.2473	7.38873	0	0.128261
XLOC_007651	-	scaffold00026:1268096-1269812	-	39.5301	9.82151	0.765972	0	0.0618313	NO BLAST HIT	27	9.32712	8.84233	0.95869	0	0.0421351
XLOC_007814	-	scaffold00027:231888-232481	-	2.08516	0	0	0	0.0872989	NO BLAST HIT	9	0.491993	0	0	0	0.05949
XLOC_008390	-	scaffold00033:328946-330590	-	144.75	71.4828	4.50145	0.495815	0.239746	NO BLAST HIT	26	34.1538	64.3561	5.63401	0.480305	0.163375
XLOC_009160	-	scaffold00056:62403-63068	-	20.5538	4.01119	1.82817	0.973777	0.149936	NO BLAST HIT	9	4.84967	3.61128	2.28814	0.943316	0.102174
XLOC_009166	-	scaffold00057:28006-31183	-	27.5894	6.65459	1.21988	1.9659	17.876	NO BLAST HIT	49	6.50972	5.99114	1.5268	1.9044	12.1816
XLOC_009179	-	scaffold00061:30364-33778	-	1.76171	0.170687	0	0	0.359872	NO BLAST HIT	63	0.415675	0.15367	0	0	0.245235
XLOC_000866	SN3_00102805	scaffold00001:8698780-8716246	zinc finger (ccch type) motif-containing protein	8.2284	6.47417	6.3533	3.68495	1.78373	ref|XP_008881838.1|zinc finger (CCCH type) motif-containing protein [Hammondia hammondi]	NA	1.94149	5.82871	7.95178	3.56968	1.21553
XLOC_000886	SN3_00102975	scaffold00001:9256606-9271833	conserved hypothetical protein	17.4259	9.98092	10.0837	9.63978	7.97793	hypothetical protein HHA_250700	NA	4.11164	8.98585	12.6207	9.33824	5.43658
XLOC_000893	SN3_00103035	scaffold00001:9432593-9443299	dna-directed rna polymerase iii	18.5821	12.2732	10.497	7.63615	5.06017	ref|XP_008882608.1|DNA-directed RNA polymerase III RPC2 [Hammondia hammondi]	NA	4.38445	11.0496	13.138	7.39728	3.44826
XLOC_000909	SN3_00103215	scaffold00001:9963470-9973697	glutaredoxin	39.4892	28.126	24.2324	18.0713	12.5688	ref|XP_008882090.1|RIO1 family protein [Hammondia hammondi]	NA	9.31747	25.3219	30.3292	17.506	8.56503
XLOC_000919	SN3_00103285	scaffold00001:10170391-10182800	conserved hypothetical protein, partial	5.26493	5.10262	6.08468	2.5996	0.221859	hypothetical protein HHA_227390	NA	1.24226	4.5939	7.61558	2.51828	0.151186
XLOC_000965	SN3_00100080	scaffold00001:247802-264330	major facilitator family protein	508.511	325.465	246.793	164.673	105.152	ref|XP_008886408.1|transporter, major facilitator family protein [Hammondia hammondi]	NA	119.983	293.017	308.886	159.522	71.656
XLOC_000993	SN3_00100310	scaffold00001:1043231-1073203	spry domain-containing protein	9.91754	6.3697	5.94949	5.12627	4.1187	ran-binding protein 10	NA	2.34004	5.73466	7.44637	4.96592	2.8067
XLOC_001038	SN3_00100685	scaffold00001:2260225-2260522	hypothetical protien	7.85997	2.75485	0.320751	0	0	--NO BLAST HIT--	5	1.85456	2.4802	0.401452	0	0
XLOC_001167	SN3_00101870	scaffold00001:5778687-5801689	dynein heavy chain axonemal	7.06349	10.8714	3.50551	1.22908	0.903954	ref|XP_008605851.1|hypothetical protein SDRG_02067 [Saprolegnia diclina VS20], dyenin heavy chain 7	NA	1.66663	9.78755	4.38749	1.19063	0.616001
XLOC_001276	SN3_00102960	scaffold00001:9206841-9210478	hypothetical protien	15.8397	55.6529	5.89975	0.124433	0.0641375	--NO BLAST HIT--	51	3.73738	50.1044	7.38412	0.120541	0.0437066
XLOC_001423	SN3_00200425	scaffold00002:1308200-1316137	ubiquitin carboxyl-terminal hydrolase	31.0864	36.7026	32.7488	16.7044	5.99162	ref|XP_008889040.1|ubiquitin carboxyl-terminal hydrolase [Hammondia hammondi]	NA	7.33483	33.0434	40.9884	16.1819	4.083
XLOC_001443	SN3_00200620	scaffold00002:1907190-1925744	wd g-beta repeat-containing protein	35.5771	25.4725	23.3636	12.2041	6.03652	p21-activated protein kinase-interacting protein 1	NA	8.39441	22.933	29.2419	11.8223	4.1136
XLOC_001448	SN3_00200665	scaffold00002:2111942-2141251	hypothetical protien	12.0683	9.50228	7.58465	6.5523	3.05089	ref|XP_008878744.1|hypothetical protein H310_13137 [Aphanomyces invadans]	NA	2.84751	8.55493	9.49294	6.34734	2.07903
XLOC_001522	SN3_00201210	scaffold00002:4029190-4036504	p21-carboxy-terminal region-binding protein	55.6868	40.9809	37.8655	24.5587	13.2248	ref|XP_007776254.1|hypothetical protein W97_00147 [Coniosporium apollinis CBS 100218]	NA	13.1393	36.8952	47.3924	23.7905	9.01207
XLOC_001689	SN3_00202565	scaffold00002:8579053-8589174	hypothetical protien	7.1874	6.31906	7.16643	2.826	1.93805	--NO BLAST HIT--	138	1.69587	5.68907	8.96949	2.7376	1.32069
XLOC_001770	SN3_00200280	scaffold00002:967639-973501	transmembrane protein	26.5915	18.9505	14.2484	11.8222	12.6319	ref|XP_008887986.1|hypothetical protein HHA_320720 [Hammondia hammondi]	NA	6.27426	17.0612	17.8333	11.4524	8.60803
XLOC_001916	SN3_00201460	scaffold00002:4776031-4795363	dna-directed rna polymerase i rpa1	32.5385	19.8448	17.8909	11.2732	4.78396	ref|XP_008884214.1|DNA-directed RNA polymerase I RPA1 [Hammondia hammondi]	NA	7.67746	17.8663	22.3922	10.9206	3.26004
XLOC_001998	SN3_00202130	scaffold00002:7025160-7063599	hypothetical protien	13.849	8.28222	7.44278	5.46292	4.05706	ref|XP_008886868.1|Sodium:neurotransmitter symporter family protein [Hammondia hammondi]	NA	3.26767	7.4565	9.31537	5.29203	2.76469
XLOC_002040	SN3_00202410	scaffold00002:8023821-8028549	hypothetical protien	4.4459	3.44353	1.86657	1.45526	0.377925	--NO BLAST HIT--	83	1.04901	3.10022	2.3362	1.40974	0.257538
XLOC_002057	SN3_00202560	scaffold00002:8559455-8578818	histone arginine methyltransferase prmt3	8.628	5.86738	5.04532	3.81202	2.20833	ref|XP_008888569.1|histone arginine methyltransferase PRMT3 [Hammondia hammondi]	NA	2.03578	5.28242	6.31472	3.69278	1.50487
XLOC_002102	SN3_00300125	scaffold00003:487113-522849	cytosolic trna-ala synthetase	58.0661	34.379	31.6618	27.5644	9.06096	ref|XP_008889427.1|cytosolic tRNA-Ala synthetase [Hammondia hammondi]	NA	13.7007	30.9515	39.6279	26.7022	6.17461
XLOC_002258	SN3_00301530	scaffold00003:4805183-4838568	mif4g domain-containing protein	27.3739	15.7111	15.5172	13.1397	14.2484	ref|XP_008882311.1|MIF4G domain-containing protein [Hammondia hammondi]	NA	6.45887	14.1447	19.4213	12.7287	9.7096
XLOC_002368	SN3_00300615	scaffold00003:1906400-1911012	hypothetical protien	15.6805	8.22441	5.53712	4.50598	1.49042	--NO BLAST HIT--	75	3.69981	7.40446	6.93025	4.36503	1.01565
XLOC_002449	SN3_00301385	scaffold00003:4353297-4368974	diphthamide biosynthesis protein 2-related domain-containing protein	6.60016	4.17684	4.81755	2.9521	0.812952	ref|XP_008882959.1|diphthamide biosynthesis protein 2-related domain-containing protein [Hammondia hammondi]	NA	1.55731	3.76042	6.02964	2.85976	0.553988
XLOC_002545	SN3_00400410	scaffold00004:1279635-1289189	subunit of proteaseome activator	36.2902	21.0874	20.1766	16.1457	11.8963	ref|XP_008881818.1|proteasome activator pa28 beta subunit protein [Hammondia hammondi]	NA	8.56267	18.985	25.253	15.6406	8.10676
XLOC_002551	SN3_00400435	scaffold00004:1410840-1414484	hypothetical protien	2.64852	1.15468	0.165511	0.231868	0.243716	--NO BLAST HIT--	61	0.624918	1.03956	0.207153	0.224615	0.166081
XLOC_002610	SN3_00400880	scaffold00004:3203638-3211684	wd g-beta repeat-containing protein	8.72528	5.36324	6.30965	4.02509	1.53114	WD domain, G-beta repeat-containing protein	NA	2.05873	4.82854	7.89715	3.89918	1.0434
XLOC_002710	SN3_00400080	scaffold00004:176461-183118	gda1 cd39 (nucleoside phosphatase) family protein	55.5209	46.4066	35.601	30.0279	21.9691	ref|XP_008888554.1|NTPase II [Hammondia hammondi]	NA	13.1002	41.78	44.5582	29.0886	14.9709
XLOC_002772	SN3_00400520	scaffold00004:1728381-1738872	snap protein (soluble n-ethylmaleimide-sensitive factor attachment protein)	25.5932	18.0869	15.8432	12.5046	11.8035	ref|XP_008889359.1|SNAP protein (soluble N-ethylmaleimide-sensitive factor Attachment Protein), putative [Hammondia hammondi]	NA	6.03871	16.2837	19.8293	12.1134	8.04352
XLOC_002910	SN3_00401575	scaffold00004:5716674-5728287	imp4 family u3 small nucleolar ribonucleoprotein	22.955	18.0566	14.0853	9.93529	4.29881	ref|XP_006676517.1|hypothetical protein BATDEDRAFT_9487 [Batrachochytrium dendrobatidis JAM81]	NA	5.41623	16.2564	17.6291	9.6245	2.92943
XLOC_003023	SN3_00501025	scaffold00005:3562701-3571043	nle domain-containing protein	24.6506	19.2671	17.1862	12.3992	6.56685	ref|XP_008886519.1|NLE (NUC135) domain-containing protein [Hammondia hammondi]	NA	5.81631	17.3462	21.5102	12.0113	4.47499
XLOC_003062	SN3_00501330	scaffold00005:4677016-4722638	swim zinc finger domain-containing	2.58008	1.75386	1.46557	1.34056	1.14628	ref|XP_008885987.1|hypothetical protein HHA_304720 [Hammondia hammondi]	NA	0.60877	1.579	1.83431	1.29863	0.781135
XLOC_003295	SN3_00501515	scaffold00005:5271652-5294046	zinc finger (ccch type) motif-containing protein	12.2969	7.36675	7.18815	5.66959	4.08754	ref|XP_008883286.1|zinc finger (CCCH type) motif-containing protein [Hammondia hammondi]	NA	2.90145	6.6323	8.99668	5.49224	2.78546
XLOC_003386	SN3_00600775	scaffold00006:2582981-2594164	hypothetical protien	6.98558	4.46136	2.86206	2.3959	2.14659	--NO BLAST HIT--	141	1.64825	4.01657	3.58215	2.32095	1.4628
XLOC_003507	SN3_00600390	scaffold00006:1314891-1317205	hypothetical protien	656.058	483.27	350.511	159.501	111.071	--NO BLAST HIT--	32	154.797	435.089	438.699	154.512	75.6896
XLOC_003638	SN3_00700175	scaffold00007:488406-495375	transcription elongation factor 1	17.4941	14.3285	11.6761	8.48197	7.71793	ref|XP_008886087.1|transcription elongation factor 1, putative [Hammondia hammondi]	NA	4.12773	12.9	14.6138	8.21665	5.2594
XLOC_003653	SN3_00700360	scaffold00007:1025024-1045894	dead deah box atp-dependent rna helicase	17.6297	14.7744	15.6681	7.7306	3.38935	ref|XP_008883620.1|DEAD/DEAH box ATP-dependent RNA helicase [Hammondia hammondi]	NA	4.15973	13.3014	19.6102	7.48878	2.30968
XLOC_003721	SN3_00700910	scaffold00007:2805699-2815235	triacylglycerol lipase	25.8401	17.9604	16.4176	10.3788	12.8589	ref|XP_008906487.1|hypothetical protein PPTG_12043 [Phytophthora parasitica INRA-310]	NA	6.09697	16.1698	20.5482	10.0541	8.76272
XLOC_003776	SN3_00701375	scaffold00007:4177984-4215876	ribosome biogenesis protein bop1	18.555	13.1079	11.585	8.2703	3.28278	ref|XP_008888199.1|ribosome biogenesis protein BOP1, putative [Hammondia hammondi]	NA	4.37805	11.8011	14.4998	8.0116	2.23706
XLOC_003800	SN3_00700220, (,SN3_00700225)	scaffold00007:620275-633744	-	20.5178	13.6151	12.9239	4.48083	0.642892	--NO BLAST HIT--	225	4.84117	12.2577	16.1755	4.34067	0.4381
XLOC_003910	SN3_00701150, (SN3_00701155)	scaffold00007:3461057-3481900	-	7.72421	5.00727	4.80516	3.99191	3.76796	ref|XP_008882825.1|aspartyl proteinase (eimepsin), putative [Hammondia hammondi]	NA	1.82253	4.50806	6.01413	3.86704	2.56768
XLOC_004001	SN3_00800510	scaffold00008:1685968-1712976	protein phosphatase 2c domain-containing protein	14.2371	9.67597	7.48357	6.1387	3.88198	ref|XP_008886863.1|protein phosphatase 2C domain-containing protein [Hammondia hammondi]	NA	3.35924	8.7113	9.36643	5.94668	2.64538
XLOC_004368	SN3_00900910	scaffold00009:3385457-3400763	conserved hypothetical protein	3.02156	1.73786	1.83645	1.13052	0.706791	ref|XP_008885822.1|hypothetical protein HHA_311905 [Hammondia hammondi]	NA	0.712937	1.5646	2.2985	1.09516	0.481644
XLOC_004373	SN3_00900950	scaffold00009:3566221-3642140	atpase family associated with various cellular activities domain-containing protein	7.3624	8.26291	5.32702	3.65377	2.92627	ref|XP_008885751.1|ATPase family associated with various cellular activities (AAA) domain-containing protein [Hammondia hammondi]	NA	1.73716	7.43912	6.66729	3.53948	1.99411
XLOC_004407	SN3_00900120,(SN3_00900125)	scaffold00009:540165-563463	-	15.193	14.494	9.30629	5.99642	5.72943	hypothetical protein HHA_200460	NA	3.58479	13.049	11.6477	5.80885	3.90433
XLOC_004745	SN3_01000910	scaffold00010:3126550-3148741	abc1 family protein	7.08633	3.96321	4.71943	3.53942	2.71117	ref|XP_008884500.1|ABC1 family protein [Hammondia hammondi]	NA	1.67202	3.56809	5.90683	3.4287	1.84753
XLOC_004871	SN3_01100885	scaffold00011:3276449-3315426	patatin family protein	16.6771	6.17751	1.86675	2.54938	1.41422	ref|XP_008885705.1|phospholipase, patatin family protein [Hammondia hammondi]	NA	3.93496	5.56163	2.33642	2.46963	0.963723
XLOC_005005	SN3_01200050	scaffold00012:172097-177274	hypothetical protien	2.57917	4.96564	1.20489	0.432436	0.203428	--NO BLAST HIT--	76	0.608555	4.47058	1.50804	0.418909	0.138626
XLOC_005045	SN3_01200395	scaffold00012:1404877-1456282	2015-05-03	6.94848	4.19936	3.72754	3.43505	3.57612	ref|XP_008884394.1|XRN 5'-3' exonuclease N-terminus protein [Hammondia hammondi]	NA	1.63949	3.78069	4.66538	3.3276	2.43695
XLOC_005194	SN3_01200600	scaffold00012:2196203-2209889	las1 family protein	4.55337	3.28635	2.66107	1.52668	0.528412	ref|XP_006677854.1|hypothetical protein BATDEDRAFT_23838 [Batrachochytrium dendrobatidis JAM81]	NA	1.07437	2.95871	3.33059	1.47892	0.360087
XLOC_005203	SN3_01200670	scaffold00012:2380934-2425504	nucleolar protein 9	7.01233	3.87453	4.85007	2.92303	1.04474	ref|XP_008888226.1|hypothetical protein HHA_266400 [Hammondia hammondi]	NA	1.65456	3.48825	6.07034	2.83159	0.71194
XLOC_005217	SN3_01200755	scaffold00012:2766715-2780756	ap2 domain transcription factor ap2x-3	24.0706	14.0003	13.4694	10.907	7.48943	AP2 domain transcription factor AP2X-3	NA	5.67946	12.6045	16.8583	10.5658	5.10369
XLOC_005295	SN3_01300485	scaffold00013:1733067-1750293	ubiquitin carboxyl-terminal hydrolase	26.3567	20.6009	19.873	11.4499	10.8572	ref|XP_008882067.1|ubiquitin carboxyl-terminal hydrolase [Hammondia hammondi]	NA	6.21886	18.547	24.873	11.0917	7.39866
XLOC_005336	SN3_01300770	scaffold00013:2741726-2760463	digestive organ expansion factor-like	6.28965	5.0827	3.98906	2.47987	1.26033	ref|XP_008882464.1|hypothetical protein HHA_270960 [Hammondia hammondi]	NA	1.48404	4.57597	4.9927	2.4023	0.858854
XLOC_005577	SN3_01400850	scaffold00014:3063076-3083226	hypothetical protien	390.291	210.35	208.239	123.851	123.65	ref|XP_008889028.1|tryptophanyl-tRNA synthetase (TrpRS2) [Hammondia hammondi]	NA	92.0891	189.379	260.632	119.977	84.2615
XLOC_005607	SN3_01400210	scaffold00014:744600-786885	phosphoinositide phospholipase partial	26.4063	18.0363	33.0289	11.6396	6.79395	ref|XP_008883899.1|phosphoinositide phospholipase PIPLC [Hammondia hammondi]	NA	6.23056	16.2381	41.3389	11.2755	4.62975
XLOC_005661	SN3_01400640	scaffold00014:2168767-2190673	notchless	15.2191	13.5376	14.1217	7.07003	1.53345	ref|XP_008886628.1|notchless, putative [Hammondia hammondi]	NA	3.59095	12.1879	17.6747	6.84887	1.04497
XLOC_005712	SN3_01500240	scaffold00015:742952-763047	embryo sac development arrest eda7	8.40938	7.13596	6.39809	3.78938	1.89985	ref|XP_009521464.1|hypothetical protein PHYSODRAFT_555658 [Phytophthora sojae]	NA	1.98419	6.42452	8.00784	3.67084	1.29466
XLOC_005824	SN3_01500275, (,SN3_01500280)	scaffold00015:902581-908705	-	9.0962	6.27905	6.19586	4.07533	2.47404	--NO BLAST HIT--	87	2.14625	5.65304	7.75473	3.94785	1.68594
XLOC_005940	SN3_01600410	scaffold00016:1436465-1472930	general transcription factor iiic polypeptide 3 gtf3c3	23.4367	22.9937	15.9742	8.1534	4.05403	ref|XP_008883507.1|general transcription factor IIIC polypeptide 3 GTF3C3 [Hammondia hammondi]	NA	5.52989	20.7013	19.9933	7.89835	2.76263
XLOC_006064	SN3_01600660	scaffold00016:2426575-2435900	cmgc kinase	1.64312	1.81093	0.547208	0.0875692	0.43147	ref|XP_008888523.1|CMGC kinase, putative [Hammondia hammondi]	NA	0.387694	1.63038	0.684885	0.0848299	0.294026
XLOC_006143	SN3_01700505	scaffold00017:2025584-2080091	dna topoisomerase 3-beta-1	35.8621	28.2879	21.9158	12.2951	8.57984	ref|XP_008887269.1|DNA topoisomerase III beta-1, putative [Hammondia hammondi]	NA	8.46166	25.4677	27.4298	11.9105	5.84675
XLOC_006206	SN3_01700280	scaffold00017:1214803-1256814	transhydrogenase	7.89999	6.84705	2.41764	1.61193	1.64103	ref|XP_008885235.1|transhydrogenase [Hammondia hammondi]	NA	1.864	6.16442	3.02592	1.56151	1.11828
XLOC_006406	SN3_01800455	scaffold00018:1372798-1408817	dead deah box helicase domain-containing protein	7.92088	3.90498	4.2329	3.61014	2.93014	ref|XP_008887480.1|DEAD/DEAH box helicase domain-containing protein [Hammondia hammondi]	NA	1.86893	3.51566	5.29789	3.49721	1.99675
XLOC_006556	SN3_01900050	scaffold00019:140928-148182	hypothetical protein HHA_245650	21.6719	21.3999	18.5638	10.5064	9.10246	ref|XP_008883667.1|hypothetical protein HHA_245650 [Hammondia hammondi]	NA	5.11348	19.2664	23.2344	10.1777	6.20289
XLOC_006754	SN3_02000225	scaffold00020:886090-907770	elongation factor tu gtp binding domain-containing protein	6.20591	4.44173	3.04362	2.79722	1.95108	ref|XP_008886434.1|elongation factor Tu GTP binding domain-containing protein [Hammondia hammondi]	NA	1.46428	3.9989	3.80939	2.70972	1.32957
XLOC_006839	SN3_02100290	scaffold00021:1007019-1014747	metallo-beta-lactamase domain protein	12.5363	8.56942	6.7882	5.48039	5.15871	ref|XP_007861342.1|Metallo-hydrolase/oxidoreductase [Gloeophyllum trabeum ATCC 11539]	NA	2.95794	7.71507	8.4961	5.30896	3.51541
XLOC_006911	SN3_02100195	scaffold00021:644720-663454	hypothetical protein HHA_203120	11.8526	7.4289	7.18476	4.72997	4.07285	hypothetical protein HHA_203120	NA	2.79662	6.68826	8.99244	4.58201	2.77545
XLOC_006913	SN3_02100210	scaffold00021:769262-788246	hypothetical protien	6.39413	4.25136	4.14982	3.08292	3.17053	hypothetical protein HHA_203150	NA	1.50869	3.82751	5.19391	2.98648	2.16056
XLOC_007038	SN3_02200625	scaffold00022:2000720-2014729	methyltransferase domain-containing protein	8.55649	6.32186	4.18787	3.00883	1.19084	ref|XP_008883910.1|methyltransferase domain-containing protein [Hammondia hammondi]	NA	2.0189	5.69159	5.24153	2.91471	0.8115
XLOC_007047	SN3_02200020	scaffold00022:162708-171215	hypothetical protien	12.6509	8.10106	6.84084	5.06776	4.49885	--NO BLAST HIT--	130	2.98498	7.29341	8.56199	4.90924	3.06575
XLOC_007075	SN3_02200250,(SN3_02200255)	scaffold00022:786209-833061	-	42.1104	21.2708	18.0949	11.3438	14.9816	--NO BLAST HIT--	653	9.93595	19.1502	22.6476	10.989	10.2092
XLOC_007131	SN3_02300085, (SN3_02300090-add)	scaffold00023:135266-171262	-	9.97336	8.64634	6.6033	5.14863	4.14216	HEAT repeat-containing protein	NA	2.35321	7.78432	8.26468	4.98758	2.82268
XLOC_007231	SN3_02300240	scaffold00023:774160-782543	nmd3 family protein	30.7129	17.1987	20.1049	15.9698	8.05306	ref|XP_008886389.1|NMD3 family protein [Hammondia hammondi]	NA	7.24671	15.484	25.1633	15.4702	5.48777
XLOC_007286	SN3_02300605	scaffold00023:1956868-2016870	hypothetical protein TGRUB_277870A	11.4139	10.2533	3.70924	1.46952	0.277428	hypothetical protein HHA_277870	NA	2.69311	9.23107	4.64248	1.42355	0.189054
XLOC_007297	SN3_02400050	scaffold00024:132398-145872	ap2 domain transcription factor ap2ix-9	2.44247	2.98277	1.23732	0.0694201	0.0483212	ref|XP_008884912.1|AP2 domain transcription factor AP2IX-9 [Hammondia hammondi]	NA	0.576301	2.6854	1.54863	0.0672486	0.0329286
XLOC_007353	SN3_02400450	scaffold00024:1496455-1512673	trna pseudouridine synthase	4.07554	2.97233	2.33609	1.85279	0.944171	ref|XP_008881801.1|tRNA pseudouridine synthase [Hammondia hammondi]	NA	0.961623	2.676	2.92385	1.79483	0.643407
XLOC_007362	SN3_02400540	scaffold00024:1875692-1896951	brca1 c terminus domain-containing protein	18.3325	12.5091	14.0436	9.75443	3.85966	ref|XP_008887761.1|BRCA1 C Terminus (BRCT) domain-containing protein [Hammondia hammondi]	NA	4.32555	11.262	17.577	9.4493	2.63017
XLOC_007516	SN3_02500625	scaffold00025:1795130-1805828	surp module domain-containing protein	20.1914	12.0683	12.1357	8.70397	10.0586	ref|XP_008883709.1|surp module domain-containing protein [Hammondia hammondi]	NA	4.76416	10.8651	15.189	8.4317	6.85445
XLOC_007612	SN3_02600045	scaffold00026:124532-142754	probable d-tyrosyl-trna deacylase 2	10.8794	6.18079	4.32569	2.06524	0.588112	ref|XP_009055115.1|hypothetical protein LOTGIDRAFT_189561 [Lottia gigantea]	NA	2.56699	5.56458	5.41403	2.00064	0.40077
XLOC_007714	SN3_02600200	scaffold00026:797712-806977	g-protein beta wd-40 repeat containing protein	7.17348	4.68145	3.82004	2.94985	2.19189	ref|XP_008887186.1|G-protein beta WD-40 repeat containing protein [Hammondia hammondi], pre mRNA processing factor 17	NA	1.69258	4.21472	4.78116	2.85758	1.49367
XLOC_007741	SN3_02600430, (SN3_02600435)	scaffold00026:1511448-1553450	-	13.6719	8.19809	8.50903	6.39496	5.39355	ref|XP_006684664.1|P-loop containing nucleoside triphosphate hydrolase protein [Yamadazyma tenuis ATCC 10573]	NA	3.22588	7.38076	10.6499	6.19492	3.67545
XLOC_007805	SN3_02700445,(SN3_02700450)	scaffold00027:1811811-1835104	-	18.2196	10.9616	12.3414	9.61514	6.60464	--NO BLAST HIT--	367	4.29891	9.86876	15.4465	9.31437	4.50074
XLOC_007970	SN3_02800465, (SN3_02800470)	scaffold00028:1498409-1529601	-	11.7411	11.5099	7.37518	6.30745	2.35053	ref|XP_008626628.1|hypothetical protein YYE_04769 [Plasmodium vinckei vinckei]	NA	2.77031	10.3624	9.23077	6.11015	1.60177
XLOC_008039	SN3_02900090	scaffold00029:418072-423474	ubiquitin-fold modifier 1 precursor family protein	47.6121	31.0718	26.8922	24.7527	20.8822	ref|XP_009022241.1|hypothetical protein HELRODRAFT_84056 [Helobdella robusta]	NA	11.2341	27.974	33.6582	23.9784	14.2302
XLOC_008140	SN3_03000210, (SN3_03000215)	scaffold00030:874953-887750	-	33.074	18.3381	17.9565	9.40266	9.17401	--NO BLAST HIT--	212	7.80381	16.5098	22.4743	9.10854	6.25165
XLOC_008204	SN3_03100330	scaffold00031:1370182-1378371	dead deah box helicase domain-containing protein	20.0577	13.3843	11.4295	9.04891	7.16928	ref|XP_008886832.1|DEAD/DEAH box helicase domain-containing protein [Hammondia hammondi]	NA	4.73261	12.0499	14.3051	8.76585	4.88552
XLOC_008565	SN3_03600180	scaffold00036:447904-465220	aoe264 and aoe130 genes	357.79	241.623	140.344	8.71352	5.57982	hypothetical protein HHA_312970	NA	84.4205	217.534	175.654	8.44095	3.80238
XLOC_008705	SN3_03800160	scaffold00038:497251-578124	hypothetical protien	11.8031	17.2514	5.96578	1.89829	2.10161	ref|XP_009031187.1|hypothetical protein HELRODRAFT_70900 [Helobdella robusta]	NA	2.78494	15.5315	7.46676	1.83891	1.43215
XLOC_008917	SN3_04300045, (SN3_04300050,SN3_04300055)	scaffold00043:153700-164998	-	10.0295	5.96118	6.7593	4.17639	2.00456	--NO BLAST HIT--	172	2.36646	5.36687	8.45993	4.04575	1.36601
XLOC_009053	SN3_04700070	scaffold00047:276037-337256	dna-directed rna polymerase i partial	13.673	8.69199	9.47176	3.94277	1.92718	ref|XP_008886098.1|DNA-directed RNA polymerase I RPA2 [Hammondia hammondi]	NA	3.22614	7.82542	11.8548	3.81944	1.31328
XLOC_009110	SN3_05100005-add	scaffold00051:1358-2885	-	400.922	159.109	174.799	80.8546	28.0844	--NO BLAST HIT--	26	94.5975	143.246	218.778	78.3254	19.1382
XLOC_009112	SN3_05100015	scaffold00051:28379-139721	hypothetical protien	386.899	121.403	52.0485	21.2672	13.6448	--NO BLAST HIT--	1767	91.2888	109.299	65.1438	20.6019	9.29828
XLOC_009177	SN3_06000025	scaffold00060:49340-59712	transcription initiation factor	18.7049	12.9219	10.4831	7.90984	7.41446	ref|XP_008887903.1|transcription initiation factor IIB [Hammondia hammondi]	NA	4.41342	11.6336	13.1206	7.66241	5.0526
XLOC_000046	-	Sn_small_contig03470:7-426	-	21.2794	4.78449	9.36271	4.33509	3.12956	NO BLAST HIT	7	5.02087	4.30749	11.7184	4.19948	2.13264
XLOC_000066	-	Sn_small_contig03617:1-378	-	57.735	57.4098	7.66258	0	0	NO BLAST HIT	7	13.6226	51.6862	9.59048	0	0
XLOC_000091	-	Sn_small_contig03781:1-339	-	106.648	53.5973	6.89172	0	0	NO BLAST HIT	5	25.1636	48.2538	8.62567	0	0
XLOC_000110	-	Sn_small_contig03909:0-317	-	53.6366	20.99	3.6949	0	0	NO BLAST HIT	5	12.6556	18.8974	4.62453	0	0
XLOC_000113	-	Sn_small_contig03953:8-307	-	8.63714	3.89913	0.464812	0	0	NO BLAST HIT	6	2.03793	3.5104	0.581758	0	0
XLOC_000144	-	Sn_small_contig04228:6-271	-	188.59	119.544	14.0656	0	0	NO BLAST HIT	4	44.4978	107.626	17.6045	0	0
XLOC_000217	-	Sn_small_contig05593:3-179	-	79.5845	71.4456	3.97856	0	0	NO BLAST HIT	1	18.778	64.3227	4.97956	0	0
XLOC_000222	-	Sn_small_contig05659:0-177	-	1333.24	997.341	15.3984	0	0	NO BLAST HIT	2	314.578	897.909	19.2726	0	0
XLOC_000227	-	Sn_small_contig05753:0-170	-	753.889	588.432	25.8289	0	0	NO BLAST HIT	3	177.88	529.767	32.3274	0	0
XLOC_000239	-	Sn_small_contig06074:9-155	-	409.318	400.081	34.8791	0	0	NO BLAST HIT	1	96.5786	360.194	43.6546	0	0
XLOC_000249	-	Sn_small_contig06416:0-145	-	963.972	226.084	18.6856	0	0	NO BLAST HIT	3	227.449	203.544	23.3869	0	0
XLOC_000267	-	Sn_small_contig06857:0-128	-	63133.2	73932.1	69014.4	8459.14	2622.32	NO BLAST HIT	2	14896.3	66561.3	86378.3	8194.53	1786.99
XLOC_000273	-	Sn_small_contig07131:0-118	-	6721.66	1792.61	50.4963	0	0	NO BLAST HIT	no ORFs predicted	1585.98	1613.89	63.2011	0	0
XLOC_000276	-	Sn_small_contig07197:0-117	-	5690.89	3894.5	86.509	0	0	NO BLAST HIT	3	1342.77	3506.23	108.275	0	0
XLOC_000281	-	Sn_small_contig07375:0-110	-	5629.47	3273.03	180.363	0	0	NO BLAST HIT	2	1328.27	2946.72	225.742	0	0
XLOC_000285	-	Sn_small_contig07442:0-108	-	32722.5	7853.64	428.09	0	0	NO BLAST HIT	no ORFs predicted	7720.87	7070.65	535.797	0	0
XLOC_000288	-	Sn_small_contig07493:0-107	-	19024	3148.2	305.921	0	0	NO BLAST HIT	no ORFs predicted	4488.71	2834.33	382.89	0	0
XLOC_000291	-	Sn_small_contig07547:0-105	-	40945.1	21123	504.982	0	0	NO BLAST HIT	no ORFs predicted	9660.99	19017.1	632.035	0	0
XLOC_000300	-	Sn_small_contig07653:0-102	-	108451	7488.46	1434.11	0	0	NO BLAST HIT	no ORFs predicted	25589	6741.88	1794.93	0	0
XLOC_000469	-	contig02999:7-690	-	22.731	21.3726	4.86432	0	0	NO BLAST HIT	13	5.36338	19.2418	6.08818	0	0
XLOC_000496	-	contig03082:4-619	-	23.8185	22.9781	1.44138	0	0	NO BLAST HIT	12	5.61997	20.6872	1.80403	0	0
XLOC_001447	-	scaffold00002:2078127-2081759	-	422.034	1064.7	461.799	75.2988	12.4334	transporter, major facilitator family protein	NA	99.5789	958.552	577.987	72.9434	8.47276
XLOC_001664	-	scaffold00002:7921448-7922463	-	1.41837	1.06667	0.442885	0	0	NO BLAST HIT	17	0.334664	0.960326	0.554314	0	0
XLOC_002079	-	scaffold00002:9202520-9203290	-	0.986899	0.559614	0.530195	0	0	NO BLAST HIT	12	0.232859	0.503822	0.663591	0	0
XLOC_002396	-	scaffold00003:2584843-2586660	-	4.62193	0.363404	0.103227	0	0	NO BLAST HIT	32	1.09054	0.327174	0.129199	0	0
XLOC_002501	-	scaffold00004:40957-42369	-	1.25751	0.830313	0.0360592	0	0	NO BLAST HIT	27	0.296709	0.747533	0.0451316	0	0
XLOC_002678	-	scaffold00004:5363022-5367133	-	72.0546	97.6591	69.7779	30.2737	11.7769	NO BLAST HIT	67	17.0013	87.9227	87.3339	29.3267	8.02539
XLOC_003604	-	scaffold00006:4084310-4085317	-	0.950511	0.303035	0.106602	0	0	NO BLAST HIT	15	0.224273	0.272823	0.133423	0	0
XLOC_004045	-	scaffold00008:2584332-2585709	-	0.924864	1.09678	0.0454399	0	0	NO BLAST HIT	24	0.218222	0.987434	0.0568725	0	0
XLOC_004646	-	scaffold00010:3686445-3687042	-	4.17609	3.18948	0.50872	0	0	NO BLAST HIT	8	0.985348	2.8715	0.636713	0	0
XLOC_005113	-	scaffold00012:30345-32714	-	1.26374	0.135724	0.0568223	0	0	NO BLAST HIT	39	0.298179	0.122193	0.0711187	0	0
XLOC_005260	-	scaffold00013:764994-766623	-	1.30786	0.699576	0.140051	0	0	NO BLAST HIT	27	0.308589	0.62983	0.175288	0	0
XLOC_005317	-	scaffold00013:2188219-2188786	-	1.0846	0.247643	0.0462286	0	0	NO BLAST HIT	10	0.255911	0.222954	0.0578597	0	0
XLOC_005378	-	scaffold00013:475815-479599	-	3.2303	3.20534	1.18737	0.588342	0.14124	NO BLAST HIT	75	0.762189	2.88578	1.48611	0.569938	0.0962483
XLOC_005534	-	scaffold00014:1778515-1779473	-	4.94849	3.92126	0.29779	0	0.934214	NO BLAST HIT	12	1.1676	3.53032	0.372714	0	0.636622
XLOC_005545	-	scaffold00014:2064078-2066352	-	1.80212	0.331132	0.494764	0.316224	0.262649	NO BLAST HIT	32	0.42521	0.298119	0.619246	0.306332	0.178983
XLOC_005877	-	scaffold00015:2331616-2332690	-	4.89178	3.02471	1.48524	0.805846	0.61295	NO BLAST HIT	17	1.15422	2.72315	1.85892	0.780638	0.417696
XLOC_005963	-	scaffold00016:2238504-2240737	-	2.12021	3.62981	0.839283	0.331103	0.192827	NO BLAST HIT	43	0.500263	3.26793	1.05045	0.320746	0.131402
XLOC_006161	-	scaffold00017:8452-20880	-	119.575	103.568	66.162	37.8974	26.7246	NO BLAST HIT	234	28.2137	93.2425	82.8083	36.7119	18.2115
XLOC_006466	-	scaffold00019:340854-341704	-	15.5417	11.1603	7.88872	1.25858	1.95345	NO BLAST HIT	15	3.66706	10.0476	9.87351	1.21921	1.33118
XLOC_006705	-	scaffold00020:1938833-1942309	-	1.36717	0.64069	0.315984	0.221114	0.119564	NO BLAST HIT	65	0.322584	0.576815	0.395485	0.214197	0.0814771
XLOC_006740	-	scaffold00020:473332-527790	-	124.967	55.1299	7.09867	1.27003	0.510737	YL1 nuclear protein C-terminal domain-containing protein	NA	29.486	49.6336	8.88469	1.2303	0.348043
XLOC_006899	-	scaffold00021:321614-322610	-	3.10879	1.54003	0.187485	0	0	NO BLAST HIT	15	0.733519	1.38649	0.234656	0	0
XLOC_006900	-	scaffold00021:323521-324824	-	4.11493	3.46593	0.41183	0	0	NO BLAST HIT	21	0.970917	3.12039	0.515446	0	0
XLOC_007023	-	scaffold00022:1507472-1509332	-	20.9465	13.2205	12.2698	8.36304	8.78764	NO BLAST HIT	25	4.94233	11.9025	15.3569	8.10144	5.98835
XLOC_007513	-	scaffold00025:1708770-1709320	-	1.47479	0.212386	0.0975856	0	0	NO BLAST HIT	9	0.347977	0.191212	0.122138	0	0
XLOC_007592	-	scaffold00025:1618108-1623505	-	1.10202	1.29903	1.11208	0.289273	0.162696	NO BLAST HIT	88	0.260022	1.16952	1.39188	0.280224	0.11087
XLOC_007613	-	scaffold00026:178080-180098	-	3.80471	1.37796	1.12386	0.520268	0.417421	NO BLAST HIT	36	0.897721	1.24058	1.40662	0.503993	0.284452
XLOC_007801	-	scaffold00027:1701538-1702833	-	1.00654	0.78231	0.0540193	0	0	NO BLAST HIT	20	0.237493	0.704316	0.0676105	0	0
XLOC_008025	-	scaffold00029:1509714-1515126	-	15.6336	24.7755	26.999	7.45296	2.74127	NO BLAST HIT	89	3.68875	22.3054	33.7919	7.21982	1.86804
XLOC_008092	-	scaffold00030:386837-391576	-	117.932	125.278	65.6882	22.7608	12.6437	NO BLAST HIT	75	27.826	112.788	82.2153	22.0488	8.61607
XLOC_008249	-	scaffold00031:1343454-1348788	-	2.16654	0.584409	0.685804	0.542686	0.617744	patched domain-containing protein 3-like	NA	0.511195	0.526145	0.858351	0.52571	0.420963
XLOC_008389	-	scaffold00033:327919-328355	-	13.0724	8.13223	1.21844	0	0	NO BLAST HIT	6	3.08443	7.32147	1.525	0	0
XLOC_008455	-	scaffold00034:78912-84643	-	1.01284	0.205994	0.0188655	0	0	zinc finger MYND domain-containing protein 10	NA	0.23898	0.185457	0.023612	0	0
XLOC_008847	-	scaffold00041:218185-222401	-	3.18955	2.3021	1.24944	0.627253	0.2742	DNA double-strand break repair rad50 ATPase, putative	NA	0.752574	2.07259	1.5638	0.607632	0.186854
XLOC_008878	-	scaffold00041:456482-458560	-	1.13689	0.243013	0.0139014	0	0	NO BLAST HIT	37	0.268249	0.218785	0.017399	0	0
XLOC_009030	-	scaffold00046:127210-129337	-	2.20888	1.1544	0.146	0	0	NO BLAST HIT	38	0.521185	1.03931	0.182733	0	0
XLOC_009039	-	scaffold00046:165098-169280	-	4.90945	7.90019	2.65734	0.551422	1.08455	NO BLAST HIT	76	1.15838	7.11256	3.32592	0.534173	0.739069
XLOC_009157	-	scaffold00055:114972-115829	-	817.284	1722.01	448.372	147.138	77.6712	NO BLAST HIT	20	192.838	1550.33	561.182	142.535	52.9292
XLOC_009158	-	scaffold00056:28111-29589	-	30.277	15.9983	17.404	8.15265	4.24074	NO BLAST HIT	29	7.14386	14.4033	21.7828	7.89763	2.88986
XLOC_009278	-	scaffold00173:601-2118	-	52.7993	28.5884	37.1535	10.0957	2.53371	NO BLAST HIT	26	12.458	25.7382	46.5013	9.7799	1.7266
XLOC_000579	SN3_00100325	scaffold00001:1103982-1107186	hypothetical protien	312.344	249.452	14.7408	0.455914	1.73255	--NO BLAST HIT--	48	73.6975	224.582	18.4496	0.441653	1.18065
XLOC_000602	SN3_00100570	scaffold00001:1896664-1918381	family domain-containing protein	16.9089	10.6805	8.34215	6.52782	6.71607	ref|XP_008883974.1|NifU family domain-containing protein [Hammondia hammondi]	NA	3.98965	9.61568	10.441	6.32362	4.57668
XLOC_000635	SN3_00100835	scaffold00001:2647049-2668153	hypothetical protien	2.85389	0.919044	0.580804	0.336523	0.293963	--NO BLAST HIT--	324	0.673375	0.827418	0.726934	0.325996	0.200322
XLOC_000665	SN3_00101095	scaffold00001:3371988-3384529	hypothetical protein C922_02963	32.9476	15.9948	13.2122	13.4537	9.33355	ref|XP_008816783.1|hypothetical protein C922_02963 [Plasmodium inui San Antonio 1]	NA	7.77398	14.4002	16.5364	13.0329	6.36037
XLOC_000666	SN3_00101105	scaffold00001:3408803-3410846	hypothetical protien	8.81319	3.76174	3.44064	2.8503	2.81319	--NO BLAST HIT--	28	2.07947	3.3867	4.3063	2.76114	1.91705
XLOC_000667	SN3_00101115,(SN3_00101120)	scaffold00001:3411765-3453215	-	20.1802	7.84873	2.83851	2.26661	2.57222	--NO BLAST HIT--	599	4.76152	7.06623	3.55268	2.19571	1.75284
XLOC_000760	SN3_00101865	scaffold00001:5778687-5801689	glutamine synthetase	39.6637	15.0651	9.95614	6.49931	3.93259	type-1 glutamine synthetase 1-like	NA	9.35865	13.5631	12.4611	6.296	2.67987
XLOC_000774	SN3_00101965	scaffold00001:6021824-6090745	succinate dehydrogenase	134.306	62.0103	21.8711	22.2207	37.6153	ref|XP_008886671.1|succinate dehydrogenase [ubiquinone] iron-sulfur protein [Hammondia hammondi]	NA	31.6895	55.828	27.3738	21.5256	25.633
XLOC_000822	SN3_00102355	scaffold00001:7178574-7190803	general transcription factor iie polypeptide 1 gtf2e1	29.5578	17.803	11.6943	9.86666	14.8845	ref|XP_008625515.1|hypothetical protein YYE_03646 [Plasmodium vinckei vinckei]	NA	6.97416	16.0281	14.6366	9.55802	10.1431
XLOC_000921	SN3_00103315	scaffold00001:10242343-10263334	hypothetical protien	56.256	31.3211	10.4231	6.5152	8.98526	--NO BLAST HIT--	326	13.2736	28.1985	13.0455	6.3114	6.12302
XLOC_000924	SN3_00103330	scaffold00001:10285756-10316948	atp-dependent rna	16.491	9.28442	6.77784	6.60371	8.44302	ref|XP_008886259.1|DEAD/DEAH box helicase domain-containing protein [Hammondia hammondi]	NA	3.89105	8.35879	8.48314	6.39714	5.75351
XLOC_000949	SN3_00103545	scaffold00001:11041454-11068795	3 5 -cyclic nucleotide phosphodiesterase domain-containing protein	248.006	111.696	40.5127	20.7186	25.194	ref|XP_008884542.1|3'5'-cyclic nucleotide phosphodiesterase domain-containing protein [Hammondia hammondi]	NA	58.517	100.56	50.7056	20.0705	17.1685
XLOC_001008	SN3_00100430	scaffold00001:1412780-1460104	hypothetical protien	46.2786	21.6823	8.604	3.89335	0.556618	ref|XP_008883652.1|microneme protein MIC8 [Hammondia hammondi]	NA	10.9194	19.5206	10.7688	3.77156	0.379308
XLOC_001076	SN3_00101055	scaffold00001:3249469-3280658	hypothetical protien	10.463	7.1378	3.73584	4.5074	4.69383	ref|XP_003924521.1|PREDICTED: DDB1- and CUL4-associated factor 5 isoform X1 [Saimiri boliviensis boliviensis]	NA	2.46874	6.42618	4.67577	4.3664	3.19862
XLOC_001082	SN3_00101100	scaffold00001:3389512-3406858	coiled-coil domain-containing protein 174-like	19.452	12.4851	8.60054	6.85402	8.34838	ref|XP_008886984.1|eukaryotic aspartyl protease superfamily protein [Hammondia hammondi]	NA	4.5897	11.2404	10.7644	6.63962	5.68902
XLOC_001155	SN3_00101740	scaffold00001:5502776-5525256	wee kinase	31.7545	19.3576	11.3968	10.1899	10.9849	ref|XP_008882669.1|Wee kinase [Hammondia hammondi], calcium dependent protein kinase	NA	7.49247	17.4277	14.2642	9.87115	7.48568
XLOC_001156	SN3_00101770	scaffold00001:5545456-5569468	ap2 domain transcription factor ap2viii-3	12.375	7.13225	5.50107	4.02323	6.0439	ref|XP_008882667.1|AP2 domain transcription factor AP2VIII-3 [Hammondia hammondi]	NA	2.91988	6.42118	6.88513	3.89738	4.11863
XLOC_001228	SN3_00102455	scaffold00001:7533942-7545381	hypothetical protien	47.3912	28.903	12.5545	11.689	22.5057	HSP20-like chaperone	NA	11.182	26.0214	15.7132	11.3234	15.3366
XLOC_001231	SN3_00102480	scaffold00001:7597134-7637244	smc n terminal domain-containing protein	14.63	9.78562	4.92364	6.1127	5.68964	ref|XP_008886483.1|RecF/RecN/SMC N terminal domain-containing protein [Hammondia hammondi]	NA	3.45195	8.81002	6.16242	5.92149	3.87722
XLOC_001234	SN3_00102535	scaffold00001:7755292-7771948	pdi family protein	152.075	128.539	28.4803	17.7389	67.0693	ref|XP_008885609.1|PDI family protein [Hammondia hammondi]	NA	35.8821	115.724	35.6459	17.184	45.7045
XLOC_001269	SN3_00102885	scaffold00001:8950683-8979353	cyclophilin	53.5008	22.5058	6.41071	4.26012	8.58788	ref|XP_008889561.1|cyclophilin, putative [Hammondia hammondi]	NA	12.6235	20.262	8.02364	4.12686	5.85223
XLOC_001288	SN3_00103050	scaffold00001:9469627-9492222	ap2 domain transcription factor ap2viii-4	11.0868	7.23026	3.73214	3.36086	4.93316	ref|XP_008882605.1|AP2 domain transcription factor AP2VIII-4 [Hammondia hammondi]	NA	2.61593	6.50942	4.67114	3.25573	3.36171
XLOC_001293	SN3_00103070	scaffold00001:9536140-9574560	atp-binding cassette superfamily	18.0448	9.94549	7.02872	7.69494	9.7825	ref|XP_009035857.1|hypothetical protein AURANDRAFT_12714, partial [Aureococcus anophagefferens], ABC transporter A family member 2	NA	4.25767	8.95395	8.79714	7.45423	6.6663
XLOC_001304	SN3_00103150	scaffold00001:9796210-9818295	catalase	454.903	246.117	67.4448	39.5453	116.091	ref|XP_008885626.1|catalase [Hammondia hammondi]	NA	107.334	221.58	84.4138	38.3083	79.1104
XLOC_001307	SN3_00103165	scaffold00001:9841575-9876598	conserved hypothetical protein	7.08086	3.79472	3.28447	3.1343	2.50476	hypothetical protein HHA_227060	NA	1.67073	3.4164	4.11084	3.03626	1.70687
XLOC_001330	SN3_00103340, (SN3_00103345,SN3_00103350-)	scaffold00001:10395651-10418463	-	84.2156	30.8525	22.9014	22.6481	14.965	--NO BLAST HIT--	338	19.8707	27.7766	28.6634	21.9396	10.1979
XLOC_001393	SN3_00200155	scaffold00002:557500-575158	rrna metabolism sbds family protein	14.4157	7.79466	6.8829	5.3098	4.95783	ref|XP_008884533.1|rRNA metabolism protein, SBDS family protein [Hammondia hammondi]	NA	3.40138	7.01755	8.61463	5.1437	3.37852
XLOC_001405	SN3_00200245	scaffold00002:842405-871268	n-acyl-phosphatidylethanolamine-hydrolyzing phospholipase d family protein	48.2072	21.8949	12.1792	6.77096	9.02171	ref|XP_008888012.1|N-acyl-phosphatidylethanolamine-hydrolyzing phospholipase D family protein [Hammondia hammondi]	NA	11.3745	19.712	15.2435	6.55916	6.14786
XLOC_001411	SN3_00200315	scaffold00002:1022858-1042759	xrn 5 -3 exonuclease amine-terminal protein	18.0414	10.4872	6.449	6.87112	9.53279	ref|XP_008888018.1|hypothetical protein HHA_320440 [Hammondia hammondi]	NA	4.25687	9.44165	8.07156	6.65618	6.49614
XLOC_001416	SN3_00200350	scaffold00002:1115115-1130902	peptidyl-prolyl cis-trans cyclophilin-type domain-containing partial	15.2343	9.37256	5.06151	4.50962	6.23566	ref|XP_008884854.1|peptidyl-prolyl cis-trans isomerase, cyclophilin-type domain-containing protein [Hammondia hammondi]	NA	3.59453	8.43814	6.33498	4.36855	4.2493
XLOC_001452	SN3_00200710	scaffold00002:2287528-2290856	adenosylhomocysteinase	261.729	141.958	96.8154	85.1093	71.7401	ref|XP_008881882.1|adenosylhomocysteinase, putative [Hammondia hammondi]	NA	61.7549	127.805	121.174	82.447	48.8874
XLOC_001471	SN3_00200865, (SN3_00200870, SN3_00200875)	scaffold00002:2816980-2835367	-	50.025	27.015	16.2371	11.962	12.6193	--NO BLAST HIT--	290	11.8034	24.3217	20.3223	11.5878	8.59945
XLOC_001556	SN3_00201525	scaffold00002:4954870-4973486	hypothetical protien	5.63292	3.22314	2.36691	2.54103	2.88002	--NO BLAST HIT--	252	1.32909	2.9018	2.96242	2.46154	1.9626
XLOC_001577	SN3_00201680, (SN3_00201685)	scaffold00002:5517937-5535727	-	1943.81	358.932	60.4888	9.70536	15.4789	--NO BLAST HIT--	273	458.642	323.147	75.7077	9.40177	10.5481
XLOC_001583	SN3_00201730	scaffold00002:5708097-5717377	proteophosphoglycan related protein	64.5064	37.1032	15.6028	14.9431	19.1807	ref|XP_008883547.1|hypothetical protein HHA_313725 [Hammondia hammondi]	NA	15.2203	33.4041	19.5284	14.4757	13.0707
XLOC_001637	SN3_00202160, (SN3_00202165)	scaffold00002:7201775-7224250	-	13.5348	10.5847	6.90323	6.35664	5.10812	--NO BLAST HIT--	306	3.19354	9.52943	8.64007	6.1578	3.48094
XLOC_001663	SN3_00202365	scaffold00002:7898645-7911164	radical sam domain-containing protein	36.0295	24.5602	18.1492	12.2233	9.3344	ref|XP_008882560.1|radical SAM domain-containing protein [Hammondia hammondi]	NA	8.50116	22.1116	22.7155	11.8409	6.36095
XLOC_001671	SN3_00202415	scaffold00002:8032354-8046813	transmembrane protein	1042.28	392.384	120.248	57.2367	142.532	ref|XP_008882568.1|hypothetical protein HHA_272370 [Hammondia hammondi]	NA	245.926	353.264	150.502	55.4463	97.1287
XLOC_001676	SN3_00202440	scaffold00002:8134982-8152994	phosphatidylcholine-sterol o-acyltransferase	86.9687	63.7899	14.2803	8.00976	23.4869	ref|XP_008882576.1|phosphatidylcholine-sterol O-acyltransferase, putative [Hammondia hammondi]	NA	20.5203	57.4302	17.8732	7.75921	16.0052
XLOC_001828	SN3_00200780	scaffold00002:2486670-2500987	arf1-directed gtpase-activating	80.9127	49.0352	39.8846	41.1516	35.1832	ref|XP_008881912.1|ARF1-directed GTPase-activating protein, putative [Hammondia hammondi]	NA	19.0913	44.1465	49.9195	39.8643	23.9757
XLOC_001838	SN3_00200850	scaffold00002:2750617-2758266	hypothetical protien	32.5991	14.9426	14.5708	0.808696	0.32116	--NO BLAST HIT--	108	7.69176	13.4529	18.2368	0.783399	0.218855
XLOC_001854	SN3_00200955	scaffold00002:3059690-3078233	transmembrane protein	555.701	180.874	24.1507	1.83648	0.479459	ref|XP_008884627.1|hypothetical protein HHA_203400 [Hammondia hammondi]	NA	131.118	162.841	30.227	1.77903	0.326728
XLOC_001861	SN3_00200990	scaffold00002:3209065-3224839	zinc c3hc4 type (ring finger) domain-containing protein	17.7348	10.2859	5.12639	5.46012	5.84768	LON peptidase N-terminal domain and RING finger protein 1	NA	4.18452	9.26042	6.41618	5.28932	3.98491
XLOC_001880	SN3_00201190	scaffold00002:3958843-3974173	hypothetical protien	24.2672	13.802	2.99236	1.31679	6.82875	--NO BLAST HIT--	194	5.72584	12.426	3.74523	1.2756	4.65347
XLOC_001923	SN3_00201515	scaffold00002:4915392-4938824	transmembrane protein	766.104	414.1	176.941	115.498	224.694	ref|XP_008884988.1|hypothetical protein HHA_253690 [Hammondia hammondi]	NA	180.762	372.815	221.459	111.885	153.118
XLOC_001958	SN3_00201795	scaffold00002:5931978-5963871	swi2 snf2 iswi-like (at hook)	17.3388	9.94715	8.75386	8.57219	9.0666	ref|XP_008882688.1|SWI2/SNF2 ISWI-like (AT hook) [Hammondia hammondi]	NA	4.09109	8.95544	10.9563	8.30404	6.17845
XLOC_002036	SN3_00202375	scaffold00002:7917995-7921331	rhoptry kinase family protein rop20	53.733	51.9838	11.8747	0.145501	0.200747	ref|XP_008887599.1|protein kinase, putative [Hammondia hammondi], rhoptry	NA	12.6783	46.8011	14.8624	0.14095	0.136799
XLOC_002039	SN3_00202405	scaffold00002:8001899-8022417	leucine-zipper-like transcriptional regulator 1	212.37	101.403	46.9501	22.4337	25.3048	ref|XP_010328772.1|PREDICTED: leucine-zipper-like transcriptional regulator 1 [Saimiri boliviensis boliviensis]	NA	50.1087	91.2934	58.7627	21.732	17.244
XLOC_002048	SN3_00202480	scaffold00002:8246077-8279681	sugar transporter st1	12.0276	6.77753	4.76557	4.32278	3.99808	ref|XP_008882582.1|sugar transporter ST2 [Hammondia hammondi]	NA	2.83791	6.10183	5.96458	4.18756	2.7245
XLOC_002116	SN3_00300245	scaffold00003:748754-790510	hypothetical protein TGVAND_436120	32.7105	12.5084	2.96372	4.92258	5.94562	hypothetical protein HHA_453760	NA	7.71804	11.2613	3.70939	4.7686	4.05165
XLOC_002138	SN3_00300470, (SN3_00300475)	scaffold00003:1401123-1413586	-	7.11675	3.48528	2.37189	1.914	1.35058	--NO BLAST HIT--	170	1.6792	3.13781	2.96865	1.85413	0.920355
XLOC_002143	SN3_00300535	scaffold00003:1680704-1710870	dna-directed rna polymerase ii rpb2	27.0421	15.3895	12.8978	11.7061	8.87324	ref|XP_008883178.1|DNA-directed RNA polymerase II RPB2 [Hammondia hammondi]	NA	6.38058	13.8552	16.1429	11.3399	6.04669
XLOC_002150	SN3_00300580	scaffold00003:1849476-1859731	tetratricopeptide repeat-containing protein	21.7868	21.2781	8.64171	5.67732	7.57953	tetratricopeptide repeat-containing protein	NA	5.14059	19.1567	10.816	5.49973	5.16509
XLOC_002223	SN3_00301235	scaffold00003:3805553-3819752	chitinase-like protein clp1	198.83	114.566	38.5083	25.3912	31.2533	ref|XP_008884757.1|chitinase-like protein CLP1 [Hammondia hammondi]	NA	46.9139	103.144	48.1969	24.5969	21.2976
XLOC_002235	SN3_00301320, (SN3_00301325, SN3_00301330)	scaffold00003:4104013-4126464	-	27.8598	18.5754	10.2036	9.56677	7.43414	ref|XP_008882950.1|histone lysine demethylase JMJD6a [Hammondia hammondi]	NA	6.57352	16.7235	12.7708	9.26751	5.06601
XLOC_002238	SN3_00301350	scaffold00003:4166855-4180911	histone	50.6108	42.4488	11.237	5.10877	6.46046	ref|XP_008882952.1|histone H3 [Hammondia hammondi]	NA	11.9416	38.2168	14.0642	4.94896	4.40249
XLOC_002255	SN3_00301515	scaffold00003:4748229-4771847	dhhc zinc finger domain-containing protein	19.2838	11.5409	8.46354	10.2875	8.27682	ref|XP_008882307.1|DHHC zinc finger domain-containing protein [Hammondia hammondi]	NA	4.55001	10.3903	10.593	9.9657	5.64026
XLOC_002260	SN3_00301540	scaffold00003:4852423-4877485	crooked neck family 1 protein isoform partial	21.8551	13.3112	9.04218	7.60784	8.65268	ref|XP_008882313.1|crooked neck family 1 protein isoform 2, putative [Hammondia hammondi]	NA	5.15671	11.9841	11.3172	7.36986	5.89639
XLOC_002277	SN3_00301660	scaffold00003:5346443-5382816	protein kinase (incomplete catalytic triad)	41.3194	22.4206	8.05928	7.86164	13.9397	ref|XP_008887489.1|protein kinase (incomplete catalytic triad) [Hammondia hammondi]	NA	9.74931	20.1853	10.087	7.61572	9.49924
XLOC_002346	SN3_00300420	scaffold00003:1270835-1299078	ferrochelatase	84.6341	39.1889	18.846	17.3803	9.33107	ref|XP_008883145.1|protoheme ferro-lyase, putative [Hammondia hammondi]	NA	19.9694	35.2819	23.5876	16.8366	6.35868
XLOC_002404	SN3_00300915, (SN3_00300920, SN3_00300925)	scaffold00003:2797266-2844241	-	21.0799	12.3601	9.12859	7.67999	9.09089	--NO BLAST HIT--	731	4.9738	11.1278	11.4253	7.43975	6.195
XLOC_002406	SN3_00300940, (,SN3_00300945)	scaffold00003:2923949-2957709	-	93.9741	48.7659	20.975	11.9219	19.4625	ref|XP_008887461.1|integral membrane protein, GNS1/SUR4 family protein, putative [Hammondia hammondi]	NA	22.1732	43.9041	26.2523	11.549	13.2628
XLOC_002470	SN3_00301575	scaffold00003:4979074-5013998	fusaric acid resistance-like protein	27.2001	16.3057	4.47546	6.03947	11.1949	ref|XP_008882324.1|hypothetical protein HHA_269320 [Hammondia hammondi]	NA	6.41786	14.6801	5.60148	5.85055	7.62879
XLOC_002540	SN3_00400350	scaffold00004:1088828-1109120	hypothetical protien	554.391	229.66	122.372	83.5355	61.8733	CRAL/TRIO domain-containing protein	NA	130.809	206.763	153.161	80.9224	42.1637
XLOC_002553	SN3_00400450	scaffold00004:1466862-1489647	protein phosphatase 2c domain-containing protein	24.3304	13.2357	8.75721	7.70247	8.77851	ref|XP_008881807.1|protein phosphatase 2C domain-containing protein [Hammondia hammondi]	NA	5.74076	11.9161	10.9605	7.46153	5.98213
XLOC_002561	SN3_00400480	scaffold00004:1638234-1656831	cytochrome c oxidase assembly protein	6.47177	3.27318	2.35462	2.67788	2.26253	ref|XP_008884567.1|cytochrome c oxidase assembly protein COX11, putative [Hammondia hammondi]	NA	1.52701	2.94685	2.94704	2.59411	1.54181
XLOC_002582	SN3_00400630	scaffold00004:2226953-2256044	conserved hypothetical protein	194.423	69.0826	46.7731	45.7686	75.9498	ref|XP_008813971.1|hypothetical protein C922_00132 [Plasmodium inui San Antonio 1]	NA	45.8741	62.1952	58.5412	44.3369	51.7561
XLOC_002590	SN3_00400715	scaffold00004:2537179-2552393	hypothetical protien	10.5488	6.197	2.76495	1.98815	0.703857	ref|XP_008883724.1|DNA-directed RNA polymerase I RPA43 [Hammondia hammondi]	NA	2.48899	5.57918	3.46061	1.92596	0.479645
XLOC_002646	SN3_00401170	scaffold00004:4318416-4334777	hypothetical protien	4.40163	4.60927	1.28088	1.49596	0.50899	--NO BLAST HIT--	240	1.03856	4.14974	1.60315	1.44916	0.346852
XLOC_002700	SN3_00400005	scaffold00004:27065-40771	bromodomain-containing protein	32.1174	17.4764	9.30924	8.89113	12.8124	bromodomain-containing protein	NA	7.5781	15.734	11.6514	8.61301	8.73104
XLOC_002711	SN3_00400085	scaffold00004:183366-193530	aaa family protein	15.8445	16.8163	2.48061	0.423651	1.43878	ref|XP_008887575.1|ATPase, AAA family protein [Hammondia hammondi]	NA	3.73851	15.1398	3.10473	0.410399	0.980459
XLOC_002737	SN3_00400280	scaffold00004:844539-890290	atp-binding cassette g family transporter abcg107	47.4248	22.6605	11.1219	11.9386	10.1733	ref|XP_008883791.1|ATP-binding cassette G family transporter ABCG107 [Hammondia hammondi]	NA	11.1899	20.4013	13.9202	11.5651	6.93262
XLOC_002765	SN3_00400465	scaffold00004:1559475-1587687	rna recognition motif-containing protein	99.1687	76.6472	45.1918	35.2569	27.8742	ref|XP_008884564.1|RNA recognition motif-containing protein [Hammondia hammondi]	NA	23.3988	69.0057	56.562	34.154	18.9949
XLOC_002791	SN3_00400675	scaffold00004:2383713-2394872	hepatocellular carcinoma-associated antigen 59	29.8768	18.2246	11.8214	11.7006	14.1844	ref|XP_007145078.1|hypothetical protein PHAVU_007G207700g [Phaseolus vulgaris]	NA	7.04943	16.4077	14.7956	11.3346	9.66599
XLOC_002839	SN3_00401060	scaffold00004:3898174-3905563	hypothetical protien	53.923	28.0843	8.71359	6.47267	11.8295	--NO BLAST HIT--	119	12.7231	25.2844	10.9059	6.2702	8.06124
XLOC_002851	SN3_00401150	scaffold00004:4238893-4246080	guanylate kinase	274.305	147.008	100.389	77.8138	49.6838	ref|XP_008884404.1|guanylate kinase family protein [Hammondia hammondi]	NA	64.7222	132.352	125.647	75.3797	33.8571
XLOC_002868	SN3_00401295	scaffold00004:4803222-4809503	hypothetical protien	24.739	20.3962	1.07405	0.349044	11.0094	--NO BLAST HIT--	103	5.83717	18.3628	1.34428	0.338126	7.50238
XLOC_002889	SN3_00401470	scaffold00004:5404921-5416270	apical protein 1	1896.67	753.017	80.356	1.39079	3.20253	--NO BLAST HIT--	198	447.519	677.943	100.573	1.34728	2.18237
XLOC_002916	SN3_00500020, (SN3_00500025)	scaffold00005:69511-104132	-	30.8651	16.2725	11.771	7.78502	10.0412	ref|XP_008883452.1|ThiF family protein [Hammondia hammondi]	NA	7.28262	14.6502	14.7326	7.5415	6.8426
XLOC_002979	SN3_00500595	scaffold00005:2015603-2031647	bromodomain-containing protein	30.4713	18.4199	14.4623	15.3636	15.5257	ref|XP_008887330.1|bromodomain-containing protein [Hammondia hammondi]	NA	7.1897	16.5835	18.101	14.883	10.58
XLOC_003008	SN3_00500905	scaffold00005:2898155-2920312	cell-cycle-associated protein kinase cdk	10.5242	5.9827	4.64931	4.51899	4.82596	ref|XP_008886754.1|cell-cycle-associated protein kinase CDK, putative [Hammondia hammondi]	NA	2.48318	5.38624	5.81907	4.37763	3.28866
XLOC_003096	SN3_00500055	scaffold00005:230519-250310	zinc finger protein 598-like	13.8984	7.90841	6.15948	5.41803	5.4624	ref|XP_008614013.1|hypothetical protein SDRG_09838 [Saprolegnia diclina VS20]	NA	3.27933	7.11996	7.7092	5.24855	3.72236
XLOC_003112	SN3_00500155	scaffold00005:518515-538664	5 -amp-activated protein kinase subunit beta-1 family protein	18.3271	10.6477	7.36755	7.12572	9.95797	ref|XP_008882289.1|5'-AMP-activated protein kinase subunit beta-1 family protein, putative [Hammondia hammondi]	NA	4.32428	9.58615	9.22122	6.90282	6.78588
XLOC_003150	SN3_00500430	scaffold00005:1455805-1465750	bax inhibitor-1	207.046	104.774	79.2199	75.7429	101.388	ref|XP_008888762.1|Bax inhibitor-1, putative [Hammondia hammondi]	NA	48.8525	94.3283	99.1515	73.3736	69.0911
XLOC_003151	SN3_00500435	scaffold00005:1469009-1487124	pyridine nucleotide-disulfide oxidoreductase domain-containing protein	7.73666	5.6376	1.90602	1.17985	0.829514	ref|XP_008888764.1|pyridine nucleotide-disulfide oxidoreductase domain-containing protein [Hammondia hammondi]	NA	1.82546	5.07555	2.38557	1.14294	0.565274
XLOC_003155	SN3_00500455-add	scaffold00005:1560285-1569023	-	4.51319	3.86412	2.02315	1.20578	1.99024	ref|XP_008888713.1|hypothetical protein HHA_255720 [Hammondia hammondi]	NA	1.06489	3.47888	2.53217	1.16806	1.35625
XLOC_003196	SN3_00500820	scaffold00005:2679497-2688640	conserved hypothetical protein	187.437	111.565	53.1035	51.167	87.3079	hypothetical protein HHA_254870	NA	44.2257	100.442	66.4643	49.5664	59.4961
XLOC_003203	SN3_00500885	scaffold00005:2825449-2849046	transmembrane protein	65.1047	36.8403	22.2119	19.8455	32.2067	ref|XP_008886749.1|hypothetical protein HHA_304900 [Hammondia hammondi]	NA	15.3614	33.1674	27.8004	19.2247	21.9473
XLOC_003239	SN3_00501045	scaffold00005:3717765-3738703	hypothetical protien	45.6025	24.8608	18.8606	14.9755	13.0473	--NO BLAST HIT--	328	10.7599	22.3822	23.6059	14.5071	8.89111
XLOC_003251	SN3_00501165	scaffold00005:4061923-4078324	guanylate-binding protein	103.324	59.5612	45.9325	35.1887	24.7054	ref|XP_008886549.1|hypothetical protein HHA_310220 [Hammondia hammondi]	NA	24.3793	53.6231	57.4891	34.088	16.8355
XLOC_003315	SN3_00600150	scaffold00006:475508-495098	e3 ubiquitin-protein ligase at1g63170-like isoform x1	11.4849	6.61312	3.71821	4.17818	5.71588	ref|XP_005707237.1|hypothetical protein Gasu_19590 [Galdieria sulphuraria]	NA	2.70986	5.95381	4.65371	4.04748	3.8951
XLOC_003320	SN3_00600195	scaffold00006:570046-579769	zinc finger protein	19.7613	11.3734	8.78615	8.72824	9.67214	ref|XP_008885090.1|zinc finger protein [Hammondia hammondi], pre mRNA splicing factor	NA	4.66268	10.2395	10.9967	8.45521	6.5911
XLOC_003338	SN3_00600340	scaffold00006:1122518-1134730	transmembrane protein	145.326	76.1778	35.5946	46.3402	49.9034	ref|XP_008883815.1|hypothetical protein HHA_247780 [Hammondia hammondi]	NA	34.2897	68.5831	44.5502	44.8906	34.0068
XLOC_003374	SN3_00600680	scaffold00006:2255938-2269986	phosphoadenosine phosphosulfate reductase family protein	17.2389	10.3896	6.3574	5.47278	6.73172	ref|XP_008885372.1|phosphoadenosine phosphosulfate reductase family protein [Hammondia hammondi]	NA	4.06752	9.35378	7.95691	5.30159	4.58734
XLOC_003462	SN3_00600035, (SN3_00600040)	scaffold00006:130701-197080	-	20.0687	10.7593	7.55932	7.79418	9.17823	ref|XP_008888019.1|cell-cycle-control protein (translation regulation), putative [Hammondia hammondi]	NA	4.73521	9.68663	9.46124	7.55037	6.25452
XLOC_003481	SN3_00600190	scaffold00006:566822-569946	dna polymerase delta subunit 4	44.5219	28.7643	20.4713	18.9166	16.4894	ref|XP_008885089.1|hypothetical protein HHA_254640 [Hammondia hammondi]	NA	10.5049	25.8966	25.6219	18.3249	11.2367
XLOC_003505	SN3_00600380	scaffold00006:1299468-1302298	hypothetical protien	485.589	291.07	128.908	32.8953	7.7456	--NO BLAST HIT--	47	114.575	262.051	161.341	31.8663	5.27825
XLOC_003515	SN3_00600405	scaffold00006:1380876-1391428	transmembrane protein	26.952	21.8413	9.23507	6.48727	8.97891	ref|XP_008881626.1|transmembrane protein [Hammondia hammondi]	NA	6.35932	19.6638	11.5586	6.28434	6.1187
XLOC_003518	SN3_00600435	scaffold00006:1504879-1542605	tyrosine kinase-like protein	4.11344	2.37014	1.65112	1.35109	1.35622	ref|XP_008881633.1|Tyrosine kinase-like (TKL) protein [Hammondia hammondi]	NA	0.970566	2.13384	2.06654	1.30883	0.924199
XLOC_003548	SN3_00600720, (SN3_00600725)	scaffold00006:2398101-2420588	-	28.2303	15.2731	11.8064	11.1781	10.1344	rhoptry neck protein RON6	NA	6.66094	13.7504	14.7769	10.8284	6.90611
XLOC_003590	SN3_00601025	scaffold00006:3636230-3648022	ubiquitin-conjugating enzyme	30.0905	18.7245	11.7045	6.0555	10.5252	ref|XP_008885962.1|ubiquitin conjugating enzyme E2, putative [Hammondia hammondi]	NA	7.09985	16.8577	14.6493	5.86608	7.17242
XLOC_003592	SN3_00601035	scaffold00006:3660616-3685260	hypothetical protien	27.2332	14.2086	3.11294	2.48099	2.60409	--NO BLAST HIT--	349	6.42567	12.792	3.89615	2.40338	1.77456
XLOC_003658	SN3_00700465	scaffold00007:1248311-1273515	class v superfamily protein	100.68	47.3308	11.1723	6.30025	5.58019	ref|XP_008885330.1|aminotransferase, class V superfamily protein [Hammondia hammondi]	NA	23.7554	42.612	13.9832	6.10317	3.80263
XLOC_003673	SN3_00700545	scaffold00007:1491224-1554979	kh domain protein	407.86	146.356	26.2982	19.0945	90.2583	hypothetical protein HHA_280370	NA	96.2345	131.765	32.9148	18.4972	61.5067
XLOC_003681	SN3_00700610	scaffold00007:1689293-1697975	hypothetical protien	1.88415	0.938118	0.337663	0.143455	0.22871	--NO BLAST HIT--	149	0.444565	0.84459	0.422619	0.138968	0.155855
XLOC_003770	SN3_00701325	scaffold00007:4039892-4063329	phax rna-binding domain protein	16.4606	10.5746	8.2901	6.99208	6.84674	ref|XP_008888192.1|hypothetical protein HHA_301300 [Hammondia hammondi]	NA	3.88388	9.52034	10.3759	6.77336	4.66572
XLOC_003802	SN3_00700245	scaffold00007:666909-688402	transporter permease protein	77.501	40.3269	21.2655	23.3877	13.7657	ref|XP_008888437.1|transporter/permease protein, putative [Hammondia hammondi]	NA	18.2864	36.3064	26.6159	22.6561	9.38066
XLOC_003866	SN3_00700760	scaffold00007:2272909-2275845	hypothetical protien	169.353	168.984	29.7784	4.76359	13.3659	--NO BLAST HIT--	56	39.9588	152.137	37.2706	4.61458	9.10822
XLOC_003874	SN3_00700830	scaffold00007:2468076-2504796	dual specificity catalytic domain-containing protein	24.672	10.2966	3.82653	2.87071	8.32646	ref|XP_008886265.1|dual specificity phosphatase, catalytic domain-containing protein [Hammondia hammondi]	NA	5.82136	9.27006	4.78928	2.78091	5.67408
XLOC_003894	SN3_00700995	scaffold00007:3009571-3017815	hypothetical protein HHA_293360	139.503	76.6409	17.5685	15.8026	18.2431	hypothetical protein HHA_293360	NA	32.9157	69	21.9887	15.3083	12.4318
XLOC_003908	SN3_00701120	scaffold00007:3387575-3402477	conserved hypothetical protein	4.66765	2.10518	0.907059	1.58129	1.82696	hypothetical protein HHA_262990	NA	1.10133	1.8953	1.13527	1.53183	1.24499
XLOC_003925	SN3_00701275	scaffold00007:3866755-3877649	hypothetical protien	6.1097	3.153	2.66256	2.21056	2.53311	--NO BLAST HIT--	169	1.44158	2.83865	3.33246	2.14141	1.72619
XLOC_003954	SN3_00800125	scaffold00008:496610-511660	hypothetical protein TGME49_088270	8.45867	4.53419	3.32699	2.40681	1.55398	hypothetical protein HHA_288270	NA	1.99582	4.08214	4.16406	2.33152	1.05896
[truncated: 444 more rows]

## Sheet: Sz_Abundant
Table S2: List of1773 schizont abundant genes resulting from comparison of FPKM values of merozoite stage against schizont time points (individual or a combination of time points). Different colors represent the schizont time points that were used in the analysis.
[truncated: 1,774 more rows]
