# Supplementary material for: Temporal gene expression during asexual development of the apicomplexan Sarcocystis neurona
Source: mSphere. 2024 May 29;9(6):e00111-24. doi: 10.1128/msphere.00111-24 (PMC11332336; doi:10.1128/msphere.00111-24)
Supplement: Table S3 — Merozoite transcripts and proteome evidence. [file msphere.00111-24-s0004.xlsx]

## Sheet: Whole_Mz_1061
List of 1061 S. neurona proteins identified in whole merozoite proteome
S. neurona gene identifier on VEuPathDB.org	Peptide count	Spectral count	Gene Description
SN3_00100555	1	4	adp-ribosylation factor-like protein 2
SN3_00100605	1	1	microsomal signal peptidase domain-containing protein
SN3_00100980	1	1	hypothetical protein, conserved
SN3_00101145	1	5	transmembrane protein
SN3_00102190	1	3	programmed cell death protein 5
SN3_00102535	1	3	pdi family protein
SN3_00102660	1	4	pterin-4-alpha-carbinolamine dehydratase
SN3_00103560	1	5	cold-shock dna-binding domain-containing protein
SN3_00200040	1	1	proteasome subunit beta type
SN3_00400060	1	1	c2 domain protein
SN3_00400205	1	3	aldo keto reductase family oxidoreductase
SN3_00400645	1	1	f5 8 type c domain-containing protein
SN3_00401370	1	6	60s ribosomal protein
SN3_00401410	1	1	phosphatidate cytidylyltransferase
SN3_00500820	1	2	conserved hypothetical protein
SN3_00600060	1	4	wd g-beta repeat domain containing protein
SN3_00700400	1	2	transmembrane protein
SN3_00701245	1	1	translation initiation factor eif-
SN3_00900540	1	1	beta-hydroxyacyl-acyl carrier protein dehydratase
SN3_01000830	1	2	ribosomal protein rpl37
SN3_01400235	1	2	gtpase rab7
SN3_01400335	1	2	coatomer epsilon subunit protein
SN3_01400825	1	2	conserved hypothetical protein
SN3_01600650	1	2	sac3 ganp family protein
SN3_01900305	1	2	peptidase family m3 protein
SN3_01900710	1	2	activator of hsp90 atpase 1 family protein
SN3_02100460	1	1	translation initiation factor sui1
SN3_02200140	1	1	proteasome-interacting thioredoxin domain-containing protein
SN3_02200145	1	2	micronemal protein 8
SN3_02800080	1	4	cold-shock dna-binding domain-containing protein
SN3_03300155	1	2	hypothetical protein TGME49_271935
SN3_03300160	1	4	hypothetical protein NCLIV_035220
SN3_03500100	1	1	rna recognition motif-containing protein
SN3_03500150	1	4	conserved hypothetical protein
SN3_03900105	1	1	conserved plasmodium protein
SN3_04400115	1	1	3 -5 exonuclease domain-containing protein
SN3_00101250	2	5	transmembrane protein
SN3_00101460	2	5	macrophage migration inhibitory factor
SN3_00101550	2	6	emp24 gp25l p24 family protein
SN3_00101930	2	14	pan domain protein
SN3_00103140	2	4	60s ribosomal protein
SN3_00103155	2	17	transmembrane protein
SN3_00103555	2	2	translation initiation factor sui1 protein
SN3_00103575	2	3	tb2 hva22 family protein
SN3_00200715	2	3	nucleoredoxin family protein
SN3_00201225	2	4	transmembrane protein
SN3_00201515	2	9	transmembrane protein
SN3_00201830	2	9	hypothetical protein
SN3_00300050	2	8	multi-pass transmembrane protein
SN3_00300895	2	4	u6 snrna-associated sm-like protein lsm8
SN3_00301195	2	20	hypothetical protein
SN3_00301280	2	2	u6 snrna-associated sm family protein lsm6
SN3_00400630	2	6	conserved hypothetical protein
SN3_00400785	2	2	hypothetical protein TGME49_045450
SN3_00400875	2	33	hmg (high mobility group) box domain-containing protein
SN3_00401105	2	18	60s acidic ribosomal protein
SN3_00401245	2	2	ubiquitin conjugating enzyme
SN3_00500430	2	3	bax inhibitor-1
SN3_00501300	2	4	hypothetical protein
SN3_00600340	2	3	transmembrane protein
SN3_00701095	2	30	ser thr phosphatase family protein
SN3_00800075	2	3	transmembrane protein
SN3_00800105	2	2	pul domain-containing protein
SN3_00800980	2	8	protein tyrosine phosphatase family ptpla protein
SN3_00900190	2	5	signal peptidase complex catalytic subunit sec11c
SN3_00900660	2	7	glucosephosphate-mutase gpm1
SN3_00900785	2	8	formate nitrite transporter protein
SN3_01100145	2	2	hypothetical protein HHA_223485
SN3_01300060	2	4	ras-related protein rab-5c
SN3_01300335	2	3	tbc domain containing protein
SN3_01300580	2	12	40s ribosomal protein
SN3_01300675	2	2	ubiquitin-conjugating enzyme subfamily protein
SN3_01300730	2	7	pci domain-containing protein
SN3_01300830	2	2	small nuclear ribonucleoprotein
SN3_01500125	2	4	membrane occupation and recognition nexus protein morn1
SN3_01600615	2	5	ribosomal protein rpl35
SN3_01800270	2	5	lsm domain-containing protein
SN3_01800425	2	7	imc subcompartment protein isp4
SN3_02200030	2	4	tb2 hva22 family protein
SN3_02300370	2	4	mitochondrial pyruvate carrier 2-like
SN3_02500175	2	7	carnitine deficiency-associated protein
SN3_02500525	2	4	u6 snrna-associated sm-like partial
SN3_02600320	2	4	abc atp-binding domain-containing protein
SN3_02600530	2	5	nucleoside diphosphate kinase
SN3_02700115	2	11	hypothetical protein, conserved
SN3_02800200	2	5	aquaporin 2
SN3_02800370	2	3	glutathione s- n-terminal domain containing protein
SN3_03400175	2	5	conserved hypothetical protein
SN3_03600040	2	27	hypothetical protein
SN3_03900225	2	4	hypothetical protein TGVAND_276890
SN3_04100065	2	2	vivax protein
SN3_04200065	2	3	proteasome non-atpase 26s subunit
SN3_00101405	3	5	conserved hypothetical protein
SN3_00102510	3	6	membrane protein
SN3_00103455	3	8	inhibitor of cysteine protease 1
SN3_00200240	3	3	rab11b
SN3_00200480	3	3	gar1 protein rna binding region protein
SN3_00201115	3	3	hypothetical protein
SN3_00201660	3	5	multiprotein bridging factor type
SN3_00201915	3	6	glutaredoxin domain-containing protein
SN3_00202035	3	5	hypothetical protein
SN3_00202100	3	6	guanylyl cyclase
SN3_00300160	3	9	proteasome subunit alpha type
SN3_00300550	3	3	carbohydrate kinase
SN3_00300650	3	7	40s ribosomal protein
SN3_00300940	3	4	integral membrane gns1 sur4 family protein
SN3_00301240	3	3	transmembrane protein 65
SN3_00400300	3	4	proliferating cell nuclear antigen
SN3_00400755	3	3	cytochrome heme protein
SN3_00400925	3	4	tbl2-prov related
SN3_00401315	3	8	major facilitator family protein
SN3_00500040	3	11	hypothetical protein
SN3_00500920	3	5	pre-mrna branch site p14-like protein
SN3_00501305	3	4	dynein light intermediate chain
SN3_00600370	3	4	hypothetical protein NCLIV_031530
SN3_00600580	3	10	mitochondrial glycoprotein
SN3_00601170	3	5	hypothetical protein
SN3_00700200	3	7	small ubiquitin family modifier
SN3_00700645	3	6	ubiquinol-cytochrome c family reductase uqcrx qcr9-like protein
SN3_00700775	3	4	hypothetical protein TGME49_023070
SN3_00700840	3	5	sac3 ganp family protein
SN3_00700960	3	8	ran binding family protein 1
SN3_00800040	3	6	translation elongation factor tu
SN3_00800265	3	3	transmembrane protein
SN3_00800325	3	6	small nuclear
SN3_00800655	3	10	40s ribosomal protein s27
SN3_00800670	3	8	rna recognition motif-containing protein
SN3_00800715	3	3	microsomal signal peptidase 25 kda subunit
SN3_00800800	3	7	hypothetical protein
SN3_00800990	3	4	protein phosphatase 2b catalytic calcineurin family phosphatse superfamily protein
SN3_00900365	3	5	myosin regulatory light chain
SN3_00900520	3	8	p23 co-
SN3_00900710	3	5	prenylcysteine oxidase
SN3_00900805	3	15	myosin heavy chain
SN3_00900980	3	6	ef-1 guanine nucleotide exchange domain-containing protein
SN3_01000800	3	7	actin like protein alp2a
SN3_01100340	3	5	glutamine-dependent nad(+) synthetase protein
SN3_01200505	3	4	plasma-membrane choline transporter
SN3_01500135	3	5	hypothetical protein
SN3_01500140	3	4	cytochrome c oxidase subunit
SN3_01500145	3	10	60s ribosomal protein l27a
SN3_01500425	3	3	cathepsin cpc1
SN3_01600085	3	7	ribosomal protein rps21
SN3_01600395	3	5	proteasome beta subunit
SN3_01700035	3	20	pap2 superfamily protein
SN3_01700355	3	5	ubiquitin interaction motif family protein
SN3_01800135	3	8	translationally-controlled tumor protein
SN3_01800225	3	11	translation elongation factor if5a
SN3_01800745	3	4	glutaredoxin
SN3_02000235	3	3	cholinephosphate cytidylyltransferase
SN3_02100040	3	4	casein kinase i
SN3_02100670	3	6	u6 snrna-associated sm family protein
SN3_02300395	3	12	conserved plasmodium protein
SN3_02400410	3	3	20s proteasome subunit beta 7
SN3_02500020	3	3	ubiquitin fusion degradation protein
SN3_02500395	3	6	acyl carrier protein
SN3_02500510	3	5	cleft lip and palate transmembrane protein 1 protein
SN3_02600300	3	12	branched-chain alpha-keto acid dehydrogenase e1 component beta
SN3_02700140	3	4	nadh-ubiquihypothetical protein reductase complex 1 mlrq subunit
SN3_02700300	3	4	transmembrane protei
SN3_02700410	3	78	hypothetical protein
SN3_02800060	3	14	hypothetical protein HHA_267500
SN3_02800415	3	9	40s ribosomal protein s29
SN3_02900205	3	5	nadh dehydrogenase (ndh2-ii)
SN3_03000195	3	7	hypothetical protein, conserved
SN3_03100100	3	10	40s ribosomal protein
SN3_03200180	3	3	tim10 ddp family zinc finger superfamily protein
SN3_03300060	3	5	conserved hypothetical protein
SN3_03300120	3	6	60s ribosomal protein
SN3_03300135	3	10	glideosome-associated protein with multiple-membrane spans gapm3
SN3_03500080	3	3	erythrocyte membrane related protein
SN3_03500090	3	14	60s acidic ribosomal protein
SN3_03600170	3	9	elicitor-responsive protein
SN3_03700135	3	8	transmembrane protein
SN3_03900035	3	9	prp31- -u4 snrna complex family protein
SN3_04800010	3	9	reticulon protein
SN3_05800020	3	4	vacuolar atp synthase subunit d
SN3_00100700	4	9	pyrroline-5-carboxylate reductase
SN3_00101190	4	4	wd g-beta repeat-containing protein
SN3_00101240	4	12	peroxiredoxin prx2
SN3_00101255	4	16	ribosomal protein rpl31
SN3_00101475	4	15	proteasome subunit beta type
SN3_00101540	4	5	eukaryotic initiation factor- delta subunit
SN3_00102330	4	6	mucin
SN3_00102655	4	7	atp synthase
SN3_00102670	4	7	agc kinase
SN3_00103010	4	5	dna repair protein rad51
SN3_00103100	4	7	transmembrane protein
SN3_00103470	4	8	ras family protein
SN3_00201005	4	11	60s ribosomal protein l44
SN3_00201130	4	6	pq loop repeat-containing protein
SN3_00201585	4	14	hypoxanthine-xanthine-guanine phosphoribosyl transferase hxgpr
SN3_00201815	4	10	swib mdm2 domain protein
SN3_00202275	4	8	hypothetical protein TGMAS_211030B
SN3_00300395	4	6	rhoptry kinase family protein rop39
SN3_00300451	4	169	surface antigen 1
SN3_00300555	4	8	proteasome subunit alpha type
SN3_00300785	4	6	hypothetical protein
SN3_00301345	4	65	histone
SN3_00301410	4	4	small nuclear ribonucleoprotein polypeptide a
SN3_00301420	4	10	60s ribosomal protein
SN3_00301695	4	10	proteasome subunit alpha type
SN3_00400020	4	11	conserved hypothetical protein
SN3_00400695	4	11	transmembrane protein
SN3_00400995	4	11	copi associated protein
SN3_00500110	4	6	transmembrane protein
SN3_00500555	4	5	ubiquitin carboxyl-terminal hydrolase uchl3
SN3_00501065	4	16	ubiquitin-conjugating enzyme
SN3_00600015	4	4	rna recognition motif-containing protein
SN3_00600055	4	5	wd g-beta repeat domain containing protein
SN3_00600295	4	5	ubiquitin
SN3_00600360	4	6	arsenite-activated atpase family protein
SN3_00600810	4	8	lanthionine synthetase c family protein
SN3_00600910	4	8	imc sub-compartment protein isp2
SN3_00601200	4	12	dj-1 family protein
SN3_00700160	4	10	hypothetical protein
SN3_00700495	4	6	rhoptry kinase family protein rop26 (incomplete catalytic triad)
SN3_00700595	4	5	hypothetical protein TGRUB_232130
SN3_00700635	4	5	aspartyl protease asp1
SN3_00700730	4	10	ribosomal protein rpl35a
SN3_00700765	4	5	conserved plasmodium protein
SN3_00800600	4	8	3-ketoacyl-(acyl-carrier-protein) reductase
SN3_00800840	4	4	hydrolase family or acyltransferase protein
SN3_00900875	4	5	hyaluronan mrna-binding family protein
SN3_00900925	4	4	rab2 gtpase
SN3_00900995	4	8	hypothetical protein HHA_219170
SN3_01000155	4	22	iron-containing superoxide dismutase
SN3_01000345	4	18	hypothetical protein
SN3_01000410	4	12	mic2-associated protein m2ap
SN3_01000495	4	8	small gtp-binding protein
SN3_01000555	4	6	alveolin domain containing intermediate filament imc12
SN3_01100035	4	5	ffd and tfg box motifs protein
SN3_01200525	4	5	conserved plasmodium protein
SN3_01200535	4	5	dead deah box helicase
SN3_01200540	4	8	conserved hypothetical protein
SN3_01300145	4	11	small nuclear ribonucleoprotein
SN3_01300180	4	15	40s ribosomal protein
SN3_01300890	4	8	cwf15 cwc15 cell cycle control protein
SN3_01400040	4	6	hypothetical protein HHA_266840
SN3_01400280	4	12	adp-ribosylation factor
SN3_01400420	4	5	hypothetical protein
SN3_01500110	4	24	hypothetical protein
SN3_01600160	4	4	orotate phosphoribosyltransferase
SN3_01700490	4	13	rna recognition motif-containing protein
SN3_01800185	4	7	enoyl-acyl carrier reductase enr
SN3_01800465	4	10	nac domain-containing protein
SN3_01900445	4	12	emp24 gp25l p24 family protein
SN3_01900535	4	9	imc sub-compartment protein isp3
SN3_01900575	4	17	micronemal protein mic4
SN3_02000120	4	11	rhoptry kinase family protein rop21
SN3_02100090	4	5	dihydrolipoamide dehydrogenase
SN3_02100125	4	6	glycine cleavage h-protein
SN3_02100340	4	108	histone lysine set
SN3_02200070	4	7	transmembrane protein
SN3_02300525	4	14	40s ribosomal protein
SN3_02300530	4	9	transmembrane protein
SN3_02400270	4	10	hypothetical protein
SN3_02400345	4	7	hypothetical protein, conserved
SN3_02400480	4	24	hypothetical protein
SN3_02500385	4	5	cytochrome c oxidase subunit
SN3_02600525	4	9	uv excision repair protein rad23 protein
SN3_02800485	4	9	septum formation protein maf
SN3_03000045	4	8	60s ribosomal protein l23
SN3_03100270	4	37	cyclophilin precursor
SN3_03400155	4	17	rab18 -family small gtpase
SN3_03400230	4	7	dna rna-binding protein alba
SN3_03500085	4	12	ribosomal protein rpl11
SN3_03800110	4	11	apolipoprotein a-i binding protein
SN3_00101320	5	10	rna recognition motif-containing partial
SN3_00101560	5	5	ap-1 complex subunit mu-1
SN3_00102300	5	12	eukaryotic initiation factor-2 beta
SN3_00102370	5	10	ribosomal protein rpl38
SN3_00102810	5	8	nudix hydrolase domain protein
SN3_00200090	5	23	alba 2
SN3_00200130	5	7	rab gdp dissociation inhibitor
SN3_00200185	5	7	nucleic acid binding
SN3_00200840	5	12	60s ribosomal protein
SN3_00201405	5	6	eukaryotic translation initiation factor
SN3_00201655	5	6	conserved hypothetical protein
SN3_00300140	5	10	dihydrolipoyllysine-residue succinyltransferase component of oxoglutarate dehydrogenase
SN3_00300515	5	10	protein
SN3_00300545	5	5	loc397781 related
SN3_00301025	5	18	cof family hydrolase subfamily protein
SN3_00301690	5	8	dehydrogenase e1 component family protein
SN3_00400590	5	19	hypothetical protein NCLIV_008170
SN3_00401385	5	6	protein phosphatase
SN3_00500160	5	8	la domain protein
SN3_00500180	5	9	citrate synthase i
SN3_00500575	5	28	chaperonin
SN3_00500935	5	23	calmodulin
SN3_00501320	5	8	eukaryotic peptide chain release factor
SN3_00501530	5	8	hypothetical protein HHA_256840
SN3_00600050	5	18	ubiquinol cytochrome c oxidoreductase
SN3_00600395	5	16	ribosomal protein rps25
SN3_00600510	5	5	hypothetical protein TGME49_014570
SN3_00700770	5	17	40s ribosomal protein s20
SN3_00701055	5	12	translocation protein
SN3_00800570	5	11	pci domain-containing partial
SN3_00800725	5	6	dhhc zinc finger domain-containing protein
SN3_00800770	5	9	26s protease regulatory subunit 8
SN3_01000040	5	15	ribosomal protein rps14
SN3_01000235	5	12	nuclear distribution gene c family protein
SN3_01100345	5	7	protein c21orf59
SN3_01100430	5	10	vacuolar protein sorting-associated protein 26
SN3_01200275	5	11	4-hydroxy-3-methylbut-2-enyl diphosphate reductase
SN3_01400470	5	11	myosin heavy chain
SN3_01500320	5	10	hypothetical protein
SN3_01500390	5	16	ribosomal protein rpl19
SN3_01500765	5	30	heat shock protein
SN3_01500800	5	7	cell-cycle-assocaited protein kinase erk7
SN3_01600545	5	6	phosphatidylinositol n-acetylglucosaminyltransferase
SN3_01600560	5	7	hypothetical protein
SN3_01700040	5	50	thioredoxin domain-containing protein
SN3_01800385	5	11	fructose- -bisphosphatase
SN3_02000445	5	5	cdp-alcohol phosphatidyltransferase superfamily protein
SN3_02000555	5	14	hypothetical protien
SN3_02000595	5	9	eukaryotic porin domain-containing
SN3_02100255	5	5	aspartate carbamoyltransferase
SN3_02100275	5	8	sec23 sec24 trunk domain-containing protein
SN3_02100710	5	9	hypothetical protein
SN3_02200160	5	69	histone h3
SN3_02200350	5	8	uracil phosphoribosyltransferase
SN3_02200470	5	8	activator of hsp90
SN3_02200665	5	9	6-phosphogluconate dehydrogenase
SN3_02300330	5	5	perforin-like protein plp1
SN3_02300455	5	5	thioredoxin domain-containing protein
SN3_02300575	5	12	cytoplasmic dynein intermediate chain
SN3_02500040	5	7	hypothetical protein
SN3_02600160	5	6	cell-cycle-associated protein kinase gsk
SN3_02600445	5	5	synaptobrevin family protein
SN3_02700360	5	28	40s ribosomal protein
SN3_02900040	5	8	hypothetical protein TGME49_002930
SN3_03100010	5	12	minor histocompatibility antigen h13
SN3_03100295	5	6	heat repeat-containing protein
SN3_03400030	5	8	26s protease regulatory subunit 10b
SN3_03500230	5	6	fatty acyl-
SN3_03900020	5	20	hypothetical protein
SN3_04800015	5	15	ef-1 guanine nucleotide exchange domain-containing protein
SN3_04900010	5	10	u2 snrnp auxiliary factor
SN3_06000005	5	5	gcc2 and gcc3 domain-containing protein
SN3_08400005	5	11	serpin (serine proteinase inhibitor) superfamily protein
SN3_00101260	6	21	40s ribosomal protein sa
SN3_00101455	6	15	sortilin
SN3_00102050	6	15	60s ribosomal protein
SN3_00103540	6	21	nac domain-containing protein
SN3_00200190	6	9	morn repeat-containing protein
SN3_00300300	6	25	60s ribosomal protein
SN3_00300330	6	8	proteasome subunit protease of the acylase family and ntn hydrolase fold
SN3_00300360	6	12	splicesome-associated protein
SN3_00300560	6	25	rab1 protein
SN3_00300595	6	12	t-complex protein beta subunit
SN3_00300925	6	14	root hair defective 3 gtp-binding protein protein
SN3_00301350	6	98	histone
SN3_00301365	6	13	26s proteasome subunit
SN3_00301450	6	11	transport protein sec24
SN3_00400570	6	14	lsm domain-containing protein
SN3_00400670	6	13	conserved plasmodium protein
SN3_00400935	6	18	fop carboxy-terminal duplication domain protein
SN3_00401040	6	15	nuclear factor nf3
SN3_00401470	6	13	apical protein 1
SN3_00500190	6	29	enolase
SN3_00500800	6	9	hypothetical protein
SN3_00501060	6	10	cyclase-associated protein
SN3_00501355	6	14	ubiquitin-conjugating enzyme
SN3_00501370	6	27	glideosome-associated protein with multiple-membrane spans gapm2b
SN3_00600755	6	9	sulfate adenylyltransferase adenylylsulfate kinase
SN3_00700215	6	8	acetyl-coenzyme a synthetase
SN3_00700885	6	31	serine-threonine phosophatase 2c
SN3_00701175	6	8	nadh-cytochrome b5 reductase 1
SN3_00701305	6	14	hmg (high mobility group) box domain-containing protein
SN3_00800290	6	8	26s protease regulatory subunit 6a homolog
SN3_00800440	6	10	vacuolar atp synthase subunit
SN3_00801020	6	8	fibrillarin
SN3_00900300	6	14	proteasome subunit beta type 2
SN3_00900360	6	18	cytochrome p450 superfamily protein
SN3_00900500	6	9	ap2 domain transcription factor ap2xi-3
SN3_01000405	6	8	gpi-anchored wall transfer protein gwt1
SN3_01100210	6	9	swirm domain-containing protein
SN3_01100285	6	29	alba 1
SN3_01100320	6	9	proteasome regulatory subunit
SN3_01100405	6	11	preprotein subunit
SN3_01100490	6	7	#NAME?
SN3_01200045	6	14	40s ribosomal protein
SN3_01200345	6	12	translation initiation factor 3 subunit
SN3_01200475	6	22	caax metallo endopeptidase
SN3_01200775	6	8	protein camp- catalytic chain
SN3_01300515	6	12	translation initiation factor eif3 subunit
SN3_01500415	6	26	heat shock protein hsp29
SN3_01500480	6	28	p25-alpha family
SN3_01500505	6	9	rna-binding protein
SN3_01600140	6	18	conserved hypothetical protein
SN3_01700220	6	7	hypothetical protein CLUG_03595
SN3_01700340	6	19	rna recognition motif-containing protein
SN3_02000095	6	21	hypothetical protein TGME49_027030
SN3_02000560	6	24	hypothetical protein
SN3_02100240	6	10	hypothetical protein
SN3_02200215	6	8	2-oxoglutarate malate translocase omt
SN3_02200320	6	19	msp (major sperm protein) domain-containing protein
SN3_02300145	6	7	heat repeat-containing protein
SN3_02400520	6	18	60s ribosomal protein
SN3_02500220	6	64	histone h2a
SN3_02500335	6	15	myristoyl :protein n-myristoyltransferase
SN3_02500450	6	6	ctp synthase
SN3_02600245	6	80	histone h2b
SN3_02600385	6	45	myosin light chain mlc1
SN3_02800010	6	6	multi-pass transmembrane protein
SN3_02800155	6	12	fumarate hydratase
SN3_02800160	6	9	copi associated protein
SN3_02800255	6	7	phospholipase
SN3_02800410	6	9	40s ribosomal protein s5
SN3_03000190	6	9	h+-translocating inorganic pyrophosphatase
SN3_03300055	6	9	cmgc ck2 family
SN3_03600080	6	13	hypothetical protein
SN3_03600200	6	10	sap domain-containing protein
SN3_03700215	6	22	40s ribosomal protein s23
SN3_03900040	6	7	lysine decarboxylase family protein
SN3_04000200	6	21	hypothetical protein
SN3_04100015	6	6	rna recognition motif-containing protein
SN3_05400015	6	10	dgat2l1-prov protein
SN3_00100240	7	34	alveolin domain containing intermediate filament imc3
SN3_00101495	7	15	hypothetical protein
SN3_00102035	7	25	apicomplexa specific secreted protein pf signal peptide
SN3_00102045	7	24	40s ribosomal protein
SN3_00200780	7	11	arf1-directed gtpase-activating
SN3_00201205	7	26	ribosomal protein rpl15
SN3_00201965	7	13	emp24 gp25l p24 family protein
SN3_00202285	7	15	60s ribosomal protein
SN3_00202680	7	11	adaptin n terminal region domain-containing protein
SN3_00300060	7	12	hypothetical protein
SN3_00400200	7	11	hydroxyacylglutathione hydrolase
SN3_00400385	7	16	polyprenyl synthetase superfamily protein
SN3_00501080	7	28	phosphorylase family protein
SN3_00501085	7	14	methyltransferase
SN3_00501450	7	12	adenylate kinase
SN3_00600255	7	11	ribosomal protein rpl26
SN3_00600335	7	17	amp-binding enzyme domain-containing protein
SN3_00600950	7	10	rna recognition motif-containing protein
SN3_00700605	7	11	thioredoxin-like associated protein
SN3_00700620	7	39	rna-binding protein
SN3_00700715	7	12	transmembrane protein
SN3_00700735	7	22	calmodulin
SN3_00701265	7	33	ribosomal protein
SN3_00800765	7	16	26s protease regulatory subunit 8
SN3_01000545	7	8	phosphoglycerate kinase pgkii
SN3_01000815	7	17	ribulose 5-phosphate isomerase
SN3_01100585	7	11	emp nonaspanin domain family protein
SN3_01100745	7	11	peptidase d
SN3_01200416	7	43	surface antigen 1
SN3_01200440	7	10	transmembrane partial
SN3_01300510	7	12	40s ribosomal protein
SN3_01400505	7	10	long-chain fatty acid ligase
SN3_01600745	7	9	eukaryotic initiation factor- subunit 3
SN3_01700400	7	11	protein disulfide-isomerase
SN3_01700510	7	15	signal recognition particle receptor beta subunit protein
SN3_01800380	7	17	hypothetical protein
SN3_01800450	7	9	nucleolar protein
SN3_01800600	7	15	peptidyl-trna hydrolase domain-containing protein
SN3_01900755	7	10	atp synthase delta subunit protein
SN3_02000125	7	12	yl1 nuclear protein c-terminal domain-containing protein
SN3_02000160	7	10	sas10 c-terminal domain-containing protein
SN3_02000345	7	32	thioredoxin
SN3_02000395	7	56	histone h2a
SN3_02100295	7	14	rna helicase (upf2 interacting domain) protein
SN3_02200165	7	13	alveolin domain containing intermediate filament imc7
SN3_02300225	7	58	hypothetical protein
SN3_02300570	7	13	26s proteasome regulatory subunit 7
SN3_02500050	7	30	ribosomal protein rps13
SN3_02500140	7	15	ribosomal protein rpl18
SN3_02500355	7	16	abc transporter transmembrane region domain-containing protein
SN3_02700315	7	8	mrna capping enzyme
SN3_02900195	7	12	ubiquinol-cytochrome c reductase
SN3_03100015	7	12	pyridoxal biosynthesis protein
SN3_03100045	7	14	rna recognition motif-containing protein
SN3_03100190	7	23	t1 family protein
SN3_03400125	7	14	proteasome subunit
SN3_03700075	7	9	penicillin amidase
SN3_03700170	7	10	eukaryotic initiation factor-2a
SN3_04000030	7	14	hypothetical protein
SN3_04000090	7	7	like 1
SN3_04300060	7	18	proteasome subunit alpha type 5-2
SN3_00100080	8	28	major facilitator family protein
SN3_00100500	8	20	conserved hypothetical protein
SN3_00100615	8	13	ubiquitin family protein
SN3_00101245	8	15	dead deah box helicase domain-containing protein
SN3_00101370	8	15	succinyl- ligase
SN3_00101850	8	19	pci domain-containing protein
SN3_00101895	8	10	ribosome biogenesis protein
SN3_00102000	8	16	conserved hypothetical protein
SN3_00102165	8	10	pyridine nucleotide-disulfide oxidoreductase domain-containing protein
SN3_00102815	8	14	proteasome subunit alpha1
SN3_00200430	8	59	nucleosome assembly protein
SN3_00200730	8	27	40s ribosomal protein s18
SN3_00200835	8	15	developmentally-regulated gtp-binding protein 1
SN3_00201265	8	22	hypothetical protein TGVAND_228710
SN3_00201940	8	21	ribosomal protein rpl23a
SN3_00202595	8	14	importin alpha
SN3_00300495	8	20	conserved hypothetical protein
SN3_00301020	8	13	adenylosuccinate lyase
SN3_00301840	8	27	ribosomal protein rps4
SN3_00400330	8	21	phosphoglycerate mutase pgmii
SN3_00401265	8	16	2-oxo acid dehydrogenases acyltransferase (catalytic domain) domain-containing protein
SN3_00500200	8	12	hypothetical protein, conserved
SN3_00600155	8	18	phospholipase carboxylesterase
SN3_00700010	8	9	phosphoribosylpyrophosphate synthetase
SN3_00700810	8	50	rna recognition motif-containing protein
SN3_00700995	8	18	hypothetical protein HHA_293360
SN3_00701110	8	13	peroxiredoxin prx3
SN3_00800795	8	12	crn (crooked neck) related
SN3_00900035	8	16	ribosomal protein rpl13a
SN3_00900080	8	17	pci domain-containing protein
SN3_00900315	8	9	vacuolar atp synthase subunit
SN3_00900346	8	30	AMA1
SN3_00900350	8	9	hypothetical protein TGMAS_315750
SN3_00900515	8	52	rna recognition motif-containing protein
SN3_01001040	8	10	hypothetical protein TGME49_083540
SN3_01300005	8	18	pre-mrna processing factor prp3
SN3_01300905	8	11	arginyl-trna synthetase
SN3_01400355	8	12	prolyl partial
SN3_01400395	8	12	tetratricopeptide repeat-containing protein
SN3_01400530	8	14	prohibitin
SN3_01500600	8	50	pdi family protein
SN3_01600010	8	10	hypothetical protein HHA_297810
SN3_01800070	8	16	40s ribosomal protein
SN3_01800290	8	11	eif4-gamma eif5 eif2b-epsilon carboxy-terminal domain protein
SN3_01800485	8	12	nuclear factor nf4
SN3_01900075	8	15	ribosomal protein rpl21
SN3_01900410	8	11	der1-like family protein
SN3_01900790	8	12	bifunctional dihydrofolate reductase-thymidylate synthase
SN3_02000390	8	13	creatinase domain-containing protein
SN3_02300555	8	8	cleft lip and palate transmembrane protein 1 protein
SN3_02600535	8	23	hypothetical protein
SN3_02700030	8	20	member ras oncogene family protein
SN3_02700190	8	16	fad-dependent glycerol-3-phosphate dehydrogenase
SN3_02800095	8	11	domain-containing protein
SN3_02800120	8	27	ribosomal protein
SN3_02800195	8	18	60s ribosomal protein
SN3_03200230	8	51	transmembrane protein
SN3_03300035	8	28	40s ribosomal protein s16
SN3_03600075	8	32	g2 protein
SN3_03800115	8	8	glutathione s- n-terminal domain-containing protein
SN3_04200040	8	10	phenylalanine-trna beta subunit
SN3_04300085	8	12	methionine-trna ligase
SN3_00100650	9	20	mitochondrial processing peptidase beta subunit
SN3_00101440	9	21	nad nadp octopine nopaline alpha-helical domain-containing protein
SN3_00102410	9	10	conserved hypothetical protein
SN3_00102625	9	25	conserved plasmodium related
SN3_00102830	9	10	glutamate leucine phenylalanine valine dehydrogenase family protein
SN3_00103335	9	16	transcriptional elongation factor fact140
SN3_00103465	9	16	eukaryotic translation initiation
SN3_00103600	9	36	v-type proton atpase catalytic subunit a
SN3_00200710	9	31	adenosylhomocysteinase
SN3_00400595	9	21	conserved hypothetical protein
SN3_00401185	9	16	vacuolar sorting protein 35
SN3_00401230	9	11	splicing factor u2af family auxilary factor large rrm domain-containing protein
SN3_00500605	9	15	transmembrane protein
SN3_00600245	9	34	gtp-binding nuclear protein ran
SN3_00600730	9	16	triose-phosphate isomerase tpi-ii
SN3_00600735	9	11	atp-dependent rna helicase
SN3_00601220	9	16	s1 p1nuclease
SN3_00700100	9	23	alveolin domain containing intermediate filament imc6
SN3_00700260	9	80	duf89 fructose bisphosphatase
SN3_00800675	9	10	hypothetical protein TGME49_017510
SN3_00800835	9	22	proliferation-associated protein 2g4
SN3_01000425	9	19	dna replication licensing factor
SN3_01100790	9	75	microneme-like protein
SN3_01200785	9	14	peptidyl-prolyl isomerase fkbp12
SN3_01300170	9	15	srp72 rna-binding domain-containing protein
SN3_01500115	9	29	cytochrome c
SN3_01600295	9	16	spfh domain band 7 family protein
SN3_01600385	9	23	hypothetical protein
SN3_02000250	9	16	lung seven transmembrane receptor
SN3_02000255	9	36	guanine nucleotide-binding protein
SN3_02000550	9	34	alveolin domain containing intermediate filament imc14
SN3_02200105	9	30	60s acidic ribosomal protein p0
SN3_02200545	9	18	eukaryotic translation initiation factor 3 subunit
SN3_02400565	9	55	profilin
SN3_02500190	9	38	elongation factor 1-gamma
SN3_02900050	9	19	family chaperone
SN3_03100345	9	19	vacuolar atp synthase subunit b
SN3_03300260	9	28	peroxiredoxin 6
SN3_03700205	9	15	conserved hypothetical protein
SN3_03800180	9	14	ubiquitin carboxyl-terminal hydrolase family 2 protein
SN3_03900010	9	12	hypothetical protein TGP89_238510
SN3_04200085	9	17	cop9 signalosome complex subunit 5
SN3_00102560	10	16	conserved hypothetical protein
SN3_00102715	10	18	dead (asp-glu-ala-asp) box polypeptide ddx3x
SN3_00201510	10	13	rna recognition motif-containing protein
SN3_00201925	10	16	nuclease and tudor domain-containing protein
SN3_00300585	10	28	rhoptry protein rop9
SN3_00301535	10	36	glyceraldehyde-3-phosphate dehydrogenase gapdh2
SN3_00301635	10	21	t-complex protein 1 delta subunit
SN3_00301725	10	16	5 - c-terminal domain-containing protein
SN3_00400350	10	40	hypothetical protein
SN3_00500105	10	105	actin depolymerizing factor adf
SN3_00501070	10	33	rna recognition motif-containing protein
SN3_00501245	10	18	importin-beta n-terminal domain-containing protein
SN3_00501415	10	13	pyruvate dehydrogenase complex subunit pdh-e2
SN3_00501485	10	15	eukaryotic translation initiation
SN3_00600110	10	26	ribosomal protein rpl5
SN3_00600310	10	34	40s ribosomal protein
SN3_00600555	10	25	member ras oncogene family
SN3_00601180	10	24	facilitative glucose transporter gt1
SN3_00700545	10	26	kh domain protein
SN3_01000150	10	56	60s ribosomal protein
SN3_01100500	10	25	aldehyde dehydrogenase
SN3_01100655	10	16	hypothetical protein
SN3_01100865	10	19	bt1 folate biopterin transporter family related
SN3_01300560	10	31	eukaryotic porin protein
SN3_01400585	10	12	flavoprotein subunit of succinate dehydrogenase
SN3_01400740	10	15	aspartyl aminopeptidase
SN3_01500450	10	38	ras-related protein rab11
SN3_01500455	10	108	glyceraldehyde-3-phosphate dehydrogenase gapdh1
SN3_01500565	10	23	40s ribosomal protein s3
SN3_01700255	10	28	glucosephosphate-mutase gpm2
SN3_01800545	10	27	lysine-trna ligase
SN3_01800755	10	18	transmembrane protein
SN3_01900460	10	25	succinate-coenzyme a beta subunit
SN3_02100035	10	24	coatomer alpha
SN3_02300535	10	13	serine-rich adhesin for platelets family protein
SN3_02300630	10	26	vacuolar atp synthase subunit
SN3_02500240	10	17	serine threonine protein phosphatase
SN3_02600010	10	27	eukaryotic translation initiation factor 2 alpha
SN3_02800190	10	19	26s protease regulatory subunit 4
SN3_03300180	10	16	3-ketoacyl- reductase
SN3_03400010	10	16	eukaryotic translation initiation factor 3 subunit
SN3_04100090	10	14	pci domain-containing protein
SN3_00100850	11	14	aaa family protein
SN3_00101910	11	30	hypothetical protein
SN3_00102615	11	41	triose-phosphate isomerase tpi-i
SN3_00103150	11	28	catalase
SN3_00200860	11	14	aspartate-trna ligase
SN3_00201055	11	18	valyl-trna synthetase
SN3_00201755	11	30	chaperonin protein
SN3_00201855	11	14	26s proteasome regulatory complex
SN3_00201985	11	17	hypothetical protein
SN3_00202025	11	14	domain-containing protein
SN3_00400790	11	38	ribosomal protein
SN3_00501030	11	16	conserved hypothetical protein
SN3_00700265	11	27	isocitrate nadp-dependent
SN3_00700795	11	39	ribosomal protein rpl18a
SN3_00900030	11	18	membrane occupation and recognition nexus protein morn2
SN3_00900380	11	21	trna nucleotidyltransferase poly polymerase family protein
SN3_01000940	11	30	peptidyl-prolyl cis-trans isomerase
SN3_01000980	11	40	glucose-6-phosphate isomerase gpi
SN3_01100755	11	19	trna splicing endonuclease
SN3_01100795	11	64	alveolin domain containing intermediate filament imc4
SN3_01200585	11	38	hypothetical protein
SN3_01500575	11	17	protein phosphatase 2c domain-containing protein
SN3_01500580	11	79	lactate dehydrogenase ldh1
SN3_01500630	11	22	hsp70 interacting protein hip
SN3_01700245	11	19	atpase histidine kinase dna gyrase b hsp90 domain-containing protein
SN3_01800095	11	17	hypothetical protein TGME49_235380
SN3_01800140	11	27	serine-trna ligase
SN3_01800265	11	40	mitochondrial phosphate carrier
SN3_01900185	11	166	histone h4
SN3_01900485	11	98	tubulin alpha chain
SN3_02400420	11	15	arginine decarboxylase
SN3_02500330	11	11	nadh dehydrogenase (ndh2-ii)
SN3_02700150	11	47	hexokinase
SN3_02700185	11	70	high mobility group protein
SN3_03100140	11	12	coatomer gamma 2-subunit protein 1
SN3_03500140	11	17	bing4ct domain-containing protein
SN3_04100170	11	26	chloroquine resistance marker related
SN3_04900060	11	19	dead (asp-glu-ala-asp) box polypeptide
SN3_00102255	12	12	nrap protein
SN3_00102265	12	14	hypothetical protein TGME49_030930
SN3_00103385	12	22	subtilisin sub2
SN3_00103500	12	16	rna 2 - tpt1 family protein
SN3_00200695	12	17	high-temperature-induced dauer-formation partial
SN3_00201135	12	28	asparagine synthetase
SN3_00301390	12	25	rnb family domain-containing protein
SN3_01000915	12	21	hypothetical protein
SN3_01300825	12	26	nad(+) adp-
SN3_01400725	12	39	mitochondrial processing peptidase alpha subunit
SN3_01700175	12	36	malate dehydrogenase
SN3_01900085	12	19	hypothetical protein
SN3_01900145	12	31	ribosomal protein rps7
SN3_01900675	12	41	nucleosome assembly protein protein
SN3_03200045	12	24	t-complex protein epsilon subunit (tcp-1-epsilon)
SN3_03700195	12	22	conserved hypothetical protein
SN3_04400045	12	19	lectin family protein
SN3_04700050	12	29	eta subunit of chaperonin containing t-complex polypeptide 1
SN3_00100295	13	34	glutamate dehydrogenase
SN3_00100740	13	24	rna binding partial
SN3_00101125	13	25	hypothetical protein HHA_209680
SN3_00101310	13	51	leucyl aminopeptidase lap
SN3_00101600	13	42	ribosomal protein rpl8
SN3_00202485	13	36	conserved hypothetical protein
SN3_00202630	13	33	nuclear factor nf7
SN3_00202725	13	20	eukaryotic initiation factor 2b epsilon subunit
SN3_00300535	13	15	dna-directed rna polymerase ii rpb2
SN3_00400275	13	33	fructose- -bisphosphatase
SN3_00500580	13	48	microtubule associated protein spm1
SN3_00701070	13	21	eukaryotic translation initiation factor
SN3_00800430	13	29	mitochondrial carrier superfamily protein
SN3_01400535	13	15	nuclear transport factor 2 domain-containing protein
SN3_01600290	13	31	inosine-5 -monophosphate
SN3_01700345	13	59	gap45 protein
SN3_01800665	13	26	pyruvate dehydrogenase complex subunit pdh-e3ii
SN3_01900220	13	27	tetratricopeptide repeat-containing protein
SN3_02000150	13	29	hypothetical protein HHA_230630
SN3_02000385	13	31	60s ribosomal protein
SN3_02300170	13	69	conserved hypothetical protein
SN3_02300635	13	27	t-complex protein zeta subunit
SN3_02400095	13	17	hypothetical protein HHA_306550
SN3_02400555	13	29	d-3-phosphoglycerate dehydrogenase
SN3_02500235	13	21	threonyl-trna synthetase family protein
SN3_02900095	13	19	ubiquitin carboxyl-terminal hydrolase
SN3_03100205	13	22	hypothetical protein
SN3_03300040	13	40	60s ribosomal protein
SN3_03300050	13	20	proteasome cyclosome repeat-containing partial
SN3_03600195	13	18	atp-binding domain-containing protein
SN3_04300130	13	16	tetratricopeptide repeat-containing protein
SN3_04700045	13	20	histidyl-trna synthetase
SN3_00100730	14	35	eukaryotic translation initiation factor 2 gamma
SN3_00103590	14	37	glycyl-trna synthetase
SN3_00200380	14	30	fad malate-dehydrogenase (mdh-fad)
SN3_00200955	14	19	transmembrane protein
SN3_00201380	14	35	peptidase m16 inactive domain-containing protein
SN3_00202245	14	20	arginyl-trna synthetase family protein
SN3_00300080	14	84	acid phosphatase gap50
SN3_00500380	14	29	nucleosome assembly protein
SN3_00600410	14	20	copi protein
SN3_00800610	14	27	ap2 domain transcription factor ap2xii-2
SN3_01100450	14	18	peptidase m16 inactive domain-containing protein
SN3_01500515	14	17	hypothetical protein HHA_308860
SN3_02000265	14	50	dead (asp-glu-ala-asp) box polypeptide ddx39
SN3_02100500	14	37	hypothetical protein
SN3_03700175	14	36	calcium binding protein precursor
SN3_04000270	14	26	polyadenylate binding protein
SN3_00101415	15	25	ubiquitin-activating enzyme e1 family protein
SN3_00101880	15	27	eukaryotic translation initiation factor 3 subunit 6 interacting protein
SN3_00103320	15	216	tubulin beta chain
SN3_00103370	15	24	ap2 domain transcription factor ap2ix-5
SN3_00201680	15	34	hypothetical protein
SN3_00301400	15	27	heat repeat-containing protein
SN3_00700720	15	96	protein disulfide isomerase-related protein
SN3_00800700	15	31	glutaminyl-trna synthetase
SN3_00800885	15	32	rna recognition motif-containing protein
SN3_00800900	15	96	microneme protein 13
SN3_01200305	15	21	hypothetical protein HHA_207040
SN3_01200890	15	27	camp-dependent protein kinase regulatory subunit
SN3_01300700	15	19	splicing factor 3b subunit
SN3_01500245	15	25	heat shock protein
SN3_01500845	15	25	hypothetical protein
SN3_01600400	15	26	tetratricopeptide repeat-containing protein
SN3_01700130	15	18	transmembrane protein
SN3_01700270	15	28	rna-directed rna polymerase
SN3_01900135	15	24	mitochondrial carrier domain-containing
SN3_02000215	15	35	achain crystal structure of wd40 domain from toxoplasma gondii coronin
SN3_02300405	15	21	splicing factor 3b subunit 1
SN3_02400135	15	20	myb family dna-binding domain-containing protein
SN3_03300070	15	97	14-3-3 protein
SN3_03300285	15	53	ribosomal protein rpl4
SN3_03400245	15	29	myosin c
SN3_04100080	15	23	peptidase m16 inactive domain-containing protein
SN3_00100220	16	30	dynamin-like protein
SN3_00101330	16	20	dna mismatch repair protein msh6- partial
SN3_00102865	16	33	t-complex protein alpha subunit
SN3_00102980	16	85	microneme antigen 10
SN3_00103265	16	42	ribosomal protein rpl3
SN3_00501425	16	22	calcium-dependent protein kinase cdpk2a
SN3_00501480	16	103	pyruvate kinase
SN3_00701105	16	61	sarco endoplasmic reticulum ca2+-atpase
SN3_00800395	16	26	rna recognition motif-containing protein
SN3_00900020	16	29	leucyl-trna synthetase
SN3_01100105	16	20	r3h domain-containing protein
SN3_01300450	16	31	family protein
SN3_01500260	16	32	hypothetical protein HHA_292975
SN3_01500440	16	35	phosphoenolpyruvate carboxykinase
SN3_01500720	16	44	40s ribosomal protein
SN3_01800420	16	30	cct chaperonin gamma subunit
SN3_01800685	16	30	toxolysin tln4
SN3_01900255	16	168	elongation factor 1-alpha
SN3_02100415	16	55	alveolin domain containing intermediate filament imc10
SN3_02200015	16	25	aaa family protein
SN3_02500270	16	252	actin
SN3_02800240	16	38	beta- partial
SN3_02800250	16	203	tubulin beta chain
SN3_02800495	16	59	calmodulin-domain protein kinase
SN3_02900055	16	30	transmembrane protein
SN3_03000130	16	30	sec63 domain-containing dead deah box
SN3_03300100	16	34	high molecular mass nuclear antigen
SN3_00103395	17	30	rpap1 c-terminal protein
SN3_00700300	17	38	transmembrane protein
SN3_01000605	17	27	condensin complex subunit 1
SN3_01000660	17	32	atpase
SN3_01600605	17	61	eukaryotic initiation factor-4a
SN3_02400440	17	25	ma3 domain-containing protein
SN3_02500120	17	27	cysteine-trna ligase
SN3_03000090	17	37	pgap1 family protein
SN3_03500250	17	24	rna polymerase i specific transcription initiation factor rrn3
SN3_04500055	17	29	lectin family protein
SN3_00101655	18	24	hypothetical protein TGMAS_246190
SN3_00201795	18	29	swi2 snf2 iswi-like (at hook)
SN3_00202405	18	29	leucine-zipper-like transcriptional regulator 1
SN3_00300090	18	31	beta-casp domain protein
SN3_00900845	18	89	thioredoxin
SN3_01000135	18	38	26s proteasome non-atpase regulatory subunit
SN3_01000530	18	30	ap2 domain transcription factor ap2x-9
SN3_01400520	18	36	gpi-anchored micronemal antigen
SN3_01400765	18	33	dead-family helicase
SN3_01600505	18	25	hypothetical protein HHA_267660
SN3_01700625	18	44	tetratricopeptide repeat domain containing protein
SN3_02300295	18	29	elmo ced-12 family protein
SN3_02800270	18	33	smc n terminal domain-containing protein
SN3_03000035	18	46	apicoplast-associated thioredoxin family protein atrx1
SN3_03500145	18	25	atp-dependent chaperone
SN3_04000170	18	36	t-complex protein theta subunit
SN3_00101820	19	51	oligomeric subunit partial
SN3_00201625	19	41	potassium sodium efflux p-type fungal-type
SN3_00201865	19	26	hypothetical protein, conserved
SN3_00201975	19	47	atp synthase subunit mitochondrial
SN3_00400290	19	108	heat shock protein hsp60
SN3_00600020	19	53	calcium-dependent protein kinase cdpk3
SN3_01100315	19	27	prolyl-trna synthetase
SN3_01100905	19	97	hypothetical protein
SN3_01400780	19	27	rna recognition motif-containing protein
SN3_01900810	19	37	tetratricopeptide repeat-containing protein
SN3_00300075	20	49	family protein
SN3_01100800	20	82	alveolin domain containing intermediate filament imc1
SN3_01800470	20	63	hypothetical protein
SN3_03000220	20	51	aspartate aminotransferase
SN3_03200150	20	29	hypothetical protein
SN3_03400215	20	28	dna gyrase topoisomerase a subunit domain-containing protein
SN3_00500790	21	32	hypothetical protein TGMAS_254810
SN3_00500825	21	28	nad-dependent glycerol-3-phosphate dehydrogenase
SN3_01300420	21	38	aconitate hydratase acn irp
SN3_01300505	21	70	phosphofructokinase pfkii
SN3_01700520	21	32	virulent strain associated related partial
SN3_00200465	22	35	perforin-like protein plp1
SN3_00301655	22	69	cell division protein cdc48cy
SN3_00801125	22	33	phosphatidylinositol-4-phosphate 5-kinase
SN3_01200600	22	33	las1 family protein
SN3_02100050	22	61	chaperonin cpn60
SN3_02200010	22	169	protein disulfide isomerase
SN3_02300385	22	67	atpase synthase subunit alpha
SN3_02500015	22	95	asparaginyl-trna synthetase (nob+trna synthase)
SN3_03500190	22	25	elongation factor tu gtp binding domain-containing protein
SN3_03800210	22	39	transmembrane partial
SN3_00101825	23	44	kinesin heavy
SN3_00200640	23	40	6-phosphofructokinase
SN3_00800270	23	31	17 kda surface antigen
SN3_00800565	23	23	hypothetical protein TGRUB_217830B
SN3_01100305	23	48	xpg n-terminal domain-containing protein
SN3_01600610	23	36	hypothetical protein TGVAND_250820
SN3_02100080	23	67	glycogen phosphorylase
SN3_02100135	23	41	nuc173 domain protein
SN3_02400390	23	100	transaldolase
SN3_04000240	23	34	wd g-beta repeat-containing protein
SN3_00202705	24	41	hypothetical protein TGVAND_274000B
SN3_00501115	24	41	amp-binding enzyme domain-containing protein
SN3_00700740	24	68	hypothetical protein TGMAS_249230
SN3_00900755	24	41	eukaryotic translation initiation factor 3 subunit
SN3_01400620	24	62	phosphatidylinositol 3-kinase
SN3_01800430	24	76	elongation factor
SN3_02700295	24	36	regulator of chromosome condensation rcc1
SN3_02800145	24	100	histone deacetylase sir2-like
SN3_03600150	24	130	phosphoglycerate kinase
SN3_00300125	25	44	cytosolic trna-ala synthetase
SN3_01500715	25	58	brf1p family coiled coil protein
SN3_02300155	25	36	ef hand domain-containing protein
SN3_02400260	25	47	myosin f 2522 bp
SN3_02400435	25	59	lysophospholipase
SN3_03000300	25	35	ap2 domain transcription factor ap2viia-4
SN3_03900005	25	27	hypothetical protein
SN3_01500130	26	38	myosin heavy chain
SN3_01700430	26	37	ankyrin repeat and btb poz domain-containing protein 1
SN3_02300185	26	40	fuse-binding protein 2 kh-type splicing regulatory protein
SN3_00103070	27	37	atp-binding cassette superfamily
SN3_00202310	27	40	transmembrane protein
SN3_01000775	27	44	calcium signaling protein kinase rad53
SN3_01100220	28	45	atpase family associated with various cellular activities domain-containing protein
SN3_01800240	28	118	heat shock protein
SN3_00101725	29	206	heat shock protein hsp70
SN3_00201420	29	45	hypothetical protein
SN3_00102285	30	70	hypothetical protein TGVEG_235340
SN3_00801085	30	277	chaperonin protein
SN3_01200415	30	35	conserved hypothetical protein
SN3_01300565	30	62	conserved hypothetical protein
SN3_03000080	30	54	conserved hypothetical protein
SN3_00102295	31	46	collagen protein
SN3_00202415	31	90	transmembrane protein
SN3_01700575	31	58	p97 protein
SN3_02600215	31	46	hypothetical protein
SN3_00100305	32	43	calponin homology domain-containing
SN3_00103545	32	40	3 5 -cyclic nucleotide phosphodiesterase domain-containing protein
SN3_00600365	32	43	smc n terminal domain-containing protein
SN3_01600595	32	69	histone h2b
SN3_03000005	32	162	heat shock protein hsp90
SN3_00500955	33	42	dead deah box helicase domain-containing protein
SN3_01800105	33	228	myosin a
SN3_02900075	33	72	hypothetical protein TGVAND_311180
SN3_00900005	35	55	gcc2 and gcc3 domain-containing protein
SN3_01100590	35	77	clathrin heavy
SN3_01500535	35	118	transcription elongation factor partial
SN3_00301530	36	48	mif4g domain-containing protein
SN3_00400395	36	112	aminopeptidase n
SN3_00201360	37	163	heat shock protein 90
SN3_00800400	38	48	hypothetical protein
SN3_03900170	38	50	signal peptidase
SN3_01000975	39	54	gata zinc finger domain-containing protein
SN3_02700135	41	59	rna pseudouridine synthase superfamily protein
SN3_04100150	41	60	b-block-binding subunit of tfiiic protein
SN3_01800025	44	74	agap010490- related
SN3_01000340	46	78	3-dehydroquinate synthase
SN3_00202200	47	168	anonymous antigen-
SN3_01600370	51	78	ubiquitin-protein ligase
SN3_00800525	53	86	myosin heavy chain
SN3_00100590	59	106	hypothetical protein
SN3_01000420	59	81	ap2 domain transcription factor ap2x-8
SN3_02300260	60	86	tbc domain-containing protein
SN3_01900245	63	104	type i fatty acid synthase
SN3_01200375	71	104	dynein heavy chain
SN3_04300015	74	109	wd repeat protein
SN3_00100135	18	20	peptide synthetase
SN3_00100290	3	3	nucleolar protein
SN3_00100310	3	8	spry domain-containing protein
SN3_00101210	16	32	hypothetical protein
SN3_00101225	4	6	sarcalumenin eps15 family protein
SN3_00101285	37	69	phosphatidylinositol 3- and 4-kinase
SN3_00101635	12	12	domain-containing protein
SN3_00101960	9	11	carbamoylphosphate synthetase
SN3_00101965	5	5	succinate dehydrogenase 5
SN3_00101995	1	1	hypothetical protein HHA_215350
SN3_00102610	13	18	hypothetical protein TGME49_025920
SN3_00102645	12	25	hypothetical protein HHA_225980
SN3_00102740	7	15	chromosome condensation regulator related
SN3_00102905	5	6	transmembrane protein
SN3_00200200	2	3	hypothetical protein TGME49_097130
SN3_00200215	2	11	hypothetical protein
SN3_00200540	2	7	hypothetical protein
SN3_00201685	15	28	hypothetical protein TGME49_078450
SN3_00201805	1	2	arm repeat protein
SN3_00201820	3	5	hypothetical protein NCLIV_033800
SN3_00202115	7	31	phospholipid-translocating p-type atpase
SN3_00202380	5	7	pyruvate dehydrogenase complex subunit pd-he1beta
SN3_00202565	10	17	hypothetical protein
SN3_00300085	8	11	hypothetical protein
SN3_00300355	2	15	hypothetical protein
SN3_00300525	5	11	start-1 domain protein
SN3_00300620	5	30	breast carcinoma amplified sequence protein 2
SN3_00300645	4	8	hit family protein involved in cell-cycle regulation
SN3_00300880	1	1	vacuolar protein sorting 29
SN3_00301555	13	23	hypothetical protein TGRUB_269290A, partial
SN3_00301640	2	2	phosphoglycerate mutase
SN3_00301650	3	6	gtpase activating protein for adp ribosylation factor
SN3_00400240	12	18	abc1 family protein
SN3_00400295	7	15	nucleolar protein
SN3_00400465	4	5	rna recognition motif-containing protein
SN3_00400810	8	11	dipeptidyl peptidase iv (dpp iv) n-terminal region domain-containing protein
SN3_00400945	1	1	prefoldin subunit 2
SN3_00401120	16	26	hypothetical protein TGDOM2_400840
SN3_00401480	6	7	centrin 2
SN3_00500131	4	7	GMP synthase
SN3_00500490	4	9	conserved hypothetical protein
SN3_00500830	36	56	hypothetical protein, conserved
SN3_00501330	39	64	swim zinc finger domain-containing
SN3_00501380	21	25	rna recognition motif ( or rnp domain) partial
SN3_00501520	9	12	homology domain-containing protein
SN3_00600030	16	25	cell-cycle-control protein (translation regulation)
SN3_00600135	7	13	pf2 arrest specific protein 8 11
SN3_00600260	6	10	lactoylglutathione lyase
SN3_00600470	10	15	family protein
SN3_00600535	3	3	hypoxia- inducible factor prolyl hydroxylase
SN3_00600855	12	16	transmembrane protein
SN3_00700155	9	12	transmembrane protein
SN3_00701215	16	23	hypothetical protein
SN3_00701315	4	7	deoxyuridine 5 -triphosphate nucleotidohydrolase
SN3_00701335	12	15	domain-containing protein
SN3_00800030	1	3	dynein light chain roadblock-type 2
SN3_00800805	1	3	imc sub-compartment protein isp1
SN3_00801000	5	17	agc agc-sar ciliate-e2b protein kinase
SN3_00900505	2	4	vacuolar atp synthase subunit
SN3_00900525	5	7	cathepsin cpl
SN3_00900825	5	15	hypothetical protein
SN3_00900915	23	30	gram domain-containing protein
SN3_00901045	6	8	lns2 (lipin ned1 smp2) protein
SN3_01000700	4	5	ump-cmp kinase
SN3_01000895	9	17	tub family protein
SN3_01000910	8	19	abc1 family protein
SN3_01001050	14	31	hypothetical protein TGVEG_283520
SN3_01100055	7	14	abhydrolase domain-containing protein 2-b-like
SN3_01100415	24	37	duf1765 domain containing protein
SN3_01100510	11	15	atp-dependent
SN3_01100730	6	9	alanine racemase
SN3_01200055	6	6	hypothetical protein
SN3_01200105	6	9	atp-binding cassette sub-family f member 1
SN3_01200285	3	3	hypothetical protein
SN3_01200575	3	5	pub domain-containing protein
SN3_01200660	10	11	hypothetical protein
SN3_01200765	15	28	hypothetical protein TGGT1_253615
SN3_01300815	23	51	adenylate cyclase
SN3_01400025	4	4	isocitrate dehydrogenase
SN3_01400060	1	1	cmgc gsk protein kinase
SN3_01400070	1	4	general transcription factor iih polypeptide 3 gtf2h3
SN3_01400240	1	2	hypothetical protein
SN3_01400245	5	8	actin-like protein alp3b
SN3_01400745	7	32	importin-beta n-terminal domain-containing protein
SN3_01500075	1	1	ubiquitin family protein
SN3_01500090	3	28	hypothetical protein
SN3_01500330	3	3	cleavage and polyadenylation specifity factor protein
SN3_01500560	14	21	hypothetical protein TGDOM2_308940
SN3_01500860	8	28	hypothetical protein
SN3_01600005	10	17	smc n terminal domain-containing protein
SN3_01600410	14	16	general transcription factor iiic polypeptide 3 gtf3c3
SN3_01600465	2	2	ef hand domain-containing protein
SN3_01600470	3	5	proline-trna ligase associated domain-containing protein
SN3_01700285	5	12	pp2c
SN3_01700330	10	13	rhoptry neck protein ron3
SN3_01700445	2	3	heat shock protein hsp20
SN3_01700455	9	13	hypothetical protein
SN3_01800020	2	2	ubx domain-containing protein
SN3_01800250	1	2	subunit of proteaseome activator
SN3_01800630	4	6	fad binding domain of dna photolyase domain-containing protein
SN3_01800670	2	4	transmembrane partial
SN3_01800690	10	14	amp-binding enzyme
SN3_01800735	16	35	theoredoxin domain containing
SN3_01900045	4	5	hypothetical protein HHA_245610
SN3_01900320	3	4	hypothetical protein HHA_225540
SN3_01900730	8	10	hypothetical protein TGRUB_224980
SN3_02000140	13	14	collagen alpha-1 related protein
SN3_02000575	2	2	hypothetical protein
SN3_02100070	2	3	serine threonine protein
SN3_02200075	7	15	sad1 unc family c-terminal protein
SN3_02200170	4	4	transmembrane protein
SN3_02200175	2	5	cell-cycle-associated protein kinase cdk
SN3_02200220	1	2	hypothetical protein
SN3_02300240	8	15	nmd3 family protein
SN3_02400545	4	6	amine-terminal region of a tm vesicle-mediated sorter
SN3_02500060	1	1	conserved hypothetical protein
SN3_02500135	1	1	archease family protein
SN3_02500165	3	5	signal peptidase subunit protein
SN3_02500225	4	5	syntaxin n-terminal protein
SN3_02500400	17	21	conserved hypothetical protein
SN3_02500500	6	11	vtc domain-containing protein
SN3_02500625	4	7	surp module domain-containing protein
SN3_02600030	2	4	rna-binding protein 8a family protein
SN3_02600070	10	10	fumble protein
SN3_02600080	12	15	gda1 cd39 (nucleoside phosphatase) family protein
SN3_02700085	7	10	hypothetical protein TGMAS_203980A, partial
SN3_02700270	2	2	protein phosphatase 2b regulatory
SN3_02700325	12	24	corepressor complex partial
SN3_02700350	12	29	elon
SN3_02900035	5	12	p-aminobenzoic acid synthase
SN3_02900215	9	18	like 2
SN3_03000135	2	3	translation initiation factor
SN3_03200095	22	39	hypothetical protein HHA_319380
SN3_03200120	5	5	hypothetical protein
SN3_03200220	12	16	ef hand domain-containing partial
SN3_03300150	8	11	hypothetical protein TGME49_271950
SN3_03400040	9	13	hypothetical protein TGVEG_228230
SN3_03700045	3	4	hypothetical protein
SN3_03700095	12	15	histone lysine-specific demethylase lsd1 bhc110 kdma1a
SN3_03800090	3	3	hypothetical protein
SN3_03800155	7	14	nuclear cap-binding protein
SN3_03800190	3	3	transmembrane protein
SN3_03900180	2	4	rrna pseudouridine synthase
SN3_04100075	8	10	hypothetical protein
SN3_04200050	2	5	proteasome subunit beta type 7
SN3_04300095	4	17	hypothetical protein

## Sheet: Mz_ESA_255
List of 255 S. neurona proteins identified in excretory secretory antigen fraction of the proteome
S. neurona gene identifier on VEuPathDB.org	Peptide count	Spectral count	Gene Description
SN3_00100220	5	6	dynamin-like protein
SN3_00100225	6	13	cell division protein cdc48ap
SN3_00100295	9	17	glutamate dehydrogenase
SN3_00100430	42	70	hypotheticalprotien
SN3_00100470	1	11	sec1 family protein
SN3_00100550	9	10	zinc carboxypeptidase superfamily protein
SN3_00100700	2	3	pyrroline-5-carboxylate reductase
SN3_00100730	20	59	eukaryotic translation initiation factor 2 gamma
SN3_00100740	3	5	rna binding partial
SN3_00101260	7	26	40s ribosomal protein sa
SN3_00101415	4	4	ubiquitin-activating enzyme e1 family protein
SN3_00101440	12	13	nad nadp octopine nopaline alpha-helical domain-containing protein
SN3_00101460	6	24	macrophage migration inhibitory factor
SN3_00101475	4	6	proteasome subunit beta type
SN3_00101540	3	15	eukaryotic initiation factor-delta subunit
SN3_00101725	59	203	heat shock protein hsp70
SN3_00101820	4	165	oligomeric subunit partial
SN3_00101880	5	6	eukaryotic translation initiation factor 3 subunit 6 interacting protein
SN3_00101910	10	23	hypothetical protein
SN3_00101930	3	25	pan domain protein
SN3_00102045	4	24	40s ribosomal protein
SN3_00102050	6	26	60s ribosomal protein
SN3_00102110	4	6	phosphatidylethanolamine-binding protein
SN3_00102480	5	33	smc n terminal domain-containing protein
SN3_00102595	6	18	named for a pro-trp-trp-pro motif protein
SN3_00102615	18	42	triose-phosphate isomerase tpi-i
SN3_00102660	3	107	pterin-4-alpha-carbinolamine dehydratase
SN3_00102715	5	9	dead (asp-glu-ala-asp) box polypeptide ddx3x
SN3_00102815	7	11	proteasome subunit alpha1
SN3_00102980	43	351	microneme antigen 10
SN3_00103020	4	9	hypothetical protein
SN3_00103265	4	4	ribosomal protein rpl3
SN3_00103385	37	120	subtilisin sub2
SN3_00103540	1	1	nac domain-containing protein
SN3_00103560	1	3	cold-shock dna-binding domain-containing protein
SN3_00103590	17	34	glycyl-trna synthetase
SN3_00200090	4	6	alba 2
SN3_00200130	3	3	rab gdp dissociation inhibitor
SN3_00200430	6	25	nucleosome assembly protein
SN3_00200465	53	117	perforin-like protein plp1
SN3_00200710	24	57	adenosylhomocysteinase
SN3_00200715	4	10	nucleoredoxin family protein
SN3_00200730	7	15	40s ribosomal protein s18
SN3_00201135	12	18	asparagine synthetase
SN3_00201360	26	76	heat shock protein 90
SN3_00201510	4	5	rna recognition motif-containing protein
SN3_00201585	7	21	hypoxanthine-xanthine-guanine phosphoribosyl transferase hxgprt
SN3_00201680	40	83	hypothetical protein
SN3_00201830	3	12	hypothetical protein
SN3_00201940	2	10	ribosomal protein rpl23a
SN3_00202200	65	111	anonymous antigen-
SN3_00202245	13	21	arginyl-trna synthetase family protein
SN3_00202415	5	17	transmembrane protein
SN3_00202630	6	10	nuclear factor nf7
SN3_00300075	21	35	family protein
SN3_00300125	26	34	cytosolic trna-ala synthetase
SN3_00300160	3	8	proteasomesubunit alpha type
SN3_00300330	2	6	proteasome subunit protease of the acylase family and ntn hydrolase fold
SN3_00300395	4	5	rhoptry kinase family protein rop39
SN3_00300451	32	396	surface antigen 1
SN3_00300555	3	5	proteasome subunit alpha type
SN3_00300585	32	142	rhoptry protein rop9
SN3_00300785	17	52	hypothetical protein
SN3_00301025	14	32	cof family hydrolase subfamily protein
SN3_00301345	1	4	histone
SN3_00301390	4	32	rnb family domain-containing protein
SN3_00301535	10	67	glyceraldehyde-3-phosphate dehydrogenase gapdh2
SN3_00301575	12	23	fusaric acid resistance-like protein
SN3_00301635	2	16	t-complex protein 1 delta subunit
SN3_00301655	22	44	cell division protein cdc48cy
SN3_00301805	2	13	transmembrane protein
SN3_00301840	8	23	ribosomal protein rps4
SN3_00400020	3	8	conserved hypothetical protein
SN3_00400200	3	6	hydroxyacylglutathione hydrolase
SN3_00400275	11	24	fructose- -bisphosphatase
SN3_00400330	15	100	phosphoglycerate mutase pgmii
SN3_00400395	49	98	aminopeptidase n
SN3_00400590	12	36	hypothetical protein NCLIV_008170
SN3_00400790	8	21	ribosomal protein rps8
SN3_00401040	4	7	nuclear factor nf3
SN3_00401120	7	12	hypothetical protein TGDOM2_400840
SN3_00500105	15	124	actin depolymerizing factor adf
SN3_00500190	12	113	enolase
SN3_00500605	33	85	transmembrane protein
SN3_00500700	19	40	hypothetical protein TGDOM2_248130
SN3_00500790	11	23	hypothetical protein TGMAS_254810
SN3_00501065	3	9	ubiquitin-conjugatingenzyme
SN3_00501080	19	82	phosphorylase family protein
SN3_00501260	11	24	ap2 domain transcription factor ap2xii-4
SN3_00501480	21	65	pyruvate kinase
SN3_00600020	2	3	calcium-dependent protein kinase cdpk3
SN3_00600110	8	22	ribosomal protein rpl5
SN3_00600215	19	95	wd g-beta repeat-containing protein
SN3_00600245	17	63	gtp-binding nuclear protein ran
SN3_00600260	8	12	lactoylglutathione lyase
SN3_00600310	11	41	40s ribosomal protein
SN3_00600380	4	7	hypothetical protein
SN3_00600395	3	5	ribosomal protein rps25
SN3_00600555	2	5	member ras oncogene family
SN3_00600810	8	17	lanthionine synthetase c family protein
SN3_00601200	11	28	dj-1 family protein
SN3_00700215	2	3	acetyl-coenzyme a synthetase
SN3_00700260	26	5702	duf89 fructose bisphosphatase
SN3_00700495	10	39	rhoptry kinase family protein rop26 (incomplete catalytic triad)
SN3_00700545	4	4	kh domain protein
SN3_00700720	13	32	protein disulfide isomerase-related protein
SN3_00700740	59	1007	hypothetical protein TGMAS_249230
SN3_00700770	6	13	40s ribosomal protein s20
SN3_00700795	3	6	ribosomal protein rpl18a
SN3_00700810	9	29	rna recognition motif-containing protein
SN3_00700885	11	21	serine-threonine phosophatase 2c
SN3_00701070	7	8	eukaryotic translation initiation factor
SN3_00701110	1	1	peroxiredoxin prx3
SN3_00800525	87	141	myosin heavy chain
SN3_00800655	4	8	40s ribosomal protein s27
SN3_00800670	4	12	rna recognition motif-containing protein
SN3_00800800	7	15	hypothetical protein
SN3_00800900	136	931	microneme protein 13
SN3_00801085	36	80	chaperonin protein
SN3_00900300	9	14	proteasomesubunit beta type 2
SN3_00900346	26	168	AMA
SN3_00900380	1	5	trna nucleotidyltransferase poly polymerase family protein
SN3_00900515	10	25	rna recognition motif-containing protein
SN3_00900845	17	37	thioredoxin
SN3_01000040	6	11	ribosomal protein rps14
SN3_01000100	23	46	hypothetical protein TGGT1_313495
SN3_01000130	7	18	nucleoporin fg repeat partial
SN3_01000150	6	17	60s ribosomal protein
SN3_01000155	1	1	iron-containing superoxide dismutase
SN3_01000410	14	73	mic2-associated protein m2ap
SN3_01000815	9	20	ribulose 5-phosphate isomerase
SN3_01000925	6	7	hypothetical protein
SN3_01001040	12	17	hypothetical protein
SN3_01100315	10	14	prolyl-trna synthetase
SN3_01100490	9	26
SN3_01100500	12	27	aldehyde dehydrogenase
SN3_01100505	2	2	hypothetical protein
SN3_01100790	49	1821	microneme-like protein
SN3_01100905	48	262	hypothetical protein
SN3_01200045	7	20	40s ribosomal protein
SN3_01200416	20	232	surface antigen 1
SN3_01200585	23	71	hypothetical protein
SN3_01200835	2	2	phospholipase carboxylesterase
SN3_01300105	14	351	iq calmodulin-binding motif domain-containing protein
SN3_01300505	20	49	phosphofructokinase pfkii
SN3_01300510	7	19	40s ribosomal protein
SN3_01400280	3	10	adp-ribosylation factor
SN3_01400345	14	48	cysteine dioxygenase
SN3_01400395	4	4	tetratricopeptide repeat-containing protein
SN3_01400520	33	232	gpi-anchored micronemal antigen
SN3_01500110	1	1	hypothetical protein
SN3_01500115	1	2	cytochrome c
SN3_01500415	9	35	heat shock protein hsp29
SN3_01500455	52	408	glyceraldehyde-3-phosphate dehydrogenase gapdh1
SN3_01500480	10	34	p25-alpha family
SN3_01500565	11	36	40s ribosomal protein s3
SN3_01500580	35	281	lactatedehydrogenase ldh1
SN3_01500720	10	18	40s ribosomal protein
SN3_01600605	6	11	eukaryotic initiation factor-4a
SN3_01700175	21	59	malate dehydrogenase
SN3_01700255	5	20	glucosephosphate-mutase gpm2
SN3_01700340	3	6	rna recognition motif-containing protein
SN3_01800070	5	9	40s ribosomal protein
SN3_01800090	18	69	gcc2 and gcc3 domain-containing protein
SN3_01800110	5	18	pantothenate kinase
SN3_01800130	14	34	microneme protein mic1
SN3_01800135	2	5	translationally-controlled tumor protein
SN3_01800140	5	13	serine-trnaligase
SN3_01800225	2	4	translation elongation factor if5a
SN3_01800385	2	4	fructose- -bisphosphatase
SN3_01800430	37	74	elongation factor
SN3_01800545	4	6	lysine-trna ligase
SN3_01800685	22	50	toxolysin tln4
SN3_01900145	9	32	ribosomal protein rps7
SN3_01900185	2	151	histone h4
SN3_01900220	8	20	tetratricopeptide repeat-containing protein
SN3_01900255	56	388	elongation factor 1-alpha 448 bp
SN3_01900485	9	21	tubulin alpha chain 453 bp
SN3_01900575	21	157	micronemal protein mic4
SN3_02000095	4	9	hypothetical protein TGME49_027030
SN3_02000160	11	15	sas10 c-terminal domain-containing protein
SN3_02000215	6	7	achain crystal structure of wd40 domain from toxoplasma gondii coronin
SN3_02000235	3	5	cholinephosphate cytidylyltransferase
SN3_02000255	16	31	guanine nucleotide-binding protein
SN3_02000265	21	48	dead (asp-glu-ala-asp) box polypeptide ddx39
SN3_02000345	8	28	thioredoxin
SN3_02000385	7	19	60s ribosomal protein
SN3_02100080	35	81	glycogen phosphorylase
SN3_02100340	15	2007	histone lysine set
SN3_02100500	14	20	hypothetical protein
SN3_02200010	15	47	protein disulfide isomerase
SN3_02200040	5	13	microneme protein 13
SN3_02200105	11	39	60s acidic ribosomal protein p0
SN3_02200145	5	10	micronemal protein 8
SN3_02200665	5	12	6-phosphogluconate dehydrogenase
SN3_02300085	14	26	heat repeat-containing protein
SN3_02300170	23	126	conserved hypothetical protein
SN3_02300225	18	127	hypothetical protein
SN3_02300330	37	70	perforin-like protein plp1
SN3_02300385	4	10	atpase synthase subunit alpha
SN3_02300530	3	10	transmembrane protein
SN3_02400270	4	20	hypothetical protein
SN3_02400390	25	83	transaldolase
SN3_02400480	18	86	hypothetical protein
SN3_02400520	1	1	60s ribosomal protein
SN3_02400565	5	15	profilin
SN3_02500015	9	12	asparaginyl-trna synthetase (nob+trna synthase)
SN3_02500040	12	30	hypothetical protein
SN3_02500050	3	5	ribosomal protein rps13
SN3_02500190	11	34	elongation factor 1-gamma
SN3_02500220	2	6	histone h2a
SN3_02500270	44	266	actin
SN3_02500665	3	5	aminotransferase class iv
SN3_02600010	5	10	eukaryotic translation initiation factor 2 alpha
SN3_02600245	1	7	histone h2b
SN3_02700150	28	74	hexokinase
SN3_02700360	5	10	40s ribosomal protein
SN3_02800145	121	8336	histone deacetylase sir2-like
SN3_02800250	9	28	tubulin beta chain
SN3_02800410	4	5	40s ribosomal protein s5
SN3_02800495	6	18	calmodulin-domain protein kinase
SN3_02900095	5	8	ubiquitin carboxyl-terminal hydrolase
SN3_02900325	6	30	hook protein
SN3_03000005	63	244	heat shock protein hsp90
SN3_03000135	3	7	translation initiation factor
SN3_03000220	18	57	aspartate aminotransferase
SN3_03100015	4	5	pyridoxal biosynthesis protein
SN3_03100045	3	3	rna recognition motif-containing protein
SN3_03100100	1	2	40s ribosomal protein
SN3_03100190	3	6	t1 family protein
SN3_03100270	6	46	cyclophilin precursor
SN3_03200045	10	13	t-complex protein epsilon subunit (tcp-1-epsilon)
SN3_03300035	8	27	40s ribosomal protein s16
SN3_03300040	10	16	60s ribosomal protein
SN3_03300070	24	98	14-3-3 protein
SN3_03300120	2	5	60s ribosomal protein
SN3_03300225	10	10	filamin abp280 repeat-containing protein
SN3_03300260	18	94	peroxiredoxin 6
SN3_03300285	10	19	ribosomal protein rpl4
SN3_03400010	8	14	eukaryotic translation initiation factor 3 subunit
SN3_03400015	9	27	acid phosphatase
SN3_03400125	7	8	proteasome subunit
SN3_03400215	4	16	dna gyrase topoisomerase a subunit domain-containing protein
SN3_03600040	7	1467	hypothetical protein
SN3_03600150	49	206	phosphoglycerate kinase
SN3_03700215	2	4	40s ribosomal protein s23
SN3_03800110	3	3	apolipoprotein a-i binding protein
SN3_03900040	2	9	lysine decarboxylase family protein
SN3_04000200	7	9	hypothetical protein
SN3_04100085	1	5	14-3-3 superfamily protein
SN3_04200050	3	7	proteasome subunit beta type 7
SN3_04300060	4	9	proteasome subunit alpha type 5-2
SN3_04800015	12	21	ef-1 guanine nucleotide exchange domain-containing protein
SN3_ctg2565_00005	2	4	hypothetical protein
SN3_ctg3039_00005	3	14	hypothetical protein

## Sheet: Mz_trans_vs_Prote_348
List of 348 S. neurona merozoite abundant transcripts that showed evidence of protein expression in proteomics analysis
Cufflinks assigned eXternal LOCation identifier (XLOC)	S. neurona gene identifier on VEuPathDB.org	Location of genes in the current S. neurona SN3 genome assembly on VEuPathDB.org	S. neurona GENE DESCRIPTION
XLOC_000887	SN3_00102980	scaffold00001:9274704-9292026	microneme antigen 10
XLOC_000899	SN3_00103100	scaffold00001:9690939-9711047	transmembrane protein
XLOC_000982	SN3_00100220	scaffold00001:672865-704774	dynamin-like protein
XLOC_001210	SN3_00102295	scaffold00001:6950338-7000923	collagen protein
XLOC_001247	SN3_00102670	scaffold00001:8209129-8220183	agc kinase
XLOC_001445	SN3_00200640	scaffold00002:1983616-2023152	6-phosphofructokinase
XLOC_002139	SN3_00300495	scaffold00003:1477569-1485406	conserved hypothetical protein
XLOC_002224	SN3_00301240	scaffold00003:3821850-3836946	transmembrane protein 65
XLOC_002504	SN3_00400020	scaffold00004:60990-68231	conserved hypothetical protein
XLOC_003012	SN3_00500935	scaffold00005:3027183-3084371	calmodulin
XLOC_003104	SN3_00500110	scaffold00005:378466-388332	transmembrane protein
XLOC_003144	SN3_00500380	scaffold00005:1249415-1265438	nucleosome assembly protein
XLOC_003400	SN3_00600855	scaffold00006:2877487-2890249	transmembrane protein
XLOC_003786	SN3_00700100	scaffold00007:243353-250612	alveolin domain containing intermediate filament imc6
XLOC_003941	SN3_00800030	scaffold00008:94374-97935	dynein light chain roadblock-type 2
XLOC_004062	SN3_00800900	scaffold00008:2843489-2852486	microneme protein 13
XLOC_004202	SN3_00800805	scaffold00008:2533159-2540276	imc sub-compartment protein isp1
XLOC_004258	SN3_00900005	scaffold00009:1-62174	gcc2 and gcc3 domain-containing protein
XLOC_004434	SN3_00900350	scaffold00009:1313700-1335547	hypothetical protein TGMAS_315750
XLOC_004455	SN3_00900505	scaffold00009:1767943-1776880	vacuolar atp synthase subunit
XLOC_004521	SN3_00900995	scaffold00009:3777056-3780401	hypothetical protein HHA_219170
XLOC_004815	SN3_01100415	scaffold00011:1486060-1532781	duf1765 domain containing protein
XLOC_005168	SN3_01200375	scaffold00012:1237402-1297542	dynein heavy chain
XLOC_005233	SN3_01200890	scaffold00012:3239541-3257271	camp-dependent protein kinase regulatory subunit
XLOC_005367	SN3_01300105	scaffold00013:212613-236275	iq calmodulin-binding motif domain-containing protein
XLOC_005863	SN3_01500600	scaffold00015:1908169-1915606	pdi family protein
XLOC_005881	SN3_01500765	scaffold00015:2392505-2402277	heat shock protein
XLOC_005997	SN3_01600140	scaffold00016:477586-497596	conserved hypothetical protein
XLOC_006041	SN3_01600505	scaffold00016:1813538-1851296	hypothetical protein HHA_267660
XLOC_006094	SN3_01700130	scaffold00017:664157-693295	transmembrane protein
XLOC_006128	SN3_01700400	scaffold00017:1548745-1558411	protein disulfide-isomerase
XLOC_006274	SN3_01800090	scaffold00018:365080-433683	gcc2 and gcc3 domain-containing protein
XLOC_006408	SN3_01800470	scaffold00018:1421177-1458954	hypothetical protien
XLOC_006709	SN3_02000550	scaffold00020:2066276-2077793	alveolin domain containing intermediate filament imc14
XLOC_006814	SN3_02100070	scaffold00021:262962-273032	serine threonine protein
XLOC_006939	SN3_02100415	scaffold00021:1465137-1522621	alveolin domain containing intermediate filament imc10
XLOC_006944	SN3_02100460	scaffold00021:1678563-1681785	translation initiation factor sui1
XLOC_007149	SN3_02300225	scaffold00023:747827-751569	hypothetical protien
XLOC_007222	SN3_02300155	scaffold00023:436473-513290	ef hand domain-containing protein
XLOC_007273	SN3_02300530	scaffold00023:1639663-1650695	transmembrane protein
XLOC_007410	SN3_02400345	scaffold00024:1084781-1090507	hypothetical protein, conserved
XLOC_007419	SN3_02400420	scaffold00024:1354729-1381866	arginine decarboxylase
XLOC_007425	SN3_02400435	scaffold00024:1445448-1453023	lysophospholipase
XLOC_007426	SN3_02400440	scaffold00024:1455198-1476042	ma3 domain-containing protein
XLOC_007441	SN3_02400565	scaffold00024:1976189-2022295	profilin
XLOC_007478	SN3_02500270	scaffold00025:725610-730804	actin
XLOC_007692	SN3_02600070	scaffold00026:269822-308563	fumble protein
XLOC_008013	SN3_02900325,SN3_02900330	scaffold00029:1189229-1233952	hook protein
XLOC_008358	SN3_03300160	scaffold00033:446416-469496	hypothetical protein NCLIV_035220
XLOC_008451	SN3_03400245	scaffold00034:752861-761003	myosin c
XLOC_008474	SN3_03400230	scaffold00034:703264-728221	dna rna-binding protein alba
XLOC_008554	SN3_03600075	scaffold00036:141685-158772	g2 protein
XLOC_008771	SN3_03900170	scaffold00039:448846-480917	signal peptidase
XLOC_008870	SN3_04100065	scaffold00041:279506-285223	vivax protein
XLOC_008997	SN3_04500055	scaffold00045:174348-185919	lectin family protein
XLOC_000333	SN3_ctg2565_00005	contig02565:104-1630	hypothetical protien
XLOC_000600	SN3_00100550	scaffold00001:1858070-1879121	zinc carboxypeptidase superfamily protein
XLOC_000604	SN3_00100605	scaffold00001:2009784-2016911	microsomal signal peptidase domain-containing protein
XLOC_000686	SN3_00101255	scaffold00001:3756473-3761991	ribosomal protein rpl31
XLOC_000705	SN3_00101440	scaffold00001:4345398-4367036	nad nadp octopine nopaline alpha-helical domain-containing protein
XLOC_000767	SN3_00101910	scaffold00001:5916778-5938307	hypothetical protien
XLOC_000774	SN3_00101965	scaffold00001:6021824-6090745	succinate dehydrogenase
XLOC_000816	SN3_00102300	scaffold00001:7001717-7013147	eukaryotic initiation factor-2 beta
XLOC_000845	SN3_00102610	scaffold00001:7996505-8013136	hypothetical protein TGME49_025920
XLOC_000877	SN3_00102905	scaffold00001:8950683-8979353	transmembrane protein
XLOC_000891	SN3_00103020	scaffold00001:9385458-9386223	hypothetical protien
XLOC_000935	SN3_00103455	scaffold00001:10742862-10747624	inhibitor of cysteine protease 1
XLOC_001237	SN3_00102560	scaffold00001:7803523-7818403	conserved hypothetical protein
XLOC_001334	SN3_00103370	scaffold00001:10474681-10489700	ap2 domain transcription factor ap2ix-5
XLOC_001337	SN3_00103385	scaffold00001:10528870-10538969	subtilisin sub2
XLOC_001540	SN3_00201405	scaffold00002:4615800-4625498	eukaryotic translation initiation factor
XLOC_001594	SN3_00201830	scaffold00002:6079828-6084286	hypothetical protien
XLOC_001911	SN3_00201420	scaffold00002:4667414-4684642	hypothetical protien
XLOC_001973	SN3_00201925	scaffold00002:6355649-6375972	nuclease and tudor domain-containing protein
XLOC_002151	SN3_00300585	scaffold00003:1866448-1871086	rhoptry protein rop9
XLOC_002173	SN3_00300785,SN3_00300790-add	scaffold00003:2340505-2346193	hypothetical
XLOC_002343	SN3_00300390,SN3_00300395	scaffold00003:1149917-1189928	Rop39
XLOC_002476	SN3_00301650	scaffold00003:5277548-5305240	gtpase activating protein for adp ribosylation factor
XLOC_002484	SN3_00301725	scaffold00003:5625319-5650159	5 - c-terminal domain-containing protein
XLOC_002496	SN3_00301805	scaffold00003:6029543-6071003	transmembrane protein
XLOC_002881	SN3_00401410	scaffold00004:5158625-5165813	phosphatidate cytidylyltransferase
XLOC_003030	SN3_00501080	scaffold00005:3798788-3832362	phosphorylase family protein
XLOC_003053	SN3_00501260	scaffold00005:4402447-4422605	ap2 domain transcription factor ap2xii-4
XLOC_003172	SN3_00500605	scaffold00005:2051065-2064641	transmembrane protein
XLOC_003282	SN3_00501425	scaffold00005:4954494-4987216	calcium-dependent protein kinase cdpk2a
XLOC_003350	SN3_00600470	scaffold00006:1650184-1683427	family protein
XLOC_003460	SN3_00600020	scaffold00006:77972-115327	calcium-dependent protein kinase cdpk3
XLOC_003663	SN3_00700495	scaffold00007:1340474-1371464	rhoptry kinase family protein rop26 (incomplete catalytic triad)
XLOC_003701	SN3_00700775	scaffold00007:2291930-2308442	hypothetical protein TGME49_023070
XLOC_003858	SN3_00700715	scaffold00007:2099982-2108388	transmembrane protein
XLOC_003906	SN3_00701105	scaffold00007:3294306-3337317	sarco endoplasmic reticulum ca2+-atpase
XLOC_004188	SN3_00800675	scaffold00008:2204068-2212382	hypothetical protein TGME49_017510
XLOC_004349	SN3_00900710	scaffold00009:2655293-2657015	prenylcysteine oxidase
XLOC_004435	SN3_00900360	scaffold00009:1354679-1368176	cytochrome p450 superfamily protein
XLOC_004664	SN3_01000130	scaffold00010:483878-530409	nucleoporin fg repeat partial
XLOC_004947	SN3_01100490	scaffold00011:1832578-1845590	IgA specific serine endopeptidase
XLOC_005187	SN3_01200535	scaffold00012:1937512-1957809	dead deah box helicase
XLOC_005192	SN3_01200585	scaffold00012:2151539-2157721	hypothetical protien
XLOC_005343	SN3_01300815	scaffold00013:2937698-3008850	adenylate cyclase
XLOC_005510	SN3_01400345	scaffold00014:1144359-1160800	cysteine dioxygenase
XLOC_005646	SN3_01400520	scaffold00014:1714524-1775959	gpi-anchored micronemal antigen
XLOC_005722	SN3_01500320	scaffold00015:1023136-1030821	hypothetical protien
XLOC_005799	SN3_01500090	scaffold00015:249893-275756	hypothetical protien
XLOC_006039	SN3_01600465	scaffold00016:1698144-1707731	ef hand domain-containing protein
XLOC_006082	SN3_01700035	scaffold00017:297977-305892	pap2 superfamily protein
XLOC_006109	SN3_01700245	scaffold00017:1081474-1097204	atpase histidine kinase dna gyrase b hsp90 domain-containing protein
XLOC_006346	SN3_01800735	scaffold00018:2354450-2391103	theoredoxin domain containing
XLOC_006432	SN3_01800685	scaffold00018:2169261-2200582	toxolysin tln4
XLOC_006456	SN3_01900045	scaffold00019:102582-125063	hypothetical protein HHA_245610
XLOC_006491	SN3_01900320	scaffold00019:902750-937513	hypothetical protein HHA_225540
XLOC_006586	SN3_01900305	scaffold00019:880210-888416	peptidase family m3 protein
XLOC_006616	SN3_01900575	scaffold00019:1733903-1740178	MIC4
XLOC_006659	SN3_02000160	scaffold00020:641114-662866	sas10 c-terminal domain-containing protein
XLOC_006898	SN3_02100080	scaffold00021:297898-320434	glycogen phosphorylase
XLOC_006922	SN3_02100275	scaffold00021:931181-962691	sec23 sec24 trunk domain-containing protein
XLOC_006948	SN3_02100495,SN3_02100500	scaffold00021:1789038-1818005	hypothetical protien
XLOC_007070	SN3_02200220	scaffold00022:711617-745073	hypothetical protien
XLOC_007158	SN3_02300295	scaffold00023:924269-945708	elmo ced-12 family protein
XLOC_007430	SN3_02400480	scaffold00024:1655051-1684771	hypothetical protien
XLOC_007449	SN3_02500040,SN3_02500045	scaffold00025:101069-108168	hypothetical
XLOC_007610	SN3_02600030	scaffold00026:71361-90668	rna-binding protein 8a family protein
XLOC_007629	SN3_02600160	scaffold00026:698026-726764	cell-cycle-associated protein kinase gsk
XLOC_007662	SN3_02600445	scaffold00026:1559907-1588917	synaptobrevin family protein
XLOC_007768	SN3_02700115	scaffold00027:416892-454455	hypothetical protein, conserved
XLOC_007795	SN3_02700350	scaffold00027:1457377-1481777	elongator complex protein elp3
XLOC_007817	SN3_02700085	scaffold00027:333957-372313	hypothetical protein TGMAS_203980A, partial
XLOC_007917	SN3_02800490,SN3_02800495	scaffold00028:1577798-1601742	CALMODULIN-domain protein kinase
XLOC_008033	SN3_02900040	scaffold00029:189946-194977	hypothetical protein TGME49_002930
XLOC_008133	SN3_03000135	scaffold00030:541809-558024	translation initiation factor
XLOC_008159	SN3_03100010	scaffold00031:211809-227113	minor histocompatibility antigen h13
XLOC_008456	SN3_03400040	scaffold00034:85213-103402	hypothetical protein TGVEG_228230
XLOC_008830	SN3_04000195,SN3_04000200	scaffold00040:483216-491686	hypothetical protien
XLOC_009174	SN3_06000005	scaffold00060:12-4765	gcc2 and gcc3 domain-containing protein
XLOC_000949	SN3_00103545	scaffold00001:11041454-11068795	3 5 -cyclic nucleotide phosphodiesterase domain-containing protein
XLOC_001008	SN3_00100430	scaffold00001:1412780-1460104	hypothetical protien
XLOC_001231	SN3_00102480	scaffold00001:7597134-7637244	smc n terminal domain-containing protein
XLOC_001234	SN3_00102535	scaffold00001:7755292-7771948	pdi family protein
XLOC_001293	SN3_00103070	scaffold00001:9536140-9574560	atp-binding cassette superfamily
XLOC_001304	SN3_00103150	scaffold00001:9796210-9818295	catalase
XLOC_001452	SN3_00200710	scaffold00002:2287528-2290856	adenosylhomocysteinase
XLOC_001577	SN3_00201680,SN3_00201685	scaffold00002:5517937-5535727	hypothetical
XLOC_001671	SN3_00202415	scaffold00002:8032354-8046813	transmembrane protein
XLOC_001828	SN3_00200780	scaffold00002:2486670-2500987	arf1-directed gtpase-activating
XLOC_001854	SN3_00200955	scaffold00002:3059690-3078233	transmembrane protein
XLOC_001923	SN3_00201515	scaffold00002:4915392-4938824	transmembrane protein
XLOC_001958	SN3_00201795	scaffold00002:5931978-5963871	swi2 snf2 iswi-like (at hook)
XLOC_002039	SN3_00202405	scaffold00002:8001899-8022417	leucine-zipper-like transcriptional regulator 1
XLOC_002143	SN3_00300535	scaffold00003:1680704-1710870	dna-directed rna polymerase ii rpb2
XLOC_002238	SN3_00301350	scaffold00003:4166855-4180911	histone
XLOC_002277	SN3_00301660	scaffold00003:5346443-5382816	protein kinase (incomplete catalytic triad)
XLOC_002470	SN3_00301575	scaffold00003:4979074-5013998	fusaric acid resistance-like protein
XLOC_002540	SN3_00400350	scaffold00004:1088828-1109120	hypothetical protien
XLOC_002582	SN3_00400630	scaffold00004:2226953-2256044	conserved hypothetical protein
XLOC_002765	SN3_00400465	scaffold00004:1559475-1587687	rna recognition motif-containing protein
XLOC_002889	SN3_00401470	scaffold00004:5404921-5416270	apical protein 1
XLOC_003150	SN3_00500430	scaffold00005:1455805-1465750	bax inhibitor-1
XLOC_003196	SN3_00500820	scaffold00005:2679497-2688640	conserved hypothetical protein
XLOC_003338	SN3_00600340	scaffold00006:1122518-1134730	transmembrane protein
XLOC_003505	SN3_00600380	scaffold00006:1299468-1302298	hypothetical protien
XLOC_003673	SN3_00700545	scaffold00007:1491224-1554979	kh domain protein
XLOC_003894	SN3_00700995	scaffold00007:3009571-3017815	hypothetical protein HHA_293360
XLOC_004009	SN3_00800565	scaffold00008:1853215-1897454	hypothetical protein TGRUB_217830B
XLOC_004173	SN3_00800525	scaffold00008:1732261-1750554	myosin heavy chain
XLOC_004201	SN3_00800800	scaffold00008:2507260-2531648	hypothetical protien
XLOC_004226	SN3_00801000	scaffold00008:3277119-3328064	agc agc-sar ciliate-e2b protein kinase
XLOC_004303	SN3_00900345,SN3_00900346	scaffold00009:1313700-1335547	AMA1 (apical membrane antigen1 protein)
XLOC_004324	SN3_00900525	scaffold00009:1848449-1880040	cathepsin cpl
XLOC_004429	SN3_00900315	scaffold00009:1189850-1210955	vacuolar atp synthase subunit
XLOC_004762	SN3_01001040	scaffold00010:3661005-3686416	hypothetical protein TGME49_083540
XLOC_004995	SN3_01100905	scaffold00011:3276449-3315426	hypothetical protien
XLOC_005111	SN3_2600530	scaffold00012:3295300-3343122	-
XLOC_005660	SN3_01400620	scaffold00014:2069709-2119678	phosphatidylinositol 3-kinase
XLOC_006276	SN3_01800105	scaffold00018:449150-461793	myosin a
XLOC_006655	SN3_02000120	scaffold00020:473332-527790	rhoptry kinase family protein rop21
XLOC_006672	SN3_02000250	scaffold00020:974849-996037	lung seven transmembrane receptor
XLOC_007059	SN3_02200145	scaffold00022:527067-543930	micronemal protein 8
XLOC_007311	SN3_02400135	scaffold00024:386881-415771	myb family dna-binding domain-containing protein
XLOC_007827	SN3_02700135	scaffold00027:493005-537391	rna pseudouridine synthase superfamily protein
XLOC_007876	SN3_02800095	scaffold00028:235091-272648	domain-containing protein
XLOC_007880	SN3_02800145	scaffold00028:379856-401335	histone deacetylase sir2-like
XLOC_008599	SN3_03600195	scaffold00036:501028-517229	atp-binding domain-containing protein
XLOC_008601	SN3_03600200	scaffold00036:525027-542435	sap domain-containing protein
XLOC_008879	SN3_04100150	scaffold00041:458700-542344	b-block-binding subunit of tfiiic protein
XLOC_008925	SN3_04300130	scaffold00043:383113-470436	tetratricopeptide repeat-containing protein
XLOC_001145	SN3_00101655	scaffold00001:5233614-5273504	hypothetical protein TGMAS_246190
XLOC_001160	SN3_00101825	scaffold00001:5664604-5717592	kinesin heavy
XLOC_001353	SN3_00103500	scaffold00001:10889063-10907141	rna 2 - tpt1 family protein
XLOC_001400	SN3_00200200	scaffold00002:711621-719156	hypothetical protein TGME49_097130
XLOC_001789	SN3_00200465	scaffold00002:1386530-1397980	perforin-like protein plp1
XLOC_001883	SN3_00201225	scaffold00002:4062850-4093554	transmembrane protein
XLOC_002009	SN3_00202200	scaffold00002:7349870-7384054	anonymous antigen-
XLOC_002246	SN3_00301450	scaffold00003:4618319-4638885	transport protein sec24
XLOC_002586	SN3_00400670	scaffold00004:2364921-2381124	conserved plasmodium protein
XLOC_002778	SN3_00400590	scaffold00004:2020245-2035504	hypothetical protein NCLIV_008170
XLOC_002925	SN3_00500105	scaffold00005:370265-375840	actin depolymerizing factor adf
XLOC_003577	SN3_00600910	scaffold00006:3107268-3117591	imc sub-compartment protein isp2
XLOC_003608	SN3_00601180	scaffold00006:4236525-4246952	facilitative glucose transporter gt1
XLOC_003972	SN3_00800270	scaffold00008:859989-877852	17 kda surface antigen
XLOC_004093	SN3_00801125	scaffold00008:3833900-3874095	phosphatidylinositol-4-phosphate 5-kinase
XLOC_004862	SN3_01100800	scaffold00011:2993524-2999120	alveolin domain containing intermediate filament imc1
XLOC_005175	SN3_01200416	scaffold00012:1531395-1555795	surface antigen 1
XLOC_005700	SN3_01500130	scaffold00015:384084-428046	myosin heavy chain
XLOC_005740	SN3_01500480	scaffold00015:1480499-1513044	p25-alpha family
XLOC_005778	SN3_01500800	scaffold00015:2523411-2546129	cell-cycle-assocaited protein kinase erk7
XLOC_005801	SN3_01500100,SN3_01500105-add,SN3_01500110	scaffold00015:283857-323941	hypothetical
XLOC_005935	SN3_01600385	scaffold00016:1317964-1346867	hypothetical protien
XLOC_005983	SN3_01600010	scaffold00016:69675-80266	hypothetical protein HHA_297810
XLOC_006059	SN3_01600610	scaffold00016:2241779-2258397	hypothetical protein TGVAND_250820
XLOC_006111	SN3_01700255	scaffold00017:1109162-1127087	glucosephosphate-mutase gpm2
XLOC_006145	SN3_01700520	scaffold00017:2106540-2117847	virulent strain associated related partial
XLOC_006370	SN3_01800130	scaffold00018:522300-529412	microneme protein mic1
XLOC_006753	SN3_02000215	scaffold00020:828569-877333	achain crystal structure of wd40 domain from toxoplasma gondii coronin
XLOC_006832	SN3_02100240	scaffold00021:863729-877191	hypothetical protien
XLOC_006977	SN3_02200035,SN3_02200040	scaffold00022:197581-217939	MIC13
XLOC_007163	SN3_02300330	scaffold00023:1056914-1073412	perforin-like protein plp1
XLOC_007188	SN3_02300535	scaffold00023:1655257-1667570	serine-rich adhesin for platelets family protein
XLOC_007234	SN3_02300260	scaffold00023:805468-847691	tbc domain-containing protein
XLOC_007439	SN3_02400545	scaffold00024:1915379-1940655	amine-terminal region of a tm vesicle-mediated sorter
XLOC_007726	SN3_02600300	scaffold00026:1102573-1119407	branched-chain alpha-keto acid dehydrogenase e1 component beta
XLOC_007736	SN3_02600385	scaffold00026:1304497-1317499	myosin light chain mlc1
XLOC_007828	SN3_02700140	scaffold00027:542375-549810	nadh-ubiquinone reductase complex 1 mlrq subunit
XLOC_008253	SN3_03100345	scaffold00031:1402725-1413079	vacuolar atp synthase subunit b
XLOC_008642	SN3_03700205	scaffold00037:787852-804913	conserved hypothetical protein
XLOC_008872	SN3_04100085	scaffold00041:328041-336026	14-3-3 superfamily protein
XLOC_001098	SN3_00101260	scaffold00001:3764527-3770470	40s ribosomal protein sa
XLOC_001172	SN3_00101960	scaffold00001:6021824-6090745	carbamoylphosphate synthetase
XLOC_001205	SN3_00102255	scaffold00001:6826460-6856686	nrap protein
XLOC_001398	SN3_00200185	scaffold00002:677600-691045	nucleic acid binding
XLOC_001496	SN3_00201055	scaffold00002:3500820-3516291	valyl-trna synthetase
XLOC_001648	SN3_00202245	scaffold00002:7578117-7613818	arginyl-trna synthetase family protein
XLOC_001939	SN3_00201655	scaffold00002:5405946-5420085	conserved hypothetical protein
XLOC_002062	SN3_00202595	scaffold00002:8685430-8709941	importin alpha
XLOC_002451	SN3_00301400	scaffold00003:4369125-4441799	heat repeat-containing protein
XLOC_002661	SN3_00401315	scaffold00004:4838920-4852162	major facilitator family protein
XLOC_002739	SN3_00400295	scaffold00004:918046-929456	nucleolar protein
XLOC_002837	SN3_00401040	scaffold00004:3777058-3808318	nuclear factor nf3
XLOC_002844	SN3_00401105	scaffold00004:4028129-4032022	60s acidic ribosomal protein
XLOC_003113	SN3_00500160	scaffold00005:541345-554482	la domain protein
XLOC_003268	SN3_00501320	scaffold00005:4642581-4659351	eukaryotic peptide chain release factor
XLOC_003583	SN3_00600950	scaffold00006:3242051-3272649	rna recognition motif-containing protein
XLOC_003700	SN3_00700770	scaffold00007:2286485-2289792	40s ribosomal protein s20
XLOC_003736	SN3_00701070	scaffold00007:3213022-3237882	eukaryotic translation initiation factor
XLOC_003761	SN3_00701265	scaffold00007:3854608-3862097	ribosomal protein
XLOC_004032	SN3_00800700	scaffold00008:2263435-2293928	glutaminyl-trna synthetase
XLOC_004396	SN3_00900035	scaffold00009:160778-166912	ribosomal protein rpl13a
XLOC_004674	SN3_01000235	scaffold00010:829011-836663	nuclear distribution gene c family protein
XLOC_004729	SN3_01000775	scaffold00010:2633041-2673245	calcium signaling protein kinase rad53
XLOC_004796	SN3_01100220	scaffold00011:741742-854400	atpase family associated with various cellular activities domain-containing protein
XLOC_004912	SN3_01100305	scaffold00011:1068505-1109931	xpg n-terminal domain-containing protein
XLOC_005004	SN3_01200045	scaffold00012:151646-160702	40s ribosomal protein
XLOC_005299	SN3_01300505	scaffold00013:1809875-1842956	phosphofructokinase pfkii
XLOC_005352	SN3_01300005	scaffold00013:2550-35268	pre-mrna processing factor prp3
XLOC_005403	SN3_01300335	scaffold00013:1069993-1083759	tbc domain containing protein
XLOC_005446	SN3_01300700	scaffold00013:2412253-2440105	splicing factor 3b subunit
XLOC_005807	SN3_01500145	scaffold00015:465589-484499	60s ribosomal protein l27a
XLOC_005902	SN3_01600085	scaffold00016:290183-296326	ribosomal protein rps21
XLOC_005937	SN3_01600400	scaffold00016:1381084-1404446	tetratricopeptide repeat-containing protein
XLOC_005951	SN3_01600470	scaffold00016:1711791-1723812	proline-trna ligase associated domain-containing protein
XLOC_005979	SN3_01600745	scaffold00016:2671976-2680095	eukaryotic initiation factor- subunit 3
XLOC_006017	SN3_01600290	scaffold00016:999617-1035790	inosine-5 -monophosphate
XLOC_006205	SN3_01700270	scaffold00017:1177369-1214672	rna-directed rna polymerase
XLOC_006279	SN3_01800140	scaffold00018:532633-546189	serine-trna ligase
XLOC_006296	SN3_01800290	scaffold00018:950899-978948	eif4-gamma eif5 eif2b-epsilon carboxy-terminal domain protein
XLOC_006313	SN3_01800450	scaffold00018:1357966-1372796	nucleolar protein
XLOC_006821	SN3_02100135	scaffold00021:516476-539411	nuc173 domain protein
XLOC_007185	SN3_02300525	scaffold00023:1635078-1639545	40s ribosomal protein
XLOC_007458	SN3_02500120	scaffold00025:299282-336148	cysteine-trna ligase
XLOC_007461	SN3_02500135	scaffold00025:353302-365872	archease family protein
XLOC_007465	SN3_02500165	scaffold00025:434659-437802	signal peptidase subunit protein
XLOC_007505	SN3_02500500	scaffold00025:1404839-1431683	vtc domain-containing protein
XLOC_007793	SN3_02700325	scaffold00027:1319974-1359343	corepressor complex partial
XLOC_007982	SN3_02900035	scaffold00029:166337-187286	p-aminobenzoic acid synthase
XLOC_008084	SN3_03000045	scaffold00030:209357-216832	60s ribosomal protein l23
XLOC_008132	SN3_03000130	scaffold00030:473035-533938	sec63 domain-containing dead deah box
XLOC_008201	SN3_03100295	scaffold00031:1246667-1291187	heat repeat-containing protein
XLOC_008383	SN3_03300055	scaffold00033:155691-178409	cmgc ck2 family
XLOC_008452	SN3_03400010	scaffold00034:34-12486	eukaryotic translation initiation factor 3 subunit
XLOC_008663	SN3_03700170	scaffold00037:631433-652452	eukaryotic initiation factor-2a
XLOC_008737	SN3_03900180	scaffold00039:507257-534545	rrna pseudouridine synthase
XLOC_008750	SN3_03900040	scaffold00039:117879-128173	lysine decarboxylase family protein
XLOC_008775	SN3_03900225	scaffold00039:639829-689468	hypothetical protein TGVAND_276890
XLOC_008907	SN3_04200040	scaffold00042:290250-318583	phenylalanine-trna beta subunit
XLOC_005124	SN3_01200105	scaffold00012:334517-378025	atp-binding cassette sub-family f member 1
XLOC_005842	SN3_01500425	scaffold00015:1330242-1368378	cathepsin cpc1
XLOC_007139	SN3_02300145	scaffold00023:359027-383377	heat repeat-containing protein
XLOC_008922	SN3_04300085	scaffold00043:253800-262125	methionine-trna ligase
XLOC_000965	SN3_00100080	scaffold00001:247802-264330	major facilitator family protein
XLOC_000993	SN3_00100310	scaffold00001:1043231-1073203	spry domain-containing protein
XLOC_001689	SN3_00202565	scaffold00002:8579053-8589174	hypothetical protien
XLOC_002102	SN3_00300125	scaffold00003:487113-522849	cytosolic trna-ala synthetase
XLOC_002258	SN3_00301530	scaffold00003:4805183-4838568	mif4g domain-containing protein
XLOC_003062	SN3_00501330	scaffold00005:4677016-4722638	swim zinc finger domain-containing
XLOC_004745	SN3_01000910	scaffold00010:3126550-3148741	abc1 family protein
XLOC_005194	SN3_01200600	scaffold00012:2196203-2209889	las1 family protein
XLOC_005940	SN3_01600410	scaffold00016:1436465-1472930	general transcription factor iiic polypeptide 3 gtf3c3
XLOC_007131	SN3_02300085,SN3_02300090-add	scaffold00023:135266-171262	heat repeat containing protein
XLOC_007231	SN3_02300240	scaffold00023:774160-782543	nmd3 family protein
XLOC_007516	SN3_02500625	scaffold00025:1795130-1805828	surp module domain-containing protein
XLOC_000938	SN3_00103470	scaffold00001:10804977-10825992	ras family protein
XLOC_001097	SN3_00101250	scaffold00001:3740373-3751802	transmembrane protein
XLOC_001112	SN3_00101405	scaffold00001:4186592-4212909	conserved hypothetical protein
XLOC_001707	SN3_00202680	scaffold00002:8884255-8900240	adaptin n terminal region domain-containing protein
XLOC_003991	SN3_00800440	scaffold00008:1440703-1488262	vacuolar atp synthase subunit
XLOC_004240	SN3_00801085	scaffold00008:3695005-3701757	chaperonin protein
XLOC_004370	SN3_00900925	scaffold00009:3454051-3470174	rab2 gtpase
XLOC_004686	SN3_01000345	scaffold00010:1233520-1236681	hypothetical protien
XLOC_004806	SN3_01100340	scaffold00011:1188307-1200654	glutamine-dependent nad(+) synthetase protein
XLOC_005160	SN3_01200305	scaffold00012:992906-1020713	hypothetical protein HHA_207040
XLOC_005472	SN3_01300905	scaffold00013:3267006-3303940	arginyl-trna synthetase
XLOC_005958	SN3_01600545	scaffold00016:1994798-2019895	phosphatidylinositol n-acetylglucosaminyltransferase
XLOC_006356	SN3_01800025	scaffold00018:121736-160152	agap010490- related
XLOC_006433	SN3_01800690	scaffold00018:2201794-2214378	amp-binding enzyme
XLOC_006473	SN3_01900185	scaffold00019:477357-479847	histone h4
XLOC_006734	SN3_02000095	scaffold00020:363161-371287	hypothetical protein TGME49_027030
XLOC_006892	SN3_02100040	scaffold00021:125083-157113	casein kinase i
XLOC_007572	SN3_02500385	scaffold00025:1042062-1078571	cytochrome c oxidase subunit
XLOC_007842	SN3_02700270	scaffold00027:1025865-1071532	protein phosphatase 2b regulatory
XLOC_008175	SN3_03100140	scaffold00031:679858-688255	coatomer gamma 2-subunit protein
XLOC_008398	SN3_03300155	scaffold00033:446416-469496	hypothetical protein TGME49_271935
XLOC_008714	SN3_03900020	scaffold00039:50359-72189	hypothetical protien
XLOC_009169	SN3_05800020	scaffold00058:47913-64169	vacuolar atp synthase subunit d
XLOC_003242	SN3_00501065	scaffold00005:3764112-3772778	ubiquitin-conjugating enzyme
XLOC_005802	SN3_01500115	scaffold00015:327393-352848	cytochrome c
XLOC_008618	SN3_03700045	scaffold00037:126639-138898	hypothetical protien
XLOC_003881	SN3_00700885	scaffold00007:2712958-2731270	serine-threonine phosophatase 2c
XLOC_004261	SN3_00900030	scaffold00009:153356-160747	membrane occupation and recognition nexus protein morn2
XLOC_007145	SN3_02300185	scaffold00023:595183-608487	fuse-binding protein 2 kh-type splicing regulatory protein
XLOC_007262	SN3_02300455	scaffold00023:1481129-1494630	thioredoxin domain-containing protein
XLOC_007472	SN3_02500220	scaffold00025:538971-543847	histone h2a
XLOC_007872	SN3_02800060	scaffold00028:163696-195245	hypothetical protein HHA_267500
XLOC_004542	SN3_01000100	scaffold00010:368146-400702	hypothetical protein TGGT1_313495
XLOC_004705	SN3_01000530	scaffold00010:1818327-1846357	ap2 domain transcription factor ap2x-9
XLOC_006397	SN3_01800385	scaffold00018:1232103-1252254	fructose- -bisphosphatase
XLOC_006546	SN3_01900790	scaffold00019:2368527-2390082	bifunctional dihydrofolate reductase-thymidylate synthase
XLOC_007833	SN3_02700185	scaffold00027:685171-693704	high mobility group protein
XLOC_008138	SN3_03000190	scaffold00030:784562-801044	h+-translocating inorganic pyrophosphatase
XLOC_004861	SN3_01100790	scaffold00011:2966674-2992958	microneme-like protein
XLOC_005518	SN3_01400395	scaffold00014:1267510-1272996	tetratricopeptide repeat-containing protein
XLOC_005655	SN3_01400585	scaffold00014:1967517-2003046	flavoprotein subunit of succinate dehydrogenase
XLOC_005678	SN3_01400765	scaffold00014:2678522-2758962	dead-family helicase
XLOC_006396	SN3_01800380	scaffold00018:1222079-1229997	hypothetical protien
XLOC_004578	SN3_01000410	scaffold00010:1437804-1558787	mic2-associated protein m2ap
XLOC_004897	SN3_01100210	scaffold00011:705677-727149	swirm domain-containing protein
XLOC_006114	SN3_01700285	scaffold00017:1214803-1256814	pp2c
XLOC_002443	SN3_00301345	scaffold00003:4166855-4180911	histone
XLOC_005503	SN3_01400245	scaffold00014:869170-881874	actin-like protein alp3b
XLOC_005841	SN3_01500415	scaffold00015:1321765-1329537	heat shock protein hsp29
XLOC_006991	SN3_02200175	scaffold00022:607107-614261	cell-cycle-associated protein kinase cdk
