# Supplementary material for: Temporal gene expression during asexual development of the apicomplexan Sarcocystis neurona
Source: mSphere. 2024 May 29;9(6):e00111-24. doi: 10.1128/msphere.00111-24 (PMC11332336; doi:10.1128/msphere.00111-24)
Supplement: Table S4 — S. neurona gene families. [file msphere.00111-24-s0005.xlsx]

## Sheet: SPDs
	S. neurona developmental stage	Cufflinks assigned eXternal LOCation identifier (XLOC)	S. neurona gene identifier on VEuPathDB.org	Location of genes in the current S. neurona SN3 genome assembly on VEuPathDB.org	S. neurona GENE DESCRIPTION as found on VEuPathDB.org	Merozoite stage FPKM values	FPKM values at different time points of Schizont development				Proteomic evidence	Merozoite stage TPM values	TPM values at different time points of Schizont development
							8 h	24 h	48 h	72 h			8 h	24 h	48 h	72 h
SURFACE ANTIGENS/SRS DOMAIN CONTAINING PROTEINS	MEROZOITE
		XLOC_003840	SN3_00700580	scaffold00007:1616892-1621166	sag-related sequence srs53c/53C	264.119	110.827	33.217	18.9667	70.2685		62.3189	99.7778	41.5744	18.3734	47.8846
		XLOC_001505	-	scaffold00002:3686455-3688924	SRS domain-containing protein	81.4331	71.8958	18.9882	4.13261	1.89346		19.2141	64.728	23.7656	4.00334	1.2903
		XLOC_003972	SN3_00800270	scaffold00008:859989-877852	17 kda surface antigen	52.8075	20.7953	4.50029	5.30168	59.7165	YES	12.4599	18.7221	5.63256	5.13584	40.6939
		XLOC_002683	-	scaffold00004:5469663-5474240	SRS domain-containing protein	3.13709	1.07577	0.144162	0	0.159613		0.740196	0.968519	0.180433	0	0.108769
	SCHIZONT
		XLOC_002895	-	scaffold00004:5469663-5474240	SAG-related sequence SRS50	0.999014	2.96437	0.689618	0.759649	17.0542		0.235717	2.66883	0.863125	0.735886	11.6216
		XLOC_008760	SN3_03900120	scaffold00039:339157-342147	SAG-related sequence SRS21	0.257531	0.411029	6.05024	7.7623	5.33083		0.0607644	0.37005	7.57247	7.51949	3.6327
		XLOC_005412	SN3_01300390	scaffold00013:1314341-1321403	srs domain-containing protein	16.7185	17.1269	26.7425	37.7373	49.0012		3.94473	15.4194	33.4709	36.5568	33.392
	MEROZOITE
MICRONEME PROTEINS		XLOC_000154	-	Sn_small_contig04436:12-249	microneme protein MIC4	14583	3547.81	461.209	11.5214	7980.24		3440.86	3194.1	577.249	11.161	5438.15
		XLOC_000879	SN3_00102915	scaffold00001:9025308-9063029	microneme protein MIC14	39.9265	13.5883	1.91015	0.669491	8.87481		9.42066	12.2336	2.39074	0.648549	6.04776
		XLOC_000887	SN3_00102980	scaffold00001:9274704-9292026	microneme protein MIC10	5600.38	1054.08	90.6431	4.02215	1317.8	yes	1321.41	948.991	113.449	3.89633	898.017
		XLOC_001008	SN3_00100430	scaffold00001:1412780-1460104	microneme protien MIC8	46.2786	21.6823	8.604	3.89335	0.556618	yes	10.9194	19.5206	10.7688	3.77156	0.379308
		XLOC_001848	SN3_00200915,(SN3_00200925)	scaffold00002:2950910-3015124	microneme protein MIC15	282.947	95.773	20.5342	17.3614	141.453		66.7613	86.2247	25.7006	16.8183	96.3934
		XLOC_002600	SN3_00400805	scaffold00004:2851144-2857454	micronemal protein 8	19.18	5.4412	1.16204	0.03314	0.384193		4.52552	4.89873	1.45441	0.0321029	0.261809
		XLOC_002668	SN3_00401375	scaffold00004:5019408-5022375	microneme protein, putative	1.21176	0.225109	0.333246	0.037099	0.030905		0.285915	0.202666	0.41709	0.0359387	0.0210599
		XLOC_004062	SN3_00800900	scaffold00008:2843489-2852486	microneme protein MIC13	4190.72	1613.15	185.282	3.65833	762.546	yes	988.8	1452.32	231.899	3.54389	519.638
		XLOC_004861	SN3_01100790	scaffold00011:2966674-2992958	microneme-like protein	2927	661.92	71.6695	1.05813	662.273	yes	690.625	595.928	89.7015	1.02503	451.307
		XLOC_005138	SN3_01200200	scaffold00012:688789-696145	PAN domain protein	10.5663	2.92577	2.20921	2.39036	3.30644		2.49312	2.63408	2.76504	2.31559	2.25318
		XLOC_006042	SN3_01600510	scaffold00016:1854942-1871297	microneme protein MIC12	65.8084	23.8225	14.5885	12.2201	33.5533		15.5275	21.4475	18.2589	11.8378	22.865
		XLOC_006332	SN3_01800610-add	scaffold00018:1931469-1934730	microneme protein MIC4	4.05184	5.39072	0.533761	0.133517	0.269116		0.956031	4.85328	0.668055	0.12934	0.18339
		XLOC_006370	SN3_01800130	scaffold00018:522300-529412	microneme protein, putative	149.217	57.6654	37.9264	26.3618	90.3413	yes	35.2077	51.9163	47.4686	25.5372	61.5633
		XLOC_006616	SN3_01900575	scaffold00019:1733903-1740178	microneme protein MIC4	598.01	115.786	15.7224	0.450062	221.424	yes	141.1	104.242	19.6781	0.435984	150.89
		XLOC_006699	SN3_02000450	scaffold00020:1659304-1667340	microneme protein MIC7	101.328	16.8944	1.60995	0.076649	0.100745		23.9083	15.2101	2.01501	0.0742511	0.0686529
		XLOC_007059	SN3_02200145	scaffold00022:527067-543930	micronemal protein MIC8	4015.15	1203.52	164.32	28.8295	603.702	yes	947.374	1083.53	205.663	27.9277	411.394
		XLOC_000736	SN3_00101610	scaffold00001:5030492-5038955	subtilisinSUB1	589.374	199.445	42.1746	16.4418	93.1764		139.063	179.561	52.7857	15.9275	63.4952
		XLOC_001337	SN3_00103385	scaffold00001:10528870-10538969	subtilisin SUB2	966.472	193.642	33.8419	5.69223	160.705	yes	228.039	174.336	42.3565	5.51417	109.513
		XLOC_000626	SN3_00100770	scaffold00001:2431495-2440576	subtilisin SUB11	1.60421	1.4798	0.034741	0.151759	0.657528		0.378513	1.33227	0.0434823	0.147012	0.448074
		XLOC_001561	SN3_00201570	scaffold00002:5162082-5186386	rhomboid protease ROM1	81.0523	42.0504	13.8412	7.96814	45.9104		19.1243	37.8581	17.3236	7.71889	31.2857
		XLOC_008523	SN3_03500070	scaffold00035:321207-362336	rhomboid protease ROM4	576.501	148.481	24.336	2.36006	69.6733		136.025	133.678	30.4589	2.28623	47.479
		XLOC_006596	SN3_01900380	scaffold00019:1036487-1067133	rhomboid protease ROM5	552.369	152.261	22.093	1.87617	39.7611		130.331	137.081	27.6516	1.81748	27.0953
		XLOC_004715	SN3_01000640	scaffold00010:2156468-2165288	apical membrane antigen AMA1	63.3002	19.3169	10.2496	5.21803	4.62209		14.9357	17.3911	12.8284	5.0548	3.14973
		XLOC_004606	-	scaffold00010:2156468-2165288	apical membrane antien, putative	40.2204	21.3585	10.8675	4.57854	4.04161		9.49	19.2291	13.6017	4.43532	2.75416
	SCHIZONT
		XLOC_006553	SN3_01900025	scaffold00019:44753-67518	rhomboid protease rom6	3.47513	11.8891	18.1853	20.9127	17.0589		0.819957	10.7038	22.7607	20.2585	11.6248
	MEROZOITE
RHOPTRY PROTEINS		XLOC_002343	SN3_00300390, (SN3_00300395)	scaffold00003:1149917-1189928	ROP39 (kinase)	2304.49	520.666	64.5738	2.05138	25.1721	YES	543.744	468.757	80.8205	1.98721	17.1536
		XLOC_003663	SN3_00700495	scaffold00007:1340474-1371464	ROP26 (kinase)	2540.28	240.386	78.6799	23.0517	50.179	YES	599.379	216.42	98.4757	22.3306	34.1946
		XLOC_005192	SN3_01200585	scaffold00012:2151539-2157721	ROP19A (kinase)	2594.71	403.87	54.5728	0.629528	6.33734		612.222	363.605	68.3032	0.609836	4.31859
		XLOC_002151	SN3_00300585	scaffold00003:1866448-1871086	ROP9	3677.15	631.149	219.127	133.593	42.5796	YES	867.623	568.225	274.259	129.414	29.016
		XLOC_003399	-	scaffold00006:2870152-2873502	ROP40 (Kinase)	1989.5	320.466	35.5975	0.280558	0.920474		469.422	288.516	44.5538	0.271782	0.627259
		XLOC_002036	SN3_00202375	scaffold00002:7917995-7921331	ROP20 (Kinase)	53.733	51.9838	11.8747	0.145501	0.200747		12.6783	46.8011	14.8624	0.14095	0.136799
		XLOC_004995	SN3_01100905	scaffold00011:3276449-3315426	ROP40 (Kinase)	3465.05	870.75	63.922	0.772984	7.1722		817.578	783.938	80.0047	0.748804	4.88751
		XLOC_006655	SN3_02000120	scaffold00020:473332-527790	ROP27 (kinase)	1376.09	550.072	129.976	37.1725	150.93	YES	324.688	495.231	162.678	36.0097	102.852
		XLOC_006300	SN3_01800315, (SN3_01800335)	scaffold00018:1010338-1032359	ROP14 (rop protein)	43.4534	17.9544	24.433	27.389	18.0666		10.2528	16.1644	30.5801	26.5323	12.3115
		XLOC_002017	-	scaffold00002:7511728-7515520	ROP24 (Kinase)	2.49095	4.988	0.524037	0.136359	0.0863893		0.587739	4.49104	0.655884	0.132094	0.0588702
		XLOC_005142	-	scaffold00012:718179-719065	ROP40 (Kinase)	1.21214	0	0	0	0		0.286004	0	0	0	0
		XLOC_008894	SN3_04200090, (SN3_04200095)	scaffold00042:519081-536112	RON9	38.6461	9.42392	4.93037	4.98212	4.12527		9.11854	8.48438	6.17084	4.82627	2.81117
		XLOC_007902	SN3_02800355	scaffold00028:981370-1036197	RON8	40.2609	36.915	30.3508	17.299	9.82927		9.49956	33.2355	37.987	16.7585	6.69818
		XLOC_004229	-	scaffold00008:3467920-3473586	RON5	2.30594	0.696864	0.279394	0.0921881	0.602976		0.544086	0.627388	0.349689	0.0893044	0.410899
		XLOC_003548	SN3_00600720, (SN3_00600725)	scaffold00006:2398101-2420588	RON6	28.2303	15.2731	11.8064	11.1781	10.1344		6.66094	13.7504	14.7769	10.8284	6.90611
	SCHIZONT
		XLOC_003985	SN3_00800370	scaffold00008:1158790-1179917	ROP21 (rhoptry kinase family protein)	0.454043	0.851537	6.81551	0.55749	0.114786		0.107131	0.766641	8.53028	0.540051	0.0782211
		XLOC_005433	SN3_01300545	scaffold00013:1956432-1968760	ROP30 (rhoptry kinase family protein)	0.0972442	0.645811	10.4968	10.8087	3.06361		0.0229448	0.581425	13.1378	10.4706	2.0877
DENSE GRANULES	MEROZOITE
		XLOC_003116	SN3_00500175	scaffold00005:595261-601539	dense granular protein gra10	25.0475	13.3185	11.3643	8.98401	8.20924		5.90996	11.9907	14.2235	8.70298	5.5942
	SCHIZONT
		XLOC_002913	SN3_00401615	scaffold00004:5789500-5791030	dense granule protein gra9	0.722514	1.30859	1.57867	2.19717	58.5435		0.170477	1.17813	1.97586	2.12844	39.8946
		XLOC_002580	SN3_00400615	scaffold00004:2165989-2183173	dense-granule antigen dg32	0.585966	0.763248	2.75934	3.30591	1.16242		0.138259	0.687154	3.45359	3.2025	0.792133
TOXOLYSINS	MEROZOITE	XLOC_006432	SN3_01800685	scaffold00018:2169261-2200582	toxolysin tln4	109.69	26.0646	3.74018	0.476256	20.2944	Yes	25.8813	23.466	4.6812	0.461358	13.8297
	SCHIZONT	XLOC_006439	SN3_01800740	scaffold00018:2395851-2407832	rhoptry metalloprotease toxolysin tln1	0.481013	2.36524	5.99501	6.62067	4.44897		0.113495	2.12943	7.50335	6.41357	3.03176

## Sheet: cytoskeleton
	S. neurona developmental stage	Cufflinks assigned eXternal LOCation identifier (XLOC)	S. neurona gene identifier on VEuPathDB.org	Location of genes in the current S. neurona SN3 genome assembly on VEuPathDB.org	S. neurona GENE DESCRIPTION as found on VEuPathDB.org	Merozoite stage FPKM values	FPKM values at different time points of Schizont development				Proteomic evidence		TPM values at different time points of Schizont development
							8 h	24 h	48 h	72 h		Merozoite stage TPM values	8 h	24 h	48 h	72 h
	MEROZOITE
INNER MEMBRANE COMPLEX PROTEINS and ISPs		XLOC_001514	-	scaffold00002:3848720-3865559	alveolin domain containing intermediate filament IMC13	164.934	52.916	33.0461	18.7745	41.6037		38.9162	47.6404	41.3605	18.1872	28.3509
		XLOC_008913	-	scaffold00042:575612-579103	alveolin domain containing intermediate filament IMC12	9.86811	2.53978	0.171921	0.0421108	0.0161036		2.32838	2.28657	0.215176	0.0407935	0.0109738
		XLOC_004202	SN3_00800805	scaffold00008:2533159-2540276	imc sub-compartment protein isp1	38.0084	22.8714	13.6226	20.5687	37.6799	yes	8.96808	20.5912	17.05	19.9253	67.7947
		XLOC_006709	SN3_02000550	scaffold00020:2066276-2077793	alveolin domain containing intermediate filament imc14	32.3058	24.6467	9.21491	12.1802	59.6201	yes	7.62255	22.1895	11.5334	11.7992	40.6282
	SCHIZONT
		XLOC_006989	SN3_02200165	scaffold00022:582882-598156	alveolin domain containing intermediate filament IMC7	62.3181	252.229	825.41	945.559	374.519		14.704	227.082	1033.08	915.981	255.217
		XLOC_000860	SN3_00102755, (SN3_00102756)	scaffold00001:8446638-8508618	alveolin domain containing intermediate filament IMC5	1.09682	0.713243	0.247805	0.112617	12.0923		0.258795	0.642135	0.310152	0.109094	8.24032
		XLOC_006245	SN3_01700570	scaffold00017:2297132-2323816	alveolin domain containing intermediate filament IMC15	1.08799	1.07165	1.54606	1.66789	10.6593		0.256711	0.964809	1.93505	1.61572	7.2638
		XLOC_006610	SN3_01900535	scaffold00019:1537587-1580117	IMC sub-compartment protein ISP3	15.4887	13.8587	16.309	38.5389	147.949		3.65456	12.477	20.4123	37.3334	100.82
		XLOC_000568	SN3_00100240	scaffold00001:786188-791895	alveolin domain containing intermediate filament IMC3	0.163883	1.91799	0.31078	2.5574	206.688		0.0386682	1.72677	0.388972	2.4774	140.848
		XLOC_003577	SN3_00600910	scaffold00006:3107268-3117591	imc sub-compartment protein isp2	6.74358	1.74211	1.3188	1.58963	50.1383	yes	1.59115	1.56843	1.65061	1.5399	34.1668
		XLOC_003786	SN3_00700100	scaffold00007:243353-250612	alveolin domain containing intermediate filament imc6	9.68915	9.85257	2.10315	1.17866	236.563	yes	2.28615	8.87029	2.6323	1.14179	161.206
		XLOC_004862	SN3_01100800	scaffold00011:2993524-2999120	alveolin domain containing intermediate filament imc1	23.2673	6.12655	1.63518	5.95022	331.294	yes	5.48992	5.51575	2.04659	5.76409	225.761
		XLOC_006939	SN3_02100415	scaffold00021:1465137-1522621	alveolin domain containing intermediate filament imc10	42.2717	24.431	4.50257	1.7093	241.291	yes	9.974	21.9953	5.63541	1.65583	164.428
	MEROZOITE
GLIDING ASSOCIATED PROTEINS/ GLIDEOSOME COMPONENTS		XLOC_005931	SN3_01600330	scaffold00016:1097009-1130796	gliding-associated protein gap70	68.2146	28.2674	9.89156	13.3853	62.9844		16.0952	25.4492	12.3803	12.9666	42.9208
	SCHIZONT
		XLOC_001391	SN3_00200135	scaffold00002:512268-526329	multi-pass transmembrane protein	7.16988	9.97608	45.4837	92.2672	340.285		1.69173	8.98149	56.9273	89.381	231.888
		XLOC_008356	SN3_03300135	scaffold00033:411317-420286	glideosome-associated protein with multiple-membrane spans gapm3	28.8364	22.9505	46.3559	135.969	522.285		6.80395	20.6624	58.019	131.716	355.912
		XLOC_003069	SN3_00501370	scaffold00005:4815086-4829260	glideosome-associated protein with multiple-membrane spans gapm2b	0.398654	1.85625	0.483552	0.64257	129.803		0.0940624	1.67119	0.605213	0.62247	88.4545
		XLOC_002309	SN3_00300050	scaffold00003:144928-159543	multi-pass transmembrane protein	1.60709	8.64377	25.9225	77.0448	170.328		0.379193	7.78201	32.4446	74.6348	116.07
		XLOC_002708	SN3_00400065	scaffold00004:107576-128052	gap40 protein	83.0592	63.7916	101.732	155.35	418.953		19.5978	57.4317	127.328	150.49	285.496
		XLOC_006122	SN3_01700345,(SN3_01700350)	scaffold00017:1380448-1395942	GAP45 protein	11.7798	12.1936	30.8499	68.3655	152.623		2.77944	10.9779	38.6117	66.227	104.005
		XLOC_002095	SN3_00300080	scaffold00003:263992-274837	acid phosphatase gap50	2.15604	6.91433	46.7304	139.874	488.552		0.508718	6.22499	58.4877	135.499	332.925

## Sheet: AP2s
		ApiAP2 transcription factors
	S. neurona developmental stage	Cufflinks assigned eXternal LOCation identifier (XLOC)	S. neurona gene identifier on VEuPathDB.org	Location of genes in the current S. neurona SN3 genome assembly on VEuPathDB.org	S. neurona GENE DESCRIPTION as found on VEuPathDB.org	Merozoite stage FPKM values	FPKM values at different time points of Schizont development				Proteomic evidence	Merozoite stage TPM values	TPM values at different time points of Schizont development
	MEROZOITE						8 h	24 h	48 h	72 h			8 h	24 h	48 h	72 h
		XLOC_006661	SN3_02000175	scaffold00020:716520-746544	ada2-a transcriptional co-activator saga component	23.3533	14.6292	9.0895	8.53154	6.23555		5.51021	13.1707	11.3764	8.26466	4.24923
		XLOC_001506	SN3_00201125	scaffold00002:3704855-3741421	ap2 domain transcription factor ap2iii-2	21.4018	6.05797	3.22444	7.42865	33.602		5.04975	5.45401	4.03571	7.19627	22.8981
		XLOC_001873	SN3_00201125	scaffold00002:3704855-3741421	ap2 domain transcription factor ap2iii-2	25.3014	8.24771	3.15567	9.59534	12.692		5.96986	7.42543	3.94963	9.29519	8.64899
		XLOC_006977	SN3_02200035, (SN3_02200040)	scaffold00022:197581-217939	AP2 domain transcription factor AP2IV-5	147.812	55.9017	52.2182	64.1906	101.258		34.8762	50.3284	65.3562	62.1827	69.0025
		XLOC_001137	SN3_00101580	scaffold00001:4896745-4936542	ap2 domain transcription factor ap2ix-5	10.7933	8.9937	4.80589	10.954	17.0053		2.54668	8.09705	6.01505	10.6113	11.5883
		XLOC_001334	SN3_00103370	scaffold00001:10474681-10489700	ap2 domain transcription factor ap2ix-5	57.3729	23.7689	10.238	7.27385	13.7368	yes	13.5371	21.3992	12.8139	7.04632	9.36097
		XLOC_007297	SN3_02400050	scaffold00024:132398-145872	ap2 domain transcription factor ap2ix-9	2.44247	2.98277	1.23732	0.0694201	0.0483212		0.576301	2.6854	1.54863	0.0672486	0.0329286
		XLOC_001490	SN3_00201015	scaffold00002:3345589-3370478	ap2 domain transcription factor ap2viia-5	81.6573	29.7702	13.258	11.5718	8.28519		19.267	26.8022	16.5937	11.2098	5.64596
		XLOC_002897	SN3_00401520	scaffold00004:5503264-5519895	ap2 domain transcription factor ap2viii- partial	18.8007	7.41746	5.88724	6.68544	8.45908		4.43602	6.67796	7.36846	6.47631	5.76446
		XLOC_001156	SN3_00101770	scaffold00001:5545456-5569468	ap2 domain transcription factor ap2viii-3	12.375	7.13225	5.50107	4.02323	6.0439		2.91988	6.42118	6.88513	3.89738	4.11863
		XLOC_001288	SN3_00103050	scaffold00001:9469627-9492222	ap2 domain transcription factor ap2viii-4	11.0868	7.23026	3.73214	3.36086	4.93316		2.61593	6.50942	4.67114	3.25573	3.36171
		XLOC_003127	SN3_00500225	scaffold00005:888881-899807	ap2 domain transcription factor ap2viii-7	364.912	108.549	17.1233	2.77928	19.8942		86.101	97.7269	21.4315	2.69234	13.5569
		XLOC_008851	SN3_04100060	scaffold00041:258598-273655	ap2 domain transcription factor ap2x-1	23.0264	10.5198	8.60705	5.98446	6.48062		5.43308	9.471	10.7726	5.79726	4.41623
		XLOC_005217	SN3_01200755	scaffold00012:2766715-2780756	ap2 domain transcription factor ap2x-3	24.0706	14.0003	13.4694	10.907	7.48943		5.67946	12.6045	16.8583	10.5658	5.10369
		XLOC_006127	SN3_01700395	scaffold00017:1524793-1541670	ap2 domain transcription factor ap2x-4	7.86181	3.84379	2.77503	3.04349	3.61465		1.85499	3.46057	3.47322	2.94829	2.46321
		XLOC_008215	SN3_03100035	scaffold00031:265128-304921	ap2 domain transcription factor ap2x-5	51.3423	15.4939	5.04367	8.79142	31.9757		12.1142	13.9492	6.31265	8.51642	21.7899
		XLOC_004304	SN3_00900355	scaffold00009:1335743-1352721	ap2 domain transcription factor ap2xi-4	16.2475	10.4074	5.07838	6.04351	10.4361		3.8336	9.36981	6.35609	5.85446	7.1117
		XLOC_007746	SN3_02600480	scaffold00026:1690850-1705854	ap2 domain transcription factor ap2xi-5	18.6739	13.1046	12.7736	11.4528	10.1621		4.40611	11.7981	15.9874	11.0945	6.92498
		XLOC_003053	SN3_00501260	scaffold00005:4402447-4422605	ap2 domain transcription factor ap2xii-4	10.6319	5.41619	4.19966	3.52889	3.7204	yes,	2.5086	4.87621	5.25629	3.4185	2.53527
		XLOC_008630	SN3_03700105	scaffold00037:405680-427591	ap2 domain transcription factor ap2xii-5	10.1756	5.24626	2.7467	2.42428	6.02684		2.40093	4.72322	3.43777	2.34845	4.107
		XLOC_005966	SN3_01600620, (SN3_01600625,SN3_01600630)	scaffold00016:2274809-2293887	AP2 domain transcription factor AP2XII-8	71.1315	31.415	17.4014	14.9551	17.0738		16.7835	28.283	21.7796	14.4873	11.635
		XLOC_003947	SN3_00800065	scaffold00008:208826-274484	ap2 domain transcription factor apviib-1 ada2-b	11.6548	5.87039	2.95245	6.04012	6.23048		2.74995	5.28513	3.69528	5.85118	4.24577
		XLOC_002007	SN3_00202185	scaffold00002:7306597-7321673	apoptosis antagonizing transcription factor	16.168	8.37773	9.30707	7.21778	3.38448		3.81484	7.54249	11.6487	6.992	2.30636
		XLOC_000822	SN3_00102355	scaffold00001:7178574-7190803	general transcription factor iie polypeptide 1 gtf2e1	29.5578	17.803	11.6943	9.86666	14.8845		6.97416	16.0281	14.6366	9.55802	10.1431
		XLOC_004942	SN3_01100460	scaffold00011:1728846-1748729	general transcription factor iih polypeptide 4 gtf2h4	14.0204	7.13884	4.39501	4.92647	4.91985		3.30811	6.42712	5.50079	4.77236	3.35264
		XLOC_005940	SN3_01600410	scaffold00016:1436465-1472930	general transcription factor iiic polypeptide 3 gtf3c3	23.4367	22.9937	15.9742	8.1534	4.05403	yes	5.52989	20.7013	19.9933	7.89835	2.76263
		XLOC_001193	SN3_00102125	scaffold00001:6498507-6548577	hypothetical protien (transcription initiation factor TFIIIB)	13.3925	3.42138	3.05105	2.41707	2.25257		3.15996	3.08028	3.81869	2.34146	1.53502
		XLOC_005884	SN3_01500795	scaffold00015:2489483-2519187	kow motif domain-containing protein, transcription elongation factor SPT5 isoform	12.5272	6.47561	5.45917	5.00521	4.77848		2.95579	5.83001	6.83269	4.84864	3.2563
		XLOC_002039	SN3_00202405	scaffold00002:8001899-8022417	leucine-zipper-like transcriptional regulator 1	212.37	101.403	46.9501	22.4337	25.3048	yes	50.1087	91.2934	58.7627	21.732	17.244
		XLOC_001574	SN3_00201660	scaffold00002:5405946-5420085	multiprotein bridging factor type 1 family transcriptional co-activator	134.839	73.2562	114.382	107.475	39.7754		31.8153	65.9527	143.16	104.113	27.105
		XLOC_008514	SN3_03500250	scaffold00035:923167-954650	rna polymerase i specific transcription initiation factor rrn3	7.12043	4.1483	3.23044	3.41798	2.49855		1.68007	3.73473	4.04321	3.31106	1.70264
		XLOC_004879	SN3_01100045	scaffold00011:185887-222765	tfiih basal transcription factor complex helicase xpb subunit	11.6771	6.44551	3.69332	2.53572	3.82126		2.75521	5.80291	4.62255	2.4564	2.60401
		XLOC_003638	SN3_00700175	scaffold00007:488406-495375	transcription elongation factor 1	17.4941	14.3285	11.6761	8.48197	7.71793		4.12773	12.9	14.6138	8.21665	5.2594
		XLOC_009177	SN3_06000025	scaffold00060:49340-59712	transcription initiation factor IIB	18.7049	12.9219	10.4831	7.90984	7.41446		4.41342	11.6336	13.1206	7.66241	5.0526
		XLOC_007669	SN3_02600495	scaffold00026:1753693-1769946	transcription initiation factor tfiid complex subunit taf6	16.2849	6.35394	6.47315	6.50831	6.36593		3.84242	5.72047	8.10179	6.30472	4.33808
		XLOC_008563	SN3_03600155	scaffold00036:407421-432997	transcription initiation factor tfiid subunit taf5	11.4383	NA	3.84239	3.70284	3.54817		2.69887	5.0215	4.80913	3.58701	2.41791
		XLOC_001578	SN3_00201690	scaffold00002:5537831-5572067	transcription regulatory protein, SWI2/SNF2 Brahma-like putative	14.0659	6.43992	4.6901	5.14444	8.17847		3.31885	5.79788	5.87012	4.98352	5.57323
		XLOC_001116	SN3_00101430	scaffold00001:4284768-4343988	transcriptional repressor tcf25	22.8928	7.72352	3.45246	3.98193	4.49612		5.40155	6.95351	4.32109	3.85737	3.06389
	SCHIZONT
		XLOC_001409	SN3_00200275	scaffold00002:944569-950224	ap2 domain transcription factor ap2iv-1	1.10022	6.27859	23.9894	31.5734	11.0159		0.259597	5.65263	30.0251	30.5858	7.50681
		XLOC_003369	SN3_00600610	scaffold00006:2061015-2079712	ap2 domain transcription factor ap2ix-9 or 7	0.109459	0.276834	2.23046	4.35754	5.27383		0.0258268	0.249234	2.79164	4.22123	3.59386
		XLOC_004470	SN3_00900635	scaffold00009:2278643-2300505	AP2 domain transcription factor AP2V-2	1.05216	2.45716	3.50965	2.83956	2.42481		0.248257	2.21219	4.39267	2.75074	1.65239
		XLOC_006319	SN3_01800520	scaffold00018:1621778-1640412	ap2 domain transcription factor ap2viia-3	8.42782	16.6657	14.0463	20.7484	33.2748		1.98854	15.0042	17.5803	20.0994	22.6752
		XLOC_001394	SN3_00200165	scaffold00002:616307-628106	ap2 domain transcription factor ap2viia-7	0.132547	0.409365	1.07448	2.27852	1.57462		0.0312745	0.368552	1.34482	2.20725	1.07303
		XLOC_001395	SN3_00200170	scaffold00002:629291-645648	ap2 domain transcription factor ap2viia-7	0.350008	0.929467	3.11745	5.42668	3.52949		0.0825844	0.836802	3.9018	5.25693	2.40518
		XLOC_003382	SN3_00600750	scaffold00006:2511062-2537466	ap2 domain transcription factor ap2viia-9	1.29235	2.83	3.89679	2.32459	1.38762		0.30493	2.54786	4.87722	2.25187	0.945596
		XLOC_003875	SN3_00700850	scaffold00007:2547368-2560019	ap2 domain transcription factor ap2viib-2	0.162612	0.439465	1.24539	2.33666	1.85931		0.0383683	0.395651	1.55873	2.26357	1.26703
		XLOC_000645	SN3_00100920	scaffold00001:2943323-2958817	ap2 domain transcription factor ap2viii-5	1.1234	0.617652	3.65674	11.1079	8.10199		0.265066	0.556074	4.57677	10.7604	5.52112

## Sheet: PKs
		PROTEIN KINASES
	S. neurona developmental stage	Cufflinks assigned eXternal LOCation identifier (XLOC)	S. neurona gene identifier on VEuPathDB.org	Location of genes in the current S. neurona SN3 genome assembly on VEuPathDB.org	S. neurona GENE DESCRIPTION as found on VEuPathDB.org	Merozoite stage FPKM values	FPKM values at different time points of Schizont development				Proteomic evidence	Merozoite stage TPM values	TPM values at different time points of Schizont development
							8 h	24 h	48 h	72 h			8 h	24 h	48 h	72 h
	MEROZOITE	XLOC_003112	SN3_00500155	scaffold00005:518515-538664	5 -amp-activated protein kinase subunit beta-1 family protein	18.3271	10.6477	7.36755	7.12572	9.95797		4.32428	9.58615	9.22122	6.90282	6.78588
		XLOC_001445	SN3_00200640	scaffold00002:1983616-2023152	6-phosphofructokinase	38.8499	28.2249	17.5562	18.3335	42.5897	yes	9.16663	25.411	21.9733	17.76	29.0228
		XLOC_002799	SN3_00400730	scaffold00004:2573783-2604880	abc1 family protein	18.423	7.6768	2.84355	2.56019	10.8986		4.34691	6.91144	3.55898	2.4801	7.42687
		XLOC_007764	SN3_02700065	scaffold00027:232663-309504	abc1 protein	16.0477	8.32978	6.80385	4.51335	2.54521		3.78645	7.49932	8.51569	4.37217	1.73444
		XLOC_004226	SN3_00801000	scaffold00008:3277119-3328064	agc agc-sar ciliate-e2b protein kinase	34.2409	16.7913	9.62381	8.89425	13.6463	yes	8.07914	15.1173	12.0451	8.61603	9.2993
		XLOC_000906	SN3_00103160	scaffold00001:9828353-9839743	atpase histidine kinase dna gyrase b hsp90 domain-containing protein	22.3517	11.9393	7.76749	5.84375	9.00559		5.27388	10.749	9.72178	5.66095	6.13688
		XLOC_003722	SN3_00700915	scaffold00007:2851607-2870679	atpase histidine kinase dna gyrase b hsp90 domain-containing protein	167.069	48.394	17.7421	13.2065	43.1774		39.4199	43.5692	22.206	12.7934	29.4233
		XLOC_006109	SN3_01700245	scaffold00017:1081474-1097204	atpase histidine kinase dna gyrase b hsp90 domain-containing protein	114.527	38.6796	11.6532	6.98234	24.21	yes	27.0226	34.8233	14.5851	6.76393	16.498
		XLOC_007429	SN3_02400475	scaffold00024:1611319-1649550	calcium dependent protein kinase cdpk7	23.9809	13.0434	10.7964	9.57559	11.5144		5.65829	11.743	13.5128	9.27606	7.84651
		XLOC_004395	SN3_00900015	scaffold00009:64843-92404	calcium dependent protein kinase cdpk8	13.9045	8.46376	5.50302	5.56462	6.07627		3.28077	7.61995	6.88757	5.39055	4.14069
		XLOC_004729	SN3_01000775	scaffold00010:2633041-2673245	calcium signaling protein kinase rad53	7.67871	6.82283	5.41145	4.82845	2.02204	yes	1.81179	6.14261	6.77296	4.67741	1.37792
		XLOC_003558	SN3_00600795	scaffold00006:2656519-2671496	calcium-dependent protein kinase cdpk2	15.325	12.3545	6.44854	4.93348	10.5987		3.61593	11.1228	8.07098	4.77916	7.2225
		XLOC_003282	SN3_00501425	scaffold00005:4954494-4987216	calcium-dependent protein kinase cdpk2a	154.926	54.6716	10.6986	7.06524	23.7777	yes	36.5548	49.221	13.3904	6.84423	16.2034
		XLOC_003460	SN3_00600020	scaffold00006:77972-115327	calcium-dependent protein kinase cdpk3	126.616	46.1431	11.5067	6.11051	50.8862	yes	29.875	41.5428	14.4018	5.91937	34.6765
		XLOC_008034	SN3_02900045	scaffold00029:199476-232641	calcium-dependent protein kinase cdpk6	62.3626	23.6423	3.71355	0.918903	11.4157		14.7145	21.2852	4.64787	0.890159	7.77925
		XLOC_004183	SN3_00800640	scaffold00008:2117419-2139903	calcium-dependent protein kinase CDPK9	56.7176	35.9719	14.422	9.66127	20.3055		13.3825	32.3856	18.0506	9.35906	13.8372
		XLOC_006024	SN3_01600345	scaffold00016:1140240-1169926	calcium-dependent protein kinase partial, CDPK4a	8.36401	9.14597	4.09579	2.60715	3.63593		1.97349	8.23414	5.12629	2.5256	2.47771
		XLOC_008590	SN3_03600105, (SN3_03600110)	scaffold00036:246716-281654	CAM kinase, calcium dependent protein kinase	11.622	4.74804	0.890327	0.262954	2.06483		2.74221	4.27467	1.11433	0.254729	1.40708
		XLOC_004676	SN3_01000255	scaffold00010:913379-937247	cam kinase, SNF1 family	6.48079	3.64626	2.72699	2.92537	3.571		1.52914	3.28274	3.4131	2.83386	2.43346
		XLOC_001778	SN3_00200360	scaffold00002:1133666-1152509	camk camk1 protein kinase	21.7917	8.71881	8.79046	9.65328	9.56721		5.14175	7.84957	11.0021	9.35132	6.51959
		XLOC_001727	SN3_00200010	scaffold00002:63008-91728	camp-dependent protein kinase regulatory	2.53192	4.10035	1.26673	0.805068	3.63469		0.597406	3.69156	1.58544	0.779885	2.47687
		XLOC_005233	SN3_01200890	scaffold00012:3239541-3257271	camp-dependent protein kinase regulatory subunit	47.4931	35.4012	15.2846	19.4733	61.472	yes	11.206	31.8718	19.1302	18.8642	41.8902
		XLOC_006892	SN3_02100040	scaffold00021:125083-157113	casein kinase i	39.3754	19.209	16.6189	22.8103	43.5272	yes	9.29062	17.2939	20.8002	22.0968	29.6617
		XLOC_008658	SN3_03700110	scaffold00037:427863-451001	casein kinase i	33.9519	11.5606	3.76339	3.23612	5.8177		8.01095	10.408	4.71025	3.13489	3.96448
		XLOC_002043	SN3_00202430	scaffold00002:8066140-8104884	casein kinase ii regulatory subunit protein	18.0159	8.60045	11.0088	11.0254	8.50119		4.25085	7.74301	13.7786	10.6805	5.79315
		XLOC_003644	SN3_00700250	scaffold00007:693961-719985	cell-cycle associated protein kinase, PRP4	73.2108	34.5508	34.3997	31.9137	34.5879		17.2741	31.1062	43.0546	30.9154	23.57
		XLOC_005778	SN3_01500800	scaffold00015:2523411-2546129	cell-cycle-assocaited protein kinase erk7	29.5724	12.203	5.94275	7.19125	16.8661	yes	6.97761	10.9864	7.43794	6.9663	11.4934
		XLOC_003008	SN3_00500905	scaffold00005:2898155-2920312	cell-cycle-associated protein kinase cdk	10.5242	5.9827	4.64931	4.51899	4.82596		2.48318	5.38624	5.81907	4.37763	3.28866
		XLOC_003696	SN3_00700725	scaffold00007:2153609-2188017	cell-cycle-associated protein kinase cdk	4.66794	2.86669	2.3653	2.63224	2.31522		1.1014	2.58089	2.96041	2.5499	1.57771
		XLOC_006991	SN3_02200175	scaffold00022:607107-614261	cell-cycle-associated protein kinase cdk	138.314	62.8577	80.5673	75.0343	53.0249	yes	32.6352	56.5909	100.838	72.6872	36.1339
		XLOC_007245	SN3_02300345	scaffold00023:1123131-1137109	cell-cycle-associated protein kinase dyrk	31.3322	12.1486	8.93354	12.2009	29.151		7.39283	10.9374	11.1812	11.8192	19.865
		XLOC_007629	SN3_02600160	scaffold00026:698026-726764	cell-cycle-associated protein kinase gsk	42.9682	18.0767	11.2432	10.2866	15.7344	yes	10.1383	16.2745	14.072	9.96482	10.7222
		XLOC_003122	SN3_00500205	scaffold00005:762572-777136	ck2 beta subunit, casein kinase	14.7423	10.1217	10.2515	10.8677	7.90799		3.47844	9.11259	12.8308	10.5277	5.38892
		XLOC_008383	SN3_03300055	scaffold00033:155691-178409	cmgc ck2 family	33.8215	21.2544	26.8477	27.9917	18.8118	yes	7.98018	19.1354	33.6025	27.1161	12.8193
		XLOC_006064	SN3_01600660	scaffold00016:2426575-2435900	cmgc kinase	1.64312	1.81093	0.547208	0.0875692	0.43147		0.387694	1.63038	0.684885	0.0848299	0.294026
		XLOC_006065	SN3_01600665	scaffold00016:2436418-2445859	CMGC kinase, putative	1.41923	1.97846	0.457504	0.0871712	0.33611		0.334867	1.78121	0.572611	0.0844444	0.229043
		XLOC_007520	SN3_02500650	scaffold00025:1918771-1933915	cyclin-dependent kinase 10-like, cell-cycle associated	13.1382	6.23513	7.281	6.21171	8.516		3.09996	5.6135	9.11327	6.0174	5.80312
		XLOC_001749	SN3_00200160	scaffold00002:575370-607552	diacylglycerol kinase accessory domain domain-containing protein	36.0014	15.661	18.4305	13.177	8.65712		8.49453	14.0996	23.0676	12.7648	5.89941
		XLOC_006003	SN3_01600170	scaffold00016:630782-643437	diacylglycerol kinase catalytic domain-containing protein	17.8471	9.76131	6.72182	3.2227	2.06786		4.21102	8.78813	8.41302	3.12189	1.40915
		XLOC_006571	SN3_01900180	scaffold00019:442099-472922	diacylglycerol kinase partial	10.7435	8.244	4.69824	6.005	9.9858		2.53493	7.42254	5.88031	5.81709	6.80484
		XLOC_008641	SN3_03700200	scaffold00037:745794-784200	eif2 kinase if2k-a (incomplete catalytic triad)	16.1349	7.0641	7.14987	6.7468	7.2709		3.80703	6.35983	8.94877	6.53575	4.95477
		XLOC_007161	SN3_02300315	scaffold00023:1005000-1040035	eif2 kinase if2k-c	7.76315	3.24151	2.38187	2.00267	2.31294		1.83171	2.91834	2.98115	1.94002	1.57616
		XLOC_004215	SN3_00800915, (SN3_00800920)	scaffold00008:2866724-2919864	elF2 kinase IF2K-D	16.2744	5.89833	3.37912	3.33672	5.73505		3.83994	5.31028	4.2293	3.23234	3.90816
		XLOC_007382	SN3_02400100	scaffold00024:259919-283867	ethanolamine kinase	19.5252	8.32837	8.05876	11.576	10.1385		4.60697	7.49805	10.0863	11.2137	6.9089
		XLOC_008059	SN3_02900290	scaffold00029:1098094-1115709	fikk kinase	32.8362	22.651	9.78388	7.33467	13.631		7.7477	20.3929	12.2455	7.10523	9.28867
		XLOC_002851	SN3_00401150	scaffold00004:4238893-4246080	guanylate kinase	274.305	147.008	100.389	77.8138	49.6838		64.7222	132.352	125.647	75.3797	33.8571
		XLOC_006301	SN3_01800345	scaffold00018:1037010-1093284	hypothetical protien	17.6049	6.09315	0.855298	0.247643	35.4787		4.15388	5.48568	1.07049	0.239896	24.177
		XLOC_001823	SN3_00200755	scaffold00002:2389699-2395784	inositol-pentakisphosphate 2-kinase	20.6309	9.83294	8.80402	13.379	18.6476		4.86786	8.85262	11.0191	12.9603	12.7074
		XLOC_003822	SN3_00700415	scaffold00007:1125249-1143119	molybdopterin guanine dinucleotide synthesis protein b	2.71586	2.457	2.61098	1.795	0.851726		0.640807	2.21177	3.2679	1.73892	0.58041
		XLOC_001443	SN3_00200620	scaffold00002:1907190-1925744	p21-activated protein kinase-interacting domain	35.5771	25.473	23.3636	12.2041	6.03652		8.39441	22.933	29.2419	11.8223	4.1136
		XLOC_001885	SN3_00201240	scaffold00002:4183301-4213169	phosphatidylinositol 3- and 4-kinase	2.41492	2.695	1.03083	1.792	2.53632		0.5698	2.42631	1.29019	1.73594	1.72838
		XLOC_007117	SN3_02200630	scaffold00022:2018800-2057778	phosphatidylinositol 3- and 4-kinase	44.6302	14.7298	6.65834	4.42364	5.53758		10.5305	13.2613	8.33357	4.28526	3.77359
		XLOC_005889	SN3_01500840	scaffold00015:2657244-2697243	phosphatidylinositol 3- and 4-kinase	23.6839	12.515	6.91999	6.65228	11.3986		5.58821	11.2676	8.66105	6.44419	7.7676
		XLOC_005660	SN3_01400620	scaffold00014:2069709-2119678	phosphatidylinositol 3-kinase	8.42539	4.52	3.47071	3.18518	3.57816	yes	1.98797	4.06923	4.34394	3.08554	2.43834
		XLOC_004093	SN3_00801125	scaffold00008:3833900-3874095	phosphatidylinositol-4-phosphate 5-kinase	24.5658	8.80853	1.22195	0.911096	14.0746	yes	5.7963	7.93034	1.52939	0.882596	9.59116
		XLOC_006363	SN3_01800075	scaffold00018:322936-332049	phosphatidylinositol-4-phosphate 5-kinase	23.6565	10.4919	8.93028	10.5597	21.8944		5.58175	9.44588	11.1771	10.2294	14.92
		XLOC_007920	SN3_02800515	scaffold00028:1687484-1731410	phosphatidylinositol-4-phosphate 5-kinase	24.2659	19.846	9.65933	14.791	24.8626		5.72554	17.8672	12.0896	14.3285	16.9427
		XLOC_004261	SN3_00900030	scaffold00009:153356-160747	phosphatidylinositol-4--phosphate 5-kinase	76.8755	37.8612	30.1818	40.443	52.115	yes	18.1388	34.0865	37.7755	39.1776	35.5136
		XLOC_005299	SN3_01300505	scaffold00013:1809875-1842956	phosphofructokinase pfkii	53.2467	33.489	80.099	60.4342	22.8939	yes	12.5636	30.1505	100.252	58.5438	15.6011
		XLOC_002016	-	scaffold00002:7504488-7508181	polo kinase	2307.53	608.701	64.8801	0.674066	4.21506		544.462	548.015	81.2039	0.652981	2.87236
		XLOC_008396	SN3_03300145	scaffold00033:425657-443459	protein kinase	20.9652	8.64482	9.09828	12.4148	24.0333		4.94674	7.78295	11.3874	12.0265	16.3775
		XLOC_002277	SN3_00301660	scaffold00003:5346443-5382816	protein kinase (incomplete catalytic triad)	41.3194	22.421	8.05928	7.86164	13.9397	yes	9.74931	20.1853	10.087	7.61572	9.49924
		XLOC_004366	SN3_00900895	scaffold00009:3294998-3329581	protein kinase domain partial	34.26	13.5101	14.0608	14.7982	14.3184		8.08364	12.1632	17.5985	14.3353	9.7573
		XLOC_004737	SN3_01000865	scaffold00010:2929052-2962780	protein kinase domain protein	20.654	7.27619	1.95167	2.05876	2.19411		4.87331	6.55077	2.44271	1.99436	1.49518
		XLOC_002898	SN3_00401525	scaffold00004:5522804-5565181	serine/threonine protein kinase	18.0452	9.20596	5.61787	8.37154	13.2575		4.25776	8.28815	7.03132	8.10967	9.03435
		XLOC_004232	-	scaffold00008:3504743-3527395	serine/threonine protein kinase, putative	33.0439	19.318	3.14709	2.05838	6.04624		7.79671	17.3918	3.93889	1.99399	4.12022
		XLOC_008716	SN3_03900030	scaffold00039:85925-115876	serine-threonine protein kinase	257.826	124.671	28.9329	12.3675	17.5739		60.834	112.242	36.2124	11.9806	11.9758
		XLOC_003957	SN3_00800160	scaffold00008:578895-596471	serine-threonine protein kinase 19	7.75125	4.22	2.91656	2.72527	2.42467		1.82891	3.79988	3.65036	2.64002	1.6523
		XLOC_002679	SN3_00401460	scaffold00004:5374040-5402741	tbc domain-containing kinase (incomplete catalytic triad)	13.618	14.958	6.31195	9.508	14.3968		3.21317	13.4665	7.90003	9.21037	9.81073
		XLOC_000768	SN3_00101920	scaffold00001:5956228-5973260	thiamin pyrophosphokinase	17.3577	7.43082	3.83157	3.54696	3.25478		4.09555	6.68999	4.79559	3.43601	2.21798
		XLOC_008906	SN3_04200035	scaffold00042:265492-288204	thymidylate kinase	16.2801	11.386	8.879	4.59506	6.601		3.84129	10.2512	11.1127	4.45132	4.49855
		XLOC_008018	SN3_02900380	scaffold00029:1318345-1334891	tyrosine kinase-like protein	27.4029	9.73785	3.05606	3.45852	11.0499		6.46571	8.76701	3.82496	3.35033	7.52998
		XLOC_002574	SN3_00400585	scaffold00004:1988404-2008246	tyrosine kinase-like protein	46.9782	12.4	3.26665	3.24192	13.1189		11.0845	11.1638	4.08853	3.14051	8.9399
		XLOC_003518	SN3_00600435	scaffold00006:1504879-1542605	tyrosine kinase-like protein (TLK )	4.11344	2.37	1.65112	1.35109	1.35622		0.970566	2.13384	2.06654	1.30883	0.924199
		XLOC_001049	SN3_00100775	scaffold00001:2446610-2473793	ulk kinase	21.5773	10.3505	2.73976	4.90721	17.294		5.09116	9.31858	3.42908	4.75371	11.785
		XLOC_001155	SN3_00101740	scaffold00001:5502776-5525256	wee kinase	31.7545	19.358	11.3968	10.1899	10.9849		7.49247	17.4277	14.2642	9.87115	7.48568
	SCHIZONT	XLOC_003500	SN3_00600350	scaffold00006:1156879-1174123	28 kda a-kinase, partial	0	0.175	2.61087	1.92579	0.183609		0	0.157526	3.26776	1.86555	0.125121
		XLOC_002733	SN3_00400240	scaffold00004:727598-752883	abc1 family protein, protein kinase	2.9642	2.42424	5.60935	7.06127	6.46146		0.699403	2.18255	7.02066	6.84039	4.40317
		XLOC_003285	SN3_00501450	scaffold00005:5075838-5085392	adenylate kinase	30.7554	39.066	90.4346	79.6689	40.018		7.25673	35.1709	113.188	77.1768	27.2703
		XLOC_003551	SN3_00600760	scaffold00006:2540546-2556685	adenylylsulfate kinase	0.131352	1.26958	1.3447	0.881	0.275942		0.0309925	1.14301	1.68302	0.853241	0.188041
			SN3_00201505	scaffold00002:4884540-4907827	agc kinase, serine-threonine protein kinase	1.53976	5.17954	8.34922	9.17366	8.96859
			SN3_00100035	scaffold00001:116377-135647	atypical mek-related kinase (incomplete catalytic triad)	1.11031	1.4133	13.8309	23.4044	11.5127
		XLOC_006822	SN3_02100145	scaffold00021:552610-570352	aurora kinase	0.829583	0.66	0.07	0.303	24.4795		0.19574	0.594312	0.0872945	0.293935	16.6816
		XLOC_003470	SN3_00600100	scaffold00006:368611-379345	cdk-activating kinase assembly factor, MAT1	1.93832	3.546	8.95262	9.80634	4.45519		0.457346	3.19279	11.2051	9.49959	3.036
		????	SN3_02500070	scaffold00025:176847-185990	cell-cycle-associated protein kinase	2.37343	1.02	5.95485	5.67008	1.335
			SN3_03200020	scaffold00032:36300-68858	cell-cycle-associated protein kinase cdk	0.136965	0.361048	3.71982	5.65688	4.07008
			SN3_01800080	scaffold00018:338703-351421	cell-cycle-associated protein kinase mapk	0.978881	5.51255	36.4659	37.1356	15.7626
			SN3_00202170	scaffold00002:7225914-7249475	cmgc mapk family mapk-1	0.404338	0.746	1.6979	3.32224	36.8178
		XLOC_004913	SN3_01100310	scaffold00011:1111798-1122478	cyclin-dependent kinase regulatory subunit protein	1.66403	1.46587	4.82554	8.19821	8.79528		0.392628	1.31973	6.03964	7.94176	5.99356
		XLOC_008674	SN3_03800035	scaffold00038:99810-120051	ghmp n-terminal domain-containing protein	1.44939	1.67907	13.4981	21.6812	15.8108		0.341983	1.51167	16.8942	21.003	10.7743
		XLOC_000884	SN3_00102955	scaffold00001:9184528-9201950	glycerate kinase	0.655677	1.75099	27.4041	28.9938	8.75389		0.154707	1.57642	34.2989	28.0868	5.96536
		XLOC_007772	SN3_02700150	scaffold00027:570709-584316	hexokinase	91.4068	76.578	201.073	212.615	85.9279		21.5674	68.9433	251.663	205.964	58.5557
		XLOC_002270	SN3_00301610	scaffold00003:5091832-5108894	histone kinase, SNF1	0.206982	0.439	0.553204	0.92382	17.4878		0.0488374	0.395331	0.692389	0.894922	11.9171
		XLOC_004781	SN3_01100100	scaffold00011:352459-363927	myosin-light-chain kinase	0.980081	1.043	1.11812	2.96548	45.222		0.23125	0.939313	1.39944	2.87272	30.8166
			SN3_00900040	scaffold00009:171575-191946	nima-related protein kinase nima1	0.559608	0.400315	3.26429	11.7793	24.1985
		XLOC_002243	SN3_00301405	scaffold00003:4447716-4459984	nucleoside diphosphate kinase	0.304095	0.564783	3.1078	15.2932	47.8114		0.0717512	0.508476	3.88972	14.8148	32.5812
		XLOC_007674	SN3_02600530	scaffold00026:1858957-1883804	nucleoside diphosphate kinase	25.5996	117.072	326.172	369.061	138.086		6.04022	105.4	408.236	357.516	94.099
		XLOC_008595	SN3_03600150	scaffold00036:381010-388317	phosphoglycerate kinase	198.861	188.52	391.907	411.003	220.991		46.9212	169.728	490.51	398.146	150.595
		XLOC_004593	SN3_01000545	scaffold00010:1867643-1882288	phosphoglycerate kinase pgkii	0.0859381	1.19917	15.1327	26.7171	17.8334		0.0202771	1.07962	18.9401	25.8814	12.1526
		XLOC_005657	SN3_01400605	scaffold00014:2021047-2044615	probable receptor like protein kinase	11.6101	17.1774	4.22805	4.92582	46.8738		2.7394	15.4649	5.29182	4.77174	31.9422
		XLOC_007335	SN3_02400265	scaffold00024:791992-810055	protein kinase	0.991138	4.98785	4.1882	4.39397	2.316		0.233859	4.49057	5.24195	4.25652	1.5783
		XLOC_000801	SN3_00102195	scaffold00001:6670736-6682677	protein kinase domain protein	0.561147	2.25454	7.77643	16.9092	79.2294		0.132403	2.02977	9.73297	16.3803	53.991
		XLOC_002603	SN3_00400830	scaffold00004:2985533-3034844	protein kinase domain protein	1.26324	2.495	4.22565	5.34755	3.61688		0.298061	2.24625	5.28882	5.18027	2.46473
			SN3_01400080	scaffold00014:196124-222406	protein kinase, CDPK	3.87877	3.622	3.07637	7.8478	42.2063
		XLOC_007263	SN3_02300475	scaffold00023:1502093-1510138	protein kinase, putative (TP53-regulating kinase	0.856083	5.10932	8.31845	3.46654	0.402		0.201993	4.59993	10.4114	3.3581	0.274006
			SN3_01700605	scaffold00017:2396021-2422152	putative protein kinase, serine-threonine protein kinase	2.3723	2.70919	11.0918	14.7745	12.777
			SN3_02600105	scaffold00026:427256-459977	pyruvate dehydrogenase kinase	1.07156	2.565	5.40688	10.6946	15.7026
		XLOC_003081	SN3_00501480	scaffold00005:5168340-5175698	pyruvate kinase	75.5476	206.835	444.025	329.896	72.0949		17.8255	186.214	555.741	319.577	49.1292
		XLOC_007580	SN3_02500465	scaffold00025:1352281-1362307	pyruvate kinase	2.9722	8.00636	16.0516	18.1418	7.47688		0.70129	7.20815	20.0902	17.5743	5.09513
		XLOC_003985	SN3_00800370	scaffold00008:1158790-1179917	rhoptry kinase family protein rop21	0.454043	0.852	6.81551	0.55749	0.114786		0.107131	0.766641	8.53028	0.540051	0.0782211
			SN3_01300545	scaffold00013:1956432-1968760	rhoptry kinase family protein rop30	0.0972442	0.645811	10.4968	10.8087	3.06361
		XLOC_004487	SN3_00900750	scaffold00009:2712852-2757438	scy kinase-related protein (incomplete catalytic triad) partial	2.1865	4.068	4.023	4.61469	5.29004		0.515905	3.66235	5.03552	4.47034	3.60491
		XLOC_001925	SN3_00201545	scaffold00002:5029733-5065860	serine threonine protein partial	0.0148717	0.0942707	1.37054	3.7165	4.98127		0.00350898	0.0848722	1.71537	3.60024	3.3945
		XLOC_000837	SN3_00102515, (SN3_00102520, SN3_00102525)	scaffold00001:7723126-7754210	Tyrosine Kinase-like (TLK) protein	2.89616	10.5895	4.75	7.367	9.808		0.683349	9.53375	5.94449	7.13666	6.68367
			SN3_02100045	scaffold00021:162235-183436	ulk kinase	0.101006	0.699837	2.11375	8.33956	74.9444
		XLOC_004614	SN3_01000700	scaffold00010:2385685-2393828	ump-cmp kinase	11.8522	25.3228	35.1337	17.5261	7.16772		2.79653	22.7982	43.9733	16.9779	4.88446
		XLOC_007780	SN3_02700210	scaffold00027:810241-826150	uridine kinase	5.26715	6.208	3.826	4.79273	10.984		1.24278	5.58909	4.78822	4.64281	7.48507

## Sheet: UPS
		UBIQUITIN-PROTEASOME PATHWAY
	S. neurona developmental stage	Cufflinks assigned eXternal LOCation identifier (XLOC)	S. neurona gene identifier on VEuPathDB.org	Location of genes in the current S. neurona SN3 genome assembly on VEuPathDB.org	S. neurona GENE DESCRIPTION as found on VEuPathDB.org	Merozoite stage FPKM values	FPKM values at different time points of Schizont development				Merozoite stage TPM values	TPM values at different time points of Schizont development
							8 h	24 h	48 h	72 h		8 h	24 h	48 h	72 h
	MEROZOITE	XLOC_000901	SN3_00103115	scaffold00001:9726453-9740187	E3 ubiquitin protein ligase, zinc c3hc4 type (ring finger) domain-containing protein	78.4183	33.6811	25.567	23.1793	29.1055	18.5028	30.3232	31.9996	22.4542	19.834
		XLOC_001423	SN3_00200425	scaffold00002:1308200-1316137	ubiquitin carboxyl-terminal hydrolase	31.0864	36.7026	32.7488	16.7044	5.99162	7.33483	33.0434	40.9884	16.1819	4.083
		XLOC_001934	SN3_00201620	scaffold00002:5241119-5252403	ubiqutin-conjugating enzyme subfamily protein	58.1016	25.241	13.2279	18.4161	21.4306	13.7091	22.7245	16.556	17.84	14.6039
		XLOC_002130	SN3_00300385	scaffold00003:1144503-1149239	ubiquitin-like protein 5	67.3465	36.2011	32.4553	27.8433	25.4625	15.8904	32.5919	40.621	26.9723	17.3515
		XLOC_002163	SN3_00300685	scaffold00003:2034437-2063029	otu family cysteine protease	11.5098	4.81677	6.68134	7.1755	4.48061	2.71574	4.33655	8.36236	6.95104	3.05332
		XLOC_002220	SN3_00301210	scaffold00003:3742755-3764350	E3 ubiquitin protein-ligase, zinc c3hc4 type (ring finger) domain-containing protein	17.071	7.06341	3.28273	2.67544	3.97104	4.0279	6.35921	4.10866	2.59175	2.70607
		XLOC_002833	SN3_00400990	scaffold00004:3637587-3649793	ubiquitin thioesterase otubain-like family protein	16.6386	14.0119	24.0471	18.0243	7.94809	3.92588	12.6149	30.0973	17.4605	5.41624
		XLOC_003164	SN3_00500535	scaffold00005:1811177-1856572	ubiquitin-specific protease usp4	13.883	8.01818	8.76468	8.27244	7.27135	3.27569	7.21879	10.9699	8.01367	4.95508
		XLOC_003214	SN3_00500950	scaffold00005:3127700-3147433	ubiquitin specific protease 39 isoform 2, putative	14.141	11.1208	10.8002	9.00431	6.31477	3.33657	10.0121	13.5175	8.72265	4.30321
		XLOC_003242	SN3_00501065	scaffold00005:3764112-3772778	ubiquitin-conjugating enzyme	109.836	55.9324	57.8089	59.3489	58.2548	25.9158	50.3561	72.3535	57.4924	39.6978
		XLOC_003267	SN3_00501310	scaffold00005:4592143-4607276	ubiquitin family protein	35.2245	25.0108	17.9416	10.9206	26.3288	8.31122	22.5173	22.4557	10.579	17.9418
		XLOC_003315	SN3_00600150	scaffold00006:475508-495098	e3 ubiquitin-protein ligase at1g63170-like isoform x1	11.4849	6.61312	3.71821	4.17818	5.71588	2.70986	5.95381	4.65371	4.04748	3.8951
		XLOC_003330	SN3_00600285, (SN3_00600290, SN3_00600295)	scaffold00006:857815-897172	E3 ubiquitin protein ligase,	145.012	54.5422	15.5763	10.0457	57.9102	34.2156	49.1045	19.4953	9.73146	39.463
		XLOC_003590	SN3_00601025	scaffold00006:3636230-3648022	ubiquitin-conjugating enzyme	30.0905	18.7245	11.7045	6.0555	10.5252	7.09985	16.8577	14.6493	5.86608	7.17242
		XLOC_003836	SN3_00700530	scaffold00007:1437707-1459301	E3 ubiquitin protein ligse	9.4697	7.82853	4.58908	4.74011	7.50365	2.23438	7.04805	5.74369	4.59183	5.11338
		XLOC_004151	SN3_00800375	scaffold00008:1180437-1216519	ubiquitin interaction motif domain containing protein	14.6182	8.75652	4.99385	3.16579	7.88028	3.44916	7.88352	6.2503	3.06676	5.37003
		XLOC_004412	SN3_00900180	scaffold00009:757611-769667	rub1 conjugating enzyme	8.08378	5.29927	3.75699	3.16922	4.06558	1.90737	4.77095	4.70224	3.07008	2.7705
		XLOC_004937	SN3_01100425	scaffold00011:1590714-1602081	ubiquitin-conjugating enzyme, E2	31.3292	17.0046	13.7273	8.78595	8.44936	7.39212	15.3093	17.1811	8.51112	5.75783
		XLOC_005295	SN3_01300485	scaffold00013:1733067-1750293	ubiquitin carboxyl-terminal hydrolase	26.3567	20.6009	19.873	11.4499	10.8572	6.21886	18.547	24.873	11.0917	7.39866
		XLOC_005631	SN3_01400400	scaffold00014:1273686-1281579	ubiquitin-conjugating enzyme E2	160.931	69.0318	37.6741	50.2159	69.7225	37.9717	62.1495	47.1529	48.6451	47.5125
		XLOC_005891	-	scaffold00015:2724241-2738907	HECT type ubiquitin ligase	17.2025	11.254	9.41382	10.9784	17.3084	4.05893	10.132	11.7823	10.635	11.7948
		XLOC_006248	SN3_01700600	scaffold00017:2347183-2394069	hect-domain (ubiquitin-transferase) domain-containing protein	25.0599	9.87097	4.54537	4.51702	8.05835	5.91288	8.88686	5.68898	4.37572	5.49138
		XLOC_006554	SN3_01900030	scaffold00019:69893-75014	ribosomal-ubiquitin protein rps27a	416.779	396.057	786.046	796.096	224.146	98.339	356.571	983.814	771.193	152.745
		XLOC_006847	SN3_02100360	scaffold00021:1331737-1348060	E3 ubiquitin protein-ligase, probable	17.2583	9.97757	5.79881	5.79022	8.95469	4.07209	8.98283	7.25778	5.6091	6.10219
		XLOC_007025	SN3_02200485	scaffold00022:1522390-1570473	ubiquitin carboxyl-terminal hydrolase	6.36826	3.52312	2.92672	2.90623	3.02496	1.50259	3.17187	3.66308	2.81532	2.06136
		XLOC_007287	SN3_02300610	scaffold00023:2020718-2051095	ubiquitin carboxyl-terminal hydrolase	86.6823	18.1375	5.22871	6.89021	7.22113	20.4527	16.3292	6.54425	6.67468	4.92085
		XLOC_007407	SN3_02400320	scaffold00024:882953-919638	hect-domain (ubiquitin-transferase) domain-containing protein	25.5651	10.5959	3.39269	3.5221	3.1874	6.03208	9.53952	4.24629	3.41193	2.17206
		XLOC_007464	SN3_02500160	scaffold00025:404683-412175	ubiquitin-conjugating enzyme subfamily protein	190.942	64.9913	21.9012	18.2943	126.577	45.0528	58.5118	27.4115	17.722	86.2561
		XLOC_007624	SN3_02600125	scaffold00026:538222-573163	E3 ubiquitin protein ligase UNKL like	5.25568	2.28632	0.321496	0.0418917	7.36502	1.24008	2.05838	0.402384	0.0405813	5.01891
		XLOC_007712	SN3_02600175	scaffold00026:740340-761006	E3 ubiquitin protein ligase	22.2496	9.91345	10.4506	9.13863	8.15889	5.24979	8.9251	13.08	8.85276	5.55989
		XLOC_008039	SN3_02900090	scaffold00029:418072-423474	ubiquitin-fold modifier 1 precursor family protein	47.6121	31.0718	26.8922	24.7527	20.8822	11.2341	27.974	33.6582	23.9784	14.2302
		XLOC_008111	SN3_03000245	scaffold00030:1124886-1153603	hect-domain (ubiquitin-transferase) domain-containing protein	20.3191	9.14573	3.96414	5.00582	4.25597	4.79429	8.23392	4.96151	4.84923	2.90024
		XLOC_008566	SN3_03600185	scaffold00036:465313-500579	E3 ubiquitin protein-ligase	57.1271	23.6017	14.8962	13.8422	26.6296	13.4791	21.2487	18.6441	13.4092	18.1468
		XLOC_008688	SN3_03800005	scaffold00038:4042-17681	otu family cysteine protease	34.7701	18.2479	10.3305	10.09	14.5144	8.204	16.4286	12.9296	9.77437	9.89087
		XLOC_008802	SN3_04000230	scaffold00040:542440-567705	E3 ubiquitin protein-ligase	37.3437	18.7114	12.8495	13.4533	16.6777	8.81124	16.8459	16.0824	13.0325	11.3651
		XLOC_007293	SN3_02400015, (SN3_02400020)	scaffold00024:31108-42454	otu family cysteine protease	46.0459	15.4435	5.38303	3.49422	24.9611	10.8645	13.9038	6.73739	3.38492	17.0098
		XLOC_001434	SN3_00200545	scaffold00002:1661380-1671269	zinc c3hc4 type (ring finger) domain-containing protein	21.1265	16.057	18.1248	15.2794	11.0902	4.9848	14.4562	22.685	14.8014	7.55744
		XLOC_002545	SN3_00400410	scaffold00004:1279635-1289189	proteaseome activator pa28 beta subunit	36.2902	21.0874	20.1766	16.1457	11.8963	8.56267	18.985	25.253	15.6406	8.10676
	SCHIZONT	XLOC_000712	SN3_00101475	scaffold00001:4502025-4512933	proteasome subunit beta type 1	27.5277	46.1712	84.6736	118.928	71.1402	6.49516	41.5681	105.977	115.208	48.4786
		XLOC_000869	SN3_00102815	scaffold00001:8725131-8741229	20S proteasome subunit alpha1	3.77335	15.4313	47.58	55.4976	48.3857	0.890322	13.8928	59.5511	53.7616	32.9725
		XLOC_001372	SN3_00200040	scaffold00002:200202-220437	proteasome subunit beta type	2.66026	12.4483	27.3136	32.732	27.1397	0.627688	11.2072	34.1857	31.7081	18.4944
		XLOC_002106	SN3_00300160	scaffold00003:608408-632342	proteasome subunit alpha type	10.8116	22.7804	44.271	48.1757	29.0034	2.551	20.5093	55.4095	46.6687	19.7644
		XLOC_002125	SN3_00300330	scaffold00003:1028840-1037051	proteasome subunit protease of the acylase family and ntn hydrolase fold	10.5287	24.6107	52.8886	61.513	45.206	2.48425	22.1571	66.1953	59.5888	30.8057
		XLOC_002279	SN3_00301695	scaffold00003:5483476-5493501	proteasome subunit alpha type	7.43158	25.5718	53.2604	57.8132	47.5309	1.75348	23.0224	66.6606	56.0047	32.39
		XLOC_002362	SN3_00300555	scaffold00003:1740701-1800343	proteasome subunit alpha type	3.33615	7.93648	23.1323	30.69	17.2125	0.787164	7.14523	28.9524	29.73	11.7295
		XLOC_004295	SN3_00900300	scaffold00009:1162330-1168956	proteasome subunit beta type 2	21.7076	59.7853	94.9162	128.081	101.777	5.12191	53.8249	118.797	124.074	69.3561
		XLOC_006030	SN3_01600395	scaffold00016:1365938-1375879	proteasome beta subunit	6.3885	24.4578	58.2725	79.6305	59.1416	1.50737	22.0194	72.9338	77.1396	40.3022
		XLOC_007418	SN3_02400410	scaffold00024:1340903-1354024	20s proteasome subunit beta 7	10.7347	38.47	79.8488	95.155	45.4389	2.53285	34.6346	99.9387	92.1785	30.9644
		XLOC_007481	SN3_02500300	scaffold00025:783597-788814	proteasome maturation factor ump1 protein	5.28436	11.9975	38.7271	59.4798	40.0699	1.24684	10.8014	48.4708	57.6192	27.3057
		XLOC_008181	SN3_03100190	scaffold00031:865279-875112	proteasome subunit family alpha type -3	11.2006	25.0773	46.9843	56.0378	41.6393	2.64278	22.5772	58.8055	54.2849	28.3752
		XLOC_008909	SN3_04200050	scaffold00042:366722-373491	proteasome subunit beta type 7	12.3745	34.0976	50.9552	52.8617	41.1206	2.91976	30.6982	63.7755	51.2081	28.0217
		XLOC_008918	SN3_04300060	scaffold00043:169331-188470	proteasome subunit alpha type 5-2	15.571	38.1329	53.1552	63.832	30.1521	3.67398	34.3311	66.529	61.8353	20.5472
		XLOC_002971	SN3_00500555	scaffold00005:1904438-1911677	ubiquitin carboxyl-terminal hydrolase uchl3	1.09747	4.09707	35.2667	41.4313	26.8377	0.258948	3.6886	44.1398	40.1353	18.2886
		XLOC_004329	SN3_00900570	scaffold00009:2025908-2041776	ubiquitin fusion degradation protein ufd1ap	2.86805	8.76391	9.74746	11.3855	9.95582	0.676716	7.89017	12.1999	11.0293	6.78441
		XLOC_005443	SN3_01300675	scaffold00013:2356480-2367951	ubiquitin-conjugating enzyme subfamily protein	27.4665	23.3168	29.1985	38.5007	66.1527	6.48072	20.9922	36.5448	37.2964	45.0799
		XLOC_006123	SN3_01700355	scaffold00017:1397214-1406628	ubiquitin interaction motif family protein	16.7768	20.078	32.3724	32.5334	27.0018	3.95848	18.0763	40.5173	31.5157	18.4004
		XLOC_006584	SN3_01900290	scaffold00019:816254-828288	ring finger protein	1.48412	2.51804	2.80788	3.1768	2.65531	0.350178	2.267	3.51434	3.07743	1.80947
		XLOC_007036	SN3_02200585, (SN3_02200590, SN3_02200595)	scaffold00022:1936715-1946705	-	1.59451	12.0662	13.1371	14.6476	6.93523	0.376225	10.8632	16.4424	14.1894	4.72603
		XLOC_007448	SN3_02500020	scaffold00025:25230-49976	ubiquitin fusion degradation protein	9.28543	15.4181	14.6409	18.6329	19.012	2.1909	13.881	18.3245	18.05	12.9558
		XLOC_007553	SN3_02500250	scaffold00025:633790-694300	hect-domain (ubiquitin-transferase) domain-containing protein	2.72327	1.96312	1.97604	1.90416	12.6283	0.642555	1.7674	2.47321	1.8446	8.60558
		XLOC_005657	SN3_01400605	scaffold00014:2021047-2044615	zinc c3hc4 type (ring finger) domain-containing protein	11.6101	17.1774	4.22805	4.92582	46.8738	2.7394	15.4649	5.29182	4.77174	31.9422
		Autophagy related proteins
	MEROZOITE	XLOC_001295	SN3_00103085	scaffold00001:9619332-9660300	atg c terminal domain-containing protein	9.66235	4.81841	1.20671	0.992916	4.68751	2.27983	4.33803	1.51032	0.961857	3.19431
		XLOC_001037	SN3_00100680	scaffold00001:2243278-2253198	autophagocytosis associated, Atg3	132.431	56.0071	19.1595	15.1651	58.6575	31.2471	50.4233	23.98	14.6907	39.9723
		XLOC_001990	SN3_00202075	scaffold00002:6900570-6908373	autophagy-related protein 8 atg8	64.4648	53.9604	24.8744	26.9253	49.2869	15.2105	48.5807	31.1328	26.083	33.5867
		XLOC_006788	SN3_02000505	scaffold00020:1891007-1907638	autophagy protein apg9 protein	11.737	4.91903	1.12387	0.877212	5.24203	2.76934	4.42862	1.40663	0.849772	3.57219
		XLOC_008475	SN3_03400240	scaffold00034:740022-751754	autophagy protein apg6	54.1423	36.4728	34.4177	33.5704	26.8976	12.7749	32.8366	43.0771	32.5203	18.3294
		None in the schizont stage
