# Supplementary material for: Temporal gene expression during asexual development of the apicomplexan Sarcocystis neurona
Source: mSphere. 2024 May 29;9(6):e00111-24. doi: 10.1128/msphere.00111-24 (PMC11332336; doi:10.1128/msphere.00111-24)
Supplement: Table S5 — Schizont gene clustering. [file msphere.00111-24-s0006.xlsx]

## Sheet: 1655_DE_SZ_TPs
Supplemental Table S5: Gene transcript levels across schizont (intracellular development) time-points
Cufflinks assigned eXternal LOCation identifier (XLOC)	S. neurona gene identifier on VEuPathDB.org	Location of genes in the current S. neurona SN3 genome assembly on VEuPathDB.org	FPKM values at different time points of schizont development				S. neurona GENE DESCRIPTION as found on VEuPathDB.org	TPM values at different time points of Schizont development
			8 h	24 h	48 h	72 h		8 h	24 h	48 h	72 h
XLOC_000548	SN3_00100035	scaffold00001:116377-135647	1.65612	16.387	27.011600000000001	13.586499999999999	atypical mek-related kinase (incomplete catalytic triad)	1.27242	17.3107	22.6723	7.84535
XLOC_000569	SN3_00100250	scaffold00001:808207-830231	1.89252	6.2944500000000003	9.9885599999999997	7.1355399999999998	hypothetical protien	1.454	6.6352	8.40695	4.12495
XLOC_000610	SN3_00100640	scaffold00001:2114626-2119990	6.9871100000000004	18.096	24.437899999999999	19.361799999999999	rna recognition motif protein	5.37524	19.0921	20.4987	11.1143
XLOC_000671	SN3_00101145	scaffold00001:3511781-3519516	24.921900000000001	82.357399999999998	134.41800000000001	98.840299999999999		19.1656	86.6216	112.247	56.6931
XLOC_000710	SN3_00101465	scaffold00001:4463112-4476090	4.9984200000000003	42.9437	54.6389	40.655299999999997	transmembrane protein	3.85701	45.1935	45.6868	23.2791
XLOC_000720	SN3_00101525	scaffold00001:4648607-4660942	0.81669499999999995	6.97654	11.8742	6.7088900000000002	conserved hypothetical protein	0.626418	7.34948	9.97393	3.8785
XLOC_000763	SN3_00101885	scaffold00001:5836817-5865046	2.3624800000000001	30.254300000000001	44.660600000000002	33.258299999999998	protein phosphatase-beta	1.81295	31.885	37.4023	19.1274
XLOC_000825	SN3_00102395	scaffold00001:7319216-7332338	0.14879999999999999	1.62144	4.7135800000000003	3.1474700000000002	tubulin gtpase domain-containing protein	0.114909	1.70682	3.96333	1.80904
XLOC_000869	SN3_00102815	scaffold00001:8725131-8741229	18.116	56.511099999999999	64.325199999999995	57.572400000000002	proteasome subunit alpha1	13.8928	59.5511	53.7616	32.9725
XLOC_000873	-	scaffold00001:8865668-8869518	2.7734999999999999	22.839500000000001	33.428899999999999	23.558	-	2.13328	24.0468	28.0498	13.5681
XLOC_000913	SN3_00103245	scaffold00001:10031575-10057594	0.71061200000000002	5.6054899999999996	8.2490000000000006	6.1419899999999998	hypothetical protein HHA_227320	0.543925	5.90691	6.90851	3.53826
XLOC_000981	SN3_00100215	scaffold00001:644223-669099	0.40445300000000001	4.6159800000000004	8.2157999999999998	5.4364699999999999	hypothetical protein NCLIV_004310	0.309205	4.86604	6.91103	3.14258
XLOC_001019	SN3_00100520	scaffold00001:1722927-1752919	5.8498700000000001	21.2773	29.397600000000001	21.319099999999999	activator 1 36	4.49295	22.501	24.6318	12.2082
XLOC_001119	SN3_00101460	scaffold00001:4457980-4462551	29.782800000000002	155.41200000000001	274.60899999999998	141.88900000000001	macrophage migration inhibitory factor	22.8049	163.068	230.382	81.8035
XLOC_001208	SN3_00102280	scaffold00001:6914493-6922822	3.11524	22.503	29.696300000000001	20.3994	copi associated protein	2.39966	23.6642	24.9104	11.6988
XLOC_001230	SN3_00102470	scaffold00001:7574797-7596722	1.26675	11.543699999999999	17.1174	11.6556	nuf2 family domain-containing protein	0.970589	12.1513	14.3463	6.7329
XLOC_001370	SN3_00200025	scaffold00002:143960-193792	12.2873	51.286499999999997	59.709099999999999	55.696399999999997	transmembrane protein	9.40501	54.1726	50.1549	32.2474
XLOC_001378	SN3_00200080	scaffold00002:282445-315968	8.91792E-2	1.55002	4.2493999999999996	2.46713	muts domain protein	0.0682451	1.63554	3.56733	1.42543
XLOC_001449	SN3_00200670	scaffold00002:2144072-2159626	26.622199999999999	94.1447	122.625	86.844700000000003	3-oxo-5-alpha-steroid 4-	20.5002	99.0859	102.452	49.7209
XLOC_001613	SN3_00201975	scaffold00002:6578107-6591507	11.963800000000001	107.029	158.00700000000001	105.354	atp synthase subunit mitochondrial	9.2001	112.664	132.365	60.5668
XLOC_001630	SN3_00202120	scaffold00002:6973840-6985135	47.274799999999999	171.376	324.221	248.52799999999999	optic atrophy 3 protein protein	36.3472	180.141	271.683	142.532
XLOC_001735	SN3_00200075	scaffold00002:269507-282261	1.5462499999999999	11.077	17.4084	10.006399999999999	ribosomal protein rps9	1.18691	11.6583	14.5938	5.72954
XLOC_001825	-	scaffold00002:2428654-2430796	11.015499999999999	52.017600000000002	64.1297	59.4133	-	8.43353	54.7447	53.7285	34.0594
XLOC_001842	SN3_00200885	scaffold00002:2849570-2867156	0.71460800000000002	12.838800000000001	19.2288	12.6976	hypothetical protein HHA_247040	0.54758	13.5501	16.1351	7.33222
XLOC_001943	SN3_00201695	scaffold00002:5573970-5585642	0.65548300000000004	8.9990299999999994	12.2943	8.6035299999999992	wd g-beta repeat-containing protein	0.501722	9.49106	10.303	4.94408
XLOC_001968	SN3_00201880	scaffold00002:6279619-6287520	3.63123	103.378	254.178	164.56100000000001	replication factor a protein 3 protein	2.79849	108.646	213.106	94.6346
XLOC_002031	SN3_00202325,SN3_00202330	scaffold00002:7848875-7880869	0.70193899999999998	7.9025699999999999	8.3814600000000006	7.7465099999999998	-	0.536718	8.36253	7.01461	4.41565
XLOC_002259	SN3_00301535	scaffold00003:4839933-4850637	22.0959	146.626	236.86099999999999	199.88399999999999	glyceraldehyde-3-phosphate dehydrogenase gapdh2	17.013	154.392	198.359	114.962
XLOC_002458	SN3_00301440	scaffold00003:4584128-4597821	1.82955	6.1737700000000002	9.3925300000000007	6.3795900000000003	transmembrane protein	1.40212	6.50727	7.88631	3.69009
XLOC_002534	SN3_00400300	scaffold00004:933129-959666	5.4203099999999997	49.167299999999997	92.9191	50.574599999999997	proliferating cell nuclear antigen	4.15837	51.8461	78.0672	29.1791
XLOC_002620	SN3_00400950	scaffold00004:3503369-3525665	0.88722900000000005	11.427199999999999	35.3566	15.6396	3-oxoacyl-acyl-carrier protein synthase i ii	0.680707	12.0752	29.5949	8.99891
XLOC_002838		scaffold00004:3810056-3893010	0.66390199999999999	6.2488799999999998	8.9912700000000001	7.75488	hec ndc80p family protein	0.509689	6.59188	7.54502	4.46051
XLOC_002859	SN3_00401225	scaffold00004:4490061-4576816	0.35478700000000002	5.7476900000000004	9.3947900000000004	5.5499200000000002	dna polymerase family b protein	0.271982	6.06471	7.88345	3.20221
XLOC_002956	SN3_00500405-add,SN3_00500410	scaffold00005:1365800-1393795	5.3678999999999997	14.449	20.3018	15.629300000000001	-	4.11062	15.2151	17.0386	9.01622
XLOC_003045	SN3_00501190	scaffold00005:4134925-4164132	0.71641699999999997	5.2118099999999998	7.1383400000000004	6.0586200000000003	leucine rich repeat-containing protein	0.548183	5.49483	5.99219	3.49396
XLOC_003146	SN3_00500400	scaffold00005:1329364-1363772	0.168845	4.3433200000000003	6.6892399999999999	4.0592100000000002	hypothetical protein HHA_255960	0.12934	4.57944	5.62426	2.34604
XLOC_003159	SN3_00500485	scaffold00005:1689764-1724665	1.76833	8.67225	10.7607	9.0292399999999997	aldehyde dehydrogenase	1.35776	9.12319	9.02244	5.19526
XLOC_003247	SN3_00501110	scaffold00005:3897909-3948080	0.53277099999999999	6.7141999999999999	10.1534	7.5053700000000001	spc97 spc98 family protein	0.408652	7.0752	8.52133	4.33504
XLOC_003281	SN3_00501415	scaffold00005:4934731-4951433	2.4258299999999999	19.457799999999999	33.487099999999998	19.556699999999999	pyruvate dehydrogenase complex subunit pdh-e2	1.85884	20.5042	28.0314	11.2649
XLOC_003468	SN3_00600085	scaffold00006:331499-342304	4.6183899999999998	36.384599999999999	48.737499999999997	34.381100000000004	proliferating cell nuclear antigen	3.53392	38.3059	40.856	19.6817
XLOC_003540	SN3_00600615	scaffold00006:2081885-2100347	1.3159799999999999	6.3192300000000001	11.543699999999999	6.9159199999999998	1-deoxy-d-xylulose 5-phosphate reductoisomerase	1.00642	6.66007	9.7023	3.98373
XLOC_003600	SN3_00601110	scaffold00006:3921647-3931256	14.749000000000001	45.991799999999998	106.429	74.218000000000004	sugar transporter st3	11.3041	48.343	89.2028	42.6049
XLOC_003601	SN3_00601125	scaffold00006:3978525-4013526	0.63437299999999996	6.3882000000000003	9.8894599999999997	7.7566699999999997	zinc finger protein	0.485684	6.73887	8.30275	4.46921
XLOC_003610	SN3_00601200	scaffold00006:4310375-4315658	70.891499999999994	213.666	275.18	204.83500000000001	dj-1 family protein	54.4098	225.009	230.361	117.603
XLOC_003612	SN3_00601210	scaffold00006:4361546-4381319	0.64943399999999996	4.3081899999999997	8.6119400000000006	5.3441400000000003	transmembrane protein	0.497439	4.53056	7.2297	3.0558
XLOC_003660	SN3_00700475	scaffold00007:1320561-1333662	0.54782200000000003	4.6026800000000003	7.9249200000000002	6.3961600000000001	origin recognition complex partial	0.41936	4.84784	6.63849	3.68968
XLOC_003739	SN3_00701095	scaffold00007:3257182-3270726	2.4054099999999998	20.078800000000001	26.413699999999999	17.955500000000001	ser thr phosphatase family protein	1.85018	21.1379	22.1733	10.3329
XLOC_003742	SN3_00701110	scaffold00007:3340192-3349865	12.831300000000001	49.578299999999999	71.450599999999994	47.587299999999999	peroxiredoxin prx3	9.84886	52.2935	59.8035	27.3314
XLOC_003751	SN3_00701205	scaffold00007:3627474-3644256	1.1469199999999999	7.8911699999999998	21.036200000000001	9.14574	adp-ribosylation factor family protein 1	0.879344	8.34227	17.6203	5.26348
XLOC_003841	SN3_00700585	scaffold00007:1627200-1658028	4.6767200000000004	19.110499999999998	23.357199999999999	21.856200000000001	dna topoisomerase 2	3.57671	20.1333	19.6122	12.6221
XLOC_003913	SN3_00701175	scaffold00007:3527449-3538345	19.1052	52.401299999999999	62.328299999999999	48.831400000000002	nadh-cytochrome b5 reductase 1	14.6695	55.0869	52.3997	28.0209
XLOC_003926	SN3_00701290	scaffold00007:3880555-3892171	2.13286	8.0891699999999993	12.906499999999999	9.3226800000000001	hypothetical protien	1.63104	8.53594	10.8405	5.37784
XLOC_003982	SN3_00800330	scaffold00008:1057182-1071561	0.65649900000000005	9.1483000000000008	13.2667	8.58385	conserved hypothetical protein	0.503127	9.65068	11.122	4.94452
XLOC_004169	SN3_00800490	scaffold00008:1594728-1605208	3.2376	10.054	20.7194	10.0405	mc family transporter	2.47734	10.5806	17.341	5.75871
XLOC_004178	SN3_00800600	scaffold00008:1996534-2026182	7.2210400000000003	47.229500000000002	82.766099999999994	49.342199999999998	3-ketoacyl-(acyl-carrier-protein) reductase	5.55037	49.7372	69.3085	28.2899
XLOC_004286	-	scaffold00009:973326-974028	0	0	1.27871	0.11339200000000001	-	0	0	1.08374	0.0657422
XLOC_004334	SN3_00900600	scaffold00009:2114425-2140804	0.81340199999999996	5.8592399999999998	11.2761	8.2987900000000003	spc97 spc98 family partial	0.623078	6.18788	9.4844	4.8039
XLOC_004363	SN3_00900865	scaffold00009:3144481-3196120	0.36066900000000002	4.2803500000000003	6.20669	5.0984499999999997	spc97 spc98 family protein	0.276193	4.5131	5.21847	2.9401
XLOC_004495	SN3_00900820	scaffold00009:2987507-3004289	0.84052099999999996	7.1533899999999999	12.4213	10.1586	had family iia protein	0.642889	7.55619	10.4329	5.85198
XLOC_004497	SN3_00900840	scaffold00009:3061744-3066404	9.2974800000000002	46.502000000000002	62.873899999999999	53.174300000000002	hypothetical protein HHA_209900	7.11205	48.7752	52.6329	30.542
XLOC_004542	SN3_01000100	scaffold00010:368146-400702	0.64392000000000005	3.14235	4.8503600000000002	3.4473099999999999	hypothetical protein TGGT1_313495	0.493479	3.3138	4.07671	1.99205
XLOC_004570	-	scaffold00010:1271434-1272292	0	1.18211	2.33887	1.6217699999999999	-	0	1.2432	1.96819	0.92439
XLOC_004580	SN3_01000425	scaffold00010:1561081-1595816	1.1494899999999999	17.333500000000001	24.416499999999999	16.534800000000001	dna replication licensing factor	0.881544	18.2972	20.5043	9.52384
XLOC_004593	SN3_01000545	scaffold00010:1867643-1882288	1.4074899999999999	17.972799999999999	30.908899999999999	21.116499999999998	phosphoglycerate kinase pgkii	1.07962	18.9401	25.8814	12.1526
XLOC_004600	SN3_01000605	scaffold00010:2021487-2046024	3.2109200000000002	7.4482900000000001	9.3336100000000002	8.4085599999999996	condensin complex subunit 1	2.46623	7.8481	7.82737	4.84011
XLOC_004620	SN3_01000755	scaffold00010:2558644-2593842	3.4794499999999999	9.1722099999999998	10.3809	8.6005199999999995	3 5 -cyclic nucleotide phosphodiesterase domain-containing protein	2.66855	9.69492	8.73306	4.96031
XLOC_004625	SN3_01000795	scaffold00010:2713898-2756792	2.0030000000000001	9.8506699999999991	13.645	10.4458	dna polymerase delta catalytic subunit	1.53524	10.399	11.4344	6.03792
XLOC_004749	SN3_01000935	scaffold00010:3260869-3289766	0.44908500000000001	6.7644799999999998	11.3964	7.0631199999999996	aaa family protein	0.34443	7.13665	9.58435	4.08302
XLOC_004758	SN3_01001010	scaffold00010:3557959-3573400	17.905100000000001	54.891800000000003	76.274199999999993	68.391400000000004	longevity-assurance protein domain-containing protein	13.7142	57.8438	63.9015	39.2811
XLOC_004873	SN3_01100925	scaffold00011:3378697-3398095	0.76948700000000003	6.51837	10.1275	8.0795200000000005	wd g-beta repeat-containing protein	0.58872	6.88454	8.49558	4.66273
XLOC_004990	SN3_01100865,SN3_01100870-add	scaffold00011:3237353-3251308	39.666600000000003	103.702	131.73699999999999	99.138099999999994	-	30.4361	109.055	109.948	56.7628
XLOC_005320	SN3_01300650	scaffold00013:2283339-2309735	0.77299099999999998	2.5598200000000002	3.4089499999999999	2.4789699999999999	hypothetical protein TGME49_071480	0.591985	2.697	2.86197	1.42957
XLOC_005344	SN3_01300825	scaffold00013:3011502-3055321	3.8075700000000001	32.062100000000001	57.103400000000001	33.104599999999998	nad(+) adp-	2.92041	33.7902	47.9235	19.0796
XLOC_005422	SN3_01300465	scaffold00013:1635939-1662358	4.2395500000000004	46.6511	64.516099999999994	55.905000000000001	tubulin gamma chain	3.25591	49.1833	53.9271	32.0681
XLOC_005426	SN3_01300500	scaffold00013:1779826-1791292	0.65231700000000004	6.7696300000000003	8.8728499999999997	6.34321	conserved hypothetical protein	0.500438	7.13465	7.44618	3.65505
XLOC_005448	SN3_01300705	scaffold00013:2444731-2457995	9.8621200000000009	74.1374	123.345	70.608800000000002	phosphatidylinositol synthase	7.63555	77.9071	103.074	40.5135
XLOC_005531	SN3_01400510	scaffold00014:1714524-1775959	2.1639499999999998	26.5471	36.680799999999998	25.124700000000001	dna replication licensing factor	1.66837	27.9881	30.5928	14.4134
XLOC_005767	SN3_01500710	scaffold00015:2176859-2212927	2.2940700000000001	19.136099999999999	29.643899999999999	19.116599999999998	swi2 snf2-containing protein rad54	1.76036	20.1725	24.8751	10.9969
XLOC_005777	SN3_01500775	scaffold00015:2434914-2449111	0.18803400000000001	2.6750500000000001	3.5855000000000001	2.51912	hypothetical protein TGGT1_232970	0.144065	2.8215	3.01756	1.45613
XLOC_006030	SN3_01600395	scaffold00016:1365938-1375879	28.662700000000001	69.346199999999996	92.130799999999994	70.374499999999998	proteasome beta subunit	22.0194	72.9338	77.1396	40.3022
XLOC_006043	SN3_01600515	scaffold00016:1876899-1902767	1.5257700000000001	6.2463300000000004	10.744899999999999	7.3562200000000004	transmembrane protein	1.16808	6.59098	9.03078	4.25187
XLOC_006213	-	scaffold00017:1364595-1366397	8.16737	25.8993	34.502600000000001	32.018300000000004	-	6.26006	27.2385	28.9292	18.3206
XLOC_006249	SN3_01700605	scaffold00017:2396021-2422152	3.1816300000000002	13.192500000000001	17.097300000000001	15.2049	protein other	2.43909	13.8825	14.3123	8.70691
XLOC_006315	SN3_01800480	scaffold00018:1475825-1491803	1.79216	7.8631200000000003	8.3449299999999997	8.2619699999999998	outer omp85 family protein	1.37443	8.29058	7.01055	4.76553
XLOC_006317	SN3_01800495	scaffold00018:1541823-1572941	0.88871500000000003	6.2298999999999998	10.967700000000001	6.54901	hypothetical protien	0.680649	6.56343	9.20333	3.76169
XLOC_006419	SN3_01800540,SN3_01800545	scaffold00018:1700117-1727292	29.995999999999999	78.365499999999997	98.690799999999996	77.806600000000003	-	23.1144	82.5091	82.5568	44.6286
XLOC_006595	-	scaffold00019:1025829-1036376	8.2685099999999997E-2	0.96155400000000002	3.8564699999999998	2.3771800000000001	-	0.0640672	1.01589	3.23202	1.3645
XLOC_006604	SN3_01900455	scaffold00019:1332629-1363270	2.48427	29.717400000000001	47.174599999999998	25.1616	dna replication licensing factor mcm7	1.90645	31.3856	39.5784	14.5313
XLOC_006781	SN3_02000455	scaffold00020:1667465-1682291	2.3822399999999999	5.6166	8.3503799999999995	5.6623799999999997	transmembrane protein	1.82694	5.91479	7.0129	3.27419
XLOC_006914	SN3_02100220	scaffold00021:817217-841785	2.97607	39.299700000000001	73.365300000000005	58.259599999999999	ob-fold nucleic acid binding domain-containing protein	2.28249	41.4198	61.573	33.5649
XLOC_007040	SN3_02200665	scaffold00022:2238161-2270927	7.2775600000000003	15.9246	53.3474	34.253900000000002	6-phosphogluconate dehydrogenase	5.57891	16.8002	44.6622	19.7241
XLOC_007133	SN3_02300105	scaffold00023:215484-223781	1.9318299999999999	19.829799999999999	33.444800000000001	20.522099999999998	hypothetical protein HHA_264770	1.48409	20.9042	28.0152	11.8076
XLOC_007232	SN3_02300245	scaffold00023:783187-793410	0.92950100000000002	6.0682799999999997	10.6096	6.7247599999999998	conserved hypothetical protein	0.711957	6.38906	8.88489	3.85283
XLOC_007252	SN3_02300385	scaffold00023:1300693-1319037	29.643599999999999	81.733599999999996	93.037099999999995	83.561199999999999	atpase synthase subunit alpha	22.7941	85.9627	77.7948	48.0084
XLOC_007318	SN3_02400175	scaffold00024:498260-505069	10.3589	39.408900000000003	62.4482	38.645899999999997	conserved hypothetical protein	7.96873	41.4734	52.3836	22.2104
XLOC_007440	SN3_02400555	scaffold00024:1942774-1971145	15.8622	27.861799999999999	69.291700000000006	46.039400000000001	d-3-phosphoglycerate dehydrogenase	12.1597	29.3285	58.2462	26.5853
XLOC_007481	SN3_02500300	scaffold00025:783597-788814	14.064299999999999	45.983899999999998	68.753299999999996	47.560699999999997	proteasome maturation factor ump1 protein	10.8014	48.4708	57.6192	27.3057
XLOC_007495	SN3_02500395	scaffold00025:1082879-1118462	2.3302299999999998	35.167200000000001	54.940899999999999	34.041400000000003	acyl carrier protein	1.79683	37.0358	46.1544	19.5736
XLOC_007540	SN3_02500115	scaffold00025:285732-294707	12.648300000000001	43.406599999999997	57.200899999999997	53.311799999999998	hypothetical protein TGME49_099670	9.74181	45.6691	47.8929	30.614
XLOC_007646	SN3_02600310	scaffold00026:1129145-1147028	0.72148900000000005	4.4220100000000002	8.7801399999999994	6.3906900000000002	hypothetical protein, conserved	0.551447	4.66327	7.38633	3.69756
XLOC_008083	SN3_03000035	scaffold00030:168789-186748	5.8309699999999998	52.250900000000001	71.1614	49.421700000000001	apicoplast-associated thioredoxin family protein atrx1	4.47254	55.1006	59.6113	28.4062
XLOC_008085	SN3_03000050	scaffold00030:221880-254266	0.20721200000000001	4.3023300000000004	8.7899799999999999	5.4656000000000002	conserved hypothetical protein	0.159221	4.54541	7.37612	3.15297
XLOC_008183	-	scaffold00031:918162-919130	0	6.1521400000000002	5.4016000000000002	5.7167700000000004	-	0	6.46328	4.5385	3.30421
XLOC_008234	SN3_03100200	scaffold00031:897562-915881	0.23716999999999999	5.8209200000000001	10.3657	8.2453900000000004	pek kinase	0.181832	6.14858	8.70967	4.75994
XLOC_008293	SN3_03200020	scaffold00032:36300-68858	0.42315999999999998	4.4256000000000002	6.5184300000000004	4.8047599999999999	cell-cycle-associated protein kinase cdk	0.325052	4.65572	5.47993	2.77356
XLOC_008335	SN3_03200240	scaffold00032:966712-974902	1.3680099999999999	15.8157	26.410399999999999	21.777799999999999	microtubule-associated protein rp eb family member	1.04843	16.6889	22.1382	12.5292
XLOC_008399	SN3_03300165	scaffold00033:469588-504634	0.82042999999999999	5.2067600000000001	9.85154	5.65883	conserved hypothetical protein	0.629788	5.47737	8.26595	3.2596
XLOC_008412	SN3_03300260	scaffold00033:924084-931129	140.21100000000001	352.459	734.553	404.37700000000001	peroxiredoxin 6	108.251	372.083	611.544	230.405
XLOC_008417	SN3_03300290,SN3_03300295	scaffold00033:1016458-1049532	0.93535800000000002	4.5315200000000004	6.3067200000000003	3.9731100000000001	-	0.715354	4.79334	5.2938	2.29901
XLOC_008440	SN3_03400175	scaffold00034:541043-547116	14.894500000000001	39.687399999999997	55.023400000000002	42.070799999999998	conserved hypothetical protein	11.4416	41.9219	46.2141	24.1226
XLOC_008521	SN3_03500055	scaffold00035:262115-295500	2.4707699999999999	14.703099999999999	21.089700000000001	16.345400000000001	dna polymerase epsilon subunit b protein	1.89082	15.49	17.7055	9.40608
XLOC_008635	SN3_03700160	scaffold00037:577449-609821	0.15681400000000001	2.68581	4.3258299999999998	2.5602100000000001	udp-n-acetyl-d-galactosamine:polypeptide n-acetylgalactosaminyltransferase	0.120226	2.8274	3.62836	1.47375
XLOC_008674	SN3_03800035	scaffold00038:99810-120051	1.97288	16.007200000000001	25.028700000000001	18.677499999999998	ghmp n-terminal domain-containing protein	1.51167	16.8942	21.003	10.7743
XLOC_008873	SN3_04100095	scaffold00041:348210-356462	1.5569999999999999	29.7041	43.486499999999999	30.909500000000001	histone family dna-binding protein	1.19937	31.2652	36.3276	17.7302
XLOC_009233	-	scaffold00102:16-4511	0.801705	22.867599999999999	45.725999999999999	17.5379	-	0.620668	24.0791	38.3143	10.0476
XLOC_000135	-	Sn_small_contig04148:2-279	0	12.6374	7.7452300000000003	14.207700000000001	-	0	13.3031	6.4938	8.17586
XLOC_000565	SN3_00100225	scaffold00001:710174-767268	1.8412900000000001	11.245100000000001	13.4224	13.7972	cell division protein cdc48ap	1.4132	11.8607	11.2671	7.95868
XLOC_000645	SN3_00100920	scaffold00001:2943323-2958817	0.72117600000000004	4.3437700000000001	12.8286	9.5838400000000004	ap2 domain transcription factor ap2viii-5	0.556074	4.57677	10.7604	5.52112
XLOC_000694	SN3_00101350	scaffold00001:4041500-4062138	1.1448799999999999	4.6321500000000002	9.7482900000000008	8.3118099999999995	hypothetical protein TGME49_290620	0.877678	4.89057	8.19322	4.79613
XLOC_000717	SN3_00101510	scaffold00001:4597386-4628385	0.91478300000000001	3.8972199999999999	6.9416500000000001	8.3494700000000002	uroporphyrinogen decarboxylase	0.69951	4.10753	5.8382	4.81526
XLOC_001256	SN3_00102785-add,SN3_00102790,SN3_00102795	scaffold00001:8639336-8657169	2.3196400000000001	4.1056499999999998	15.960100000000001	12.524900000000001	-	1.77225	4.33758	13.3328	7.21058
XLOC_001261	SN3_00102820	scaffold00001:8752404-8763790	2.38693	4.82721	15.5311	13.305	b-box zinc finger domain-containing protein	1.82971	5.08739	13.0737	7.63001
XLOC_001412	SN3_00200320,SN3_00200325	scaffold00002:1045417-1053957	7.4366599999999998	18.449200000000001	28.400099999999998	34.104799999999997	-	5.69775	19.4284	23.7907	19.6729
XLOC_001773	SN3_00200295	scaffold00002:980089-983700	6.2962199999999999	29.0276	39.086199999999998	40.3461	transmembrane protein	4.84466	30.5992	32.6917	23.0927
XLOC_001793	SN3_00200495	scaffold00002:1529879-1548187	1.2027699999999999	4.9121100000000002	8.7866599999999995	7.7475300000000002	hypothetical protien	0.92155	5.18617	7.37471	4.4673
XLOC_001834	SN3_00200820	scaffold00002:2629518-2636190	0.60784800000000005	7.4389900000000004	17.734500000000001	15.8894	histone h3 centromeric cenh3	0.467162	7.81677	14.8151	9.08812
XLOC_001926	-	scaffold00002:5065955-5068681	0	1.7380500000000001	2.5568200000000001	3.72323	-	0	1.83728	2.14645	2.1462
XLOC_002078	SN3_00202775,SN3_00202780,SN3_00202785	scaffold00002:9160584-9200581	2.31752	3.7949199999999998	10.0626	10.711499999999999	-	1.77213	4.00104	8.44906	6.18354
XLOC_002171	SN3_00300770	scaffold00003:2265777-2308196	0.40140500000000001	5.0272199999999998	8.1114300000000004	7.3491799999999996	hypothetical protien	0.307412	5.30615	6.81387	4.25009
XLOC_002195	SN3_00300985	scaffold00003:3043521-3060630	2.2291799999999999	8.7119599999999995	11.303599999999999	11.4602	rep helicase domain-containing protein	1.70511	9.18105	9.47384	6.59949
XLOC_002225	SN3_00301245	scaffold00003:3837660-3849923	1.4632499999999999	7.8642099999999999	11.627599999999999	13.5565	methylisocitrate lyase	1.12709	8.28073	9.76856	7.79206
XLOC_002573	SN3_00400575-add,SN3_00400580	scaffold00004:1943012-1986338	7.3159500000000002E-2	3.2928199999999999	6.5690400000000002	8.9778900000000004	-	0.0560064	3.476	5.50569	5.15132
XLOC_002609	SN3_00400875	scaffold00004:3178515-3184531	36.813299999999998	62.716799999999999	733.62699999999995	644.79700000000003	hmg (high mobility group) box domain-containing protein	28.3319	66.1782	615.98	370.502
XLOC_002654	SN3_00401255	scaffold00004:4672310-4700521	1.3315600000000001	5.4847299999999999	5.9888700000000004	7.7514200000000004	hypothetical protein HHA_319900	1.0206	5.78533	5.02832	4.477
XLOC_002670	SN3_00401385	scaffold00004:5043592-5053485	2.30789	15.5329	21.868400000000001	26.4148	protein phosphatase	1.77556	16.3536	18.3141	15.1903
XLOC_002742	SN3_00400315-add,SN3_00400320	scaffold00004:968647-980622	2.7078799999999998	3.2509899999999998	10.406599999999999	10.8987	-	2.07379	3.42929	8.74584	6.27394
XLOC_002834	SN3_00401020	scaffold00004:3681347-3761244	0.98639399999999999	5.3872499999999999	39.308900000000001	45.729399999999998	hypothetical protien	0.759029	5.68347	32.8963	26.2163
XLOC_002983	SN3_00500635	scaffold00005:2125126-2149167	22.653300000000002	70.232799999999997	112.164	100.745	hypothetical protien	17.3591	73.7956	93.9554	57.8923
XLOC_003165	SN3_00500540	scaffold00005:1857632-1870814	5.08704	39.057400000000001	61.918399999999998	66.339699999999993	3-hydroxyisobutyrate dehydrogenase	3.92847	41.1727	51.7639	37.8651
XLOC_003256	SN3_00501210	scaffold00005:4187007-4199265	1.0784100000000001	7.2383100000000002	10.242599999999999	14.199199999999999	transmembrane protein	0.827318	7.65848	8.60962	8.19828
XLOC_003274	SN3_00501365	scaffold00005:4804357-4814062	3.2808700000000002	17.869199999999999	35.4163	30.1431	conserved hypothetical protein	2.51115	18.8148	29.6931	17.369
XLOC_003355	SN3_00600505	scaffold00006:1796284-1815518	2.1873300000000002	17.148	22.112200000000001	23.261199999999999	hypothetical protein TGMAS_214560B, partial	1.6736	18.0733	18.509	13.3535
XLOC_003369	SN3_00600610	scaffold00006:2061015-2079712	0.32573000000000002	2.6476500000000001	5.0317499999999997	6.2390100000000004	ap2 domain transcription factor ap2ix-9	0.249234	2.79164	4.22123	3.59386
XLOC_003396	SN3_00600840	scaffold00006:2827347-2848745	2.7569400000000002	7.8904100000000001	10.138	10.272500000000001	inner membrane protein	2.11419	8.30928	8.53296	5.90416
XLOC_003706	SN3_00700820	scaffold00007:2445286-2452024	15.951000000000001	40.428899999999999	61.758499999999998	65.341300000000004	hypothetical protien	12.2781	42.6644	51.8905	37.5171
XLOC_003733	SN3_00701040	scaffold00007:3100497-3122185	13.8813	9.0160499999999999	104.861	65.982699999999994	atp-dependent dna ligase domain-containing protein	10.7154	9.50095	87.4632	37.5393
XLOC_003919	SN3_00701225	scaffold00007:3721489-3747994	0.65910100000000005	3.2156699999999998	9.9496099999999998	10.3827	hypothetical protien	0.50471	3.39686	8.3642	6.00637
XLOC_003928	SN3_00701305	scaffold00007:3947312-3948741	20.281300000000002	258.80200000000002	1163.44	949.03599999999994	hmg (high mobility group) box domain-containing protein	15.7017	273.078	976.963	545.774
XLOC_004054	SN3_00800850	scaffold00008:2709398-2721864	18.8521	71.654200000000003	92.997699999999995	91.167000000000002	transmembrane protein	14.4833	75.4788	77.9795	52.4276
XLOC_004066	SN3_00800930-add	scaffold00008:2966035-2976954	3.5274899999999998	4.7478800000000003	14.3591	12.649900000000001	-	2.70294	5.02045	12.0823	7.31273
XLOC_004189	SN3_00800680	scaffold00008:2215470-2226485	1.5069900000000001	19.4725	39.323099999999997	35.380400000000002	hypothetical protien	1.16358	20.5081	32.888	20.2941
XLOC_004346	SN3_00900700	scaffold00009:2618898-2630493	3.62148	13.2477	38.6783	29.618500000000001	phosphoglycerate mutase	2.77648	13.978	32.378	16.978
XLOC_004540	SN3_01000095	scaffold00010:349982-360275	6.1356400000000004	25.602	50.209000000000003	49.7089	hypothetical protien	4.70667	27.0067	42.1404	28.6771
XLOC_004632	SN3_01000900	scaffold00010:3088389-3118539	1.0669200000000001	3.7886199999999999	7.4736200000000004	8.0984200000000008	hypothetical protein HHA_202180	0.815996	4.00237	6.26836	4.6697
XLOC_004687	SN3_01000350	scaffold00010:1239293-1271268	0.69671400000000006	5.7758799999999999	10.5291	9.2138200000000001	dna replication licensing factor	0.533318	6.07582	8.82545	5.30411
XLOC_004705	SN3_01000530	scaffold00010:1818327-1846357	1.4292899999999999	9.3527000000000005	15.0273	14.3795	ap2 domain transcription factor ap2x-9	1.09651	9.84719	12.6133	8.29307
XLOC_004753	SN3_01000955	scaffold00010:3355519-3389802	0.240254	2.3465500000000001	3.5489199999999999	3.7739199999999999	hypothetical protein, conserved	0.183831	2.47711	2.979	2.17967
XLOC_004775	SN3_01100050	scaffold00011:228333-250774	0.37703100000000001	3.806	7.9002699999999999	7.5772599999999999	hypothetical protien	0.289039	4.01549	6.64304	4.38403
XLOC_004870	SN3_01100860	scaffold00011:3208670-3236249	4.3507999999999996	16.671399999999998	22.639199999999999	23.053100000000001	oligosaccharyl transferase stt3 protein	3.33757	17.5358	19.0193	13.2708
XLOC_004913	SN3_01100310	scaffold00011:1111798-1122478	1.7233400000000001	5.7322499999999996	9.4535800000000005	10.371600000000001	cyclin-dependent kinase regulatory subunit protein	1.31973	6.03964	7.94176	5.99356
XLOC_005219	SN3_01200770	scaffold00012:2819450-2843380	5.8413899999999996	14.074999999999999	17.4694	17.713100000000001	hypothetical protein TGMAS_228460A, partial	4.47539	14.8318	14.6622	10.2272
XLOC_005588	SN3_01400030	scaffold00014:70156-80954	17.177600000000002	43.325600000000001	65.404600000000002	82.365899999999996	integral membrane	13.1753	45.5624	54.8285	47.2631
XLOC_005611	SN3_01400235,SN3_01400240	scaffold00014:850250-866095	5.9011300000000002	17.519600000000001	26.346	30.0183	-	4.51663	18.4501	22.1349	17.3062
XLOC_005870	SN3_01500675	scaffold00015:2082176-2086506	1.99464	49.842599999999997	63.901800000000001	67.6233	hypothetical protein HHA_232550	1.54044	52.4496	53.3671	38.7857
XLOC_005904	SN3_01600095	scaffold00016:323931-345963	6.5330000000000004	23.085000000000001	29.586099999999998	38.804400000000001	membrane protein 1	5.01746	24.302	24.8669	22.3884
XLOC_005986	SN3_01600050	scaffold00016:174683-180667	0.50899799999999995	3.3295300000000001	9.6897599999999997	7.3295199999999996	cystathionine beta-synthase	0.39167	3.5035	8.11632	4.21294
XLOC_006100	SN3_01700175	scaffold00017:809651-843559	12.0855	41.430799999999998	75.531800000000004	86.275400000000005	malate dehydrogenase	9.33209	43.5901	62.3374	48.9047
XLOC_006772	SN3_02000390	scaffold00020:1436737-1466171	8.4072899999999997	21.423999999999999	22.7591	24.1648	creatinase domain-containing protein	6.44477	22.5438	19.0523	13.8801
XLOC_006773	SN3_02000400	scaffold00020:1467974-1484552	1.6040099999999999	4.6726000000000001	6.8232499999999998	9.0925100000000008	conserved possible mus81 related	1.22822	4.93361	5.73435	5.25425
XLOC_006816	SN3_02100090	scaffold00021:348986-359977	2.4813100000000001	13.9657	27.302099999999999	22.0456	dihydrolipoamide dehydrogenase	1.90544	14.7506	22.8931	12.6552
XLOC_006837	SN3_02100280	scaffold00021:977929-989474	13.072100000000001	34.113300000000002	36.4527	40.537700000000001	adp-ribosylation factor-like protein	10.0182	35.8694	30.5144	23.2719
XLOC_006841	SN3_02100305	scaffold00021:1075451-1099929	0.138652	2.3300700000000001	4.9829800000000004	5.4814400000000001	hypothetical protien	0.106298	2.46171	4.18596	3.16374
XLOC_006886	SN3_02100705	scaffold00021:2335773-2348066	0.58569300000000002	4.3911800000000003	7.73834	7.4123900000000003	hypothetical protien	0.448372	4.63319	6.49371	4.27115
XLOC_006945	SN3_02100475-add,SN3_02100480	scaffold00021:1726335-1747917	0.429921	4.2964200000000003	9.0868599999999997	9.5044400000000007	-	0.330573	4.53612	7.60062	5.44088
XLOC_006970	SN3_02100700	scaffold00021:2308316-2334716	0.40767799999999998	2.83697	9.9720300000000002	7.8091799999999996	30s ribosomal protein s1	0.312381	2.99122	8.39424	4.50333
XLOC_007164	SN3_02300335	scaffold00023:1075152-1090225	0.74046599999999996	5.6132099999999996	10.944900000000001	13.3576	phd-finger domain-containing protein	0.567405	5.91967	9.17249	7.70054
XLOC_007345	SN3_02400385	scaffold00024:1274484-1276062	0	2.1964600000000001	3.9794999999999998	5.6448600000000004	hypothetical protien	0	2.31497	3.32441	3.23634
XLOC_007415	SN3_02400380	scaffold00024:1238342-1274026	0.75691200000000003	9.8707499999999992	18.2746	21.0411	heat repeat-containing protein	0.579641	10.4044	15.3453	12.1504
XLOC_007446	SN3_02500005	scaffold00025:9-7534	0.82534799999999997	10.603	23.387799999999999	23.969200000000001	glutamate-5-semialdehyde dehydrogenase	0.637267	11.1809	19.6037	13.7951
XLOC_007596	SN3_02500620	scaffold00025:1755302-1773585	2.98028	10.3127	16.412500000000001	14.2789	dna polymerase superfamily protein	2.28603	10.8732	13.7628	8.20475
XLOC_007603	SN3_02500665	scaffold00025:1965737-1995740	4.3644800000000004	11.909000000000001	18.581399999999999	17.847799999999999	aminotransferase class iv	3.34382	12.5714	15.6356	10.3236
XLOC_007716	SN3_02600215	scaffold00026:846315-869609	6.3563599999999998E-2	1.56816	4.4646299999999997	3.9240599999999999	hypothetical protien	0.0487669	1.65256	3.75052	2.26986
XLOC_007887	SN3_02800205,SN3_02800210	scaffold00028:581189-590367	4.3748500000000003	9.7386999999999997	37.112499999999997	35.373600000000003	-	3.34498	10.27	31.0186	20.2374
XLOC_008099	-	scaffold00030:571415-587345	0.33471800000000002	3.8956499999999998	5.3184100000000001	6.45695	-	0.256412	4.10949	4.47366	3.7368
XLOC_008114	SN3_03000270	scaffold00030:1226109-1249661	3.1260699999999999	6.8313899999999999	10.5784	9.2362800000000007	hypothetical protien	2.39616	7.20903	8.89245	5.34362
XLOC_008661	SN3_03700140	scaffold00037:548900-560869	2.3145199999999999	9.7940699999999996	12.1896	11.869199999999999	zinc c3hc4 type (ring finger) domain-containing protein	1.7707	10.3496	10.2348	6.85861
XLOC_008686	SN3_03800200	scaffold00038:778703-792452	0.71744300000000005	7.0034200000000002	15.4754	17.198499999999999	serine threonine specific protein phosphatase	0.54984	7.39591	12.9683	9.91663
XLOC_008916	SN3_04300035,SN3_04300040	scaffold00043:128102-150891	0.64580800000000005	3.0195599999999998	7.1222399999999997	7.9270699999999996	-	0.493965	3.18768	5.98672	4.57386
XLOC_008971	SN3_04400010	scaffold00044:46563-74479	2.9929999999999999	8.2351899999999993	24.062100000000001	22.792999999999999	hypothetical protien	2.29172	8.64543	20.1938	13.0793
XLOC_009145	SN3_05400025	scaffold00054:65824-75887	0.95117200000000002	10.3611	18.764299999999999	19.440899999999999	lipoic acid synthase lipa	0.736353	10.9088	15.723	11.1518
XLOC_000716	SN3_00101500	scaffold00001:4557037-4570370	1.49078	5.1112299999999999	4.0478800000000001	2.3572600000000001	transmembrane protein	1.14113	5.38316	3.3923	1.35877
XLOC_000876	SN3_00102865	scaffold00001:8907639-8927685	31.074999999999999	77.0261	85.703699999999998	38.898400000000002	t-complex protein alpha subunit	23.9282	81.1888	71.8364	22.4487
XLOC_000884	SN3_00102955	scaffold00001:9184528-9201950	2.0569299999999999	32.530999999999999	33.406599999999997	10.329599999999999	glycerate kinase	1.57642	34.2989	28.0868	5.96536
XLOC_000946	SN3_00103520	scaffold00001:10959692-10968489	2.9235699999999998	11.152799999999999	14.964600000000001	4.9985200000000001	hypothetical protien	2.23703	11.7528	12.5808	2.88057
XLOC_000952	SN3_00103570	scaffold00001:11126711-11154604	1.2336100000000001	6.1074999999999999	4.8390899999999997	2.1004499999999999	3-methyl-2-oxobutanoate hydroxymethyltransferase	0.945858	6.42059	4.05588	1.20923
XLOC_001034	SN3_00100650	scaffold00001:2147477-2164539	33.853099999999998	75.960400000000007	62.753999999999998	48.692100000000003	mitochondrial processing peptidase beta subunit	26.0459	79.9555	52.4485	27.9408
XLOC_001086	SN3_00101140	scaffold00001:3498065-3511747	8.4877000000000002	27.395399999999999	27.159600000000001	11.9307	ribosomal protein rpl28	6.50399	28.8114	22.7599	6.84266
XLOC_001181	SN3_00102035	scaffold00001:6205690-6214786	81.973799999999997	250.28399999999999	284.62400000000002	89.976699999999994	apicomplexa specific secreted protein pf signal peptide	63.2251	262.86	238.562	51.4511
XLOC_001221	SN3_00102400	scaffold00001:7336988-7365742	4.8366699999999998	12.41	12.758699999999999	6.3641800000000002	aaa family partial	3.70489	13.0831	10.7177	3.67376
XLOC_001356	SN3_00103535	scaffold00001:11024566-11031375	3.57334	10.120799999999999	10.2311	4.3027699999999998	peptidase m76 family protein	2.74254	10.6684	8.57141	2.46675
XLOC_001497	SN3_00201060	scaffold00002:3518922-3551996	37.003100000000003	124.89700000000001	112.441	51.940199999999997	transmembrane protein	28.4134	131.17	94.0009	29.7625
XLOC_001562	SN3_00201585	scaffold00002:5197008-5209564	45.587400000000002	155.98500000000001	129.61500000000001	57.0974	hypoxanthine-xanthine-guanine phosphoribosyl transferase hxgprt	34.9289	163.788	108.591	32.7481
XLOC_001585	SN3_00201745	scaffold00002:5719954-5778234	5.3132599999999996	13.9863	15.6045	8.3809299999999993	sel1 repeat-containing protein	4.07392	14.7635	13.0925	4.84531
XLOC_001587	SN3_00201755	scaffold00002:5795122-5815543	28.3611	70.726399999999998	73.393900000000002	31.965399999999999	chaperonin protein	21.7398	74.2938	61.614	18.3909
XLOC_001699	SN3_00202615	scaffold00002:8748227-8748611	0	2.6452	2.8484400000000001	0	conserved hypothetical protein	0	2.7986	2.39067	0
XLOC_001814	SN3_00200660	scaffold00002:2085913-2111849	2.2361399999999998	6.0097699999999996	7.0666000000000002	2.8561800000000002	cap-gly domain-containing protein	1.71389	6.33986	5.93246	1.6497
XLOC_001840	SN3_00200860	scaffold00002:2795758-2811768	9.5614899999999992	40.917499999999997	34.440199999999997	10.7204	aspartate-trna ligase	7.32754	43.1708	28.9081	6.18097
XLOC_002148	SN3_00300565	scaffold00003:1802708-1809971	8.2915200000000002	24.396699999999999	23.264900000000001	9.3885199999999998	hypothetical protien	6.3651	25.6215	19.4918	5.39625
XLOC_002537	SN3_00400330	scaffold00004:1002507-1020469	65.200299999999999	230.33699999999999	298.387	112.21299999999999	phosphoglycerate mutase pgmii	50.0025	242.092	250.123	64.8138
XLOC_002542	SN3_00400365	scaffold00004:1125295-1139484	7.4088700000000003	40.7256	35.704000000000001	19.9008	mynd finger domain-containing protein	5.67894	42.7562	29.9563	11.4621
XLOC_002579	SN3_00400605	scaffold00004:2143601-2164309	6.5206600000000003	19.247699999999998	17.437799999999999	7.2443600000000004	gtp cyclohydrolase i	4.99682	20.2565	14.6224	4.17002
XLOC_002706	SN3_00400045	scaffold00004:95353-104902	134.655	380.887	385.33	139.048	diphthine synthase	103.473	400.468	322.807	79.721
XLOC_002774	SN3_00400555-add	scaffold00004:1827153-1848620	1.9274800000000001	5.6627099999999997	5.62873	2.7534200000000002	-	1.47436	5.97832	4.73311	1.59418
XLOC_002857	SN3_00401220	scaffold00004:4472224-4486686	0.73929999999999996	5.03613	5.2355900000000002	1.7797499999999999	conserved hypothetical protein	0.566254	5.31702	4.40202	1.02655
XLOC_002992	SN3_00500725	scaffold00005:2419599-2444091	5.9625199999999996	6.02271	12.171099999999999	4.1627099999999997	hypothetical protien	4.57011	6.36129	10.2368	2.4048
XLOC_003118	SN3_00500195	scaffold00005:681243-699752	225.74299999999999	1122.75	1296.04	319.75400000000002	n6-adenosine-methyltransferase	173.374	1180.16	1084.13	182.971
XLOC_003170	SN3_00500590	scaffold00005:2005401-2015357	10.8964	38.426900000000003	39.474299999999999	20.880600000000001	hypothetical protien	8.37348	40.4006	33.0408	11.9613
XLOC_003299	SN3_00600005	scaffold00006:37325-52392	13.9435	48.7851	43.392499999999998	18.6844	sgs domain-containing protein	10.696	51.3707	36.3808	10.7606
XLOC_003326	SN3_00600245	scaffold00006:736692-747982	108.901	287.99400000000003	346.39299999999997	143.22300000000001	gtp-binding nuclear protein ran	83.6314	302.655	288.936	82.0632
XLOC_003513	SN3_00600395	scaffold00006:1349445-1354342	325.34500000000003	1066.51	1031.02	502.58199999999999	ribosomal protein rps25	249.94	1122.24	863.991	287.953
XLOC_003599	SN3_00601100,SN3_00601105	scaffold00006:3888685-3917997	3.2269999999999999	8.0432500000000005	7.7894800000000002	4.8670999999999998	-	2.47239	8.49098	6.54933	2.81712
XLOC_003616	SN3_00700010	scaffold00007:34038-45353	13.719200000000001	34.720399999999998	28.951699999999999	18.380500000000001	phosphoribosylpyrophosphate synthetase	10.5065	36.5486	24.2685	10.5593
XLOC_003760	SN3_00701250-add,SN3_00701255	scaffold00007:3776453-3819580	7.5601399999999996	50.442700000000002	48.272500000000001	13.0335	-	5.8025	53.1839	40.4481	7.49679
XLOC_003808	SN3_00700305	scaffold00007:879121-884820	9.3316099999999995	36.918700000000001	37.773099999999999	19.5063	transmembrane protein	7.16845	38.8768	31.608	11.1798
XLOC_003891	SN3_00700960	scaffold00007:2972620-2982916	51.8752	107.69199999999999	122.399	55.302900000000001	ran binding family protein 1	39.8284	113.663	102.574	31.9003
XLOC_003931	SN3_00701320	scaffold00007:4024784-4033061	11.5192	40.996600000000001	49.402299999999997	15.2578	nucleoside transporter protein	8.85495	43.1414	41.422	8.75243
XLOC_003989	SN3_00800405	scaffold00008:1345875-1390360	0.80906699999999998	10.2599	9.7805	2.6471399999999998	atp-dependent dna helicase	0.621447	10.8284	8.19043	1.52148
XLOC_004011	-	scaffold00008:1950128-1950998	0	1.2969900000000001	1.4634199999999999	0.119668	-	0	1.37344	1.22004	0.0687524
XLOC_004247	SN3_00801140	scaffold00008:3905685-3918040	0.56248399999999998	8.7053100000000008	8.9611999999999998	2.1852800000000001	hypothetical protein HHA_245990	0.429828	9.19501	7.52674	1.26378
XLOC_004345	SN3_00900690	scaffold00009:2584140-2612698	3.0410499999999998	8.5767199999999999	9.9590399999999999	4.5119600000000002	tic22-like family protein	2.32703	9.04872	8.36635	2.60223
XLOC_004659	SN3_01000080	scaffold00010:304657-329293	7.3736800000000002	17.190999999999999	17.034500000000001	8.2132000000000005	regulator of chromosome condensation repeat-containing protein	5.64818	18.1179	14.3118	4.74565
XLOC_004702	SN3_01000500	scaffold00010:1737793-1745873	6.2671999999999999	21.7578	17.6035	7.4668299999999999	ferodoxin fd	4.79445	22.9451	14.7552	4.30275
XLOC_004747	SN3_01000925	scaffold00010:3232617-3237130	264.10700000000003	1032.32	1183.3	477.31099999999998	hypothetical protien	203.028	1084.45	991.251	272.958
XLOC_004918	SN3_01100355-add,SN3_01100360	scaffold00011:1217978-1241233	19.674199999999999	36.734400000000001	44.945	17.932600000000001	-	15.0969	38.7084	37.7033	10.3316
XLOC_005051	SN3_01200450	scaffold00012:1653052-1654730	0	2.9182899999999998	2.7574900000000002	0.35220200000000002	transmembrane protein	0	3.09462	2.30746	0.201123
XLOC_005064	SN3_01200560	scaffold00012:2044934-2064155	5.6429099999999996	26.578600000000002	20.301100000000002	11.925700000000001	spfh domain band 7 family protein	4.34128	28.0159	16.997	6.8614
XLOC_005123	-	scaffold00012:328541-334258	189.12899999999999	449.36	480.50900000000001	185.518	-	144.983	470.365	403.663	106.852
XLOC_005177	SN3_01200430	scaffold00012:1556314-1589025	1.9415500000000001	11.5761	9.2214100000000006	4.7663700000000002	phospho-2-dehydro-3-deoxyheptonate aldolase	1.4915	12.2341	7.75475	2.75598
XLOC_005216	SN3_01200750	scaffold00012:2748171-2765226	11.573399999999999	74.946700000000007	78.459599999999995	24.051400000000001	hypothetical protein TGRUB_228760	8.92504	78.9696	65.6613	13.8397
XLOC_005277	SN3_01300345	scaffold00013:1101587-1107248	76.039500000000004	440.91	475.41399999999999	189.506	hypothetical protein TGME49_026570	58.3934	463.548	399.63	108.923
XLOC_005284	SN3_01300415	scaffold00013:1395680-1406332	2.0154800000000002	10.0052	11.641500000000001	4.7008200000000002	translin family protein	1.54162	10.5799	9.74832	2.70743
XLOC_005288	SN3_01300440	scaffold00013:1495130-1504821	0.558701	2.278	1.8520700000000001	0.99796200000000002	eukaryotic glutathione atp binding domain-containing protein	0.427936	2.40451	1.55729	0.576302
XLOC_005433	SN3_01300545	scaffold00013:1956432-1968760	0.75898699999999997	12.4642	12.4764	3.6224799999999999	rhoptry kinase family protein rop30	0.581425	13.1378	10.4706	2.0877
XLOC_005481	SN3_01400075	scaffold00014:177286-194121	1.30497	5.5532700000000004	4.7342300000000002	2.2252100000000001	dhhc zinc finger domain-containing protein	1.00017	5.86117	3.97612	1.2858
XLOC_005508	SN3_01400325	scaffold00014:1079301-1088606	11.585699999999999	27.608799999999999	25.3644	15.1401	tdc1	8.90225	29.0919	21.2711	8.69356
XLOC_005512	SN3_01400355	scaffold00014:1169986-1179037	62.751300000000001	156.18899999999999	150.042	88.509399999999999	prolyl partial	48.1173	164.012	125.406	50.8685
XLOC_005563	SN3_01400725	scaffold00014:2556265-2572671	37.3245	78.495500000000007	81.256	42.622700000000002	mitochondrial processing peptidase alpha subunit	28.6262	82.7237	68.0867	24.5207
XLOC_005711	SN3_01500235	scaffold00015:733279-739340	2.0420699999999998	23.715499999999999	22.873799999999999	10.581	tubulin binding cofactor a protein	1.56898	24.9808	19.2051	6.10058
XLOC_005748	SN3_01500555	scaffold00015:1728267-1737771	7.2566199999999998	24.045300000000001	20.5747	8.8896099999999993	ribosomal protein l33	5.55527	25.2763	17.2163	5.10335
XLOC_005883	SN3_01500790-add	scaffold00015:2474758-2479170	0.58974899999999997	3.4054099999999998	3.9328799999999999	1.4664299999999999	-	0.451269	3.58975	3.30787	0.846363
XLOC_005906	SN3_01600110	scaffold00016:376348-395114	3.3194400000000002	27.992899999999999	28.067900000000002	8.1099599999999992	dihydropteroate synthase	2.5443	29.529	23.5542	4.66845
XLOC_005973	SN3_01600705	scaffold00016:2517796-2526745	4.1087899999999999	20.545000000000002	17.608599999999999	8.3255599999999994	tetratricopeptide repeat-containing protein	3.14465	21.7179	14.7547	4.78856
XLOC_006087	SN3_01700075	scaffold00017:455100-479647	1.0790500000000001	5.5802699999999996	4.7418300000000002	2.3148200000000001	transmembrane protein	0.826441	5.88449	3.98639	1.33946
XLOC_006089	-	scaffold00017:501107-503642	4.00624	62.128300000000003	47.376199999999997	7.4825200000000001	-	3.07239	65.5281	39.6463	4.29383
XLOC_006106	SN3_01700230	scaffold00017:1021063-1064680	21.319900000000001	51.179299999999998	62.908799999999999	30.594899999999999	hypothetical protein TGFOU_318525	16.3795	53.843	52.7094	17.5567
XLOC_006150	SN3_01700560	scaffold00017:2230958-2271203	1.5598399999999999	14.4224	14.1638	6.4725000000000001	chaperone protein	1.19608	15.1874	11.8649	3.71626
XLOC_006289	SN3_01800220,SN3_01800225	scaffold00018:770007-784418	40.1663	260.99900000000002	269.78699999999998	59.412399999999998	-	30.8058	273.87	225.777	34.0437
XLOC_006325	SN3_01800550	scaffold00018:1727416-1746987	4.1941899999999999	14.9438	13.7681	5.29521	adenosine amp deaminase domain-containing protein	3.22018	15.753	11.5651	3.04028
XLOC_006364	SN3_01800080	scaffold00018:338703-351421	6.4921699999999998	43.338700000000003	42.902500000000003	18.674399999999999	cell-cycle-associated protein kinase mapk	4.96296	45.6407	35.974	10.7415
XLOC_006508	-	scaffold00019:1363397-1364601	0	1.73675	1.5542499999999999	0.51855499999999999	-	0	1.82106	1.30053	0.297134
XLOC_006578	SN3_01900225	scaffold00019:617857-639100	4.4587000000000003	17.376799999999999	16.4391	8.4220900000000007	hypothetical protein TgIa.0730c	3.41511	18.3141	13.8025	4.86465
XLOC_006724	SN3_02000030	scaffold00020:136131-178271	26.162600000000001	85.783000000000001	84.529499999999999	39.565100000000001	aaa family protein	20.1075	90.5555	70.6069	22.6833
XLOC_006771	SN3_02000385	scaffold00020:1417694-1436616	45.020299999999999	135.33199999999999	135.571	44.190100000000001	60s ribosomal protein	34.6264	142.482	113.615	25.351
XLOC_006874	SN3_02100585	scaffold00021:2017990-2046428	2.5392800000000002	10.0364	12.228999999999999	3.5540400000000001	kynurenine 3-monooxygenase and-related flavoprotein monooxygenase family protein	1.94536	10.5847	10.2682	2.05391
XLOC_006989	SN3_02200165	scaffold00022:582882-598156	295.851	984.25099999999998	1094.0999999999999	443.92099999999999	alveolin domain containing intermediate filament imc7	227.082	1033.08	915.981	255.217
XLOC_007030	SN3_02200540	scaffold00022:1798033-1805671	93.806899999999999	218.006	251.726	96.742400000000004	hypothetical protien	72.0256	229.011	211.446	55.7712
XLOC_007037	-	scaffold00022:1972057-1975202	0.543852	12.237500000000001	12.1172	4.3451599999999999	-	0.420914	12.9066	10.13	2.49275
XLOC_007082	SN3_02200330	scaffold00022:1126703-1127723	5.9154499999999999	47.896000000000001	51.828000000000003	17.084199999999999	hypothetical protien	4.54395	50.5315	43.4266	9.77584
XLOC_007182	SN3_02300475	scaffold00023:1502093-1510138	0.111349	6.5756199999999998	8.2871500000000005	1.87608	hypothetical protien	0.0852731	6.91901	6.9373	1.07387
XLOC_007474	SN3_02500240	scaffold00025:586077-629144	11.5932	68.066800000000001	66.564700000000002	22.222799999999999	serine threonine protein phosphatase	8.90118	71.7642	55.7632	12.7732
XLOC_007527	SN3_02500025	scaffold00025:50249-63450	49.347099999999998	351.52100000000002	270.23700000000002	121.899	hypothetical protein TGP89_270520A, partial	37.9424	370.655	226.827	69.9265
XLOC_007580	SN3_02500465	scaffold00025:1352281-1362307	9.3902999999999999	19.056799999999999	20.9452	8.8732600000000001	pyruvate kinase	7.20815	20.0902	17.5743	5.09513
XLOC_007772	SN3_02700150	scaffold00027:570709-584316	89.537499999999994	239.018	246.012	102.123	hexokinase	68.9433	251.663	205.964	58.5557
XLOC_007808	SN3_02700020	scaffold00027:75303-89943	1.0035400000000001	2.9855800000000001	3.03959	1.05247	dead deah box helicase domain-containing protein	0.770597	3.14458	2.55194	0.606945
XLOC_007894	SN3_02800270,SN3_02800280	scaffold00028:765590-816636	1.9454499999999999	9.1038300000000003	8.8551699999999993	3.2957399999999999	-	1.49518	9.58213	7.45837	1.89736
XLOC_007916	SN3_02800485	scaffold00028:1567136-1574908	23.719799999999999	56.499499999999998	51.656999999999996	24.933499999999999	septum formation protein maf	18.2276	59.5625	43.387	14.3339
XLOC_008104	SN3_03000180	scaffold00030:708743-736523	4.2806300000000004	19.391100000000002	16.9451	7.0878300000000003	major facilitator family protein	3.27655	20.4328	14.2219	4.0896
XLOC_008199	SN3_03100270	scaffold00031:1224507-1226877	392.85500000000002	1361.1	1652.05	656.93100000000004	cyclophilin precursor	302.122	1438.79	1389.22	378.907
XLOC_008210	-	scaffold00031:39800-43325	6.6373699999999998	41.280200000000001	32.940199999999997	22.653099999999998	-	5.11353	43.4066	27.5547	12.9851
XLOC_008213	SN3_03100015	scaffold00031:227212-241356	12.7872	35.1096	37.339300000000001	18.1007	pyridoxal biosynthesis protein	9.84607	36.9965	31.2411	10.3973
XLOC_008214	SN3_03100025	scaffold00031:244223-264428	9.7429400000000008	31.563099999999999	28.801500000000001	11.333	replication factor c subunit	7.4759	33.233	24.0732	6.49932
XLOC_008231	SN3_03100185	scaffold00031:853835-861665	62.491999999999997	133.11699999999999	146.953	55.317	phosphoglycerate mutase family protein	48.0868	140.29	123.013	31.742
XLOC_008332	SN3_03200225	scaffold00032:857284-949195	7.4575199999999997	21.712299999999999	23.2835	6.2091799999999999	group 1 family protein	5.71592	22.867	19.5651	3.58809
XLOC_008372	SN3_03300310	scaffold00033:1050665-1072040	1.65272	5.5163900000000003	5.3878599999999999	2.1623800000000002	hypothetical protein TGMAS_309090, partial	1.2654	5.82339	4.52087	1.24879
XLOC_008401	SN3_03300180	scaffold00033:521027-626850	15.1228	92.623699999999999	97.521900000000002	46.379899999999999	3-ketoacyl- reductase	11.6338	97.5671	81.6054	26.7371
XLOC_008473	SN3_03400215	scaffold00034:664554-692322	1.6210500000000001	9.2702600000000004	9.4036399999999993	3.3065199999999999	dna gyrase topoisomerase a subunit domain-containing protein	1.24027	9.80603	7.86556	1.90574
XLOC_008569	SN3_03600210	scaffold00036:626936-640594	1.54233	69.922700000000006	76.582999999999998	26.540700000000001	fatty acid elongase	1.19187	73.7475	64.1213	15.2574
XLOC_008588	SN3_03600095	scaffold00036:176273-231215	4.4909400000000002	24.2791	19.100999999999999	9.0068999999999999	parasite porphobilinogen synthase pbgs	3.45289	25.5346	16.0493	5.19226
XLOC_008631	SN3_03700115,SN3_03700120	scaffold00037:458261-512551	8.5434800000000006	21.249600000000001	25.658300000000001	12.536199999999999	-	6.53904	22.383	21.458	7.18632
XLOC_009017	SN3_04500070	scaffold00045:207097-213249	10.870799999999999	26.816800000000001	33.380899999999997	14.115	rab5-interacting protein	8.32163	28.1764	27.9285	8.10321
XLOC_009061	SN3_04700050	scaffold00047:192554-239231	17.747900000000001	50.501399999999997	49.997300000000003	19.788599999999999	eta subunit of chaperonin containing t-complex polypeptide 1	13.6208	53.1829	41.9858	11.4105
XLOC_009222	SN3_08400005	scaffold00084:0-7094	94.082499999999996	3044.38	2652.71	535.12099999999998	serpin (serine proteinase inhibitor) superfamily protein	72.3381	3197.6	2229.04	307.188
XLOC_009253	SN3_12300005	scaffold00123:645-3131	24.242699999999999	213.1	190.8	95.400899999999993	prolyl endopeptidase-like	18.6249	224.285	159.504	54.5833
XLOC_000552	SN3_00100060	scaffold00001:205493-224802	9.4488099999999999	15.897	12.529299999999999	4.3110799999999996	elongation factor	7.25941	16.713	10.4734	2.47651
XLOC_000558	SN3_00100130	scaffold00001:351680-372752	11.1648	15.225199999999999	10.8863	3.8373200000000001	aarp2cn domain-containing protein	8.586	16.064	9.14524	2.21852
XLOC_000747	SN3_00101710	scaffold00001:5354335-5393185	18.384499999999999	31.322299999999998	19.978300000000001	5.59016	bystin protein	14.1094	32.95	16.7236	3.21573
XLOC_000948	SN3_00103540	scaffold00001:11034987-11041377	78.566699999999997	197.327	127.274	29.339300000000001	nac domain-containing protein	60.3621	207.52	106.606	16.8551
XLOC_000958	SN3_00100030	scaffold00001:108106-116237	15.189399999999999	25.9498	20.500800000000002	9.5456199999999995	gnat family protein	11.6585	27.3415	17.2415	5.50001
XLOC_001074	SN3_00101045	scaffold00001:3232143-3236489	30.3217	38.762599999999999	31.707799999999999	12.599	hypothetical protien	23.3451	40.8045	26.5254	7.25453
XLOC_001101	SN3_00101300	scaffold00001:3873821-3882919	11.3329	21.704999999999998	16.6648	6.0455500000000004	pantoate--beta-alanine ligase	8.71346	22.8745	13.9904	3.48159
XLOC_001127	SN3_00101540	scaffold00001:4717087-4734524	97.526499999999999	172.17099999999999	130.25	58.073399999999999	eukaryotic initiation factor- delta subunit	75.2163	181.264	109.04	33.3348
XLOC_001294	SN3_00103075	scaffold00001:9578925-9586926	8.25976	10.9343	9.0036100000000001	3.02746	prostaglandin-e synthase	6.33906	11.5388	7.54499	1.74257
XLOC_001335	SN3_00103375	scaffold00001:10494899-10510540	7.2275	12.8484	8.9237500000000001	2.54338	mrna binding pumilio-homology domain	5.54771	13.4999	7.46456	1.46112
XLOC_001480	SN3_00200940	scaffold00002:3015229-3017887	23.374199999999998	35.901600000000002	26.7057	8.8575999999999997	dip2 utp12 family protein	17.9721	37.7904	22.341	5.09725
XLOC_001858	SN3_00200985	scaffold00002:3172812-3189425	11.2333	15.1037	10.0008	3.7523499999999999	gnl3l grn1 partial	8.61668	15.8938	8.39046	2.16644
XLOC_002083	SN3_00202805	scaffold00002:9233057-9252384	5.6757900000000001	8.3976699999999997	7.0799899999999996	2.3277100000000002	hypothetical protein HHA_218070	4.35013	8.86644	5.94129	1.34399
XLOC_002100	SN3_00300115	scaffold00003:444602-457486	20.863099999999999	38.854599999999998	22.761800000000001	8.6203699999999994	histone arginine methyltransferase prmt1	16.002	40.8944	19.0834	4.95127
XLOC_002330	SN3_00300275	scaffold00003:860165-869217	10.4102	21.1388	14.943099999999999	4.7274700000000003	ribosomal l1p l10e family protein	7.98135	22.3005	12.5665	2.73241
XLOC_002491	SN3_00301775	scaffold00003:5851013-5862637	9.9274799999999992	14.121700000000001	11.057600000000001	4.0043600000000001	small nuclear ribonucleoprotein e	7.62916	14.8337	9.2546	2.29818
XLOC_002661	SN3_00401315	scaffold00004:4838920-4852162	205.72399999999999	286.27199999999999	170.95099999999999	65.453500000000005	major facilitator family protein	158.152	300.645	142.995	37.558
XLOC_002833	SN3_00400990	scaffold00004:3637587-3649793	16.422000000000001	28.581299999999999	20.8489	9.4363399999999995	ubiquitin thioesterase otubain-like family protein	12.6149	30.0973	17.4605	5.41624
XLOC_002837	SN3_00401040	scaffold00004:3777058-3808318	99.950699999999998	194.13	110.04300000000001	13.0707	nuclear factor nf3	76.7597	204.701	92.3247	7.53148
XLOC_002844	SN3_00401105	scaffold00004:4028129-4032022	512.34	979.79200000000003	736.70899999999995	263.68299999999999	60s acidic ribosomal protein	394.292	1032.07	616.958	151.019
XLOC_003081	SN3_00501480	scaffold00005:5168340-5175698	241.15	527.08299999999997	382.19200000000001	85.982500000000002	pyruvate kinase	186.214	555.741	319.577	49.1292
XLOC_003113	SN3_00500160	scaffold00005:541345-554482	16.160599999999999	26.046700000000001	14.370100000000001	3.4674900000000002	la domain protein	12.419	27.3877	12.0837	1.99947
XLOC_003149	SN3_00500420	scaffold00005:1433567-1442145	21.813400000000001	36.627600000000001	27.539899999999999	10.1486	-2 cisd1 family iron-sulfur protein	16.8312	38.6068	23.0946	5.80429
XLOC_003440	SN3_00601095	scaffold00006:3863644-3887838	5.0983400000000003	7.0822799999999999	5.0647200000000003	1.3556699999999999	chorismate synthase	3.89979	7.46754	4.25262	0.782068
XLOC_003593	SN3_00601040	scaffold00006:3690378-3704700	14.4598	27.2439	19.225999999999999	6.3845000000000001	trna synthetases class i family protein	11.1082	28.6571	16.1184	3.67608
XLOC_003700	SN3_00700770	scaffold00007:2286485-2289792	389.48	689.25800000000004	557.98299999999995	135.97200000000001	40s ribosomal protein s20	298.411	724.576	466.964	78.0174
XLOC_003736	SN3_00701070	scaffold00007:3213022-3237882	100.09099999999999	124.42100000000001	108.452	43.717100000000002	eukaryotic translation initiation factor	77.0989	130.82	90.875	25.143
XLOC_003761	SN3_00701265	scaffold00007:3854608-3862097	134.28	192.83600000000001	163.012	60.415100000000002	ribosomal protein	102.974	202.701	136.823	34.6984
XLOC_003952	SN3_00800110	scaffold00008:475216-480760	9.8524600000000007	12.497999999999999	7.9598100000000001	2.6692300000000002	mra1 nep1 like involved in pre-rrna adjacent genes paralogs	7.56035	13.2022	6.6902	1.54148
XLOC_004340	SN3_00900630	scaffold00009:2271298-2278247	10.700699999999999	18.0258	10.638500000000001	2.1069100000000001	peptidyl-prolyl cis-trans fkbp-type domain-containing protein	8.19259	19.0732	8.96486	1.22193
XLOC_004595	SN3_01000570	scaffold00010:1907555-1919655	9.4836200000000002	13.527200000000001	12.166399999999999	3.3384	ran-interacting mog1 protein	7.27234	14.2338	10.1498	1.91069
XLOC_004607	SN3_01000645	scaffold00010:2176053-2186681	36.404899999999998	54.521000000000001	50.5383	12.6098	mrna turnover 4 family protein	28.0144	57.2092	42.392	7.2591
XLOC_004759	SN3_01001015	scaffold00010:3574808-3641281	2.0123500000000001	2.5925099999999999	2.48291	0.83574700000000002	fatc domain-containing protein	1.54129	2.72701	2.0833	0.482716
XLOC_005007	SN3_01200070	scaffold00012:224014-256678	15.351599999999999	18.465	14.196300000000001	5.5014900000000004	phenylalanyl-trna synthetase alpha chain	11.7865	19.4238	11.8996	3.16817
XLOC_005058	SN3_01200510	scaffold00012:1814965-1856133	20.322399999999998	28.407699999999998	24.781700000000001	11.3523	isoleucyl-trna synthetase family protein	15.6404	29.9505	20.7801	6.51777
XLOC_005169	SN3_01200385	scaffold00012:1339735-1384277	8.5325600000000001	10.8376	7.3356599999999998	2.4770799999999999	sda1-like protein	6.55238	11.4195	6.16696	1.43245
XLOC_005327	SN3_01300725	scaffold00013:2498254-2518474	11.476800000000001	24.779599999999999	14.7852	4.8154700000000004	c terminal region domain-containing protein	8.78701	26.0857	12.392	2.77726
XLOC_005403	SN3_01300335	scaffold00013:1069993-1083759	5.3770499999999997	9.9899799999999992	7.6820300000000001	3.1502500000000002	tbc domain containing protein	4.12728	10.5055	6.46124	1.80975
XLOC_005429	-	scaffold00013:1844206-1849713	13.2593	18.27	17.569199999999999	5.94184	-	10.1556	19.276	14.7631	3.42925
XLOC_005469	SN3_01300880	scaffold00013:3162995-3179802	1.93014	3.9590999999999998	2.7807200000000001	0.94282100000000002	asparagine synthase	1.47955	4.17563	2.33571	0.544588
XLOC_005607	SN3_01400210	scaffold00014:744600-786885	21.152200000000001	39.256900000000002	13.3992	8.0509199999999996	phosphoinositide phospholipase partial	16.2381	41.3389	11.2755	4.62975
XLOC_005693	SN3_01500080	scaffold00015:222023-245314	8.5416899999999991	17.751100000000001	12.1751	2.4170099999999999	lyar-type c2hc zinc finger protein	6.56268	18.7075	10.2194	1.38976
XLOC_005756	SN3_01500595	scaffold00015:1896680-1903637	9.8559199999999993	15.197800000000001	8.36097	2.7291300000000001	18s rrna biogenesis protein rcl1 protein	7.56424	16.013	7.02916	1.57477
XLOC_005846	SN3_01500465	scaffold00015:1438246-1480339	22.682300000000001	28.760899999999999	26.097899999999999	10.9893	peptidyl-prolyl cis-trans isomerase family 1	17.3905	30.2136	21.9049	6.31892
XLOC_005918	SN3_01600215	scaffold00016:762057-775007	9.6889099999999999	14.9735	12.011100000000001	4.5784799999999999	carbonate eukaryotic-type domain-containing protein	7.43193	15.7594	10.0878	2.63984
XLOC_005979	SN3_01600745	scaffold00016:2671976-2680095	65.080799999999996	111.152	86.585099999999997	29.987500000000001	eukaryotic initiation factor- subunit 3	49.9714	116.992	72.5926	17.2349
XLOC_006313	SN3_01800450	scaffold00018:1357966-1372796	53.454300000000003	75.5047	45.426000000000002	14.519500000000001	nucleolar protein	41.1221	79.4912	38.0265	8.35235
XLOC_006441	SN3_01800755	scaffold00018:2429863-2437748	10.898899999999999	13.709199999999999	10.881399999999999	3.9863900000000001	transmembrane protein	8.37309	14.472	9.11958	2.29756
XLOC_006732	SN3_02000080	scaffold00020:326159-336787	15.5831	26.943100000000001	21.3185	8.4107599999999998	mitochondrial import inner membrane translocase subunit	11.934	28.3958	17.8911	4.84029
XLOC_006963	SN3_02100665	scaffold00021:2231734-2237150	8.4394799999999996	14.587899999999999	12.459199999999999	4.0211699999999997	3 exoribonuclease family domain 1 protein	6.50083	15.3172	10.4136	2.29717
XLOC_007758	SN3_02700025	scaffold00027:90131-97107	4.2232399999999997	6.3591199999999999	5.9544600000000001	1.68299	hypothetical protien	3.23729	6.70794	4.99789	0.970285
XLOC_008012	SN3_02900320	scaffold00029:1181671-1187449	16.834499999999998	22.166799999999999	19.9495	8.7675000000000001	flagellar basal body protein	12.9947	23.3786	16.691	5.04012
XLOC_008084	SN3_03000045	scaffold00030:209357-216832	229.548	398.33	315.83800000000002	120.158	60s ribosomal protein l23	176.133	418.442	264.693	69.0461
XLOC_008236	SN3_03100215	scaffold00031:938766-944537	125.36199999999999	193.93799999999999	151.78200000000001	56.908999999999999	transmembrane protein	96.6313	204.56	127.469	32.6222
XLOC_008291	SN3_03200010	scaffold00032:6532-11985	11.047499999999999	12.8286	13.4453	5.1019199999999998	hypothetical protein NCLIV_028770	8.50581	13.489	11.2675	2.92337
XLOC_008725	SN3_03900095	scaffold00039:257103-267479	58.982100000000003	70.177899999999994	62.064	28.777200000000001	mitochondrial import inner membrane translocase	45.2339	73.9795	52.1734	16.6189
XLOC_008859	SN3_04100160	scaffold00041:547164-605825	8.2007100000000008	13.215	8.0022099999999998	2.9623200000000001	transmembrane partial	6.28703	13.9418	6.72201	1.71031
XLOC_008963	-	scaffold00044:332303-335362	36.031599999999997	53.802799999999998	29.1188	12.735200000000001	-	27.6896	56.489	24.3831	7.30346
XLOC_000156	-	Sn_small_contig04503:29-223	21.9757	10.174799999999999	45.9435	0	-	16.8595	10.6061	39.3088	0
XLOC_000588	SN3_00100410	scaffold00001:1363238-1368223	642.89499999999998	1105.1500000000001	1160.3	357.98700000000002	40s ribosomal protein	497.121	1164.31	971.228	205.407
XLOC_000657	SN3_00101020	scaffold00001:3152901-3157320	6.2383199999999999	17.859400000000001	15.4323	5.2312599999999998	porphobilinogen deaminase	4.777	18.8681	12.9344	3.02364
XLOC_000686	SN3_00101255	scaffold00001:3756473-3761991	95.791399999999996	208.33600000000001	196.99799999999999	48.374899999999997	ribosomal protein rpl31	73.5212	218.569	165.135	27.7714
XLOC_000691	SN3_00101315,SN3_00101320	scaffold00001:3939913-3981079	98.588399999999993	206.26400000000001	171.524	69.200900000000004	-	75.7007	217.154	143.511	39.8521
XLOC_000734	SN3_00101600	scaffold00001:5011865-5019454	189.881	559.96	453.62400000000002	136.01	ribosomal protein rpl8	146.183	589.294	380.597	78.3159
XLOC_000758	SN3_00101850	scaffold00001:5754225-5769473	96.304900000000004	127.137	133.67500000000001	56.345100000000002	pci domain-containing protein	74.1393	133.862	111.773	32.3134
XLOC_000797	-	scaffold00001:6632822-6637505	48.921300000000002	176.136	143.50299999999999	49.527700000000003	-	37.7595	185.467	120.19	28.3702
XLOC_000823	SN3_00102370	scaffold00001:7280802-7287565	261.56099999999998	558.93299999999999	502.358	203.83799999999999	ribosomal protein rpl38	201.85	588.921	420.874	116.24
XLOC_000855	SN3_00102710	scaffold00001:8343777-8346730	55.230600000000003	91.551500000000004	87.759600000000006	32.296300000000002	bud site selection	42.4675	96.4721	73.6401	18.5454
XLOC_000917	SN3_00103265	scaffold00001:10099036-10113074	101.07299999999999	266.28899999999999	219.86	61.72	ribosomal protein rpl3	77.7821	279.762	183.971	35.3995
XLOC_001098	SN3_00101260	scaffold00001:3764527-3770470	342.64699999999999	639.76800000000003	547.08500000000004	150.727	40s ribosomal protein sa	262.734	675.955	459.959	86.8967
XLOC_001124	SN3_00101520	scaffold00001:4631830-4648166	6.12385	24.469000000000001	19.9313	6.0967200000000004	n-acetyltransferase family protein	4.69948	25.7903	16.7317	3.50578
XLOC_001140	-	scaffold00001:4972212-4973367	3.5987900000000002	21.400600000000001	17.060500000000001	4.3407	-	2.78136	22.5357	14.2604	2.49554
XLOC_001303	SN3_00103140	scaffold00001:9777162-9795204	423.84199999999998	1039.99	1021.3	379.41899999999998	60s ribosomal protein	326.223	1092.13	853.064	217.454
XLOC_001468	SN3_00200840	scaffold00002:2726574-2734293	276.52199999999999	489.173	429.01	160.19800000000001	60s ribosomal protein	212.673	514.886	358.886	91.8754
XLOC_001574	SN3_00201660	scaffold00002:5405946-5420085	85.899600000000007	136.066	124.343	47.124899999999997	multiprotein bridging factor type	65.9527	143.16	104.113	27.105
XLOC_001865	SN3_00201005	scaffold00002:3319268-3344858	191.66800000000001	335.93700000000001	354.40100000000001	129.18899999999999	60s ribosomal protein l44	147.322	354.125	296.939	74.1556
XLOC_001881	SN3_00201205	scaffold00002:4005931-4029162	208.30099999999999	429.23399999999998	332.57400000000001	97.185500000000005	ribosomal protein rpl15	160.22	452.389	278.732	55.7372
XLOC_001974	SN3_00201940	scaffold00002:6422883-6428787	337.49799999999999	793.50800000000004	763.83900000000006	203.80600000000001	ribosomal protein rpl23a	259.02	832.789	638.967	117.437
XLOC_002021	SN3_00202255	scaffold00002:7620431-7633876	13.2576	24.895299999999999	20.6297	9.23123	replication factor c subunit	10.1487	26.2045	17.3039	5.30587
XLOC_002025	SN3_00202285	scaffold00002:7694805-7706082	327.54000000000002	642.04399999999998	524.99099999999999	181.876	60s ribosomal protein	252.072	676.972	440.814	104.522
XLOC_002303	SN3_00301840	scaffold00003:6194422-6206568	147.887	317.05099999999999	246.52500000000001	76.109200000000001	ribosomal protein rps4	113.802	333.987	206.776	43.7377
XLOC_002454	SN3_00301420	scaffold00003:4496859-4502465	230.274	515.08000000000004	374.64	149.41300000000001	60s ribosomal protein	176.846	541.92	312.986	85.311
XLOC_002693	SN3_00401580	scaffold00004:5728903-5743153	5.5154199999999998	15.108000000000001	12.543699999999999	4.7141000000000002	hypothetical protien	4.22371	15.9422	10.5167	2.71857
XLOC_002738	SN3_00400290	scaffold00004:893349-903907	63.134599999999999	418.50400000000002	299.24700000000001	60.158200000000001	heat shock protein hsp60	48.6909	440.241	249.957	34.5907
XLOC_002807	SN3_00400790	scaffold00004:2808353-2815747	296.375	894.73900000000003	779.07500000000005	215.529	ribosomal protein rps8	227.304	941.196	653.966	124.514
XLOC_003044	SN3_00501180,SN3_00501185	scaffold00005:4116689-4132301	8.7515300000000007	27.8949	22.857299999999999	8.2424099999999996	-	6.71134	29.3761	19.1951	4.73533
XLOC_003108	SN3_00500140-add	scaffold00005:458622-471686	2.8368600000000002	5.4903199999999996	5.99899	2.2214100000000001	-	2.17533	5.78389	5.04808	1.28544
XLOC_003169	SN3_00500575	scaffold00005:1961342-1969365	139.76599999999999	488.529	388.959	83.149100000000004	chaperonin	107.18	512.575	325.912	47.7506
XLOC_003285	SN3_00501450	scaffold00005:5075838-5085392	45.642400000000002	107.28400000000001	92.403300000000002	47.659399999999998	adenylate kinase	35.1709	113.188	77.1768	27.2703
XLOC_003365	SN3_00600580	scaffold00006:1982793-1997875	88.641499999999994	290.28100000000001	259.92700000000002	57.225000000000001	mitochondrial glycoprotein	68.0288	306.09	217.732	32.7432
XLOC_003487	SN3_00600255	scaffold00006:783480-789899	152.649	396.22	368.298	120.494	ribosomal protein rpl26	117.401	417.294	309.49	69.3827
XLOC_003636	SN3_00700155	scaffold00007:413148-449737	5.3085300000000002	8.7556700000000003	9.0563800000000008	4.1331100000000003	transmembrane protein	4.07037	9.21981	7.60719	2.38778
XLOC_003702	SN3_00700795	scaffold00007:2344979-2351681	150.761	266.83999999999997	273.03699999999998	72.693700000000007	ribosomal protein rpl18a	116.078	281.039	228.816	41.6199
XLOC_003945	SN3_00800040	scaffold00008:122165-140740	16.140699999999999	39.7744	36.726599999999998	12.817	translation elongation factor tu	12.3729	41.943	30.7496	7.36677
XLOC_004170	SN3_00800500	scaffold00008:1608935-1655761	1.5206500000000001	9.5570299999999992	6.8828800000000001	1.5865800000000001	1-deoxy-d-xylulose-5-phosphate synthase	1.16359	10.0827	5.77725	0.916294
XLOC_004177	SN3_00800570	scaffold00008:1899868-1916857	29.898399999999999	51.339799999999997	44.200499999999998	18.3263	pci domain-containing partial	22.9281	53.9786	37.0288	10.5575
XLOC_004211	SN3_00800885	scaffold00008:2811584-2825863	32.670999999999999	68.297499999999999	54.222999999999999	14.7561	rna recognition motif-containing protein	25.085	71.9484	45.4818	8.55052
XLOC_004353	SN3_00900755	scaffold00009:2762767-2785715	42.6905	71.833100000000002	68.632199999999997	26.709099999999999	eukaryotic translation initiation factor 3 subunit	32.8628	75.5868	57.6133	15.3903
XLOC_004396	SN3_00900035	scaffold00009:160778-166912	553.91700000000003	1189.3399999999999	1137.18	347.97500000000002	ribosomal protein rpl13a	426.816	1250.9	952.771	200.467
XLOC_004457	SN3_00900520	scaffold00009:1837746-1845711	105.97799999999999	224.80500000000001	231.39400000000001	69.5154	p23 co-	81.262	235.175	194.294	39.9928
XLOC_004503	SN3_00900875	scaffold00009:3229573-3243687	16.419499999999999	55.776499999999999	45.755800000000001	15.5227	hyaluronan mrna-binding family protein	12.609	58.7592	38.4131	8.94774
XLOC_004635	-	scaffold00010:3237157-3239514	23.846499999999999	101.551	72.922899999999998	12.882099999999999	-	18.3196	106.833	60.9737	7.38319
XLOC_004674	SN3_01000235	scaffold00010:829011-836663	26.565899999999999	41.429900000000004	49.281999999999996	15.8576	nuclear distribution gene c family protein	20.4302	43.6588	41.3239	9.13173
XLOC_004748	SN3_01000930	scaffold00010:3243200-3257441	58.237699999999997	112.066	105.619	40.140900000000002	hypothetical protien	44.7636	117.756	88.439	23.0421
XLOC_004804	SN3_01100315	scaffold00011:1123097-1151973	42.744900000000001	80.113699999999994	72.841899999999995	29.7273	prolyl-trna synthetase	32.8429	84.38	61.0554	17.1193
XLOC_004824	SN3_01100445	scaffold00011:1672035-1682586	12.272600000000001	17.956299999999999	18.616499999999998	6.8652499999999996	replication factor a protein 3 protein	9.43652	18.8775	15.6894	3.93714
XLOC_005004	SN3_01200045	scaffold00012:151646-160702	325.43	662.53099999999995	521.18299999999999	165.90799999999999	40s ribosomal protein	249.667	695.503	435.97	95.1982
XLOC_005088	SN3_01200725	scaffold00012:2665064-2674381	21.839300000000001	48.389800000000001	35.67	10.4476	co-chaperone protein	16.7617	50.9456	29.9451	6.01417
XLOC_005299	SN3_01300505	scaffold00013:1809875-1842956	39.201900000000002	95.240799999999993	69.747699999999995	27.1295	phosphofructokinase pfkii	30.1505	100.252	58.5438	15.6011
XLOC_005300	SN3_01300510	scaffold00013:1849811-1860543	229.09800000000001	478.20100000000002	527.03399999999999	166.107	40s ribosomal protein	175.97	501.695	442.243	95.669
XLOC_005379	SN3_01300180	scaffold00013:481792-490154	268.98500000000001	438.97399999999999	423.77	145.16499999999999	40s ribosomal protein	207.416	462.468	354.249	83.2578
XLOC_005496	SN3_01400175	scaffold00014:639868-669041	2.2897500000000002	8.5413599999999992	8.0568200000000001	1.90394	hypothetical protein HHA_291350	1.75265	8.99112	6.75351	1.09604
XLOC_005573	SN3_01400825	scaffold00014:2960569-2964917	161.05600000000001	562.83900000000006	494.88200000000001	157.267	conserved hypothetical protein	123.114	591.792	414.806	90.5214
XLOC_005644	SN3_01400505	scaffold00014:1679824-1709346	15.2437	41.814599999999999	35.677199999999999	11.4954	long-chain fatty acid ligase	11.6863	44.061	29.9444	6.62913
XLOC_005759	SN3_01500630,SN3_01500635	scaffold00015:1982691-1997769	97.809299999999993	183.75800000000001	188.69499999999999	65.088800000000006	-	75.1892	193.59	158.476	37.465
XLOC_005768	SN3_01500720	scaffold00015:2232252-2239058	209.32300000000001	412.74599999999998	434.39299999999997	129.01900000000001	40s ribosomal protein	160.621	433.311	364.392	74.2285
XLOC_005807	SN3_01500145	scaffold00015:465589-484499	340.113	811.18399999999997	749.69500000000005	235.38	60s ribosomal protein l27a	260.765	850.992	628.286	135.265
XLOC_005837	SN3_01500390	scaffold00015:1211391-1216908	238.01	490.77100000000002	378.51	122.642	ribosomal protein rpl19	183.037	516.942	317.937	70.5937
XLOC_005858	SN3_01500565	scaffold00015:1821983-1826455	310.47500000000002	799.49	615.30600000000004	175.149	40s ribosomal protein s3	239.449	841.24	512.338	99.8627
XLOC_005902	SN3_01600085	scaffold00016:290183-296326	427.68400000000003	810.33799999999997	820.98800000000006	263.12400000000002	ribosomal protein rps21	328.05	849.698	686.922	151.15
XLOC_005937	SN3_01600400	scaffold00016:1381084-1404446	34.418500000000002	56.787300000000002	52.619199999999999	19.969200000000001	tetratricopeptide repeat-containing protein	26.4239	59.6922	44.1504	11.5255
XLOC_005965	SN3_01600615	scaffold00016:2262276-2268238	390.327	861.87400000000002	871.65700000000004	276.47000000000003	ribosomal protein rpl35	301.643	908.654	730.871	158.408
XLOC_006058	SN3_01600605	scaffold00016:2233380-2238408	655.149	1103.3900000000001	1046.1500000000001	330.28300000000002	eukaryotic initiation factor-4a	504.585	1158.72	874.34	188.799
XLOC_006159	SN3_01700625	scaffold00017:2547758-2568432	33.191800000000001	77.189800000000005	72.365799999999993	28.0182	tetratricopeptide repeat domain containing protein	25.4823	81.4022	60.7819	16.1086
XLOC_006371	SN3_01800135	scaffold00018:532633-546189	64.916600000000003	183.851	147.011	38.4895	translationally-controlled tumor protein	49.9438	193.352	123.55	22.1483
XLOC_006407	SN3_01800465	scaffold00018:1410655-1417535	125.682	221.8	223.333	60.947800000000001	nac domain-containing protein	96.4539	232.552	187.281	35.0737
XLOC_006459	SN3_01900075	scaffold00019:183796-186283	207.51400000000001	510.30700000000002	455.89499999999998	161.345	ribosomal protein rpl21	160.113	537.737	382.084	92.3592
XLOC_006469	SN3_01900145	scaffold00019:367539-379117	100.973	250.77699999999999	183.73400000000001	59.9604	ribosomal protein rps7	77.9328	264.192	154.038	34.3968
XLOC_006477	SN3_01900220	scaffold00019:598666-617103	29.036899999999999	58.956099999999999	50.130499999999998	22.922599999999999	tetratricopeptide repeat-containing protein	22.2125	62.2043	42.1265	13.2771
XLOC_006496	SN3_01900355	scaffold00019:990823-1008524	27.148700000000002	66.334599999999995	52.037100000000002	18.3643	metal cation zip family protein	20.841	69.8233	43.6289	10.5591
XLOC_006554	SN3_01900030	scaffold00019:69893-75014	463.59800000000001	936.66899999999998	919.41	266.17200000000003	ribosomal-ubiquitin protein rps27a	356.571	983.814	771.193	152.745
XLOC_006757	SN3_02000255	scaffold00020:996545-1003015	248.637	638.072	559.98500000000001	167.197	guanine nucleotide-binding protein	191.978	671.67	468.81	95.6861
XLOC_006807	SN3_02100010	scaffold00021:26643-36489	37.607100000000003	70.122100000000003	58.168900000000001	20.125699999999998	s-adenosylmethionine synthase 2	28.9127	73.698	48.8138	11.5572
XLOC_006811	SN3_02100055	scaffold00021:211064-225372	17.139199999999999	31.627600000000001	29.094200000000001	14.1343	dna-directed rna polymerase	13.1432	33.2774	24.4581	8.1441
XLOC_006978	SN3_02200050	scaffold00022:218075-226021	35.747700000000002	79.146000000000001	61.9711	25.768799999999999	hypothetical protein HHA_207240	27.4605	83.3831	51.8277	14.7484
XLOC_007056	SN3_02200105	scaffold00022:452431-458664	106.294	251.75399999999999	203.54599999999999	51.648000000000003	60s acidic ribosomal protein p0	81.6504	264.664	170.88	29.6975
XLOC_007185	SN3_02300525	scaffold00023:1635078-1639545	493.053	1042.8499999999999	982.97900000000004	206.72800000000001	40s ribosomal protein	379.288	1095.61	824.537	118.877
XLOC_007526	SN3_02500015	scaffold00025:18174-22559	175.43299999999999	595.62199999999996	485.36700000000002	104.18300000000001	asparaginyl-trna synthetase (nob+trna synthase)	134.699	626.247	405.823	59.7645
XLOC_007532	SN3_02500050	scaffold00025:108744-114156	391.286	919.22900000000004	750.60599999999999	324.036	ribosomal protein rps13	301.403	971.604	629.59	185.429
XLOC_007547	SN3_02500190	scaffold00025:477548-483610	192.149	486.63499999999999	438.64499999999998	112.143	elongation factor 1-gamma	147.504	512.4	367.958	64.3718
XLOC_007549	SN3_02500215	scaffold00025:527466-532929	270.52800000000002	526.44799999999998	485.88900000000001	183.339	ribosomal protein rpl37a	207.352	552.168	406.37	105.207
XLOC_007682	SN3_02600005	scaffold00026:4892-15224	14.176500000000001	32.646500000000003	29.446400000000001	13.432399999999999	ethylene-responsive rna helicase	10.8467	34.3996	24.6322	7.72555
XLOC_007855	SN3_02700360	scaffold00027:1507696-1514051	402.07900000000001	880.76499999999999	769.02099999999996	235.488	40s ribosomal protein	310.178	925.886	643.822	135.275
XLOC_007890	SN3_02800235	scaffold00028:640825-644944	9.1544899999999991	51.5184	41.515599999999999	6.8430099999999996	hypothetical protien	7.00646	53.9182	34.7174	3.92935
XLOC_008222	SN3_03100100	scaffold00031:586852-591287	497.851	989.32100000000003	1086.9100000000001	363.154	40s ribosomal protein	382.002	1037.99	909.447	208.069
XLOC_008264	SN3_03200090	scaffold00032:370175-399696	4.0326199999999996	6.7325400000000002	6.2766000000000002	2.73746	hypothetical protein TGVEG_319370	3.09079	7.08838	5.27079	1.57784
XLOC_008302	SN3_03200045	scaffold00032:171962-192583	40.680700000000002	100.459	100.974	32.971800000000002	t-complex protein epsilon subunit (tcp-1-epsilon)	31.3313	105.824	84.5442	18.9042
XLOC_008327	SN3_03200180	scaffold00032:719181-744007	34.094799999999999	76.813800000000001	67.819000000000003	26.417999999999999	tim10 ddp family zinc finger superfamily protein	26.1318	80.8953	56.9844	15.2267
XLOC_008345	SN3_03300040	scaffold00033:93072-106287	232.11199999999999	454.10700000000003	433.81299999999999	118.845	60s ribosomal protein	178.357	477.301	363.947	68.3864
XLOC_008354	SN3_03300120	scaffold00033:375700-396930	173.18700000000001	296.87700000000001	328.95	120.818	60s ribosomal protein	133.574	312.593	275.274	69.119
XLOC_008370	SN3_03300285	scaffold00033:1009137-1015926	141.828	355.30700000000002	317.87299999999999	84.769599999999997	ribosomal protein rpl4	109.141	374.488	265.424	48.6765
XLOC_008405	-	scaffold00033:702828-710977	59.819400000000002	87.6892	113.175	38.895499999999998	-	46.0585	92.3891	94.9588	22.3783
XLOC_008643	SN3_03700215	scaffold00037:833011-840029	309.34699999999998	652.79300000000001	616.51499999999999	224.97300000000001	40s ribosomal protein s23	238.144	686.262	516.862	129.867
XLOC_009067	SN3_04800015	scaffold00048:48454-66723	122.81	337.59699999999998	249.78	73.739800000000002	ef-1 guanine nucleotide exchange domain-containing protein	94.5084	355.204	209.753	42.5277
XLOC_009079	SN3_04800055	scaffold00048:215554-238971	10.1774	26.5428	22.1235	6.8675100000000002	hypothetical protein, conserved	7.80284	27.9327	18.5586	3.96099
XLOC_000597	SN3_00100515	scaffold00001:1689206-1722832	1.23556	8.0923300000000005	10.8879	4.7085299999999997	signal peptide-containing protein	0.946308	8.52385	9.13653	2.71549
XLOC_000640	SN3_00100865	scaffold00001:2709980-2753222	3.8924599999999998	14.774699999999999	15.5189	11.926600000000001	sec1 family protein	2.98313	15.5654	13.0111	6.86195
XLOC_000849	SN3_00102655	scaffold00001:8149551-8175822	18.4574	58.749499999999998	66.721400000000003	42.109499999999997	atp synthase	14.1582	61.9951	55.9393	24.2135
XLOC_000900	SN3_00103110	scaffold00001:9713071-9726094	15.4497	42.208500000000001	61.206200000000003	36.6571	3-ketodihydrosphingosine reductase related	11.8239	44.3443	51.2072	20.9765
XLOC_000996	SN3_00100330	scaffold00001:1117169-1125395	1.0889	30.640699999999999	34.932899999999997	25.859200000000001	conserved hypothetical protein	0.840749	32.2841	29.2388	14.8722
XLOC_001184	SN3_00102055	scaffold00001:6246131-6255902	10.972099999999999	29.270900000000001	32.0182	22.622599999999998	adenosine deaminase	8.42914	30.8104	26.8531	13.0342
XLOC_001240	SN3_00102590	scaffold00001:7904009-7919606	4.1596700000000002	22.494800000000001	27.3962	11.422700000000001	udp-glucose 4-epimerase	3.179	23.7236	22.9809	6.59248
XLOC_001251	SN3_00102720	scaffold00001:8360072-8366879	5.2059499999999996	13.6564	14.1197	10.639799999999999	mitochondrial ribosomal protein l28	3.98685	14.3721	11.7416	6.08046
XLOC_001264	SN3_00102840	scaffold00001:8845805-8865590	4.4049500000000004	44.516399999999997	54.476100000000002	33.616	transmembrane protein	3.39728	46.7863	45.6231	19.2948
XLOC_001610	SN3_00201955	scaffold00002:6481758-6494327	4.4501900000000001	14.484500000000001	20.976299999999998	11.628	transmembrane protein	3.40584	15.2804	17.6167	6.71955
XLOC_001820	SN3_00200715	scaffold00002:2291835-2302037	35.288899999999998	75.3386	80.419399999999996	55.663200000000003	nucleoredoxin family protein	27.1509	79.3501	67.2802	31.8211
XLOC_002004	SN3_00202150	scaffold00002:7163766-7182730	2.4499499999999999	7.2002600000000001	9.8505699999999994	4.9009	trna dimethylallyltransferase	1.87283	7.57948	8.27923	2.82806
XLOC_002088	SN3_00300010	scaffold00003:47802-54822	43.227200000000003	92.547499999999999	114.63	77.505700000000004	peptidyl-trna hydrolase pth2 domain-containing protein	33.3209	97.483	95.8169	44.3793
XLOC_002125	SN3_00300330	scaffold00003:1028840-1037051	28.910599999999999	62.804299999999998	70.991399999999999	53.680300000000003	proteasome subunit protease of the acylase family and ntn hydrolase fold	22.1571	66.1953	59.5888	30.8057
XLOC_002137	SN3_00300455	scaffold00003:1382534-1388061	0.89248899999999998	4.6356200000000003	4.4575699999999996	2.9816600000000002	3 5 -cyclic nucleotide phosphodiesterase domain-containing protein	0.683816	4.87819	3.73115	1.70785
XLOC_002241	-	scaffold00003:4347235-4352886	20.410599999999999	68.7607	79.575000000000003	40.908200000000001	-	15.6508	72.4549	66.4968	23.3855
XLOC_002353	SN3_00300490	scaffold00003:1448574-1471102	1.7395400000000001	11.2149	13.119400000000001	7.8790899999999997	conserved hypothetical protein	1.33432	11.8105	11.0466	4.5637
XLOC_002407	SN3_00300950	scaffold00003:2961399-2973153	1.99665	7.02827	7.7074299999999996	5.5999800000000004	hypothetical protein HHA_205160	1.53029	7.40818	6.45755	3.23345
XLOC_002544	SN3_00400385	scaffold00004:1178600-1196763	0.93826900000000002	9.8171999999999997	10.224500000000001	6.93452	polyprenyl synthetase superfamily protein	0.718347	10.3316	8.57963	4.00082
XLOC_002811	SN3_00400825	scaffold00004:2962194-2981038	0.49881300000000001	3.6100500000000002	5.8274699999999999	2.62114	origin recognition complex subunit 2	0.3817	3.80564	4.89578	1.51402
XLOC_002938	SN3_00500200	scaffold00005:700174-724191	6.7212100000000001	26.334399999999999	27.831499999999998	20.002099999999999	hypothetical protein, conserved	5.14426	27.729	23.3625	11.5373
XLOC_002971	SN3_00500555	scaffold00005:1904438-1911677	4.7988099999999996	41.926299999999998	47.973100000000002	31.825099999999999	ubiquitin carboxyl-terminal hydrolase uchl3	3.6886	44.1398	40.1353	18.2886
XLOC_003092	SN3_00500030	scaffold00005:111640-122007	2.7876599999999998	13.077199999999999	12.452400000000001	8.9209200000000006	starch binding domain-containing protein	2.13445	13.7566	10.4195	5.12063
XLOC_003123	SN3_00500210	scaffold00005:779623-824567	0.78057299999999996	2.43187	2.8640500000000002	1.8757600000000001	transmembrane protein	0.598198	2.56679	2.41048	1.08819
XLOC_003160	SN3_00500490	scaffold00005:1726982-1733826	20.8947	52.356999999999999	67.867400000000004	44.158299999999997	conserved hypothetical protein	16.0203	55.0687	56.7381	25.2999
XLOC_003217	-	scaffold00005:3204979-3209702	33.052900000000001	129.52699999999999	207.02	106.821	-	25.2699	135.771	173.556	61.4711
XLOC_003291	SN3_00501490	scaffold00005:5195045-5213892	1.9258999999999999	8.1476400000000009	11.725300000000001	6.1806099999999997	pppde peptidase domain protein	1.47535	8.59412	9.85352	3.56322
XLOC_003549	SN3_00600730	scaffold00006:2425459-2445085	4.98048	22.693200000000001	27.316299999999998	14.599	triose-phosphate isomerase tpi-ii	3.82147	23.844	22.9715	8.39358
XLOC_003581	SN3_00600935	scaffold00006:3196294-3214001	1.0026200000000001	6.7387499999999996	10.0327	5.0978599999999998	trna pseudouridine synthase	0.767141	7.10591	8.43194	2.95088
XLOC_003769	SN3_00701315	scaffold00007:4016888-4023318	9.3138799999999993	190.27099999999999	271.97300000000001	127.547	deoxyuridine 5 -triphosphate nucleotidohydrolase	7.17778	200.882	225.894	72.9794
XLOC_003867	SN3_00700765	scaffold00007:2278643-2282316	46.481900000000003	101.45699999999999	124.60599999999999	74.811300000000003	conserved plasmodium protein	35.7932	106.905	104.34	42.7844
XLOC_003971	SN3_00800265	scaffold00008:852985-857812	23.8401	173.268	192.816	107.265	transmembrane protein	18.2785	182.359	161.04	61.5866
XLOC_004004	SN3_00800530	scaffold00008:1755117-1758702	23.0656	106.447	106.20699999999999	82.015000000000001	cytoplasmic protein cyt16	17.7478	112.502	88.7638	47.3079
XLOC_004010	SN3_00800575	scaffold00008:1921564-1946079	2.0114299999999998	5.1744599999999998	5.7192600000000002	3.3795099999999998	s1 rna binding domain-containing protein	1.54367	5.44912	4.80974	1.95341
XLOC_004112	SN3_00800070	scaffold00008:275934-308030	2.3328700000000002	11.083500000000001	12.993499999999999	8.2066300000000005	4-hydroxy-3-methylbut-2-en-1-yl diphosphate synthase	1.78526	11.6903	10.909	4.73795
XLOC_004241	SN3_00801090	scaffold00008:3703895-3715071	1.02092	4.5110900000000003	6.1214500000000003	2.9491999999999998	hypothetical protien	0.781668	4.76645	5.1407	1.70167
XLOC_004364	SN3_00900880	scaffold00009:3248924-3255759	6.0354799999999997	27.291899999999998	26.664899999999999	18.689599999999999	mannosyltransferase	4.6292	28.7252	22.2698	10.7064
XLOC_004377	SN3_00900975	scaffold00009:3704328-3719640	10.434699999999999	41.899500000000003	37.783000000000001	27.5152	glutathione reductase	8.01114	44.0877	31.6138	15.7525
XLOC_004638	SN3_01000970	scaffold00010:3422943-3434607	3.10154	15.180199999999999	16.866700000000002	8.0114999999999998	type i inorganic pyrophosphatase ppase	2.37672	16.0218	14.1832	4.62876
XLOC_004907	SN3_01100270	scaffold00011:908132-918110	0.74019000000000001	5.7282200000000003	7.13239	4.8873199999999999	hypothetical protien	0.566639	6.05263	5.98636	2.82478
XLOC_004978	SN3_01100725	scaffold00011:2847756-2883108	49.593699999999998	150.06399999999999	227.15799999999999	104.76600000000001	nuclear transport factor	38.1949	157.877	190.19	59.9859
XLOC_005307	SN3_01300560	scaffold00013:1999916-2010232	86.677300000000002	221.43199999999999	294.40699999999998	185.16300000000001	eukaryotic porin protein	66.7306	233.219	247.449	106.003
XLOC_005417	SN3_01300435	scaffold00013:1481361-1494853	0.25314599999999998	5.16561	5.3308200000000001	3.8584100000000001	abc atp-binding domain-containing protein	0.194482	5.45409	4.48309	2.23169
XLOC_005459	SN3_01300785	scaffold00013:2840549-2874868	1.7216	10.057700000000001	13.8622	7.6569200000000004	aaa family protein	1.32097	10.6005	11.6431	4.41918
XLOC_005704	SN3_01500155	scaffold00015:486376-493716	20.431799999999999	263.06700000000001	203.58500000000001	187.49600000000001	hypothetical protien	15.8073	276.393	170.561	107.535
XLOC_005754	SN3_01500580	scaffold00015:1850004-1858307	142.73400000000001	684.32799999999997	903.6	386.37299999999999	lactate dehydrogenase ldh1	109.606	720.557	754.644	221.284
XLOC_005871	SN3_01500685,SN3_01500690	scaffold00015:2086623-2124537	0.81129300000000004	4.1895800000000003	4.4616100000000003	2.4001199999999998	-	0.622029	4.41801	3.74062	1.38561
XLOC_005882	SN3_01500780,SN3_01500785	scaffold00015:2451373-2474556	0.66730900000000004	5.1557599999999999	5.8470500000000003	2.7791800000000002	-	0.51119	5.43544	4.90957	1.60588
XLOC_005899	SN3_01600055	scaffold00016:180763-189128	6.4645700000000001	17.845199999999998	21.277200000000001	14.409800000000001	signal peptide containing protein	4.95275	18.7851	17.8243	8.29436
XLOC_006242	SN3_01700555-add	scaffold00017:2227623-2229085	0	2.4377599999999999	3.8428399999999998	1.24481	-	0	2.57418	3.24143	0.714741
XLOC_006294	SN3_01800275	scaffold00018:907114-918620	2.1719400000000002	10.9626	10.369300000000001	7.2001299999999997	conserved hypothetical protein	1.66539	11.5491	8.68835	4.13416
XLOC_006348	SN3_01800745	scaffold00018:2407901-2413129	56.102400000000003	140.80000000000001	158.00299999999999	92.737700000000004	glutaredoxin	43.0089	147.791	132.719	53.3276
XLOC_006399	SN3_01800400	scaffold00018:1252354-1259663	2.7117	15.060700000000001	16.648700000000002	9.6137099999999993	rna pseudouridine synthase superfamily protein	2.08586	15.877	13.9524	5.52611
XLOC_006546	SN3_01900790	scaffold00019:2368527-2390082	11.3027	31.4377	39.472099999999998	22.8474	bifunctional dihydrofolate reductase-thymidylate synthase	8.65988	33.0701	33.0998	13.1932
XLOC_006618	SN3_01900595,SN3_01900600	scaffold00019:1782761-1793202	1.41177	4.7412000000000001	3.2672099999999999	4.4365899999999998	-	1.08356	4.98449	2.73547	2.55074
XLOC_006838	SN3_02100285	scaffold00021:990631-1005221	8.0958100000000002	39.910400000000003	49.944499999999998	25.658300000000001	thioredoxin domain-containing protein	6.22133	41.9861	41.7852	14.6983
XLOC_006895	SN3_02100050	scaffold00021:188350-210860	5.4817499999999999	101.691	136.99700000000001	41.8947	chaperonin cpn60	4.22084	106.865	114.698	23.9924
XLOC_006897	SN3_02100075	scaffold00021:274910-294432	20.717600000000001	53.450499999999998	71.957499999999996	44.101100000000002	class i ii superfamily protein	15.9507	56.2193	60.125	25.3116
XLOC_007146	SN3_02300200	scaffold00023:661171-687218	0.93971000000000005	14.3992	19.148499999999999	11.083399999999999	mcm2 3 5 family protein	0.720764	15.1929	16.0597	6.38158
XLOC_007246	SN3_02300355	scaffold00023:1149344-1203081	10.222799999999999	31.703499999999998	28.670300000000001	26.417999999999999	transmembrane partial	7.84805	33.368	23.9877	15.1868
XLOC_007510	SN3_02500535	scaffold00025:1526749-1536901	7.1947200000000002	29.823699999999999	32.808500000000002	19.540199999999999	rap domain-containing protein	5.51185	31.3347	27.4426	11.2153
XLOC_007590	SN3_02500550	scaffold00025:1578225-1605881	0.646478	2.3245100000000001	2.9693700000000001	1.5740799999999999	aaa family protein	0.495611	2.45144	2.49774	0.91074
XLOC_007727	SN3_02600315	scaffold00026:1148654-1171198	8.3368800000000007E-2	1.6629100000000001	1.9278599999999999	1.0156700000000001	hypothetical protien	0.0638575	1.75395	1.62103	0.58874
XLOC_007948	SN3_02800255	scaffold00028:715209-725881	7.3741599999999998	25.663	27.913900000000002	19.490300000000001	phospholipase	5.65853	27.0696	23.4228	11.2152
XLOC_008058	SN3_02900275	scaffold00029:1053134-1071685	0.82096000000000002	7.1621199999999998	8.3016400000000008	3.7004899999999998	conserved hypothetical protein	0.628597	7.55967	6.96927	2.13767
XLOC_008342	-	scaffold00033:692-6851	2.2667000000000002	17.126999999999999	25.6326	11.012499999999999	-	1.74299	18.068	21.4969	6.29063
XLOC_008347	SN3_03300065	scaffold00033:185966-192430	7.5802800000000001	20.010100000000001	21.534199999999998	13.541399999999999	c3hc zinc finger-like protein	5.81289	21.108	18.081	7.80508
XLOC_008384	SN3_03300060	scaffold00033:181862-185804	6.3893700000000004	51.928199999999997	62.426900000000003	41.111800000000002	conserved hypothetical protein	4.91049	54.5925	52.2992	23.6171
XLOC_008622	SN3_03700075	scaffold00037:230666-275374	4.8616099999999998	14.0985	18.4894	10.015499999999999	penicillin amidase	3.73951	14.8595	15.5005	5.75444
XLOC_008669	SN3_03700220	scaffold00037:841631-846744	0.69999400000000001	9.0402100000000001	10.385999999999999	5.7615499999999997	transmembrane protein	0.538764	9.48011	8.68859	3.31915
XLOC_008675	SN3_03800060	scaffold00038:140998-181857	1.42693	6.0790499999999996	8.3099699999999999	3.38809	atp-binding cassette sub-family b member 5	1.09181	6.42389	6.98012	1.95868
XLOC_008700	SN3_03800130	scaffold00038:419707-426888	109.03400000000001	748.33699999999999	976.10599999999999	630.21299999999997	atp synthase subunit	83.6739	787.721	816.412	359.71
XLOC_008758	SN3_03900105	scaffold00039:302714-308030	4.7937500000000002	37.106299999999997	50.264899999999997	27.6373	conserved plasmodium protein	3.67358	39.0742	42.1908	15.9278
XLOC_008908	SN3_04200045	scaffold00042:331794-362531	1.5437000000000001	6.3521900000000002	7.6424599999999998	4.6924999999999999	rap domain-containing protein	1.18267	6.6874	6.41208	2.70292
XLOC_008946	SN3_04300155,SN3_04300160	scaffold00043:494055-505896	1.9441299999999999	10.1691	9.1271799999999992	7.2664400000000002	-	1.49323	10.7605	7.63528	4.17219
XLOC_009108	-	scaffold00050:206339-212491	12.132	98.526700000000005	104.381	58.524700000000003	-	9.29616	103.683	87.4305	33.4423
XLOC_009175	SN3_06000015	scaffold00060:5048-35748	5.5685099999999998	15.065	14.492800000000001	11.0046	gcc2 and gcc3 domain-containing protein	4.26997	15.8509	12.1289	6.30088
XLOC_009279	-	scaffold00175:2-2094	2.0002499999999999	11.0533	9.0651799999999998	7.41303	-	1.53267	11.598	7.5817	4.24545
XLOC_000931	SN3_00103425	scaffold00001:10634606-10659224	2.6722700000000001	3.7086899999999998	7.1211500000000001	17.243200000000002	myosin j	2.04631	3.90809	5.97769	9.95172
XLOC_000979	SN3_00100205	scaffold00001:614614-627244	0.57369099999999995	2.2285599999999999	9.4061500000000002	15.45	hypothetical protien	0.440558	2.35685	7.8911	8.91421
XLOC_000980	SN3_00100210	scaffold00001:628723-643236	0.101454	1.4927600000000001	6.5355499999999997	10.057600000000001	hypothetical protein HHA_321600	0.0782794	1.57286	5.49	5.80327
XLOC_001314	SN3_00103250	scaffold00001:10058241-10092687	17.632000000000001	39.535400000000003	186.62100000000001	249.422	patched family protein	13.5287	41.7368	156.112	142.899
XLOC_001639	SN3_00202180	scaffold00002:7277608-7306588	0.27712900000000001	1.65835	5.9518300000000002	11.426500000000001	clasp amine-terminal protein	0.211848	1.75442	4.99972	6.60302
XLOC_001779	SN3_00200365,SN3_00200370	scaffold00002:1157347-1182675	0.19613	1.57619	8.1486099999999997	10.9339	-	0.150187	1.66453	6.83779	6.31133
XLOC_001925	SN3_00201545	scaffold00002:5029733-5065860	0.110711	1.62781	4.2827799999999998	5.8681099999999997	serine threonine protein partial	0.0848722	1.71537	3.60024	3.3945
XLOC_002008	SN3_00202190	scaffold00002:7323194-7347776	3.9093200000000001	11.4506	19.699400000000001	41.487299999999998	duf803 domain-containing protein	2.99468	12.0961	16.5252	23.9259
XLOC_002140	SN3_00300500	scaffold00003:1486763-1513557	0.49598100000000001	3.7507199999999998	9.7387499999999996	14.546799999999999	hypothetical protien	0.379877	3.95458	8.18824	8.37252
XLOC_002243	SN3_00301405	scaffold00003:4447716-4459984	0.66070399999999996	3.6829800000000001	17.671800000000001	56.6753	carboxy-terminal domain cyclin	0.508476	3.88972	14.8148	32.5812
XLOC_002249	SN3_00301485	scaffold00003:4658636-4683324	0.57152800000000004	7.9590199999999998	26.985700000000001	47.439900000000002	adenylate partial	0.439764	8.37839	22.625	27.2895
XLOC_002309	SN3_00300050	scaffold00003:144928-159543	10.119999999999999	30.825199999999999	88.724299999999999	201.36600000000001	multi-pass transmembrane protein	7.78201	32.4446	74.6348	116.07
XLOC_002608	SN3_00400870	scaffold00004:3167510-3175726	2.4958100000000001	12.5749	27.7409	59.587699999999998	high mobility group protein	1.91533	13.2654	23.2618	34.2385
XLOC_002626	SN3_00400995	scaffold00004:3654276-3667114	24.526800000000001	61.6004	106.965	227.87799999999999	copi associated protein	18.8522	64.9735	89.388	130.434
XLOC_002823	SN3_00400890	scaffold00004:3283018-3304996	3.1838500000000001	2.5882100000000001	5.6328199999999997	8.4321300000000008	histone methylation protein dot1	2.43848	2.72831	4.73898	4.86885
XLOC_002937	SN3_00500185	scaffold00005:647463-680901	0.90142100000000003	6.3183100000000003	10.708	25.598700000000001	tetratricopeptide repeat-containing protein	0.691564	6.65479	8.99697	14.7939
XLOC_002973	SN3_00500570	scaffold00005:1936944-1958652	0.339943	3.8099500000000002	7.7190099999999999	10.6614	spc97 spc98 family protein	0.260432	4.01827	6.48037	6.15834
XLOC_002993	SN3_00500745	scaffold00005:2503694-2511056	0.30470799999999998	3.28403	3.2199599999999999	9.2220700000000004	endoribonuclease l-psp	0.234057	3.46503	2.70408	5.30014
XLOC_003085	SN3_00501530	scaffold00005:5323951-5334833	5.4788199999999998	22.076599999999999	53.427100000000003	76.5899	hypothetical protein HHA_256840	4.20482	23.2517	44.7319	44.0233
XLOC_003171	SN3_00500600	scaffold00005:2034215-2049804	2.8294700000000002	9.3929799999999997	44.104799999999997	67.0381	trichohyalin	2.17415	9.91237	36.99	38.7403
XLOC_003197	SN3_00500825	scaffold00005:2689712-2709513	2.13456	17.7225	30.5868	58.644199999999998	nad-dependent glycerol-3-phosphate dehydrogenase	1.63427	18.6971	25.6371	33.8282
XLOC_003241	SN3_00501060	scaffold00005:3754488-3762426	6.8910099999999996	8.9474599999999995	32.867899999999999	79.351200000000006	cyclase-associated protein	5.27964	9.40992	27.6338	45.6345
XLOC_003550	SN3_00600745	scaffold00006:2460980-2505835	0.33731899999999998	3.0009800000000002	6.3825900000000004	8.6059199999999993	conserved hypothetical protein	0.258614	3.16995	5.3667	4.98303
XLOC_003745	SN3_00701140	scaffold00007:3444920-3458640	3.0434700000000001	3.8797000000000001	14.204000000000001	29.242699999999999	enterophilin-2l	2.33618	4.09133	11.9122	16.8717
XLOC_003851	SN3_00700665	scaffold00007:1834522-1862913	16.139099999999999	18.3157	40.1	52.751899999999999	tetratricopeptide repeat-containing protein	12.4024	19.2868	33.5862	30.3757
XLOC_004007	SN3_00800555	scaffold00008:1821362-1842225	3.5491600000000001	3.2410899999999998	8.3294700000000006	11.480600000000001	sucrose-6f-phosphate phosphohydrolase	2.71416	3.41673	6.9678	6.59843
XLOC_004276	SN3_00900160	scaffold00009:621698-716206	0.56212700000000004	0.74845700000000004	4.3242099999999999	8.6789100000000001	regulator of chromosome condensation repeat-containing protein	0.432279	0.789525	3.63471	5.01855
XLOC_004342	SN3_00900660	scaffold00009:2420204-2508055	2.4374600000000002	4.3367500000000003	11.8202	30.338699999999999	glucosephosphate-mutase gpm1	1.87165	4.5667	9.9066	17.4086
XLOC_004397	SN3_00900040	scaffold00009:171575-191946	0.47045700000000001	3.8665400000000001	13.577299999999999	28.526499999999999	nima-related protein kinase nima1	0.360405	4.08558	11.4108	16.4901
XLOC_004428	SN3_00900305	scaffold00009:1170671-1183475	0.84511599999999998	5.9411500000000004	16.099699999999999	34.068800000000003	conserved hypothetical protein	0.647348	6.25458	13.5161	19.6023
XLOC_004756	SN3_01000980	scaffold00010:3474094-3494521	7.7730699999999997	26.922499999999999	52.140900000000002	80.135000000000005	glucose-6-phosphate isomerase gpi	5.98401	28.3491	43.6258	46.014
XLOC_004875	SN3_01100005	scaffold00011:9978-50139	0.145208	2.15638	7.5912300000000004	15.026999999999999	ser thr phosphatase family protein	0.111249	2.27573	6.37908	8.69172
XLOC_004972	-	scaffold00011:2691319-2696797	4.2449899999999996	16.763000000000002	27.872199999999999	46.810099999999998	-	3.25742	17.681	23.3233	26.9414
XLOC_005165	SN3_01200355	scaffold00012:1179908-1184776	1.9871700000000001	44.696100000000001	109.706	186.214	ribonucleoside-diphosphate reductase large chain	1.53833	47.0465	92.0145	107.068
XLOC_005174	SN3_01200415	scaffold00012:1489551-1525515	1.72959	2.02623	3.7049300000000001	8.5599000000000007	conserved hypothetical protein	1.32488	2.13684	3.11361	4.95547
XLOC_005255	-	scaffold00013:532768-537158	0.47860399999999997	3.2918799999999999	6.5762700000000001	19.601900000000001	-	0.365588	3.4713	5.51786	11.3338
XLOC_005256	SN3_01300205	scaffold00013:537917-569527	0.48078700000000002	3.24057	8.3313400000000009	23.673200000000001	dhhc zinc finger domain-containing protein	0.370009	3.41844	7.01764	13.6628
XLOC_005333	SN3_01300755	scaffold00013:2666486-2699992	0.90365899999999999	4.0355699999999999	18.617000000000001	23.970199999999998	hypothetical protein HHA_271000	0.69241	4.2648	15.635	13.8442
XLOC_005475	SN3_01400025	scaffold00014:41557-48717	0.73707	6.7428699999999999	12.8742	18.841100000000001	isocitrate dehydrogenase	0.568872	7.09916	10.7827	10.8122
XLOC_005614	SN3_01400265	scaffold00014:907698-923976	1.5038400000000001	6.1158999999999999	10.523300000000001	14.9191	mitochondrial carrier domain-containing	1.1493	6.44714	8.83421	8.62521
XLOC_005688	SN3_01500010	scaffold00015:20647-76123	7.9829600000000003	23.613800000000001	39.370699999999999	71.162999999999997	apicomplexan related protein	6.11825	24.8685	32.9732	40.9728
XLOC_006146	SN3_01700530	scaffold00017:2128180-2151163	1.14334	4.6010900000000001	12.901	35.331600000000002	hypothetical protien	0.874501	4.85215	10.8397	20.4088
XLOC_006418	SN3_01800530	scaffold00018:1665958-1676843	2.4618600000000002	13.6835	35.548900000000003	81.951499999999996	sf-assemblin beta giardin protein	1.89178	14.4347	29.6933	47.0615
XLOC_006476	SN3_01900215	scaffold00019:580525-595609	4.7988	9.5826799999999999	33.661499999999997	63.930799999999998	hypothetical protein TGME49_094960	3.67191	10.0826	28.2269	36.8102
XLOC_006511	SN3_01900485	scaffold00019:1391367-1395086	58.095999999999997	203.964	598.42499999999995	1734.75	tubulin alpha chain	44.6747	214.535	499.671	995.008
XLOC_006516	SN3_01900520	scaffold00019:1480330-1490505	0.93120400000000003	8.0806000000000004	51.568300000000001	81.364900000000006	zinc finger	0.721581	8.53058	43.2015	46.6536
XLOC_006545	SN3_01900770	scaffold00019:2326526-2335661	7.4157799999999998	15.8674	23.717300000000002	32.773899999999998	hypothetical protein TGP89_201650B	5.69227	16.7189	19.813	18.9003
XLOC_006927	SN3_02100330	scaffold00021:1178596-1231413	1.72221	8.8665699999999994	10.748100000000001	16.1312	large low complexity protein	1.31919	9.35044	9.02823	9.31449
XLOC_006951	SN3_02100510-add	scaffold00021:1839814-1848003	1.1720200000000001	8.2148299999999992	14.999700000000001	22.9922	-	0.89739	8.68085	12.5931	13.3021
XLOC_007080	SN3_02200310	scaffold00022:1038545-1086458	2.25074	6.9772699999999999	15.5564	35.087299999999999	hypothetical protien	1.7293	7.34003	13.0472	20.2055
XLOC_007224	SN3_02300175,SN3_02300180	scaffold00023:576672-584640	0.292522	4.9249700000000001	6.8664500000000004	11.9741	-	0.225502	5.20114	5.75938	6.89377
XLOC_007310	SN3_02400130	scaffold00024:341151-380228	5.3406599999999997	5.5255299999999998	15.2789	18.790800000000001	phosphatase 2a regulatory subunit-related	4.09684	5.83465	12.8476	10.8642
XLOC_007398	SN3_02400250	scaffold00024:707987-731539	0.63498699999999997	6.5807200000000003	14.5326	37.856099999999998	dhhc zinc finger domain-containing protein	0.48607	6.94458	12.1945	21.8084
XLOC_007856	SN3_02700365	scaffold00027:1516282-1533273	2.2990200000000001	7.9326699999999999	23.8764	32.794899999999998	conserved plasmodium protein	1.76095	8.33744	20.0312	18.8833
XLOC_008515	SN3_03500005	scaffold00035:7329-38757	4.1606899999999998	23.693200000000001	30.821200000000001	46.938299999999998	zinc finger protein	3.21062	24.9412	25.7783	26.9723
XLOC_008561	SN3_03600140	scaffold00036:345153-361647	8.0630199999999999	5.0549200000000001	12.2456	12.428599999999999	hypothetical protien	6.20646	5.33842	10.317	7.19075
XLOC_008816	SN3_04000065	scaffold00040:195897-231546	0.762405	4.0425300000000002	12.025700000000001	19.758900000000001	transmembrane protein	0.585076	4.25535	10.0954	11.3832
XLOC_008895	-	scaffold00042:24274-38115	0.30841800000000003	3.0905900000000002	7.4646299999999997	23.5062	-	0.240206	3.25296	6.24741	13.5208
XLOC_000267	-	Sn_small_contig06857:0-128	87278	82680.399999999994	9765.65	3100.98	-	66561.3	86378.3	8194.53	1786.99
XLOC_000316	-	contig02545:40-1760	17.831800000000001	33.093899999999998	4.90334	1.95428	-	13.7204	34.8779	4.08303	1.11774
XLOC_000402	SN3_ctg2768_00005	contig02768:86-956	35.235300000000002	65.016300000000001	17.968299999999999	5.9497200000000001	hypothetical protien	27.1439	68.5799	15.0818	3.42809
XLOC_000431	-	contig02868:0-833	445.76600000000002	378.90499999999997	176.47499999999999	32.368699999999997	-	342.242	399.29	147.092	18.6604
XLOC_000479	-	contig03038:5-654	53.927999999999997	59.725999999999999	12.5162	3.4864999999999999	-	41.2778	62.8911	10.4726	1.99567
XLOC_000919	SN3_00103285	scaffold00001:10170391-10182800	5.9878299999999998	7.21854	2.9958	0.26166299999999998	conserved hypothetical protein, partial	4.5939	7.61558	2.51828	0.151186
XLOC_001079	SN3_00101075	scaffold00001:3339744-3348565	12.6646	13.481400000000001	7.6439500000000002	2.0812300000000001	rna exonuclease 4	9.70922	14.169	6.42477	1.19807
XLOC_001110	SN3_00101395	scaffold00001:4171950-4175574	82.866	91.495599999999996	55.628999999999998	22.494700000000002	hypothetical protien	63.7592	96.2343	46.5293	12.8779
XLOC_001135	-	scaffold00001:4844789-4848015	8.6148000000000007	6.6540900000000001	4.1089799999999999	0.88511600000000001	-	6.58847	6.9866	3.44235	0.50817
XLOC_001205	SN3_00102255	scaffold00001:6826460-6856686	11.2302	12.5435	8.6111599999999999	2.2581699999999998	nrap protein	8.60291	13.2218	7.22096	1.30146
XLOC_001402	SN3_00200215-add	scaffold00002:770938-779274	16.29	13.609299999999999	8.6122399999999999	3.0311499999999998	-	12.4974	14.3582	7.22642	1.74572
XLOC_001423	SN3_00200425	scaffold00002:1308200-1316137	42.989699999999999	38.931800000000003	19.3291	7.1276000000000002	ubiquitin carboxyl-terminal hydrolase	33.0434	40.9884	16.1819	4.083
XLOC_001463	SN3_00200805	scaffold00002:2575802-2588902	7.6833200000000001	9.2948199999999996	6.1632100000000003	2.1380699999999999	hypothetical protein TGFOU_225360A, partial	5.90411	9.7826	5.17389	1.23232
XLOC_001689	SN3_00202565	scaffold00002:8579053-8589174	7.4199400000000004	8.50718	3.2557999999999998	2.2831899999999998	hypothetical protien	5.68907	8.96949	2.7376	1.32069
XLOC_001796	SN3_00200510	scaffold00002:1565369-1577320	24.513300000000001	19.175000000000001	17.3996	6.6334999999999997	fusaric acid resistance-like protein	18.8702	20.1927	14.556	3.80393
XLOC_001822	SN3_00200740	scaffold00002:2345378-2361322	22.099499999999999	23.244399999999999	15.925000000000001	6.0155700000000003	pre-rrna processing protein	17.0059	24.4551	13.3398	3.4558
XLOC_001838	SN3_00200850	scaffold00002:2750617-2758266	17.353899999999999	17.339200000000002	0.93498000000000003	0.38151000000000002	hypothetical protien	13.4529	18.2368	0.783399	0.218855
XLOC_001916	SN3_00201460	scaffold00002:4776031-4795363	23.229299999999999	21.2944	13.0723	5.6806000000000001	dna-directed rna polymerase i rpa1	17.8663	22.3922	10.9206	3.26004
XLOC_002102	SN3_00300125	scaffold00003:487113-522849	40.298299999999998	37.671900000000001	31.831800000000001	10.716799999999999	cytosolic trna-ala synthetase	30.9515	39.6279	26.7022	6.17461
XLOC_002266	-	scaffold00003:5063115-5065037	40.828099999999999	52.604500000000002	28.578199999999999	10.7599	-	31.7175	55.5202	23.9392	6.15703
XLOC_002267	SN3_00301590	scaffold00003:5066017-5068497	62.107599999999998	72.796700000000001	46.761499999999998	18.831800000000001	hypothetical protien	48.1225	76.8398	39.0448	10.7848
XLOC_002678	-	scaffold00004:5363022-5367133	114.267	82.773099999999999	34.9634	14.020899999999999	-	87.9227	87.3339	29.3267	8.02539
XLOC_003507	SN3_00600390	scaffold00006:1314891-1317205	562.226	415.59	184.994	132.333	hypothetical protien	435.089	438.699	154.512	75.6896
XLOC_003530	SN3_00600500	scaffold00006:1783824-1792633	71.234099999999998	69.871700000000004	61.392499999999998	28.614699999999999	conserved hypothetical protein	54.705	73.5508	51.3017	16.4219
XLOC_003800	SN3_00700220,SN3_00700225	scaffold00007:620275-633744	15.9003	15.3558	5.1842499999999996	0.76327100000000003	-	12.2577	16.1755	4.34067	0.4381
XLOC_003805	SN3_00700270	scaffold00007:757500-781464	6.6684599999999996	5.5718500000000004	4.2410300000000003	1.5983499999999999	nop14-like family protein	5.12352	5.86548	3.56225	0.923865
XLOC_004612	SN3_01000680	scaffold00010:2310302-2318533	1.70452	3.3456899999999998	0.34936200000000001	0.287138	hypothetical protein TGGT1_255420	1.30536	3.50958	0.29285	0.164965
XLOC_005331	SN3_01300735	scaffold00013:2549133-2560534	25.000699999999998	15.2773	8.6974900000000002	1.10781	phd-finger domain-containing protein	19.161	16.1645	7.29189	0.638294
XLOC_005414	-	scaffold00013:1342201-1344597	9.1293299999999995	21.065300000000001	2.1956799999999999	0.40117700000000001	-	7.08579	22.1866	1.84068	0.23006
XLOC_005632	SN3_01400405	scaffold00014:1283570-1302965	11.3857	14.9331	8.6624400000000001	3.2077599999999999	hypothetical protein TGP89_216120	8.7336	15.7343	7.26639	1.84759
XLOC_005661	SN3_01400640	scaffold00014:2168767-2190673	15.901899999999999	16.750900000000001	8.1784199999999991	1.81237	notchless	12.1879	17.6747	6.84887	1.04497
XLOC_005724	-	scaffold00015:1082968-1085354	544.51800000000003	533.9	136.059	16.892499999999998	-	420.41	561.546	113.68	9.66019
XLOC_005784	SN3_01500865	scaffold00015:2739276-2772736	5.1876899999999999	4.1929800000000004	3.2764000000000002	1.1217699999999999	helicase associated domain protein	3.97626	4.42698	2.75365	0.648812
XLOC_005803	-	scaffold00015:356729-361769	71.614900000000006	64.597099999999998	37.313499999999998	10.839399999999999	-	55.1162	67.9251	31.2442	6.20223
XLOC_005862	SN3_01500590	scaffold00015:1879763-1896578	9.21678	11.809200000000001	7.1915300000000002	2.8614000000000002	wd g-beta repeat-containing protein	7.06403	12.4436	6.02051	1.64771
XLOC_006539	SN3_01900735	scaffold00019:2204526-2219058	25.906400000000001	22.337199999999999	12.8461	5.1903499999999996	nucleolar protein	19.8605	23.5568	10.7688	2.99326
XLOC_006570	SN3_01900175	scaffold00019:434813-439035	50.981400000000001	45.772799999999997	14.0854	6.5544900000000004	hypothetical protien	39.4105	48.1793	11.788	3.76213
XLOC_006647	SN3_02000020	scaffold00020:129436-134971	49.561999999999998	39.370100000000001	42.683700000000002	6.0035699999999999	hypothetical protien	37.976	41.2748	35.764	3.45289
XLOC_006770	SN3_02000375	scaffold00020:1409970-1415859	36.859099999999998	39.935200000000002	25.047000000000001	10.116400000000001	rna polymerase small	28.4556	42.0451	20.9798	5.8071
XLOC_006821	SN3_02100135	scaffold00021:516476-539411	18.967400000000001	20.0307	9.7176100000000005	2.2054999999999998	nuc173 domain protein	14.5468	21.1197	8.14161	1.27033
XLOC_006880	SN3_02100645	scaffold00021:2165211-2168168	158.624	116.23399999999999	60.948099999999997	10.3483	hypothetical protien	121.625	122.128	50.9672	5.92822
XLOC_007362	SN3_02400540	scaffold00024:1875692-1896951	14.673299999999999	16.6846	11.2393	4.55837	brca1 c terminus domain-containing protein	11.262	17.577	9.4493	2.63017
XLOC_007507	SN3_02500515	scaffold00025:1474662-1492973	3.8372099999999998	3.9025400000000001	2.5859299999999998	0.85072099999999995	hypothetical protien	2.94333	4.11451	2.16854	0.490147
XLOC_007687	SN3_02600035	scaffold00026:91957-124127	10.4307	9.7597000000000005	7.95634	2.9695200000000002	hypothetical protein TGMAS_233245	8.0008	10.2729	6.69024	1.71934
XLOC_007970	SN3_02800465,SN3_02800470	scaffold00028:1498409-1529601	13.5268	8.7690000000000001	7.2596800000000004	2.7808799999999998	-	10.3624	9.23077	6.11015	1.60177
XLOC_008025	-	scaffold00029:1509714-1515126	29.081600000000002	32.084499999999998	8.6306899999999995	3.2630400000000002	-	22.3054	33.7919	7.21982	1.86804
XLOC_008119	SN3_03000315	scaffold00030:1459693-1483825	8.1308299999999996	6.1681499999999998	4.7066600000000003	1.41839	hypothetical protien	6.23641	6.4966	3.94844	0.81856
XLOC_008507	SN3_03500195,SN3_03500200	scaffold00035:625564-662869	10.3277	13.1883	6.88917	1.28026	-	7.91846	13.9288	5.8021	0.741536
XLOC_008726	SN3_03900100	scaffold00039:274962-299998	16.277799999999999	21.665099999999999	12.2461	3.5390799999999998	wd g-beta repeat-containing protein	12.4857	22.8681	10.2814	2.03992
XLOC_009053	SN3_04700070	scaffold00047:276037-337256	10.2125	11.257899999999999	4.5464399999999996	2.2735599999999998	dna-directed rna polymerase i partial	7.82542	11.8548	3.81944	1.31328
XLOC_009072	-	scaffold00048:318802-331770	0.72310200000000002	1.6383700000000001	0.240427	4.43244E-2	-	0.557617	1.72275	0.201494	0.025347
XLOC_009101	-	scaffold00050:112697-113682	156.22	171.12	48.482199999999999	19.351099999999999	-	119.059	179.415	40.6562	11.1233
XLOC_009120	-	scaffold00051:174484-186871	293.459	261.57499999999999	73.163899999999998	19.039400000000001	-	223.725	274.395	61.2288	10.9199
XLOC_009161	SN3_05600005-add	scaffold00056:64085-66097	12.4542	10.835900000000001	2.46576	0.61700600000000005	-	9.53186	11.397	2.06498	0.353533
XLOC_009278	-	scaffold00173:601-2118	33.768500000000003	44.323399999999999	11.6561	3.0000100000000001	-	25.7382	46.5013	9.7799	1.7266
XLOC_000038	-	Sn_small_contig03429:21-438	756.06200000000001	118.85	9.2108399999999993	665.32799999999997	-	584.908	126.28	7.72311	377.783
XLOC_000105	-	Sn_small_contig03882:0-322	1988.24	269.83199999999999	32.211799999999997	2089.5	-	1538.62	285.95	26.9776	1195.76
XLOC_000425	-	contig02846:0-872	79.016300000000001	9.8747100000000003	40.472799999999999	72.031800000000004	-	60.8304	10.3972	33.8642	41.2162
XLOC_000679	SN3_00101200	scaffold00001:3609589-3629364	287.17500000000001	62.006399999999999	31.1129	283.88200000000001	aldo-keto reductase	221.61	65.698	26.0294	163.146
XLOC_000721	SN3_00101530	scaffold00001:4664987-4700327	16.240600000000001	2.3149799999999998	1.57694	17.420500000000001	transmembrane partial	12.4484	2.45716	1.32308	10.0389
XLOC_000786	-	scaffold00001:6400200-6403926	4.8746499999999999	1.1789099999999999	1.39774	4.6258999999999997	-	3.75361	1.23809	1.16997	2.65508
XLOC_000850	SN3_00102665	scaffold00001:8186394-8200719	143.857	31.191199999999998	26.1829	129.70599999999999	major facilitator family protein	110.844	32.9805	21.8898	74.358
XLOC_000861	SN3_00102760	scaffold00001:8511278-8572280	3.6741899999999998	0.73849200000000004	0.108141	3.79921	proteophosphoglycan related	2.82061	0.782661	0.0908442	2.19279
XLOC_000887	SN3_00102980	scaffold00001:9274704-9292026	1231.5	106.59099999999999	4.649	1554.36	microneme antigen 10	948.991	113.449	3.89633	898.017
XLOC_000942	SN3_00103495	scaffold00001:10867390-10887948	8.84877	0.88593900000000003	9.3938999999999995E-2	7.1728899999999998	conserved hypothetical protein	6.80255	0.943316	0.078938	4.1334
XLOC_000972	SN3_00100140	scaffold00001:418766-446657	2.0508899999999999	0.68827899999999997	0.22383400000000001	1.77464	regulator of chromosome condensation repeat-containing protein	1.57235	0.728284	0.18847	1.02702
XLOC_001000	SN3_00100380	scaffold00001:1269523-1279477	13.740500000000001	3.0170599999999999	2.90429	11.730600000000001	zinc finger (ccch type) motif-containing protein	10.5241	3.18773	2.43495	6.75033
XLOC_001037	SN3_00100680	scaffold00001:2243278-2253198	65.570499999999996	22.739899999999999	17.531199999999998	69.640299999999996	autophagocytosis associated	50.4233	23.98	14.6907	39.9723
XLOC_001060	-	scaffold00001:2754042-2757932	5.6665599999999996	0.75850499999999998	1.42574	6.5684699999999996	-	4.36388	0.803111	1.19488	3.77334
XLOC_001122	SN3_00101490	scaffold00001:4535508-4544444	17.428599999999999	9.1144200000000009	8.1631099999999996	18.456	had family iia protein	13.4065	9.62771	6.84352	10.5854
XLOC_001125	-	scaffold00001:4663214-4664854	11.914099999999999	0.91142900000000004	1.34222	13.3531	-	9.18048	0.962377	1.12364	7.63444
XLOC_001128	SN3_00101545	scaffold00001:4737191-4757920	8.5833300000000001	3.51254	4.27163	8.6072000000000006	tbc domain-containing protein	6.58555	3.70772	3.58328	4.9588
XLOC_001150	-	scaffold00001:5403041-5411345	2.5841400000000001	0.145064	4.4352599999999999E-2	2.55105	-	1.98239	0.15327	0.0372213	1.46111
XLOC_001295	SN3_00103085	scaffold00001:9619332-9660300	5.6547200000000002	1.4292	1.1472800000000001	5.5429899999999996	atg c terminal domain-containing protein	4.33803	1.51032	0.961857	3.19431
XLOC_001337	SN3_00103385	scaffold00001:10528870-10538969	225.88200000000001	39.905299999999997	6.5794100000000002	190.53800000000001	subtilisin sub2	174.336	42.3565	5.51417	109.513
XLOC_001555	SN3_00201520	scaffold00002:4942165-4944210	84.174599999999998	34.945700000000002	36.889699999999998	95.953100000000006	transmembrane protein	64.7683	36.7195	30.9105	55.1682
XLOC_001561	SN3_00201570	scaffold00002:5162082-5186386	49.316699999999997	16.425000000000001	9.2183200000000003	54.534399999999998	rhomboid protease rom1	37.8581	17.3236	7.71889	31.2857
XLOC_001727	SN3_00200010	scaffold00002:63008-91728	4.8128599999999997	1.5028600000000001	0.930566	4.2987500000000001	camp-dependent protein kinase regulatory	3.69156	1.58544	0.779885	2.47687
XLOC_001811	SN3_00200645	scaffold00002:2033097-2058280	18.940100000000001	5.0528899999999997	5.6299099999999997	21.564299999999999	c2 domain-containing protein	14.5653	5.32254	4.72751	12.4093
XLOC_001997	SN3_00202125	scaffold00002:6985846-7021443	5.9678100000000001	1.84979	2.4584199999999998	5.9941399999999998	conserved hypothetical protein	4.58683	1.9544	2.06392	3.46287
XLOC_002141	SN3_00300510	scaffold00003:1542005-1590727	41.638100000000001	6.2317	2.1829200000000002	52.9129	pa14 domain-containing protein	31.9715	6.58052	1.83016	30.4306
XLOC_002208	SN3_00301090	scaffold00003:3345744-3353940	3.9416699999999998	1.4503999999999999	0.88938899999999999	4.0297999999999998	hypothetical protien	3.05302	1.53172	0.74338	2.31637
XLOC_002415	SN3_00301050	scaffold00003:3174681-3214243	17.387799999999999	5.97431	1.6083099999999999	17.9451	pst-a protein	13.3618	6.30857	1.34735	10.3181
XLOC_002436	SN3_00301250	scaffold00003:3851408-3880720	12.2834	5.2012900000000002	4.3311500000000001	12.357200000000001	calpain family cysteine protease domain-containing protein	9.42545	5.49176	3.63027	7.11102
XLOC_002478	SN3_00301670,SN3_00301680	scaffold00003:5383766-5454362	3.9167900000000002	0.70176300000000003	1.3514999999999999	4.45526	-	3.00195	0.742602	1.13713	2.58334
XLOC_002482	SN3_00301710	scaffold00003:5536854-5583400	12.092700000000001	1.9259200000000001	1.6520999999999999	10.0779	myosin a	9.28059	2.03414	1.38225	5.78837
XLOC_002574	SN3_00400585	scaffold00004:1988404-2008246	14.568199999999999	3.86253	3.7420800000000001	15.497	tyrosine kinase-like protein	11.1638	4.08853	3.14051	8.9399
XLOC_002627	SN3_00401000,SN3_00401005,SN3_00401010	scaffold00004:3669546-3679259	12.5258	5.0899799999999997	4.0616899999999996	14.154199999999999	-	9.63423	5.3701	3.40391	8.14451
XLOC_002645	SN3_00401160	scaffold00004:4278604-4308048	4.2240700000000002	2.13964	1.0463199999999999	4.7009100000000004	hypothetical protein TGP89_242700	3.2395	2.25726	0.878247	2.71635
XLOC_002649	SN3_00401210-add	scaffold00004:4456723-4462458	72.262	12.083399999999999	5.6237399999999997	87.550299999999993	-	55.8627	12.796	4.70889	50.1877
XLOC_002679	SN3_00401460	scaffold00004:5374040-5402741	17.525700000000001	7.49207	10.9932	17.064900000000002	tbc domain-containing kinase (incomplete catalytic triad)	13.4665	7.90003	9.21037	9.81073
XLOC_002724	-	scaffold00004:515508-523178	25.109200000000001	12.771800000000001	11.215299999999999	24.504200000000001	-	19.2549	13.428	9.37921	14.0596
XLOC_002835	SN3_00401025	scaffold00004:3681347-3761244	12.3223	1.85826	1.4088400000000001	12.6914	heat shock protein dnaj pfj4	9.5117	1.96504	1.18009	7.28315
XLOC_002880	SN3_00401405	scaffold00004:5090343-5157311	35.896500000000003	8.79026	8.0399899999999995	34.261600000000001	hypothetical protien	27.5753	9.28571	6.73745	19.7199
XLOC_003006	SN3_00500895	scaffold00005:2865387-2889068	15.9091	2.4476100000000001	0.42119899999999999	13.928000000000001	serine threonine specific protein phosphatase	12.2215	2.5945	0.352899	8.02348
XLOC_003102	SN3_00500100	scaffold00005:348274-362884	31.923400000000001	24.065200000000001	13.3256	35.5762	hypothetical protien	24.4646	25.4138	11.1899	20.5009
XLOC_003144	SN3_00500380	scaffold00005:1249415-1265438	18.7485	10.5779	8.2687000000000008	18.131799999999998	nucleosome assembly protein	14.4185	11.1338	6.93604	10.4328
XLOC_003236	SN3_00501010	scaffold00005:3498021-3528691	22.623899999999999	8.8770399999999992	6.9408799999999999	26.959900000000001	transmembrane amino acid transporter	17.3743	9.37369	5.81227	15.5131
XLOC_003267	SN3_00501310	scaffold00005:4592143-4607276	29.112300000000001	21.258700000000001	12.621700000000001	31.305700000000002	dna-damage inducible	22.5173	22.4557	10.579	17.9418
XLOC_003330	SN3_00600285,SN3_00600290,SN3_00600295	scaffold00006:857815-897172	63.969700000000003	18.433599999999998	11.5862	68.540099999999995	-	49.1045	19.4953	9.73146	39.463
XLOC_003411	-	scaffold00006:3143507-3147178	5.8172600000000001	1.5610900000000001	0.42613800000000002	5.3137600000000003	-	4.45558	1.65585	0.357458	3.05874
XLOC_003412	SN3_00600920	scaffold00006:3147765-3158652	4.5947199999999997	0.92097700000000005	0.44669999999999999	4.9130900000000004	conserved plasmodium protein	3.51491	0.980507	0.375981	2.84294
XLOC_003635	SN3_00700150	scaffold00007:386405-408517	3.1822699999999999	0.40335799999999999	0.38590999999999998	3.6192500000000001	hypothetical protien	2.43771	0.427428	0.324169	2.09262
XLOC_003722	SN3_00700915	scaffold00007:2851607-2870679	56.8172	21.035299999999999	15.2545	51.124000000000002	atpase histidine kinase dna gyrase b hsp90 domain-containing protein	43.5692	22.206	12.7934	29.4233
XLOC_003784	SN3_00700075	scaffold00007:191184-220748	6.2823000000000002	2.7438400000000001	3.1456400000000002	7.2702499999999999	leucine rich repeat-containing protein	4.80761	2.8996	2.64499	4.20677
XLOC_003853	SN3_00700680	scaffold00007:1913360-1936504	2.2904200000000001	0.188525	1.8866999999999998E-2	2.4491499999999999	conserved plasmodium protein	1.75315	0.201465	0.0159277	1.41107
XLOC_004151	SN3_00800375	scaffold00008:1180437-1216519	10.267799999999999	5.9224899999999998	3.6536499999999998	9.3205100000000005	hypothetical protien	7.88352	6.2503	3.06676	5.37003
XLOC_004222	SN3_00800970	scaffold00008:3092341-3119408	11.494199999999999	4.0637400000000001	1.61019	12.9411	kinesin motor domain-containing protein	8.81649	4.29426	1.35268	7.45924
XLOC_004258	SN3_00900005	scaffold00009:1-62174	109.614	28.566299999999998	26.041599999999999	99.648099999999999	gcc2 and gcc3 domain-containing protein	84.4624	30.1524	21.8078	57.1605
XLOC_004304	SN3_00900355	scaffold00009:1335743-1352721	12.1851	6.0322500000000003	6.9955299999999996	12.3935	ap2 domain transcription factor ap2xi-4	9.36981	6.35609	5.85446	7.1117
XLOC_004478	SN3_00900685	scaffold00009:2558389-2579884	3.3597299999999999	0.394231	0.17636199999999999	3.1970900000000002	glutamic acid-rich protein	2.5737	0.418237	0.148196	1.84793
XLOC_004502	SN3_00900870	scaffold00009:3198126-3227447	18.797999999999998	5.6211000000000002	5.5854900000000001	22.847100000000001	transmembrane protein	14.4338	5.94031	4.68297	13.165
XLOC_004571	SN3_01000355	scaffold00010:1273637-1302942	8.6866699999999994	2.07544	1.2738700000000001	7.6032200000000003	macro domain-containing protein	6.66243	2.18971	1.07067	4.37938
XLOC_004578	SN3_01000410	scaffold00010:1437804-1558787	484.48099999999999	70.759100000000004	7.1380299999999997	513.67499999999995	mic2-associated protein m2ap	372.221	75.0012	5.96416	295.223
XLOC_004720	SN3_01000685	scaffold00010:2321686-2385590	13.4764	4.0514599999999996	3.9856199999999999	14.046099999999999	proton atpase	10.3431	4.27718	3.34651	8.1148
XLOC_004782	SN3_01100115	scaffold00011:380362-393801	7.1384499999999997	1.2641199999999999	2.4108800000000001	7.9180799999999998	chromo (chrromatin organization modifier) domain-containing protein	5.47126	1.33975	2.02268	4.567
XLOC_004857	SN3_01100745,SN3_01100750	scaffold00011:2893876-2924449	31.616299999999999	13.370699999999999	16.212900000000001	28.542300000000001	-	24.3352	14.0521	13.5676	16.3889
XLOC_004861	SN3_01100790	scaffold00011:2966674-2992958	777.10799999999995	84.499700000000004	1.2261899999999999	788.25699999999995	microneme-like protein	595.928	89.7015	1.02503	451.307
XLOC_004896	SN3_01100200,SN3_01100205	scaffold00011:673633-701269	17.834499999999998	4.51166	4.1782700000000004	21.4328	-	13.7092	4.76907	3.50629	12.3803
XLOC_005175	SN3_01200416	scaffold00012:1531395-1555795	986.42399999999998	96.246899999999997	3.8431299999999999	1125.99	surface antigen 1	758.802	102.135	3.19534	646.618
XLOC_005206	SN3_01200685	scaffold00012:2493208-2500097	36.487200000000001	17.7791	14.378500000000001	40.492400000000004	hypothetical protien	28.0238	18.7538	12.0533	23.2782
XLOC_005343	SN3_01300815	scaffold00013:2937698-3008850	7.2182199999999996	0.69218900000000005	0.110234	6.6157500000000002	adenylate cyclase	5.5444	0.737115	0.0925768	3.81476
XLOC_005367	SN3_01300105	scaffold00013:212613-236275	5.6317700000000004	1.7625	1.0022599999999999	6.2084599999999996	iq calmodulin-binding motif domain-containing protein	4.31879	1.86229	0.841399	3.5783
XLOC_005441	-	scaffold00013:2310685-2315089	24.5702	7.2832699999999999	7.0942999999999996	20.8371	-	18.8401	7.66619	5.94684	11.9868
XLOC_005486	SN3_01400095	scaffold00014:375291-409589	7.0725699999999998	2.7982300000000002	1.4423600000000001	6.3111199999999998	variable surface lipoprotein	5.42652	2.9493	1.20987	3.63639
XLOC_005608	SN3_01400215	scaffold00014:788572-805896	17.3766	5.9313700000000003	6.4116400000000002	15.8423	major facilitator family protein	13.3331	6.26287	5.37545	9.11238
XLOC_005643	SN3_01400480	scaffold00014:1581942-1610850	14.2087	6.0447199999999999	6.60229	14.971299999999999	tpr mlp1 mlp2-like partial	10.9054	6.39063	5.55571	8.65444
XLOC_005722	SN3_01500320	scaffold00015:1023136-1030821	51.139099999999999	12.1812	11.430099999999999	50.438299999999998	hypothetical protien	39.3237	12.8729	9.5812	29.0066
XLOC_005863	SN3_01500600	scaffold00015:1908169-1915606	201.96299999999999	19.791699999999999	5.5485499999999996	250.21	pdi family protein	155.519	20.9718	4.6627	144.006
XLOC_005881	SN3_01500765	scaffold00015:2392505-2402277	238.84800000000001	214.792	74.2971	235.36	heat shock protein	183.123	225.403	62.2279	135.262
XLOC_005997	SN3_01600140	scaffold00016:477586-497596	66.1738	26.674700000000001	20.842199999999998	67.3416	conserved hypothetical protein	50.9262	28.0945	17.4607	38.6293
XLOC_006082	SN3_01700035	scaffold00017:297977-305892	53.081699999999998	18.4513	10.829599999999999	54.887700000000002	pap2 superfamily protein	40.8115	19.4543	9.0593	31.5374
XLOC_006116	SN3_01700300	scaffold00017:1275793-1311816	5.7867300000000004	2.1072600000000001	2.5987200000000001	6.2202500000000001	zinc c3hc4 type (ring finger) domain-containing partial	4.44068	2.22314	2.18391	3.59392
XLOC_006117	SN3_01700305	scaffold00017:1312238-1324003	14.553000000000001	4.7821100000000003	6.9656099999999999	16.039000000000001	zinc c3hc4 type (ring finger) domain-containing partial	11.166	5.04968	5.84363	9.23102
XLOC_006240	SN3_01700540	scaffold00017:2151647-2179137	9.0778800000000004	3.1576	3.1910799999999999	8.0944900000000004	fha domain	6.95204	3.33544	2.68159	4.67516
XLOC_006302	SN3_01800355	scaffold00018:1093399-1120072	7.3581599999999998	1.9150700000000001	0.99018600000000001	7.7347799999999998	transmembrane protein	5.6302	2.01495	0.829568	4.43823
XLOC_006409	SN3_01800475	scaffold00018:1459558-1474259	1.81064	0.26395099999999999	0.45200699999999999	2.2627899999999999	hypothetical protien	1.38844	0.279048	0.379888	1.30822
XLOC_006522	-	scaffold00019:1740301-1745196	2.2357800000000001	0.12311900000000001	1.14085E-2	2.5819899999999998	-	1.72729	0.130316	0.00948299	1.48305
XLOC_006788	SN3_02000505	scaffold00020:1891007-1907638	5.7843799999999996	1.3282700000000001	1.01166	6.1760799999999998	autophagy protein apg9 protein	4.42862	1.40663	0.849772	3.57219
XLOC_007128	SN3_02300065	scaffold00023:115613-129104	257.173	53.9621	13.4579	292.83	transmembrane protein	198.885	57.27	11.277	168.214
XLOC_007441	SN3_02400565	scaffold00024:1976189-2022295	406.62099999999998	69.425700000000006	125.624	364.49099999999999	profilin	312.126	73.2377	105.318	209.79
XLOC_007662	SN3_02600445	scaffold00026:1559907-1588917	36.685099999999998	14.704800000000001	11.643700000000001	35.171100000000003	synaptobrevin family protein	28.2356	15.5353	9.78116	20.2028
XLOC_007760	SN3_02700035,SN3_02700040	scaffold00027:113925-134542	5.85792	0.91225699999999998	0.78866499999999995	7.3591199999999999	-	4.48268	0.967814	0.661571	4.23053
XLOC_007857	SN3_02700375	scaffold00027:1535394-1557652	12.6267	4.7779699999999998	2.4498799999999998	13.721399999999999	unnamed product	9.7176	5.04299	2.05911	7.90634
XLOC_007917	SN3_02800490,SN3_02800495	scaffold00028:1577798-1601742	79.634699999999995	16.502700000000001	21.346699999999998	97.6327	-	61.2674	17.4598	17.9582	56.1136
XLOC_008001	SN3_02900235	scaffold00029:901946-947722	11.9909	5.5611800000000002	6.3797699999999997	11.6951	ccaat-box dna-binding subunit related protein	9.22027	5.85947	5.36174	6.75015
XLOC_008018	SN3_02900380	scaffold00029:1318345-1334891	11.445600000000001	3.6161599999999998	3.9935800000000001	13.050700000000001	tyrosine kinase-like protein	8.76701	3.82496	3.35033	7.52998
XLOC_008069	SN3_02900405	scaffold00029:1453199-1467456	16.183700000000002	7.41235	8.6281300000000005	16.544599999999999	gaf domain protein	12.4083	7.8255	7.22956	9.52159
XLOC_008438	SN3_03400165	scaffold00034:516372-527588	3.2283900000000001	1.79131	0.44969999999999999	3.6774200000000001	hypothetical protein TGME49_107810	2.46821	1.8975	0.378398	2.12593
XLOC_008451	SN3_03400245	scaffold00034:752861-761003	78.0017	15.003299999999999	2.5968499999999999	73.63	myosin c	60.0324	15.8598	2.17445	42.3177
XLOC_008510	-	scaffold00035:814986-818823	3.1146799999999999	0.37660399999999999	0.345198	3.6657700000000002	-	2.38946	0.398217	0.289446	2.10705
XLOC_008621	SN3_03700070	scaffold00037:195750-227994	89.729799999999997	15.3543	9.3681400000000004	79.814499999999995	penicillin amidase	68.994	16.2098	7.83767	45.8358
XLOC_008630	SN3_03700105	scaffold00037:405680-427591	6.1623999999999999	3.2600500000000001	2.7976800000000002	7.1206100000000001	ap2 domain transcription factor ap2xii-5	4.72322	3.43777	2.34845	4.107
XLOC_008665	SN3_03700180	scaffold00037:668710-691260	12.8217	5.56792	7.6607700000000003	13.173	tetratricopeptide repeat-containing protein	9.81933	5.87487	6.43579	7.59342
XLOC_009022	-	scaffold00045:309190-310787	26.9482	3.8769	14.2765	22.781400000000001	-	20.6797	4.07487	11.9367	13.0715
XLOC_009174	SN3_06000005	scaffold00060:12-4765	47.444400000000002	7.2736099999999997	2.4944799999999998	39.406500000000001	gcc2 and gcc3 domain-containing protein	36.5678	7.68549	2.0848	22.6157
XLOC_000072	-	Sn_small_contig03654:26-353	0	4.8449	1.9970300000000001	1.93987	-	0	5.11034	1.66427	1.10902
XLOC_000097	-	Sn_small_contig03826:1-333	537.45100000000002	1259.1300000000001	845.76199999999994	534.47199999999998	-	412.021	1323.08	708.872	306.845
XLOC_000434	-	contig02883:0-812	338.952	1006.97	646.20100000000002	387.33300000000003	-	259.93	1059.17	541.24	222.087
XLOC_000753	SN3_00101775	scaffold00001:5573537-5601576	1.88629	19.273800000000001	12.5307	5.2407399999999997	hypothetical protein TGME49_073640	1.44299	20.3374	10.5437	3.03563
XLOC_001185	SN3_00102060	scaffold00001:6257298-6261257	100.081	292.69400000000002	180.67599999999999	33.323399999999999	major facilitator family protein	76.7829	308.318	151.382	19.1143
XLOC_001244	SN3_00102615	scaffold00001:8015393-8022229	101.664	293.46100000000001	198.512	116.691	triose-phosphate isomerase tpi-i	78.0295	309.31	166.433	67.1013
XLOC_001507	SN3_00201135	scaffold00002:3765502-3784948	35.251899999999999	101.78700000000001	68.802599999999998	24.443100000000001	asparagine synthetase	27.1352	107.081	57.6373	14.0586
XLOC_001698	-	scaffold00002:8745834-8747871	0	1.44807	0.76891299999999996	3.8635599999999999E-2	-	0	1.52665	0.645391	0.0222814
XLOC_001729	-	scaffold00002:129776-132760	0.98772700000000002	5.59213	2.4797500000000001	1.76448	-	0.757978	5.91081	2.08204	1.01831
XLOC_001806	SN3_00200595,SN3_00200600	scaffold00002:1825417-1861302	0.95467100000000005	6.6962700000000002	3.5598000000000001	2.29251	-	0.731548	7.05943	2.99757	1.32617
XLOC_002047	SN3_00202465	scaffold00002:8196014-8240427	5.26553	14.3071	8.8798100000000009	4.72201	protein kinase domain-containing protein	4.04515	15.0641	7.43491	2.71448
XLOC_002425	SN3_00301140	scaffold00003:3554496-3566629	0.26777600000000001	2.8726500000000001	1.06735	0.57039499999999999	conserved hypothetical protein	0.205378	3.02838	0.895524	0.328338
XLOC_002459	SN3_00301445	scaffold00003:4603958-4613785	12.2263	31.713699999999999	21.704899999999999	7.3044099999999998	cytochrome b5 family heme steroid binding domain-containing protein	9.3825	33.3542	18.1918	4.19209
XLOC_002762	SN3_00400445	scaffold00004:1462327-1466683	55.362699999999997	192.2	73.583200000000005	20.854500000000002	hypothetical protien	42.6788	202.608	61.3554	11.9681
XLOC_002891	SN3_00401485	scaffold00004:5428999-5430553	1.44672	9.1088799999999992	4.2758000000000003	0.70508899999999997	micronemal protein 8	1.104	9.5741	3.57688	0.404504
XLOC_003052	SN3_00501255	scaffold00005:4375701-4399599	2.88164	6.83371	5.1111700000000004	2.8609300000000002	transmembrane protein	2.20625	7.1989	4.29577	1.64975
XLOC_003309	SN3_00600090	scaffold00006:346868-367279	13.8468	38.212899999999998	22.433599999999998	17.942699999999999	rna recognition motif-containing protein	10.6454	40.2547	18.8218	10.3384
XLOC_003985	SN3_00800370	scaffold00008:1158790-1179917	0.99297800000000003	8.1011299999999995	0.64356999999999998	0.135795	rhoptry kinase family protein rop21	0.766641	8.53028	0.540051	0.0782211
XLOC_004086	SN3_00801080	scaffold00008:3671198-3688047	5.3825799999999999	17.887499999999999	8.3711500000000001	11.4367	hypothetical protien	4.13043	18.857	7.01933	6.58882
XLOC_004139	-	scaffold00008:935087-936896	0	1.4311799999999999	0.25817400000000001	0.15165999999999999	-	0	1.49927	0.215921	0.0869921
XLOC_004256	SN3_00801200,SN3_00801205-add	scaffold00008:4148499-4152153	9.7376799999999992	212.40799999999999	101.247	12.188499999999999	-	7.51169	223.235	84.8822	6.99047
XLOC_004358	SN3_00900815	scaffold00009:2973319-2984076	7.7045700000000004	19.1831	11.696899999999999	4.8680099999999999	c-terminal domain-containing protein	5.91713	20.1256	9.84025	2.80796
XLOC_004367	SN3_00900905	scaffold00009:3369570-3379398	6.9371799999999997E-2	4.3816800000000002	0.66305800000000004	0.25615199999999999	conserved hypothetical protein	0.0540711	4.60169	0.556058	0.147318
XLOC_004592	SN3_01000540	scaffold00010:1854849-1863406	0.34351700000000002	2.5000800000000001	0.99023799999999995	0.58118300000000001	hypothetical protein TGME49_015160	0.264769	2.63051	0.830596	0.335283
XLOC_004711	SN3_01000610	scaffold00010:2046869-2078384	96.338399999999993	253.209	173.6	53.389800000000001	transmembrane protein	74.043	266.911	145.493	30.6152
XLOC_005114	SN3_01200015	scaffold00012:33713-101250	9.6569099999999999	27.532399999999999	13.760899999999999	1.7688900000000001	aaa family protein	7.41053	29.0084	11.5312	1.01786
XLOC_005535	SN3_01400530	scaffold00014:1792143-1801015	60.807000000000002	156.65700000000001	110.651	44.272300000000001	prohibitin	46.7161	165.227	92.4752	25.3942
XLOC_005833	SN3_01500350,SN3_01500355	scaffold00015:1086298-1111649	112.086	376.28100000000001	189.84	80.271100000000004	-	86.2326	395.791	158.698	46.0428
XLOC_005988	SN3_01600070	scaffold00016:225253-236942	2.9678200000000001	11.3042	6.6247400000000001	1.2671699999999999	jmjc domain-containing protein c2orf60	2.27425	11.9273	5.56003	0.730857
XLOC_006053	SN3_01600585	scaffold00016:2146482-2168870	2.4274900000000001	6.9872399999999999	4.7147300000000003	1.3817200000000001	trna (uracil-5-)-methyltransferase	1.86511	7.35834	3.96453	0.799186
XLOC_006071	SN3_01600720	scaffold00016:2569855-2594020	1.3708400000000001	20.824200000000001	12.5106	3.0168300000000001	tetratricopeptide repeat-containing protein	1.05127	21.9174	10.5013	1.74308
XLOC_006099	SN3_01700160	scaffold00017:756103-805610	34.604900000000001	96.669700000000006	60.205100000000002	26.501300000000001	hypothetical protien	26.5656	101.62	50.3532	15.1932
XLOC_006257	-	scaffold00018:3-1269	0	1.4324300000000001	0.85780299999999998	0.74179700000000004	-	0	1.50337	0.717426	0.423424
XLOC_006291	SN3_01800240	scaffold00018:802288-816693	84.307500000000005	277.26299999999998	181.10900000000001	44.876100000000001	heat shock protein	64.8831	292.874	152.105	25.8536
XLOC_006385	SN3_01800265	scaffold00018:864899-876219	20.755500000000001	73.361999999999995	44.665799999999997	24.1417	mitochondrial phosphate carrier	15.9583	77.1469	37.3635	13.8308
XLOC_006437	SN3_01800720	scaffold00018:2323408-2344304	1.12944	3.1448100000000001	1.9947299999999999	0.87417999999999996	hypothetical protein TGDOM2_249540	0.866029	3.31546	1.67563	0.504188
XLOC_006440	SN3_01800750	scaffold00018:2413825-2416675	3.83758	16.366099999999999	7.4152800000000001	1.38086	dynein light chain type 1	2.93057	17.2117	6.20646	0.787799
XLOC_006451	-	scaffold00019:11534-12352	0	2.8956	0.63499799999999995	2.7541E-2	-	0	3.05955	0.53327	0.015602
XLOC_006716	SN3_02000595	scaffold00020:2245018-2252897	15.0999	72.394900000000007	50.194000000000003	16.056699999999999	eukaryotic porin domain-containing	11.6124	76.3269	41.9543	9.19878
XLOC_006940	-	scaffold00021:1523830-1528064	1.20903	13.6831	7.5682600000000004	5.6559299999999997	-	0.931633	14.4104	6.34075	3.2425
XLOC_007106	SN3_02200545	scaffold00022:1807266-1831295	28.746600000000001	64.456299999999999	45.685600000000001	21.670100000000001	eukaryotic translation initiation factor 3 subunit	22.0657	67.8011	38.3615	12.491
XLOC_007355	SN3_02400460	scaffold00024:1540380-1570933	1.1410899999999999	12.2081	6.8339600000000003	1.24569	pseudouridylate synthase 1	0.874035	12.8736	5.7725	0.72148
XLOC_007400	SN3_02400270	scaffold00024:814827-817725	218.92500000000001	1621.03	1034.82	427.08699999999999	hypothetical protien	168.447	1701.6	866.863	245.402
XLOC_007546	-	scaffold00025:469737-470084	0	4.4353600000000002	1.25918	3.28051	-	0	4.68785	1.04935	1.86528
XLOC_007683	-	scaffold00026:23779-28496	5.3597999999999999	24.528199999999998	10.9541	1.83707	-	4.0976	25.8827	9.16676	1.05091
XLOC_007889	SN3_02800230	scaffold00028:639328-640123	39.372399999999999	285.35000000000002	191.505	35.830399999999997	hypothetical protien	30.2505	300.74	160.709	20.553
XLOC_007972	-	scaffold00028:1563787-1565865	0.696994	7.6098999999999997	2.7846700000000002	1.0150699999999999	-	0.533341	8.02956	2.3317	0.582964
XLOC_007976	SN3_02800510	scaffold00028:1650890-1671179	3.8731499999999999	15.0055	7.7371699999999999	1.50105	hypothetical protein TGRUB_301460	2.97072	15.8283	6.51711	0.86849
XLOC_008015	SN3_02900345	scaffold00029:1267320-1283830	5.26309	21.2865	14.0328	8.7165800000000004	mitochondrial ribosomal protein l22 l43	4.05838	22.4897	11.781	5.03457
XLOC_008445	-	scaffold00034:695345-696788	0	2.1365599999999998	0.25181999999999999	0	-	0	2.24345	0.211589	0
XLOC_008748	SN3_03900025	scaffold00039:74225-84317	7.9951299999999996	23.825700000000001	13.4878	2.6482800000000002	ankyrin repeat-containing protein	6.11954	25.0512	11.2905	1.52131
XLOC_008832	-	scaffold00040:526538-527104	0	2.6577299999999999	0.54998499999999995	0.130554	-	0	2.79652	0.46058	0.0753338
XLOC_009146	-	scaffold00054:83175-83962	0	2.22946	0.44089099999999998	0	-	0	2.35349	0.367655	0
XLOC_009225	-	scaffold00090:5077-6553	17.956	38.364100000000001	13.225099999999999	7.2054099999999996	-	13.8452	40.6055	11.1215	4.13433
XLOC_009226	-	scaffold00090:3-4487	64.233099999999993	172.87899999999999	118.25	69.201499999999996	-	49.3286	182.193	98.8878	39.5091
XLOC_000041	-	Sn_small_contig03449:0-433	46.457299999999996	20.0671	26.872499999999999	123.313	-	35.5687	21.0411	22.5199	70.8574
XLOC_000073	-	Sn_small_contig03670:0-361	38.569899999999997	13.186400000000001	7.57639	114.892	-	29.498	13.8207	6.35794	65.9897
XLOC_000179	-	Sn_small_contig04753:2-222	10.815	0	0	25.9297	-	8.2723	0	0	14.9346
XLOC_000266	-	Sn_small_contig06814:0-129	21540.7	1528.88	83.758899999999997	71757.8	-	16536.8	1618.99	70.2787	41355
XLOC_000293	-	Sn_small_contig07605:0-103	27486.400000000001	0	0	127179	-	20953.3	0	0	73290.2
XLOC_000462	-	contig02978:84-696	0.56247000000000003	9.1266E-2	0	1.4547000000000001	-	0.428921	0.0970883	0	0.836837
XLOC_000705	SN3_00101440	scaffold00001:4345398-4367036	66.055999999999997	22.334199999999999	43.945399999999999	182.33500000000001	nad nadp octopine nopaline alpha-helical domain-containing protein	50.8698	23.6269	36.8932	104.735
XLOC_000897	SN3_00103090	scaffold00001:9665297-9686055	18.313300000000002	8.1789299999999994	12.3886	30.231999999999999	hypothetical protein HHA_304520	14.0715	8.60234	10.3772	17.3605
XLOC_000938	SN3_00103470	scaffold00001:10804977-10825992	7.9877000000000002	2.6153200000000001	6.6640199999999998	25.840499999999999	ras family protein	6.1444	2.76026	5.59571	14.8704
XLOC_000982	SN3_00100220	scaffold00001:672865-704774	26.9116	16.026499999999999	15.6259	56.150399999999998	dynamin-like protein	20.7027	16.8851	13.054	32.236
XLOC_001030	SN3_00100600	scaffold00001:1999920-2009715	10.477600000000001	7.0305600000000004	6.7107700000000001	17.626899999999999	hypothetical protein HHA_212850	8.05774	7.41282	5.63199	10.1373
XLOC_001145	SN3_00101655	scaffold00001:5233614-5273504	8.0452499999999993	3.9902799999999998	4.8965100000000001	16.534500000000001	hypothetical protein TGMAS_246190	6.16355	4.1997	4.10467	9.53896
XLOC_001160	SN3_00101825	scaffold00001:5664604-5717592	14.7943	1.9940599999999999	1.59826	45.477400000000003	kinesin heavy	11.3525	2.1122	1.34148	26.2251
XLOC_001161	SN3_00101830	scaffold00001:5721631-5742343	11.583	6.3279300000000003	9.1377199999999998	21.555199999999999	gdp-fucose protein o-fucosyltransferase	8.89345	6.66524	7.68597	12.4395
XLOC_001247	SN3_00102670	scaffold00001:8209129-8220183	27.9176	6.2564200000000003	16.080200000000001	100.012	agc kinase	21.4364	6.58425	13.4582	57.3742
XLOC_001445	SN3_00200640	scaffold00002:1983616-2023152	33.003900000000002	20.861499999999999	21.249300000000002	50.5505	6-phosphofructokinase	25.411	21.9733	17.76	29.0228
XLOC_001623	SN3_00202040	scaffold00002:6781242-6796880	3.6730499999999999	1.6424700000000001	1.28267	7.0857400000000004	transmembrane protein	2.8251	1.73419	1.07353	4.0733
XLOC_001638	SN3_00202175	scaffold00002:7249601-7268849	11.197900000000001	2.1026099999999999	1.6288	30.174199999999999	conserved hypothetical protein	8.57554	2.22902	1.36762	17.4183
XLOC_001712	SN3_00202720	scaffold00002:8973526-9004270	5.1878799999999998	2.4780199999999999	2.70296	9.3383000000000003	conserved hypothetical protein	3.97457	2.61643	2.26979	5.39607
XLOC_001765	-	scaffold00002:878063-887282	45.5807	8.2953899999999994	1.0750599999999999	109.167	-	35.1896	8.79765	0.896821	62.6593
XLOC_001807	SN3_00200615	scaffold00002:1879673-1901254	11.04	4.9402100000000004	7.4805999999999999	19.5703	hypothetical protein HHA_240980	8.49042	5.20136	6.28199	11.2578
XLOC_001839	SN3_00200855	scaffold00002:2764326-2790106	17.6005	8.6560199999999998	11.6629	40.139600000000002	3 5 -cyclic nucleotide phosphodiesterase domain-containing protein	13.5204	9.12323	9.76759	23.0862
XLOC_001927	SN3_00201550	scaffold00002:5074538-5109011	3.5048900000000001	1.8152299999999999	2.12032	6.8673000000000002	kbp-like protein	2.68369	1.9146	1.78173	3.96711
XLOC_002072	SN3_00202685	scaffold00002:8901070-8915568	8.2457100000000008	4.96563	4.0645800000000003	27.3552	hypothetical protein NCLIV_056940	6.34605	5.24053	3.40063	15.6822
XLOC_002128	SN3_00300365	scaffold00003:1088144-1115532	5.2641499999999999	3.02549	3.1831800000000001	13.745100000000001	adaptin n terminal region domain-containing protein	4.0332	3.18733	2.66587	7.90852
XLOC_002174	SN3_00300795	scaffold00003:2349046-2367468	5.7251000000000003	2.5735800000000002	2.0716700000000001	14.693899999999999	hypothetical protein TGP89_291150	4.38888	2.71432	1.7369	8.45777
XLOC_002177	SN3_00300845	scaffold00003:2556783-2568693	4.3329899999999997	2.33026	2.7186400000000002	13.682600000000001	hypothetical protien	3.31948	2.4585	2.28817	7.92181
XLOC_002224	SN3_00301240	scaffold00003:3821850-3836946	5.5876099999999997	0.55887900000000001	0.94216299999999997	24.058	transmembrane protein 65	4.29979	0.592569	0.788694	13.784
XLOC_002236	SN3_00301335	scaffold00003:4128465-4161170	3.01085	0.65496399999999999	0.65722199999999997	7.4073500000000001	conserved hypothetical protein	2.30529	0.693923	0.551872	4.27224
XLOC_002240	SN3_00301375	scaffold00003:4290552-4346263	59.6648	14.859400000000001	16.668600000000001	156.43799999999999	kringle domain-containing protein	46.0005	15.6844	13.9509	89.8624
XLOC_002265	SN3_00301585	scaffold00003:5028221-5031049	2.9628399999999999	0.40687000000000001	0.35839100000000002	7.35886	transmembrane protein	2.28397	0.427663	0.299524	4.22035
XLOC_002286	SN3_00301745,SN3_00301750	scaffold00003:5710425-5779039	7.5147199999999996	2.0743800000000001	3.3141099999999999	19.695799999999998	-	5.75899	2.19553	2.78902	11.3945
XLOC_002422	SN3_00301125	scaffold00003:3496342-3514749	13.3268	7.0263400000000003	10.711600000000001	25.6494	histone arginine methyltransferase prmt4 carm1	10.2423	7.39806	8.98936	14.6869
XLOC_002471	SN3_00301580	scaffold00003:5015605-5026593	32.351700000000001	9.5158699999999996	13.051600000000001	108.541	apicomplexan specific coiled coil protein	24.9617	10.059	10.903	61.9982
XLOC_002519	SN3_00400165	scaffold00004:441006-463743	12.706300000000001	2.9595099999999999	8.9033099999999994	42.337400000000002	hypothetical protein TGP89_281960	9.75019	3.12653	7.45231	24.3154
XLOC_002808	SN3_00400800	scaffold00004:2815833-2842070	37.407800000000002	5.2770400000000004	7.0500600000000002	93.650899999999993	hypothetical protien	28.7494	5.57455	5.88449	53.7351
XLOC_002810	SN3_00400815	scaffold00004:2889749-2948653	18.564800000000002	7.4184200000000002	16.863499999999998	34.954599999999999	phospholipid-translocating p-type flippase subfamily protein	14.2272	7.83939	14.1645	20.2012
XLOC_002826	SN3_00400915	scaffold00004:3362333-3388050	9.5497599999999991	2.9508899999999998	5.4787800000000004	20.032800000000002	myosin light chain 2	7.33113	3.11263	4.58021	11.4603
XLOC_003216	SN3_00500960	scaffold00005:3151926-3203632	25.728000000000002	5.1896300000000002	2.3702100000000002	126.569	hypothetical protein HHA_294340	19.7523	5.47304	1.9808	72.578
XLOC_003230	-	scaffold00005:3418482-3424539	1.03105	0.290244	0.44417899999999999	3.19611	-	0.789876	0.305092	0.371514	1.83247
XLOC_003266	SN3_00501300,SN3_00501305	scaffold00005:4558060-4589444	11.6747	2.3646799999999999	3.9562400000000002	34.244900000000001	-	9.02382	2.49366	3.31609	19.6292
XLOC_003725	SN3_00700940	scaffold00007:2920652-2953941	4.5744699999999998	2.1577899999999999	3.02773	7.4473900000000004	transmembrane protein	3.50793	2.27786	2.54328	4.29327
XLOC_003899	SN3_00701050	scaffold00007:3124815-3132178	17.2834	10.411199999999999	13.4978	36.773499999999999	hypothetical protein TGMAS_293550A, partial	13.3148	10.9715	11.302	21.1333
XLOC_003972	SN3_00800270	scaffold00008:859989-877852	24.3643	5.3124599999999997	6.1144299999999996	70.501499999999993	17 kda surface antigen	18.7221	5.63256	5.13584	40.6939
XLOC_004113	SN3_00800085	scaffold00008:372149-396585	3.0325700000000002	1.75186	1.74532	5.37758	px domain protein	2.32084	1.84805	1.4653	3.10771
XLOC_004132	SN3_00800205	scaffold00008:737109-739556	1.4750399999999999	0.436114	0.37431300000000001	5.6378399999999997	hypothetical protien	1.13565	0.457975	0.312316	3.23247
XLOC_004133	-	scaffold00008:742745-743450	26.1431	8.9962099999999996	6.5541299999999998	119.027	-	20.1135	9.44752	5.48614	68.4185
XLOC_004237	SN3_00801060	scaffold00008:3618366-3623890	36.328400000000002	18.9818	22.0715	71.618799999999993	fun14 family protein	28.0009	19.9671	18.5127	41.0284
XLOC_004621	SN3_01000765	scaffold00010:2615532-2632083	7.7644700000000002	5.4967600000000001	5.7845300000000002	13.4598	mannose-1-phosphate guanyltransferase	5.96202	5.80139	4.84987	7.73925
XLOC_004815	SN3_01100415	scaffold00011:1486060-1532781	4.99132	1.5437099999999999	2.36388	9.1624599999999994	duf1765 domain containing protein	3.82831	1.62526	1.98519	5.28464
XLOC_004872	SN3_01100920	scaffold00011:3358361-3376723	6.8805699999999996	3.3964500000000002	4.8557399999999999	11.2935	transmembrane protein	5.28336	3.58214	4.06792	6.49347
XLOC_004928	SN3_01100395	scaffold00011:1435136-1457768	9.4228699999999996	1.21532	1.70929	36.179000000000002	14-3-3 superfamily protein	7.24798	1.28796	1.4332	20.7335
XLOC_005034	SN3_01200325	scaffold00012:1069081-1079831	27.313300000000002	17.484500000000001	14.309200000000001	50.737200000000001	endoplasmic reticulum	21.0302	18.4183	11.9441	29.1182
XLOC_005168	SN3_01200375	scaffold00012:1237402-1297542	16.4087	2.41825	5.0648	46.679600000000001	dynein heavy chain	12.6233	2.55797	4.23184	26.8305
XLOC_005186	SN3_01200525	scaffold00012:1910084-1920632	18.439800000000002	9.9422999999999995	12.922000000000001	42.151400000000002	conserved plasmodium protein	14.202	10.4565	10.8157	24.1137
XLOC_005233	SN3_01200890	scaffold00012:3239541-3257271	41.407600000000002	18.138300000000001	22.484999999999999	72.8416	camp-dependent protein kinase regulatory subunit	31.8718	19.1302	18.8642	41.8902
XLOC_005258	SN3_01300225	scaffold00013:658714-667463	3.7837999999999998	1.7548999999999999	2.76234	8.7990100000000009	hypothetical protien	2.89476	1.86237	2.32046	5.07502
XLOC_005273	SN3_01300295	scaffold00013:948326-953449	13.609400000000001	3.6135299999999999	4.3558300000000001	33.292499999999997	loc549482 related	10.464	3.81268	3.63659	19.0627
XLOC_005282	SN3_01300400	scaffold00013:1329157-1341363	24.721900000000002	8.1163299999999996	5.4886400000000002	69.080299999999994	conserved hypothetical protein	19.0148	8.56841	4.59986	39.7552
XLOC_005341	SN3_01300800	scaffold00013:2908655-2917058	6.2017600000000002	1.60961	0.67436600000000002	32.474400000000003	hypothetical protien	4.74453	1.69607	0.56574	18.6772
XLOC_005437	SN3_01300620	scaffold00013:2139648-2161302	4.7130099999999997	2.6669499999999999	2.9422799999999998	8.1793800000000001	hypothetical protien	3.6123	2.8119	2.4729	4.72815
XLOC_005518	SN3_01400395	scaffold00014:1267510-1272996	7.9547400000000001	0.61861699999999997	0.12773499999999999	31.4937	tetratricopeptide repeat-containing protein	6.08095	0.652627	0.106857	18.0653
XLOC_005657	SN3_01400605	scaffold00014:2021047-2044615	20.1905	5.0030799999999997	5.7066299999999996	55.476399999999998	zinc c3hc4 type (ring finger) domain-containing protein	15.4649	5.29182	4.77174	31.9422
XLOC_005700	SN3_01500130	scaffold00015:384084-428046	21.4817	11.8123	9.1574200000000001	37.916600000000003	myosin heavy chain	16.492	12.4383	7.6703	21.8384
XLOC_005716	SN3_01500270	scaffold00015:867501-902526	11.1166	9.3947800000000008	8.1053200000000007	20.794599999999999	3 5 -cyclic nucleotide phosphodiesterase domain-containing protein	8.55095	9.89599	6.78391	11.9758
XLOC_005740	SN3_01500480	scaffold00015:1480499-1513044	24.9649	6.6377499999999996	4.2419799999999999	58.749000000000002	p25-alpha family	19.1856	7.01461	3.55872	33.7972
XLOC_005760	SN3_01500640	scaffold00015:1999474-2005907	16.8825	9.0950500000000005	10.2615	28.968699999999998	hypothetical protein NCLIV_032610	12.9706	9.59566	8.60617	16.6536
XLOC_005801	SN3_01500100,SN3_01500105-add,SN3_01500110	scaffold00015:283857-323941	62.957500000000003	13.7563	5.8624700000000001	161.91999999999999	-	48.6136	14.5423	4.91568	92.7231
XLOC_005822	SN3_01500265	scaffold00015:855305-864152	174.03200000000001	29.926400000000001	1.81734	480.089	transmembrane domain protein	134.117	31.8514	1.5237	276.404
XLOC_005823	-	scaffold00015:865341-866983	3.79365	2.2429100000000002	1.3044199999999999	7.7591700000000001	-	2.92891	2.3695	1.09109	4.4365
XLOC_005921	SN3_01600235	scaffold00016:814110-838169	13.1187	2.2491300000000001	3.5787100000000001	29.171700000000001	PREDICTED: uncharacterized protein LOC103928935	10.0685	2.3766	2.99918	16.7919
XLOC_005935	SN3_01600385	scaffold00016:1317964-1346867	7.8911899999999999	4.5421199999999997	3.2973300000000001	27.765799999999999	hypothetical protien	6.05667	4.7986	2.7712	15.9943
XLOC_006051	SN3_01600570	scaffold00016:2076299-2099724	2.6890299999999998	1.60758	1.60476	4.6816700000000004	hypothetical protein TGME49_267760	2.0599	1.6965	1.34629	2.69773
XLOC_006059	SN3_01600610	scaffold00016:2241779-2258397	12.625999999999999	1.5258700000000001	0.987182	61.124499999999998	hypothetical protein TGVAND_250820	9.70076	1.61876	0.826915	35.175
XLOC_006080	-	scaffold00017:193658-205695	2.9537300000000002	0.33048100000000002	0.63241000000000003	8.9833300000000005	-	2.27455	0.350142	0.527998	5.14659
XLOC_006111	SN3_01700255	scaffold00017:1109162-1127087	11.487399999999999	3.38944	7.2831999999999999	27.1845	glucosephosphate-mutase gpm2	8.83915	3.58273	6.11753	15.6364
XLOC_006301	SN3_01800345	scaffold00018:1037010-1093284	7.1558999999999999	1.01102	0.28592000000000001	41.9315	hypothetical protien	5.48568	1.07049	0.239896	24.177
XLOC_006303	SN3_01800360,SN3_01800365	scaffold00018:1120145-1156073	14.3811	10.637	11.7867	26.91	-	11.0476	11.2127	9.89566	15.4984
XLOC_006306	SN3_01800390	scaffold00018:1232103-1252254	22.708400000000001	2.7989600000000001	0.239482	87.057100000000005	conserved hypothetical protein	17.4998	2.97008	0.200773	50.0542
XLOC_006420	SN3_01800555	scaffold00018:1748965-1757751	28.175000000000001	19.231300000000001	21.0518	45.660200000000003	hypothetical protein TGGT1_205730	21.6131	20.2573	17.6733	26.3177
XLOC_006422	SN3_01800580	scaffold00018:1829514-1851122	7.4299200000000001	4.6086499999999999	4.7703600000000002	12.7441	family protein	5.68245	4.85957	4.00584	7.35498
XLOC_006433	SN3_01800690	scaffold00018:2201794-2214378	6.5711000000000004	3.5522399999999998	6.1135400000000004	14.6769	amp-binding enzyme	5.0359	3.74298	5.13387	8.462
XLOC_006454	SN3_01900020	scaffold00019:44753-67518	30.232900000000001	8.5046800000000005	14.145099999999999	102.078	zinc c3hc4 type (ring finger) domain-containing protein	23.2398	8.9772	11.8581	58.7187
XLOC_006555	SN3_01900040	scaffold00019:79061-99743	17.2836	4.7770099999999998	3.6886800000000002	90.952299999999994	hypothetical protein TGRUB_245640	13.2729	5.03404	3.08818	52.335
XLOC_006621	SN3_01900615	scaffold00019:1801133-1836165	8.5118299999999998	2.1853699999999998	4.4080000000000004	32.929099999999998	alpha catalytic domain-containing protein	6.5171	2.31289	3.70281	18.9675
XLOC_006709	SN3_02000550	scaffold00020:2066276-2077793	28.921500000000002	10.963200000000001	14.0436	70.453000000000003	alveolin domain containing intermediate filament imc14	22.1895	11.5334	11.7992	40.6282
XLOC_006710	SN3_02000555,SN3_02000560-add,SN3_02000565-add,SN3_02000570-add	scaffold00020:2078334-2087578	83.234899999999996	39.3264	53.107599999999998	217.13399999999999	-	64.1676	41.5066	44.5991	124.377
XLOC_006797	SN3_02000605	scaffold00020:2255813-2260726	137.16200000000001	16.518999999999998	4.1746600000000003	418.56400000000002	concanavalin a-like lectin glucanase family protein	105.728	17.5238	3.49831	240.631
XLOC_006890	SN3_02100015	scaffold00021:38594-43675	116.831	63.111699999999999	80.679699999999997	202.95699999999999	rdx family protein	89.9447	66.3966	67.6975	117.071
XLOC_007163	SN3_02300330	scaffold00023:1056914-1073412	40.211799999999997	5.3372099999999998	0.25337100000000001	217.02099999999999	perforin-like protein plp1	31.0929	5.66799	0.211743	124.748
XLOC_007188	SN3_02300535	scaffold00023:1655257-1667570	15.0807	11.2653	12.2072	25.820599999999999	serine-rich adhesin for platelets family protein	11.5823	11.8646	10.2316	14.885
XLOC_007208	SN3_02300075	scaffold00023:129137-135126	5.4797700000000003	0.80391900000000005	1.0825100000000001	17.575299999999999	hypothetical protien	4.2056	0.854772	0.907833	10.1266
XLOC_007209	SN3_02300080	scaffold00023:129137-135126	7.4424299999999999	1.67049	1.80582	28.028300000000002	hypothetical protien	5.71366	1.76979	1.5135	16.0992
XLOC_007319	SN3_02400180	scaffold00024:514635-533175	6.5316400000000003	4.8556400000000002	5.8567499999999999	12.862	zinc finger protein 36 family 3 protein	4.99869	5.12286	4.91493	7.42926
XLOC_007464	SN3_02500160	scaffold00025:404683-412175	76.047600000000003	25.959	21.1586	150.50899999999999	ubiquitin-conjugating enzyme subfamily protein	58.5118	27.4115	17.722	86.2561
XLOC_007569	SN3_02500365	scaffold00025:992037-1018028	4.90482	1.2077	0.59744699999999995	12.1538	conserved plasmodium related	3.76915	1.27504	0.500899	7.01746
XLOC_007624	SN3_02600125	scaffold00026:538222-573163	2.6869800000000001	0.37954399999999999	4.8212100000000001E-2	8.6861300000000004	zinc c3hc4 type (ring finger) protein	2.05838	0.402384	0.0405813	5.01891
XLOC_007732	SN3_02600350	scaffold00026:1237954-1247445	9.8416200000000007	5.2833100000000002	7.45404	18.0154	hypothetical protein HHA_314265	7.55235	5.56979	6.24305	10.3652
XLOC_007762	SN3_02700050	scaffold00027:177458-204857	5.8645699999999996	3.9567399999999999	4.0510700000000002	14.4961	tbc domain-containing protein	4.49128	4.17625	3.40249	8.37954
XLOC_007780	SN3_02700210	scaffold00027:810241-826150	7.2905800000000003	4.5390300000000003	5.5338000000000003	13.0207	uridine kinase	5.58909	4.78822	4.64281	7.48507
XLOC_007892	SN3_02800245	scaffold00028:696153-713235	11.2721	6.6223299999999998	4.04305	39.137599999999999	ubiquitin family protein	8.6485	6.98652	3.39238	22.4179
XLOC_007961	SN3_02800375	scaffold00028:1096071-1170861	1.55677	1.0594300000000001	0.90298100000000003	4.1597499999999998	amine-terminal region of a tm vesicle-mediated sorter	1.19659	1.11557	0.758506	2.40015
XLOC_007971	-	scaffold00028:1548782-1549550	0.29658899999999999	0	0	1.5188900000000001	-	0.226188	0	0	0.871141
XLOC_008215	SN3_03100035	scaffold00031:265128-304921	18.221599999999999	5.96882	10.144600000000001	37.732300000000002	ap2 domain transcription factor ap2x-5	13.9492	6.31265	8.51642	21.7899
XLOC_008253	SN3_03100345	scaffold00031:1402725-1413079	69.766900000000007	40.238199999999999	46.268900000000002	166.09899999999999	vacuolar atp synthase subunit b	53.767	42.3796	38.6881	94.9992
XLOC_008285	SN3_03200270	scaffold00032:1041114-1145431	4.0853400000000004	1.59422	0.91948200000000002	9.3516100000000009	amine-terminal region of a tm vesicle-mediated sorter	3.13484	1.68219	0.7727	5.39557
XLOC_008290	SN3_03200005	scaffold00032:5-3938	4.9790900000000002	0.72956500000000002	0.12745600000000001	27.420400000000001	hypothetical protien	3.82774	0.771091	0.106856	15.7723
XLOC_008292	SN3_03200015	scaffold00032:19267-25913	37.561	17.1477	24.022200000000002	69.341800000000006	kelch repeat-containing protein	28.8673	18.094	20.1357	39.8924
XLOC_008321	SN3_03200135	scaffold00032:586040-606058	3.8666399999999999	0.29565000000000002	1.034	8.2041400000000007	wd g-beta repeat-containing protein	2.96309	0.312926	0.868524	4.73223
XLOC_008642	SN3_03700205	scaffold00037:787852-804913	29.878799999999998	14.366400000000001	19.991199999999999	51.072800000000001	conserved hypothetical protein	22.9353	15.2086	16.8138	29.5044
XLOC_008648	SN3_03700040	scaffold00037:111423-126522	7.9836099999999997	3.4700600000000001	4.8848000000000003	13.8949	hypothetical protien	6.13021	3.64797	4.08315	7.95997
XLOC_008668	SN3_03700210	scaffold00037:808095-828784	15.7286	12.071999999999999	10.5999	29.002400000000002	josephin protein	12.0886	12.7121	8.87899	16.6608
XLOC_008671	-	scaffold00038:0-2943	10.0177	2.00691	0.201353	46.947899999999997	-	7.71213	2.11415	0.168506	26.9866
XLOC_008714	SN3_03900020	scaffold00039:50359-72189	82.641999999999996	37.793500000000002	57.546900000000001	219.376	hypothetical protien	63.5137	39.8575	48.2168	126.362
XLOC_008771	SN3_03900170	scaffold00039:448846-480917	28.694199999999999	22.145900000000001	20.7317	63.4024	signal peptidase	22.0492	23.3568	17.4289	36.6351
XLOC_008883	SN3_04100180	scaffold00041:680770-699047	30.740500000000001	4.7592699999999999	4.2466799999999996	72.373699999999999	hypothetical protien	23.7118	5.05565	3.55805	41.5635
XLOC_008930	SN3_04300015	scaffold00043:24112-101435	2.4367000000000001	0.588306	1.5943099999999999	4.2561999999999998	wd repeat protein	1.86957	0.620526	1.34021	2.46297
XLOC_008950	-	scaffold00043:103005-103612	0.51108399999999998	0	0	1.3405199999999999	-	0.389566	0	0	0.769366
XLOC_009045	SN3_04700010	scaffold00047:30961-75618	6.8880299999999997	6.2257499999999997	4.18757	11.4262	heat repeat-containing protein	5.28363	6.55313	3.52075	6.60698
XLOC_009166	-	scaffold00057:28006-31183	7.7892000000000001	1.4496199999999999	2.2732999999999999	21.227799999999998	-	5.99114	1.5268	1.9044	12.1816
XLOC_000011	-	Sn_small_contig03320:0-479	41.876100000000001	24.535699999999999	31.827500000000001	155.739	-	32.1252	25.7859	26.445	89.3056
XLOC_000313	-	contig02530:2-974	8.9891699999999997	10.8064	11.287599999999999	67.252099999999999	-	6.98891	11.3756	9.39745	38.3289
XLOC_000428	-	contig02854:0-850	5.7401099999999996	3.4409999999999998	4.2073499999999999	27.814900000000002	-	4.43051	3.60836	3.51999	15.8335
XLOC_000449	-	contig02936:0-749	14.168799999999999	7.2016	12.3088	54.492800000000003	-	10.8959	7.54919	10.2712	31.0559
XLOC_000473	-	contig03021:0-670	7.7725900000000001	15.0867	18.174499999999998	70.986699999999999	-	6.00421	15.9407	15.197	40.9736
XLOC_000543	-	contig03266:0-499	20.825099999999999	15.2165	11.272600000000001	85.333500000000001	-	15.9869	15.9719	9.43318	48.81
XLOC_000562	SN3_00100190	scaffold00001:574368-613119	1.8913	2.2880500000000001	3.1181000000000001	29.283799999999999	hypothetical protien	1.44704	2.40293	2.62172	16.9446
XLOC_000568	SN3_00100240	scaffold00001:786188-791895	2.22756	0.36748900000000001	2.9570500000000002	245.22499999999999	alveolin domain containing intermediate filament imc3	1.72677	0.388972	2.4774	140.848
XLOC_000577	SN3_00100305	scaffold00001:1016507-1042282	0.22576099999999999	0.59337799999999996	2.8415599999999999	23.972899999999999	calponin homology domain-containing	0.173491	0.626824	2.38382	13.8297
XLOC_000584	SN3_00100355	scaffold00001:1185811-1213841	4.3342400000000003	3.0361699999999998	5.5451699999999997	19.432700000000001	ice family protease p20 domain-containing protein	3.32774	3.19977	4.64783	11.1803
XLOC_000598	SN3_00100530,SN3_00100535	scaffold00001:1789545-1796764	1.1914100000000001	0.12701000000000001	0.59791799999999995	102.968	-	0.921982	0.135422	0.500866	59.2831
XLOC_000673	SN3_00101160	scaffold00001:3558150-3562216	13.7529	4.8877800000000002	7.6128799999999996	98.948800000000006	hypothetical protein TGME49_001760	10.5533	5.14257	6.3826	56.9106
XLOC_000733	SN3_00101595	scaffold00001:4976435-5000873	12.945600000000001	13.906599999999999	12.5913	34.363799999999998	hypothetical protien	9.91476	14.6431	10.5597	19.7659
XLOC_000801	SN3_00102195	scaffold00001:6670736-6682677	2.6452100000000001	9.2359899999999993	19.55	93.920699999999997	protein kinase domain protein	2.02977	9.73297	16.3803	53.991
XLOC_000803	SN3_00102225	scaffold00001:6764308-6768775	1.95757	0.57265999999999995	2.7834300000000001	47.860399999999998	protein kinase	1.50676	0.605361	2.32508	27.4689
XLOC_000805	SN3_00102245	scaffold00001:6799929-6813123	2.8083	1.4612099999999999	7.6906999999999996	81.066100000000006	hypothetical protien	2.15895	1.53974	6.44665	46.4821
XLOC_000819	SN3_00102330	scaffold00001:7096652-7101771	4.0504800000000003	5.92333	22.1875	110.345	mucin	3.1192	6.25157	18.5331	63.1363
XLOC_000846	SN3_00102620-add,SN3_00102625	scaffold00001:8028552-8040660	9.3909099999999999	7.1880499999999996	11.022500000000001	145.22900000000001	-	7.22067	7.6022	9.26613	83.4745
XLOC_000857	SN3_00102730	scaffold00001:8379578-8383375	0.26095400000000002	0.104334	2.3749600000000002	48.073399999999999	hypothetical protien	0.20261	0.110416	1.99018	27.6167
XLOC_000918	SN3_00103270	scaffold00001:10113731-10156515	0.92215100000000005	1.04298	0.91758399999999996	3.89127	hydrolase family protein	0.707861	1.09609	0.77123	2.24683
XLOC_000922	SN3_00103320	scaffold00001:10264943-10269457	12.883699999999999	63.397199999999998	118.71	732.01	tubulin beta chain	9.89487	66.5979	99.4632	420.248
XLOC_001097	SN3_00101250	scaffold00001:3740373-3751802	3.4620199999999999	0.51130799999999998	1.0045299999999999	147.251	transmembrane protein	2.66444	0.539968	0.837428	84.3883
XLOC_001137	SN3_00101580	scaffold00001:4896745-4936542	10.5586	5.7128300000000003	12.6669	20.1357	ap2 domain transcription factor ap2ix-5	8.09705	6.01505	10.6113	11.5883
XLOC_001206	SN3_00102260	scaffold00001:6860091-6871089	0.54950299999999996	0.13553799999999999	0.221523	20.280799999999999	protein phosphatase 2c domain-containing protein	0.422085	0.143075	0.185824	11.6839
XLOC_001209	SN3_00102285	scaffold00001:6925081-6948679	17.4175	13.1067	29.183599999999998	185.13	hypothetical protein TGVEG_235340	13.3663	13.817	24.4655	106.483
XLOC_001239	SN3_00102580	scaffold00001:7862240-7881470	9.6004100000000001	5.75047	9.02149	32.390799999999999	hypothetical protien	7.38406	6.0655	7.5864	18.6539
XLOC_001263	SN3_00102835	scaffold00001:8793005-8841624	1.2091700000000001	0.29517599999999999	1.57622	37.736899999999999	proteophosphoglycan related protein	0.927564	0.311621	1.32205	21.7468
XLOC_001286	SN3_00103040	scaffold00001:9443645-9453977	0.54271199999999997	0.15056	0.62920299999999996	4.2252299999999998	hypothetical protien	0.415938	0.159643	0.527024	2.43315
XLOC_001305	SN3_00103155	scaffold00001:9818912-9823821	9.4498599999999993	18.267800000000001	18.5794	77.926500000000004	transmembrane protein	7.25376	19.202	15.531	44.5909
XLOC_001338	SN3_00103390	scaffold00001:10539657-10546613	5.10473	0.43584000000000001	2.59551	139.483	hypothetical protien	3.92585	0.460327	2.17232	79.9991
XLOC_001391	SN3_00200135	scaffold00002:512268-526329	11.7121	54.231499999999997	106.35299999999999	403.91	multi-pass transmembrane protein	8.98149	56.9273	89.381	231.888
XLOC_001506	SN3_00201125	scaffold00002:3704855-3741421	7.1022800000000004	3.8328199999999999	8.5892800000000005	39.845100000000002	ap2 domain transcription factor ap2iii-2	5.45401	4.03571	7.19627	22.8981
XLOC_001537	SN3_00201375	scaffold00002:4510880-4554691	0.52254299999999998	1.5003299999999999	12.0025	87.101299999999995	tubulin-tyrosine ligase family protein	0.403392	1.5844	10.0785	50.1267
XLOC_001541	SN3_00201410	scaffold00002:4629028-4662280	3.8992499999999999	6.7018599999999999	2.1418499999999998	6.7688600000000001	wlm domain protein	2.98683	7.07977	1.79895	3.90623
XLOC_001581	SN3_00201715	scaffold00002:5650592-5677569	2.29372	1.5878699999999999	1.4625900000000001	16.806000000000001	hypothetical protien	1.76603	1.67713	1.22426	9.65849
XLOC_001597	SN3_00201860	scaffold00002:6174682-6193309	0.60216000000000003	1.0357799999999999	4.5571999999999999	34.313499999999998	hypothetical protein HHA_238170	0.461919	1.09388	3.81823	19.8029
XLOC_001614	SN3_00201980	scaffold00002:6592908-6637430	0.56667299999999998	0.28612900000000002	1.5210999999999999	10.457000000000001	hypothetical protein TGMAS_261955, partial	0.434086	0.302168	1.27743	6.03708
XLOC_001716	SN3_00202735-add,SN3_00202740,SN3_00202745,SN3_00202750	scaffold00002:9053095-9080135	3.0914100000000002	3.8984999999999999	4.8454499999999996	16.63	-	2.3685	4.10748	4.06893	9.59668
XLOC_001738	SN3_00200095	scaffold00002:355240-361698	2.48739	1.43763	9.4276700000000009	287.85199999999998	hypothetical protein, conserved	1.92705	1.52157	7.89485	165.478
XLOC_001756	SN3_00200205	scaffold00002:720246-726442	3.58935	3.8475999999999999	17.773399999999999	85.989699999999999	conserved hypothetical protein	2.75664	4.05126	14.8753	49.3394
XLOC_001789	SN3_00200465	scaffold00002:1386530-1397980	18.466200000000001	3.71408	0.20141600000000001	181.89500000000001	perforin-like protein plp1	14.3096	3.96108	0.168686	104.587
XLOC_001790	SN3_00200475	scaffold00002:1417666-1442895	2.1596500000000001	2.2307100000000002	3.2456499999999999	9.3242899999999995	conserved hypothetical protein	1.65749	2.35244	2.72397	5.37959
XLOC_001829	SN3_00200785	scaffold00002:2501022-2538259	3.5355400000000001	5.0086300000000001	8.4164300000000001	27.824000000000002	hypothetical protein HHA_225340	2.71234	5.28207	7.0584	16.0473
XLOC_001960	SN3_00201815	scaffold00002:6033329-6039884	28.1509	20.947299999999998	35.208599999999997	152.91200000000001	swib mdm2 domain protein	21.6228	22.0547	29.4197	87.7717
XLOC_001984	SN3_00202035	scaffold00002:6768648-6779154	1.3896599999999999	0.32134299999999999	0.31673600000000002	75.835899999999995	hypothetical protien	1.06568	0.338927	0.265518	43.651
XLOC_002005	SN3_00202170	scaffold00002:7225914-7249475	0.89758199999999999	2.01397	3.8360500000000002	43.520499999999998	cmgc mapk family mapk-1	0.687354	2.12509	3.21832	25.0896
XLOC_002095	SN3_00300080	scaffold00003:263992-274837	8.0702300000000005	55.476799999999997	162.01	579.66700000000003	acid phosphatase gap50	6.22499	58.4877	135.499	332.925
XLOC_002113	SN3_00300215,SN3_00300220	scaffold00003:702539-712930	10.921799999999999	20.979099999999999	26.3474	101.029	-	8.4088	22.0741	22.0734	58.0563
XLOC_002166	SN3_00300715	scaffold00003:2135394-2154704	8.8029899999999994	8.4054099999999998	10.3507	27.603200000000001	hypothetical protein HHA_243460	6.76591	8.85489	8.66564	15.8675
XLOC_002182	SN3_00300875	scaffold00003:2632301-2660186	1.27593	4.2316700000000003	6.5021100000000001	21.069199999999999	cytoplasmic protein	0.978953	4.46985	5.46146	12.1576
XLOC_002269	SN3_00301605	scaffold00003:5085083-5089687	15.8133	5.5235700000000003	14.405099999999999	180.62700000000001	hypothetical protien	12.1883	5.82389	12.0594	103.88
XLOC_002270	SN3_00301610	scaffold00003:5091832-5108894	0.516185	0.65850900000000001	1.06708	20.675799999999999	histone kinase partial	0.395331	0.692389	0.894922	11.9171
XLOC_002344	SN3_00300400-add,SN3_00300405	scaffold00003:1192240-1220226	1.5145599999999999	2.5825999999999998	6.1491199999999999	26.180599999999998	-	1.15942	2.72677	5.16184	15.1202
XLOC_002390	SN3_00300825	scaffold00003:2499195-2524974	3.8965200000000002	1.38791	2.10873	20.324400000000001	hypothetical protien	2.99037	1.4618	1.76925	11.7178
XLOC_002428	SN3_00301160	scaffold00003:3585271-3617139	0.38616099999999998	1.3549800000000001	12.1782	56.622599999999998	transmembrane protein	0.298344	1.43025	10.2174	32.5752
XLOC_002581	SN3_00400620	scaffold00004:2185003-2202768	2.7231000000000001	1.81938	5.7986700000000004	49.918999999999997	conserved hypothetical protein	2.09501	1.91542	4.86722	28.7443
XLOC_002688	SN3_00401530	scaffold00004:5568392-5575981	2.0668199999999999	0.62751999999999997	0.223443	14.293200000000001	hypothetical protien	1.58541	0.661362	0.187442	8.22574
XLOC_002714	SN3_00400125	scaffold00004:284906-302468	1.0354699999999999	2.9608400000000001	14.0557	145.381	hypothetical protein HHA_282070	0.796821	3.12772	11.7912	83.8731
XLOC_002752	SN3_00400405	scaffold00004:1262141-1278639	4.72471	0.92528500000000002	0.19055900000000001	31.434100000000001	hypothetical protien	3.62507	0.982546	0.160021	18.1561
XLOC_002895	-	scaffold00004:5469663-5474240	3.4931199999999998	0.82136299999999995	0.88102499999999995	20.251999999999999	-	2.66883	0.863125	0.735886	11.6216
XLOC_002912	SN3_00401610-add	scaffold00004:5788779-5789360	0	0.37825300000000001	0	6.7975300000000001	-	0	0.394195	0	3.89258
XLOC_002913	SN3_00401615	scaffold00004:5789500-5791030	1.5288600000000001	1.88276	2.52949	70.214399999999998	dense granule protein gra9	1.17813	1.97586	2.12844	39.8946
XLOC_002925	SN3_00500105	scaffold00005:370265-375840	460.97800000000001	149.06899999999999	319.29199999999997	1902.27	actin depolymerizing factor adf	354.857	157.177	267.565	1092.18
XLOC_002930	-	scaffold00005:454089-457129	14.9139	23.677499999999998	50.030200000000001	178.07300000000001	-	11.4907	24.9183	41.8192	101.827
XLOC_002951	SN3_00500345	scaffold00005:1214885-1227908	5.4506399999999999	1.33083	0.97748100000000004	169.55799999999999	doublecortin	4.21566	1.40253	0.816457	97.2643
XLOC_002974	SN3_00500580	scaffold00005:1974313-1982387	2.2906300000000002	0.87514899999999995	0.97131299999999998	176.80699999999999	microtubule associated protein spm1	1.78415	0.92575	0.813675	101.438
XLOC_002981	SN3_00500615	scaffold00005:2078751-2089161	5.5326700000000004	3.7506499999999998	6.4254600000000002	15.8329	conserved hypothetical protein	4.24671	3.96742	5.38813	9.13752
XLOC_003069	SN3_00501370	scaffold00005:4815086-4829260	2.1675300000000002	0.57298300000000002	0.74293500000000001	154.143	glideosome-associated protein with multiple-membrane spans gapm2b	1.67119	0.605213	0.62247	88.4545
XLOC_003100	SN3_00500075	scaffold00005:282154-302962	5.2347200000000003	2.95553	11.477	44.601999999999997	dna-directed rna polymerase iii rpc8	4.00278	3.11601	9.62716	25.7518
XLOC_003156	SN3_00500460	scaffold00005:1598002-1614522	2.133	1.4062600000000001	7.3956499999999998	34.443899999999999	hypothetical protien	1.63539	1.48365	6.21008	19.8867
XLOC_003234	SN3_00501000	scaffold00005:3474742-3486608	37.029699999999998	26.418700000000001	48.642299999999999	165.85300000000001	hypothetical protien	28.4874	27.784	40.6718	95.0367
XLOC_003259	SN3_00501235	scaffold00005:4244329-4311952	6.3404800000000003	2.4928499999999998	4.9172099999999999	34.157499999999999	transmembrane partial	4.8697	2.63202	4.12592	19.6809
XLOC_003286	SN3_00501455	scaffold00005:5093235-5100452	1.0546500000000001	0.52459900000000004	0.70577400000000001	10.142799999999999	jmjc domain protein	0.813352	0.553169	0.591955	5.82331
XLOC_003336	-	scaffold00006:1063976-1070420	0.91108800000000001	9.6007499999999996E-2	0.20812700000000001	8.9815699999999996	-	0.704268	0.101723	0.174393	5.14111
XLOC_003463	SN3_00600045	scaffold00006:199104-226583	3.8027500000000001	2.6490900000000002	1.59162	31.377700000000001	hypothetical protein TGMAS_320280	2.92178	2.78885	1.3361	18.0329
XLOC_003503	SN3_00600370	scaffold00006:1272674-1277406	1.6478699999999999	7.6786700000000003	8.0629399999999993	174.31800000000001	hypothetical protein NCLIV_031530	1.27621	8.09863	6.761	100.233
XLOC_003577	SN3_00600910	scaffold00006:3107268-3117591	2.04413	1.56484	1.8352299999999999	59.414999999999999	imc sub-compartment protein isp2	1.56843	1.65061	1.5399	34.1668
XLOC_003586	SN3_00600995	scaffold00006:3428359-3473728	0.75996200000000003	4.5616300000000001	13.2583	46.175899999999999	heat repeat-containing protein	0.583504	4.82664	11.1217	26.6982
XLOC_003587	SN3_00601000	scaffold00006:3478434-3536092	11.9994	11.722099999999999	11.532500000000001	36.771299999999997	q-cell neuroblast polarization partial	9.19569	12.3371	9.66265	21.1507
XLOC_003608	SN3_00601180	scaffold00006:4236525-4246952	45.005899999999997	50.810899999999997	33.523699999999998	97.926199999999994	facilitative glucose transporter gt1	34.56	53.4318	28.0803	56.2471
XLOC_003686	SN3_00700640	scaffold00007:1797374-1800222	8.0033700000000003	2.2294100000000001	3.5383200000000001	45.877099999999999	conserved hypothetical protein	6.12681	2.34965	2.97256	26.3997
XLOC_003712	SN3_00700845	scaffold00007:2534329-2547273	8.6248100000000001	1.9048099999999999	3.0072299999999998	67.906300000000002	calmodulin cam2	6.59963	2.01593	2.52481	39.2551
XLOC_003786	SN3_00700100	scaffold00007:243353-250612	11.5404	2.49668	1.3626799999999999	281.08499999999998	alveolin domain containing intermediate filament imc6	8.87029	2.6323	1.14179	161.206
XLOC_003975	SN3_00800295	scaffold00008:972252-980650	0.58838299999999999	9.9558900000000006E-2	0.104852	27.2592	hypothetical protien	0.453183	0.106395	0.0879115	15.7055
XLOC_004017	SN3_00800615	scaffold00008:2073854-2091499	4.73393	2.0334099999999999	2.2329300000000001	46.0747	hypothetical protein TGFOU_217680	3.6481	2.13851	1.86879	26.4495
XLOC_004034	SN3_00800710	scaffold00008:2324212-2329536	9.7279699999999997E-2	3.2384999999999997E-2	0	2.6740200000000001	transmembrane protein	0.074155	0.034527	0	1.53162
XLOC_004153	SN3_00800400	scaffold00008:1312256-1340663	0.507494	0.11097799999999999	0.27805600000000003	5.4473000000000003	hypothetical protien	0.389584	0.117476	0.233502	3.14831
XLOC_004175	SN3_00800550	scaffold00008:1800855-1821344	0.42970700000000001	0.91385899999999998	11.0159	48.395499999999998	conserved hypothetical protein	0.330665	0.964416	9.24273	27.9033
XLOC_004179	SN3_00800610	scaffold00008:2047042-2052925	0.35199399999999997	0.76942699999999997	3.6549	58.935899999999997	ap2 domain transcription factor ap2xii-2	0.272026	0.811764	3.05736	33.8468
XLOC_004202	SN3_00800805	scaffold00008:2533159-2540276	26.666	16.1568	23.7639	118.33199999999999	imc sub-compartment protein isp1	20.5912	17.05	19.9253	67.7947
XLOC_004254	SN3_00801195	scaffold00008:4129434-4135321	3.33087	1.4847900000000001	2.0466000000000002	58.7136	serpin (serine proteinase inhibitor) superfamily protein	2.5555	1.56643	1.71953	33.7687
XLOC_004305	SN3_00900365	scaffold00009:1354679-1368176	8.9730399999999992	7.6721500000000002	29.648800000000001	85.7834	myosin regulatory light chain	6.89042	8.0815	24.9123	49.1927
XLOC_004386	SN3_00901025	scaffold00009:3924375-3929888	8.4505099999999995	1.13689	1.27834	142.38499999999999	hypothetical protien	6.50438	1.20652	1.07008	81.5643
XLOC_004400	SN3_00900055	scaffold00009:196977-222399	0.96784899999999996	1.7274799999999999	3.7349899999999998	20.521599999999999	ankyrin repeat-containing	0.743662	1.81902	3.13091	11.8132
XLOC_004442	SN3_00900420	scaffold00009:1489638-1521590	0.29316599999999998	2.2296999999999998	3.7051699999999999	15.1273	hypothetical protien	0.225037	2.35293	3.11279	8.73642
XLOC_004452	SN3_00900485,SN3_00900490-add	scaffold00009:1683800-1711139	4.8867700000000003	3.85887	4.7947300000000004	12.087899999999999	-	3.74468	4.05876	4.03106	6.99456
XLOC_004521	SN3_00900995	scaffold00009:3777056-3780401	29.633900000000001	13.015499999999999	17.256699999999999	148.548	hypothetical protein HHA_219170	22.8292	13.7055	14.4264	85.3634
XLOC_004530	SN3_01000025	scaffold00010:117682-132773	0.52382499999999999	1.8066500000000001	6.2100900000000001	65.360200000000006	copi associated protein	0.401991	1.90472	5.20733	37.697
XLOC_004572	SN3_01000365	scaffold00010:1305534-1335825	3.23746	6.0802399999999999	5.9484399999999997	23.133099999999999	conserved hypothetical protein	2.47837	6.40504	4.99085	13.3452
XLOC_004576	SN3_01000395	scaffold00010:1415039-1431961	3.3997299999999999	0.31490400000000002	4.3834400000000002	68.459599999999995	hypothetical protien	2.61413	0.33285	3.675	39.3665
XLOC_004616	SN3_01000720,SN3_01000725	scaffold00010:2430308-2443153	0.49851000000000001	0.16108	0.276229	60.864400000000003	-	0.388646	0.172224	0.231033	35.0474
XLOC_004631	SN3_01000880	scaffold00010:3005319-3030429	0.24782299999999999	1.22376	6.2224899999999996	24.243200000000002	hypothetical protien	0.190128	1.29478	5.22299	13.9995
XLOC_004637	SN3_01000945	scaffold00010:3318844-3330184	0.45971800000000002	9.1649900000000006E-2	1.34195	33.461599999999997	leucine rich repeat-containing protein	0.355321	0.0974408	1.12373	19.2321
XLOC_004662	SN3_01000105	scaffold00010:401338-448679	6.9756900000000002	4.3631000000000002	6.90116	26.659099999999999	hypothetical protein TGRUB_313480A, partial	5.35249	4.59791	5.7881	15.3714
XLOC_004738	SN3_01000870	scaffold00010:2968870-2992989	1.70472	0.60233999999999999	0.36304199999999998	14.6226	intraconoid microtubule associated protein 1	1.30777	0.635612	0.304892	8.43903
XLOC_004781	SN3_01100100	scaffold00011:352459-363927	1.2184600000000001	1.3290999999999999	3.4379499999999998	53.808599999999998	myosin-light-chain kinase	0.939313	1.39944	2.87272	30.8166
XLOC_004797	SN3_01100260	scaffold00011:858195-888401	3.49858	1.48017	4.5186099999999998	29.744399999999999	internal kinesin motor domain protein	2.67815	1.56121	3.79085	17.162
XLOC_004806	SN3_01100340	scaffold00011:1188307-1200654	20.736000000000001	18.804200000000002	28.2089	82.982399999999998	glutamine-dependent nad(+) synthetase protein	15.9068	19.8285	23.6135	47.7818
XLOC_004862	SN3_01100800	scaffold00011:2993524-2999120	7.1456799999999996	1.9333100000000001	6.8716299999999997	392.125	alveolin domain containing intermediate filament imc1	5.51575	2.04659	5.76409	225.761
XLOC_005047	SN3_01200420	scaffold00012:1531395-1555795	5.8111800000000002	1.0833999999999999	2.4514499999999999	103.715	2og-fe oxygenase family protein	4.47452	1.14547	2.05338	59.5131
XLOC_005069	SN3_01200605	scaffold00012:2216254-2236550	0.12881799999999999	1.1676800000000001	1.11412	4.0775499999999996	flagellar basal body protein	0.0985381	1.22963	0.935402	2.35519
XLOC_005091	SN3_01200735,SN3_01200740	scaffold00012:2702350-2744984	0.68945699999999999	2.11347	3.7291799999999999	12.5192	-	0.529503	2.22971	3.13715	7.23927
XLOC_005102	SN3_01200850-add	scaffold00012:3112013-3122223	2.5404100000000001	0.21692600000000001	0.20172799999999999	27.299499999999998	-	1.9465	0.230458	0.169803	15.7803
XLOC_005178	SN3_01200435	scaffold00012:1592594-1606703	0.58282500000000004	0.53208100000000003	5.0094700000000003	94.697699999999998	phospho-2-dehydro-3-deoxyheptonate protein	0.450137	0.563111	4.19858	54.516
XLOC_005183	SN3_01200505	scaffold00012:1774085-1810863	0.22362499999999999	1.8073399999999999	8.2193799999999992	36.741500000000002	plasma-membrane choline transporter	0.173131	1.90148	6.89539	21.0488
XLOC_005185	SN3_01200520	scaffold00012:1858916-1907021	4.9641700000000002	0.91481299999999999	3.5731199999999999	511.29	hypothetical protien	3.8514	0.973999	3.00172	294.582
XLOC_005204	SN3_01200675	scaffold00012:2427927-2454014	0.84366600000000003	7.7926599999999999E-2	0.137408	6.6126300000000002	hypothetical protien	0.647475	0.0825446	0.114817	3.79994
XLOC_005213	-	scaffold00012:2699277-2700053	0	0	0	1.58084	-	0	0	0	0.902256
XLOC_005220	SN3_01200780	scaffold00012:2877381-2905160	14.625299999999999	13.836499999999999	16.552399999999999	43.756	wd g-beta repeat-containing protein	11.24	14.5821	13.8326	25.0126
XLOC_005229	SN3_01200870	scaffold00012:3158651-3163749	6.5965999999999996	8.9596	8.6437200000000001	23.1157	hypothetical protien	5.05429	9.41466	7.23304	13.2812
XLOC_005264	SN3_01300270,SN3_01300275	scaffold00013:845331-875302	0.95998300000000003	6.2295499999999997E-2	0.21357200000000001	47.35	-	0.738498	0.0662878	0.178943	27.2921
XLOC_005389	SN3_01300235	scaffold00013:688469-712954	0.70466899999999999	8.71947E-2	0.68998499999999996	4.0685500000000001	kelch repeat-containing protein	0.540524	0.0929019	0.579982	2.35329
XLOC_005473	SN3_01300915	scaffold00013:3334412-3343049	30.3963	21.8293	33.203200000000002	76.535399999999996	hypothetical protien	23.3893	23.0244	27.7578	44.0519
XLOC_005509	SN3_01400340	scaffold00014:1129997-1143273	1.5113799999999999	5.42184E-2	0.18487999999999999	40.139600000000002	hypothetical protien	1.15737	0.0579886	0.154973	23.1314
XLOC_005527	SN3_01400485	scaffold00014:1614869-1645714	1.89113	3.0715400000000002	14.013400000000001	49.967399999999998	hypothetical protein HHA_258090	1.44887	3.24444	11.7489	28.7926
XLOC_005538	SN3_01400550	scaffold00014:1855208-1867036	0.122872	8.4229700000000005E-2	0.298707	6.3250700000000002	tpr repeat-containing protein	0.0960083	0.0896304	0.250059	3.61582
XLOC_005587	-	scaffold00014:62562-68682	0.26886399999999999	0.11740299999999999	0.37135299999999999	11.4223	-	0.206355	0.124516	0.311209	6.56303
XLOC_005594	SN3_01400080	scaffold00014:196124-222406	4.2557499999999999	3.6558199999999998	9.0634899999999998	49.873199999999997	protein kinase	3.26107	3.85038	7.60231	28.7616
XLOC_005791	SN3_01500035	scaffold00015:113079-121720	6.9938899999999998E-2	0.20105700000000001	0.14624899999999999	5.7779400000000001	hypothetical protien	0.0536086	0.211349	0.123023	3.33716
XLOC_005792	SN3_01500040	scaffold00015:122170-142080	4.7780000000000003E-2	4.7084399999999998E-2	6.9748400000000002E-2	2.61713	hypothetical protien	0.0368045	0.0497782	0.058526	1.5095
XLOC_005820	SN3_01500250-add,SN3_01500255	scaffold00015:764970-817521	7.8943300000000001	5.61097	7.9585100000000004	47.637300000000003	-	6.06278	5.90435	6.6679	27.3826
XLOC_005851	SN3_01500515	scaffold00015:1588085-1617060	5.7224300000000001	7.5007000000000001	13.4407	97.115899999999996	hypothetical protein HHA_308860	4.39738	7.90989	11.2765	56.0216
XLOC_005869	SN3_01500670	scaffold00015:2068290-2079966	0.390407	0.734317	0.64887499999999998	7.2009800000000004	hypothetical protein HHA_232560	0.300227	0.773519	0.543134	4.13656
XLOC_005876	SN3_01500735	scaffold00015:2300562-2326602	1.4092100000000001	1.41672	3.9894799999999999	22.005500000000001	hypothetical protein TGME49_232780	1.08025	1.49937	3.34567	12.7106
XLOC_005953	SN3_01600480	scaffold00016:1738936-1774010	0.97218700000000002	0.37032900000000002	1.5584800000000001	9.3209599999999995	hypothetical protien	0.74558	0.391921	1.30962	5.39426
XLOC_005969	SN3_01600655	scaffold00016:2373907-2424284	1.0394099999999999	0.17255000000000001	0.33099200000000001	14.773199999999999	myosin light chain mlc1	0.797933	0.182164	0.276903	8.50323
XLOC_006033	SN3_01600420	scaffold00016:1506347-1566696	8.1325900000000004	1.78369	6.1520599999999996	113.878	conserved hypothetical protein	6.25166	1.89312	5.15221	65.489
XLOC_006125	SN3_01700375	scaffold00017:1442800-1457705	3.70784	6.78775	7.4638600000000004	33.101500000000001	hypothetical protein TGP89_224000	2.84503	7.11803	6.25951	19.0345
XLOC_006129	SN3_01700410	scaffold00017:1616283-1619026	6.8279800000000002	1.0687899999999999	0.46668500000000002	288.03699999999998	rna recognition motif ( or rnp domain) protein	5.25439	1.13426	0.389947	165.401
XLOC_006198	SN3_01700195-add,SN3_01700200	scaffold00017:909527-934900	2.8967700000000001	1.61955	1.5850200000000001	60.590400000000002	-	2.23204	1.70991	1.32541	34.8282
XLOC_006216	SN3_01700370	scaffold00017:1422867-1438412	0.55822499999999997	0.746892	2.15096	13.427300000000001	serine threonine specific protein phosphatase	0.428714	0.787784	1.8013	7.70041
XLOC_006227	SN3_01700445	scaffold00017:1772177-1779567	19.655000000000001	5.8724600000000002	33.025199999999998	103.71899999999999	heat shock protein hsp20	15.111	6.20136	27.8325	59.7026
XLOC_006245	SN3_01700570	scaffold00017:2297132-2323816	1.2597499999999999	1.8412500000000001	1.9265000000000001	12.6189	alveolin domain containing intermediate filament imc15	0.964809	1.93505	1.61572	7.2638
XLOC_006337	SN3_01800635	scaffold00018:1987292-2037821	4.77196	2.5005500000000001	5.6350800000000003	11.0783	formin frm1	3.66077	2.63947	4.73021	6.3977
XLOC_006356	SN3_01800025	scaffold00018:121736-160152	3.5822699999999998	2.5679500000000002	4.1295799999999998	10.8386	agap010490- related	2.74735	2.70491	3.46191	6.2444
XLOC_006363	SN3_01800075	scaffold00018:322936-332049	12.22	10.6219	12.2254	26.017800000000001	morn repeat-containing protein	9.44588	11.1771	10.2294	14.92
XLOC_006374	SN3_01800170	scaffold00018:587548-609122	0.42875799999999997	2.5455000000000001	13.6157	58.746200000000002	ap2 domain transcription factor ap2xii-9	0.329925	2.68726	11.4253	33.8594
XLOC_006396	SN3_01800380	scaffold00018:1222079-1229997	2.3905500000000002	1.8498600000000001	1.1700600000000001	77.604699999999994	hypothetical protien	1.83891	1.94911	0.980605	44.7392
XLOC_006400	SN3_01800415	scaffold00018:1270502-1278161	0.31215399999999999	0.17727000000000001	0.222196	2.7933300000000001	hypothetical protien	0.23865	0.18557	0.185616	1.60525
XLOC_006434	SN3_01800695,SN3_01800700	scaffold00018:2219528-2245183	0.85803099999999999	9.3771099999999996E-2	0.47478100000000001	33.0959	-	0.658996	0.099113	0.398214	19.1161
XLOC_006460	SN3_01900080,SN3_01900085	scaffold00019:189622-229336	3.0367999999999999	1.1558299999999999	1.3433200000000001	57.837200000000003	-	2.33322	1.21935	1.12687	33.3402
XLOC_006483	SN3_01900260	scaffold00019:723227-726797	2.8792200000000001	0.86454200000000003	1.8139400000000001	18.889600000000002	transmembrane protein	2.21346	0.908875	1.51769	10.8571
XLOC_006523	SN3_01900580	scaffold00019:1745831-1754045	24.4815	11.3154	18.627800000000001	91.782600000000002	hypothetical protein TGMAS_246740A	18.8116	11.9376	15.5724	52.7739
XLOC_006528	SN3_01900635	scaffold00019:1837772-1861412	16.086500000000001	6.83521	8.6016700000000004	154.18100000000001	gliding-associated protein 80	12.4086	7.21724	7.21701	88.8177
XLOC_006547	SN3_01900810	scaffold00019:2447449-2455839	6.0629099999999996	6.0987799999999996	6.0049999999999999	12.864000000000001	tetratricopeptide repeat-containing protein	4.64884	6.42125	5.03351	7.40677
XLOC_006591	SN3_01900350	scaffold00019:972371-990584	0.63595000000000002	0.67968200000000001	1.3315999999999999	105.732	hypothetical protien	0.492184	0.717537	1.11427	60.854
XLOC_006610	SN3_01900535	scaffold00019:1537587-1580117	16.182600000000001	19.378900000000002	44.506399999999999	175.48099999999999	imc sub-compartment protein isp3	12.477	20.4123	37.3334	100.82
XLOC_006620	SN3_01900605	scaffold00019:1798197-1799106	3.4631400000000001	0.224994	1.5473399999999999	42.334600000000002	hypothetical protein HHA_246720	2.67573	0.239104	1.29788	24.2401
XLOC_006652	SN3_02000075	scaffold00020:269460-324229	10.449199999999999	7.2260299999999997	17.9816	54.5777	dna topoisomerase 2	8.02834	7.61583	15.1089	31.4382
XLOC_006687	SN3_02000355	scaffold00020:1356637-1372898	11.5162	8.7169399999999992	8.86355	41.290300000000002	hydrolase	8.83778	9.18744	7.43036	23.7877
XLOC_006799	SN3_02000610	scaffold00020:2269554-2285563	2.4587599999999998	0.51724199999999998	7.6340700000000004	137.09800000000001	pik3r4 kinase-related protein	1.89993	0.549557	6.40076	78.829
XLOC_006822	SN3_02100145	scaffold00021:552610-570352	0.77546099999999996	8.2277799999999998E-2	0.35068199999999999	28.947600000000001	aurora kinase	0.594312	0.0872945	0.293935	16.6816
XLOC_006828	SN3_02100200	scaffold00021:669355-768279	7.1169900000000004	7.5766999999999998	16.038599999999999	153.19	dynein heavy chain family protein	5.48481	7.99058	13.4248	88.1158
XLOC_006842	SN3_02100310	scaffold00021:1101719-1145623	1.60575	0.199265	0.88048099999999996	62.298400000000001	myosin h	1.23142	0.209743	0.736773	35.7797
XLOC_006844	SN3_02100325	scaffold00021:1164880-1178001	2.60331	1.8625499999999999	4.5554399999999999	238.047	conserved hypothetical protein	2.00611	1.96779	3.82363	137.169
XLOC_006888	SN3_02100725	scaffold00021:2367867-2379746	2.9758300000000002	0.61100600000000005	0.29511500000000002	75.602900000000005	hypothetical protien	2.28813	0.649811	0.247363	43.5664
XLOC_006894	SN3_02100045	scaffold00021:162235-183436	0.82004600000000005	2.5202800000000001	9.6590299999999996	88.940700000000007	ulk kinase	0.630065	2.64557	8.07869	51.071
XLOC_006930	SN3_02100355	scaffold00021:1316600-1329631	0.51128300000000004	1.4536500000000001	5.0171400000000004	16.505099999999999	plectin	0.392009	1.53288	4.21029	9.5314
XLOC_006939	SN3_02100415	scaffold00021:1465137-1522621	28.497699999999998	5.3064999999999998	1.9816499999999999	286.43099999999998	alveolin domain containing intermediate filament imc10	21.9953	5.63541	1.65583	164.428
XLOC_007151	SN3_02300250	scaffold00023:797343-800842	0.68215899999999996	1.15911E-2	1.1456999999999999	52.011899999999997	transmembrane protein	0.525192	0.0123319	0.95647	29.848
XLOC_007245	SN3_02300345	scaffold00023:1123131-1137109	14.250999999999999	10.5793	14.0869	34.485199999999999	cell-cycle-associated protein kinase dyrk	10.9374	11.1812	11.8192	19.865
XLOC_007257	SN3_02300415	scaffold00023:1403135-1410183	4.9379200000000001	1.24827	3.6794799999999999	41.7684	hypothetical protien	3.80017	1.31937	3.08264	24.0536
XLOC_007320	SN3_02400185	scaffold00024:533819-543845	7.1166700000000001	5.0899599999999996	7.2407399999999997	16.2164	zinc finger protein 36 family 3 protein	5.45381	5.38923	6.09204	9.37603
XLOC_007410	SN3_02400345	scaffold00024:1084781-1090507	28.0047	8.6088199999999997	6.7165100000000004	289.666	hypothetical protein, conserved	21.5364	9.09776	5.63939	166.597
XLOC_007425	SN3_02400435	scaffold00024:1445448-1453023	12.5204	5.1146200000000004	4.7675000000000001	103.001	lysophospholipase	9.6092	5.3988	3.99955	59.3099
XLOC_007427	-	scaffold00024:1476190-1479014	0.44731100000000001	0.110633	1.1832800000000001	118.051	-	0.346439	0.117591	0.99067	67.8614
XLOC_007438	SN3_02400535	scaffold00024:1862533-1872126	8.5724800000000005	5.0366900000000001	10.895899999999999	46.413400000000003	beta- -glucosyltransferase	6.59005	5.29797	9.15791	26.7232
XLOC_007444	-	scaffold00024:2075920-2084314	3.63808	3.9699900000000001	4.9530000000000003	12.900700000000001	-	2.7939	4.17933	4.15021	7.3928
XLOC_007459	SN3_02500130	scaffold00025:336335-341780	17.0686	11.679399999999999	13.295500000000001	105.557	tetratricopeptide repeat-containing protein	13.1567	12.321	11.1404	60.6491
XLOC_007553	SN3_02500250	scaffold00025:633790-694300	2.3045800000000001	2.3492999999999999	2.2006899999999998	14.9376	hect-domain (ubiquitin-transferase) domain-containing protein	1.7674	2.47321	1.8446	8.60558
XLOC_007556	SN3_02500280	scaffold00025:743025-751833	6.1494299999999997	0.78049100000000005	0.24990599999999999	92.500699999999995	tyrosine kinase-like protein	4.74034	0.832218	0.209403	53.1563
XLOC_007604	SN3_02500680	scaffold00025:1997121-2020462	10.708	8.5531199999999998	10.888500000000001	23.207999999999998	zinc c3hc4 type (ring finger) domain-containing partial	8.20951	9.02736	9.13764	13.387
XLOC_007615	-	scaffold00026:264911-267937	3.1183200000000002	3.6134900000000001	4.8580899999999998	29.879799999999999	-	2.4046	3.8068	4.06544	17.0987
XLOC_007656	SN3_02600395	scaffold00026:1330669-1367213	2.2876300000000001	10.3939	15.275499999999999	118.047	conserved hypothetical protein	1.76575	10.9383	12.7673	67.519
XLOC_007715	SN3_02600210	scaffold00026:809081-837946	3.4028399999999999	4.71082	9.7214299999999998	97.237899999999996	hypothetical protein TGME49_065420	2.61095	4.95578	8.15134	55.8346
XLOC_007737	SN3_02600395	scaffold00026:1330669-1367213	0.25062699999999999	0.24762300000000001	1.0848599999999999	26.120999999999999	conserved hypothetical protein	0.19329	0.261083	0.909981	15.0514
XLOC_007757	SN3_02700010	scaffold00027:32318-73635	7.8512500000000003	3.6356099999999998	11.046200000000001	71.103200000000001	hypothetical protein TGGT1_203820	6.04036	3.83935	9.24326	40.8969
XLOC_007874	SN3_02800080	scaffold00028:228066-233253	58.2042	114.6	69.956400000000002	183.87200000000001	cold-shock dna-binding domain-containing protein	44.6233	120.078	58.5129	105.292
XLOC_007879	SN3_02800140	scaffold00028:335055-375093	0.55037599999999998	1.3726100000000001	3.1097199999999998	9.7215399999999992	kinesin motor domain-containing protein	0.422239	1.44408	2.60879	5.60711
XLOC_007915	SN3_02800480	scaffold00028:1549712-1563722	4.4970699999999999	3.6756500000000001	4.3469899999999999	123.43300000000001	alpha--mannosyl-glycoprotein beta-2-n-	3.44314	3.8592	3.64055	70.8846
XLOC_007921	SN3_02800010	scaffold00028:15539-48254	4.1970000000000001	1.89357	24.263500000000001	176.53399999999999	multi-pass transmembrane protein	3.21565	1.9997	20.4182	101.784
XLOC_007939	SN3_02800160	scaffold00028:433696-447949	13.1599	22.535499999999999	35.064999999999998	107.85599999999999	copi associated protein	10.1201	23.6916	29.3397	61.9141
XLOC_008017	SN3_02900370	scaffold00029:1297684-1317094	0.75639599999999996	0.61585299999999998	6.35623	34.297199999999997	hypothetical protein, conserved	0.580876	0.650525	5.33038	19.7421
XLOC_008108	SN3_03000205	scaffold00030:855512-874787	8.9209300000000002	5.7016600000000004	11.6891	29.930700000000002	actin-related protein	6.84642	6.01976	9.77796	17.1885
XLOC_008122	SN3_03000040	scaffold00030:186966-204534	0.55645800000000001	1.0271399999999999	7.7505499999999996	49.575899999999997	plasma membrane-type ca(2+)-atpase a1 pmcaa1	0.427816	1.08254	6.50523	28.5633
XLOC_008163	SN3_03100040	scaffold00031:308103-336489	2.18126	0.22086700000000001	1.20607	129.61199999999999	conserved hypothetical protein	1.68038	0.235468	1.01039	74.7246
XLOC_008233	SN3_03100195	scaffold00031:879865-889779	4.56656	7.4525499999999996	9.1502800000000004	22.042200000000001	hypothetical protien	3.50461	7.84944	7.69494	12.7301
XLOC_008331	SN3_03200220	scaffold00032:823658-855278	4.4451999999999998	4.1712600000000002	6.9310299999999998	21.448699999999999	ef hand domain-containing partial	3.40678	4.39772	5.82579	12.391
XLOC_008356	SN3_03300135	scaffold00033:411317-420286	26.926300000000001	55.084000000000003	157.22	619.56899999999996	glideosome-associated protein with multiple-membrane spans gapm3	20.6624	58.019	131.716	355.912
XLOC_008388	SN3_03300100	scaffold00033:306732-318702	17.271100000000001	11.616199999999999	15.007099999999999	73.905199999999994	high molecular mass nuclear antigen	13.2958	12.2101	12.5449	42.5015
XLOC_008469	SN3_03400185	scaffold00034:553626-600616	15.8797	12.913500000000001	13.435499999999999	39.727499999999999	domain-containing protein	12.179	13.639	11.2695	22.8938
XLOC_008477	SN3_03500010-add,SN3_03500015	scaffold00035:54049-73660	5.1742999999999997	3.5740500000000002	3.1212300000000002	17.282499999999999	-	3.95795	3.76383	2.6195	9.97768
XLOC_008546	SN3_03500255	scaffold00035:964526-967617	0.15926899999999999	0.49508600000000003	2.742	31.1693	hypothetical protein HHA_238895	0.123257	0.523904	2.29653	17.911
XLOC_008554	SN3_03600075	scaffold00036:141685-158772	3.4742199999999999	2.3119999999999998	2.3304	144.65199999999999	g2 protein	2.67184	2.43403	1.95842	83.0772
XLOC_008587	SN3_03600080	scaffold00036:163081-170914	1.76085	0.39678799999999997	0.22121099999999999	192.053	hypothetical protien	1.35541	0.423079	0.185782	110.587
XLOC_008640	SN3_03700185	scaffold00037:696120-739845	7.6223099999999997	2.0244599999999999	5.49214	55.681800000000003	transmembrane protein	5.84872	2.13232	4.59863	31.952
XLOC_008711	-	scaffold00038:848468-850796	0.28580699999999998	0.38514599999999999	2.4411399999999999	25.7836	-	0.219612	0.405299	2.04131	14.7364
XLOC_008745	SN3_03900005	scaffold00039:4-22701	0.22595399999999999	0.73267899999999997	3.5581800000000001	37.167900000000003	hypothetical protien	0.173469	0.774499	2.98893	21.4435
XLOC_008747	SN3_03900015	scaffold00039:50359-72189	7.6899800000000003	2.4333300000000002	6.0211399999999999	43.728900000000003	hypothetical protien	5.89748	2.56316	5.04539	25.1443
XLOC_008751	SN3_03900045-add,SN3_03900050	scaffold00039:128991-145502	11.090999999999999	9.3036600000000007	15.3865	43.095700000000001	-	8.51822	9.82686	12.9219	24.8784
XLOC_008793	SN3_04000140	scaffold00040:338086-352264	8.03355	7.6935000000000002	9.0184300000000004	150.25399999999999	hypothetical protein, conserved	6.17271	8.12095	7.55282	86.6425
XLOC_008872	SN3_04100085	scaffold00041:328041-336026	30.6175	12.2948	21.331900000000001	117.955	14-3-3 superfamily protein	23.5596	12.9778	17.8771	67.8288
XLOC_008886	-	scaffold00042:85296-87749	0.13487099999999999	0.238343	0.329152	10.1327	-	0.103347	0.252203	0.27563	5.82103
XLOC_008889	SN3_04200020	scaffold00042:245272-259618	9.0831800000000005	8.19876	13.190200000000001	38.967199999999998	histone lysine demethylase jmjc1 kdm5d jarid1d	6.98896	8.63249	11.0469	22.3726
XLOC_008998	SN3_04500060	scaffold00045:188858-198303	0.363622	3.13713	2.39602	9.4145400000000006	hypothetical protein TGGT1_258900	0.280388	3.30989	2.00407	5.39531
XLOC_009027	-	scaffold00045:372099-375015	4.3522999999999996	5.0136200000000004	9.0470299999999995	36.632199999999997	-	3.35284	5.27197	7.56732	21.0302
XLOC_009076	SN3_04800025	scaffold00048:81255-110797	1.66987	0.53945600000000005	0.89437900000000004	9.0649700000000006	hypothetical protein NCLIV_046490	1.28255	0.568994	0.752523	5.24701
XLOC_009077	SN3_04800030	scaffold00048:111310-125552	1.6818500000000001	0.679226	1.05857	10.85	hypothetical protein TGMAS_226470A, partial	1.28979	0.719047	0.890888	6.27525
XLOC_009219	SN3_08000005-add	scaffold00080:1841-10791	22.830200000000001	24.465599999999998	29.5153	90.278499999999994	-	17.5469	25.767	24.7368	52.0021
XLOC_009228	-	scaffold00091:0-2009	12.1211	11.4344	12.785500000000001	73.322199999999995	-	9.31921	12.0514	10.6774	42.0401
XLOC_009246	-	scaffold00114:872-3531	0.192749	0.11028	0	1.3127899999999999	-	0.150161	0.115874	0	0.75616
XLOC_000039	-	Sn_small_contig03432:0-419	440.57499999999999	79.846500000000006	10.816700000000001	240.756	-	340.161	84.5788	9.06711	136.765
XLOC_000042	-	Sn_small_contig03454:3-430	19.162800000000001	3.8156400000000001	0	12.809100000000001	-	14.6712	4.0394	0	7.36888
XLOC_000047	-	Sn_small_contig03477:0-427	106.998	8.2716999999999992	38.334299999999999	72.720500000000001	-	82.0227	8.72806	32.1498	41.6376
XLOC_000079	-	Sn_small_contig03696:0-359	7.2744099999999996	0.36157	0	5.2965400000000002	-	5.54678	0.385882	0	3.04261
XLOC_000149	-	Sn_small_contig04349:8-258	31.396599999999999	4.89994	0	20.471299999999999	-	23.9815	5.14073	0	11.7063
XLOC_000240	-	Sn_small_contig06203:0-154	1824.53	131.459	0	1125.23	-	1396.22	138.257	0	648.781
XLOC_000342	-	contig02596:0-1520	64.041499999999999	7.3470599999999999	1.7325699999999999	27.748899999999999	-	49.5138	7.77663	1.44877	15.8509
XLOC_000391	-	contig02728:0-1088	132.58000000000001	21.593599999999999	1.92408	75.246499999999997	-	103.134	22.8633	1.60302	43.0411
XLOC_000397	-	contig02739:0-1068	44.5608	3.3674900000000001	15.3696	23.238499999999998	-	34.1205	3.55401	12.8753	13.3209
XLOC_000508	-	contig03110:1-600	84.276600000000002	7.7275799999999997	36.266599999999997	58.498399999999997	-	64.5724	8.11708	30.38	33.5506
XLOC_000587	SN3_00100400	scaffold00001:1324668-1354553	9.7163900000000005	3.8714599999999999	2.84477	7.7547600000000001	formin frm3	7.4433	4.09342	2.392	4.48544
XLOC_000736	SN3_00101610	scaffold00001:5030492-5038955	232.71	49.909300000000002	18.997299999999999	110.562	subtilisin sub1	179.561	52.7857	15.9275	63.4952
XLOC_000879	SN3_00102915	scaffold00001:9025308-9063029	15.933999999999999	2.25353	0.77263300000000001	10.4893	thrombospondin type 1 domain-containing protein	12.2336	2.39074	0.648549	6.04776
XLOC_000891	SN3_00103020	scaffold00001:9385458-9386223	141.66800000000001	55.040199999999999	66.785200000000003	119.797	hypothetical protien	108.65	57.8869	56.0065	68.8743
XLOC_000991	SN3_00100285	scaffold00001:928658-964014	11.3903	1.8930100000000001	2.3732500000000001	7.0206299999999997	trichohyalin	8.70901	2.00368	1.99273	4.05338
XLOC_001228	SN3_00102455	scaffold00001:7533942-7545381	33.853499999999997	14.8523	13.4993	26.714099999999998	hypothetical protien	26.0214	15.7132	11.3234	15.3366
XLOC_001234	SN3_00102535	scaffold00001:7755292-7771948	150.64699999999999	33.882599999999996	20.502800000000001	79.553899999999999	pdi family protein	115.724	35.6459	17.184	45.7045
XLOC_001366	-	scaffold00001:11349171-11360810	17.1861	8.7469800000000006	4.7904900000000001	14.084199999999999	-	13.2196	9.20063	4.00374	8.10499
XLOC_001385	SN3_00200115	scaffold00002:427839-449524	15.3779	6.3891099999999996	5.7413299999999996	11.4412	cral trio domain protein	11.7842	6.73997	4.81541	6.59068
XLOC_001514	-	scaffold00002:3848720-3865559	61.932400000000001	39.195900000000002	21.7316	49.5501	-	47.6404	41.3605	18.1872	28.3509
XLOC_001520	SN3_00201195	scaffold00002:3976146-3990087	17.9741	4.3032399999999997	3.8726600000000002	11.7103	hypothetical protein HHA_253570	13.7888	4.53549	3.24125	6.72199
XLOC_001880	SN3_00201190	scaffold00002:3958843-3974173	16.164100000000001	3.54121	1.5201800000000001	8.0777300000000007	hypothetical protien	12.426	3.74523	1.2756	4.65347
XLOC_001937	SN3_00201640	scaffold00002:5333434-5349263	64.950999999999993	21.835000000000001	25.719200000000001	43.481000000000002	alpha beta superfamily hydrolase	49.9473	23.0482	21.5508	24.998
XLOC_002222	SN3_00301225	scaffold00003:3790955-3799864	74.795900000000003	33.462400000000002	26.482299999999999	63.618299999999998	hypothetical protien	57.5715	35.308	22.1681	36.4666
XLOC_002373	SN3_00300660,SN3_00300665	scaffold00003:2010483-2016372	192.55199999999999	53.186599999999999	27.201799999999999	132.61199999999999	-	148.068	56.2826	22.8163	76.142
XLOC_002444	SN3_00301355	scaffold00003:4184242-4209193	101.194	30.237100000000002	20.626999999999999	60.8431	ankyrin repeat-containing protein	77.7146	31.9191	17.326	35.0396
XLOC_002470	SN3_00301575	scaffold00003:4979074-5013998	19.113800000000001	5.3027499999999996	6.9830300000000003	13.251200000000001	fusaric acid resistance-like protein	14.6801	5.60148	5.85055	7.62879
XLOC_002659	-	scaffold00004:4809660-4813247	136.09200000000001	11.6686	2.4577300000000002	87.611900000000006	-	104.996	12.3529	2.05412	50.0139
XLOC_002671	SN3_00401395	scaffold00004:5062371-5079071	23.941700000000001	10.544499999999999	11.136699999999999	16.087199999999999	cral trio domain-containing protein	18.4002	11.1139	9.31941	9.2195
XLOC_002797	SN3_00400710	scaffold00004:2515171-2535132	10.6873	3.7000199999999999	1.14245	8.6325299999999991	hypothetical protien	8.21528	3.91009	0.958628	4.98009
XLOC_002802	SN3_00400750	scaffold00004:2655743-2669084	319.49299999999999	76.336699999999993	125.321	248.74	aspartyl protease asp3	246.208	80.5172	105.086	142.874
XLOC_002868	SN3_00401295	scaffold00004:4803222-4809503	23.912700000000001	1.26457	0.40412999999999999	13.028499999999999	hypothetical protien	18.3628	1.34428	0.338126	7.50238
XLOC_003172	SN3_00500605	scaffold00005:2051065-2064641	166.864	31.839099999999998	9.2641799999999996	118.29300000000001	transmembrane protein	128.736	33.74	7.75121	67.8533
XLOC_003202	SN3_00500865,SN3_00500870	scaffold00005:2808032-2820147	33.4636	4.2538400000000003	0.43576700000000002	18.5379	-	25.719	4.53155	0.365066	10.6738
XLOC_003227	-	scaffold00005:3382816-3398998	48.475499999999997	9.0045500000000001	6.5662900000000004	26.592700000000001	-	37.3198	9.50547	5.50141	15.2483
XLOC_003262	SN3_00501270	scaffold00005:4423349-4488921	14.884600000000001	3.7574100000000001	3.4784000000000002	11.2179	phospholipid-translocating p-type flippase subfamily protein	11.3995	3.97866	2.9211	6.47523
XLOC_003546	SN3_00600695	scaffold00006:2330911-2349098	27.782800000000002	6.30966	5.2330800000000002	16.890899999999998	major facilitator family protein	21.3052	6.65814	4.39118	9.7282
XLOC_003558	SN3_00600795	scaffold00006:2656519-2671496	14.4938	7.6794900000000004	5.6990400000000001	12.6052	calcium-dependent protein kinase cdpk2	11.1228	8.07098	4.77916	7.2225
XLOC_003578	SN3_00600915	scaffold00006:3118942-3139439	7.8702199999999998	0.97842300000000004	8.14753E-2	4.9942099999999998	hypothetical protein TGVAND_211610	6.03673	1.0419	0.0685524	2.88649
XLOC_003634	SN3_00700140	scaffold00007:347159-381604	11.7963	3.1284200000000002	3.7009300000000001	9.0749999999999993	fad binding domain-containing protein	9.04372	3.31433	3.10939	5.23623
XLOC_003673	SN3_00700545	scaffold00007:1491224-1554979	171.036	31.0672	22.091899999999999	107.169	kh domain protein	131.765	32.9148	18.4972	61.5067
XLOC_003701	SN3_00700775	scaffold00007:2291930-2308442	81.56	13.450900000000001	7.0960099999999997	48.751100000000001	hypothetical protein TGME49_023070	62.6667	14.1939	5.93307	27.9067
XLOC_003840	SN3_00700580	scaffold00007:1616892-1621166	130.34200000000001	39.575899999999997	21.9604	83.3262	sag-related sequence srs53c	99.7778	41.5744	18.3734	47.8846
XLOC_004062	SN3_00800900	scaffold00008:2843489-2852486	1882.79	218.67500000000001	4.2399100000000001	908.49	microneme protein 13	1452.32	231.899	3.54389	519.638
XLOC_004188	SN3_00800675	scaffold00008:2204068-2212382	63.330399999999997	11.8421	4.3372799999999998	34.097999999999999	hypothetical protein TGME49_017510	48.7831	12.543	3.6352	19.5356
XLOC_004434	SN3_00900350	scaffold00009:1313700-1335547	173.37200000000001	12.163	9.3290500000000005	98.734999999999999	hypothetical protein TGMAS_315750	133.272	12.8994	7.81151	56.7476
XLOC_004435	SN3_00900360	scaffold00009:1354679-1368176	79.472200000000001	10.9086	0.27931499999999998	44.056100000000001	cytochrome p450 superfamily protein	61.2455	11.5665	0.234238	25.2971
XLOC_004557	-	scaffold00010:912179-913295	1.37199	0	8.7434200000000004E-2	0.80901500000000004	-	1.05509	0	0.0733448	0.463083
XLOC_004812	SN3_01100400	scaffold00011:1435136-1457768	31.982700000000001	11.3148	5.3954000000000004	19.273399999999999	hypothetical protien	24.4579	11.9732	4.52329	11.1601
XLOC_005280	SN3_01300375	scaffold00013:1241588-1254432	17.6252	4.9658600000000002	4.9098199999999999	13.812099999999999	zinc binding protein	13.5068	5.23935	4.1057	7.94566
XLOC_005510	SN3_01400345	scaffold00014:1144359-1160800	23.552700000000002	8.1733200000000004	6.7446099999999998	15.4011	cysteine dioxygenase	18.1142	8.63168	5.65011	8.85342
XLOC_005511	SN3_01400350	scaffold00014:1166986-1169253	50.198300000000003	12.9034	17.387	41.527700000000003	hypothetical protien	38.5638	13.5702	14.5401	23.7505
XLOC_005646	SN3_01400520	scaffold00014:1714524-1775959	115.504	22.486899999999999	6.9305899999999996	72.121099999999998	gpi-anchored micronemal antigen	89.0805	23.8079	5.80093	41.3145
XLOC_005705	SN3_01500170	scaffold00015:562288-603293	19.713100000000001	5.0701299999999998	6.0377900000000002	12.264699999999999	polycystin cation channel protein	15.1118	5.34708	5.06672	7.06727
XLOC_005842	SN3_01500425	scaffold00015:1330242-1368378	164.78700000000001	24.428999999999998	0.43142599999999998	79.381699999999995	cathepsin cpc1	127.174	25.9431	0.361038	45.6522
XLOC_005866	SN3_01500620,SN3_01500625	scaffold00015:1966073-1982670	64.612799999999993	10.556699999999999	6.1088199999999997	48.476799999999997	-	49.6689	11.202	5.1232	27.8615
XLOC_006109	SN3_01700245	scaffold00017:1081474-1097204	45.068300000000001	13.746499999999999	8.0656199999999991	28.7791	atpase histidine kinase dna gyrase b hsp90 domain-containing protein	34.8233	14.5851	6.76393	16.498
XLOC_006148	SN3_01700545	scaffold00017:2183890-2191819	18.490600000000001	5.1859000000000002	3.7050700000000001	11.8683	hypothetical protien	14.1862	5.46471	3.10875	6.83074
XLOC_006276	SN3_01800105	scaffold00018:449150-461793	303.58800000000002	109.479	76.406800000000004	233.71600000000001	myosin a	233.716	115.546	63.8199	134.283
XLOC_006312	SN3_01800440	scaffold00018:1323268-1357766	179.53100000000001	27.8323	4.93344	118.503	integral membrane protein	138.587	29.5287	4.12545	67.7521
XLOC_006335	SN3_01800625	scaffold00018:1975414-1977584	3.0716100000000002	0.245755	0	1.56074	fad binding domain of dna photolyase domain-containing protein	2.36546	0.261519	0	0.896675
XLOC_006346	SN3_01800735	scaffold00018:2354450-2391103	14.3177	4.5425800000000001	4.3462500000000004	11.6976	theoredoxin domain containing	11.0004	4.79536	3.65295	6.75095
XLOC_006352	SN3_01800790	scaffold00018:2548879-2557202	2.8123	0.55131799999999997	0.57489699999999999	1.65964	hypothetical protien	2.17206	0.584564	0.480178	0.950169
XLOC_006425	SN3_01800605	scaffold00018:1891939-1925079	28.4343	6.0459500000000004	5.1889500000000002	16.421099999999999	hypothetical protien	21.7762	6.41123	4.36034	9.49276
XLOC_006432	SN3_01800685	scaffold00018:2169261-2200582	30.546900000000001	4.3915800000000003	0.55023900000000003	24.0123	toxolysin tln4	23.466	4.6812	0.461358	13.8297
XLOC_006456	SN3_01900045	scaffold00019:102582-125063	68.820099999999996	12.6785	10.5435	42.120199999999997	hypothetical protein HHA_245610	52.9428	13.4071	8.83911	24.192
XLOC_006697	SN3_02000435	scaffold00020:1586758-1629766	36.993499999999997	10.2986	7.1221100000000002	20.321000000000002	metal cation zip family protein	28.4577	10.8698	5.97238	11.6597
XLOC_006843	SN3_02100320	scaffold00021:1150397-1161085	13.2616	2.7796500000000002	1.48247	8.6738900000000001	duf862 domain-containing protein	10.1913	2.9432	1.24122	4.99491
XLOC_006898	SN3_02100080	scaffold00021:297898-320434	145.18600000000001	28.4176	24.6508	70.959500000000006	glycogen phosphorylase	112.024	30.1004	20.6213	40.5884
XLOC_007027	SN3_02200510	scaffold00022:1609786-1625088	8.9270800000000001	3.60765	3.2749100000000002	6.7445700000000004	glutamine amidotransferase-related	6.85481	3.79998	2.75486	3.90086
XLOC_007054	SN3_02200095	scaffold00022:373713-445563	19.2013	4.08066	5.3331400000000002	14.1793	cs domain protein	14.7174	4.31729	4.47912	8.17845
XLOC_007059	SN3_02200145	scaffold00022:527067-543930	1411.35	193.91200000000001	33.3217	715.11800000000005	micronemal protein 8	1083.53	205.663	27.9277	411.394
XLOC_007149	SN3_02300225	scaffold00023:747827-751569	966.846	103.24299999999999	2.4976099999999999	726.87900000000002	hypothetical protien	747.131	109.77	2.09245	417.226
XLOC_007261	SN3_02300450	scaffold00023:1463226-1477981	44.102800000000002	18.917999999999999	16.9345	35.429000000000002	wd g-beta repeat-containing protein	33.9564	19.9514	14.1912	20.3822
XLOC_007265	SN3_02300500	scaffold00023:1555306-1568558	16.319700000000001	5.0256499999999997	3.5068800000000002	10.0182	glyoxalase family protein	12.4978	5.31645	2.94961	5.7921
XLOC_007383	SN3_02400110	scaffold00024:295866-309901	60.6327	21.6249	22.763400000000001	44.443600000000004	transmembrane protein	46.7931	22.8033	19.0663	25.4339
XLOC_007395	SN3_02400215	scaffold00024:596878-634819	14.634600000000001	3.1720700000000002	2.9788899999999998	7.8291700000000004	hypothetical protein TGGT1_278815	11.2138	3.35378	2.50318	4.52435
XLOC_007550	SN3_02500230	scaffold00025:545334-570988	87.208600000000004	18.4587	5.7776500000000004	58.185299999999998	3 saliva family protein	66.9814	19.574	4.83344	33.3116
XLOC_007755	SN3_02700005	scaffold00027:5299-12672	231.85599999999999	64.438199999999995	64.794700000000006	128.87700000000001	glutathione s-transferase	179.395	68.2283	54.2292	73.913
XLOC_007849	SN3_02700320	scaffold00027:1290200-1306041	37.645600000000002	8.7667000000000002	3.3165399999999998	21.007200000000001	n-terminal domain-containing protein	28.8976	9.30193	2.78234	12.1091
XLOC_007994	SN3_02900165	scaffold00029:682659-685435	5.09612	1.4643299999999999	0	2.7206399999999999	hypothetical protien	3.93094	1.55388	0	1.56211
XLOC_008034	SN3_02900045	scaffold00029:199476-232641	27.750499999999999	4.3969500000000004	1.05908	13.5441	calcium-dependent protein kinase cdpk6	21.2852	4.64787	0.890159	7.77925
XLOC_008105	-	scaffold00030:740901-746002	8.4605200000000007	1.89947	2.64053	5.9201600000000001	-	6.47589	2.00139	2.2164	3.40498
XLOC_008173	SN3_03100110,SN3_03100115	scaffold00031:603133-633388	68.548199999999994	15.024100000000001	8.7557500000000008	55.2408	-	52.726	15.8775	7.33508	31.6804
XLOC_008426	SN3_03400070	scaffold00034:189428-210248	59.716200000000001	10.9056	2.5984799999999999	46.799300000000002	hypothetical protein TGMAS_308060A, partial	45.9136	11.5829	2.18263	26.9568
XLOC_008680	SN3_03800125	scaffold00038:389325-418524	45.835500000000003	8.1031899999999997	8.8591099999999994	26.758199999999999	parkinson disease 7 domain containing 1 family protein	35.161	8.54864	7.41869	15.3676
XLOC_008701	SN3_03800135	scaffold00038:427841-468751	33.284199999999998	10.153700000000001	7.9467100000000004	18.8371	arm repeat partial	25.6048	10.7018	6.62285	10.7516
XLOC_008910	SN3_04200055,SN3_04200060-add	scaffold00042:377257-388506	11.688499999999999	3.2815400000000001	2.8346800000000001	6.9801700000000002	-	9.01077	3.46242	2.37871	4.0049
XLOC_000050	-	Sn_small_contig03499:0-416	234.69399999999999	24.1614	0.38717499999999999	489.25400000000002	-	181.422	25.8409	0.323957	281.272
XLOC_000154	-	Sn_small_contig04436:12-249	4127.41	542.77300000000002	13.363	9547.57	-	3194.1	577.249	11.161	5438.15
XLOC_000323	-	contig02551:0-610	496.77800000000002	342.411	237.52500000000001	646.98099999999999	-	382.577	361.355	198.919	368.98
XLOC_000324	-	contig02552:0-1106	312.74099999999999	238.73699999999999	145.661	401.47199999999998	-	241.179	251.808	121.578	230.26
XLOC_000451	-	contig02946:7-738	1.0542199999999999	0	0	1.87629	-	0.802983	0	0	1.08006
XLOC_000675	SN3_00101170	scaffold00001:3563884-3576555	22.607800000000001	2.54216	1.2846599999999999	32.444600000000001	hypothetical protein TGMAS_201740	17.3629	2.68913	1.07538	18.6599
XLOC_000706	SN3_00101445	scaffold00001:4370250-4384255	9.91953	3.6228500000000001	4.2613899999999996	14.036799999999999	hypothetical protein, conserved	7.60318	3.82844	3.57998	8.10056
XLOC_000932	SN3_00103435	scaffold00001:10674804-10696744	23.922899999999998	3.3952300000000002	0.71964799999999995	35.049900000000001	proteophosphoglycan related protein	18.3496	3.62004	0.604224	20.2529
XLOC_000936	SN3_00103460	scaffold00001:10751473-10777277	3.6612800000000001	0.51225699999999996	0.110885	7.0594999999999999	hypothetical protien	2.80689	0.541462	0.0931776	4.07764
XLOC_001049	SN3_00100775	scaffold00001:2446610-2473793	12.147	3.25943	5.6711	20.503	ulk kinase	9.31858	3.42908	4.75371	11.785
XLOC_001277	SN3_00102965	scaffold00001:9212922-9251013	21.344799999999999	5.88035	4.7805200000000001	38.002800000000001	zinc finger (ccch type) motif-containing protein	16.4129	6.21755	4.00618	21.8715
XLOC_001309	SN3_00103175,SN3_00103180-add,SN3_00103185-add,SN3_00103190,SN3_00103195-add	scaffold00001:9891466-9911922	1.9089700000000001	0.40188600000000002	0.19019	2.5664600000000002	-	1.47169	0.426595	0.160602	1.47696
XLOC_001333	SN3_00103365	scaffold00001:10443032-10471601	5.50542	3.0061	2.8968500000000001	7.5073800000000004	tbc domain-containing protein	4.21584	3.17042	2.42787	4.32556
XLOC_001341	SN3_00103410	scaffold00001:10584114-10601416	40.7986	20.988600000000002	23.865600000000001	64.589100000000002	cdp-alcohol phosphatidyltransferase superfamily protein	31.2672	22.1719	19.996	37.1135
XLOC_001353	SN3_00103500	scaffold00001:10889063-10907141	4.4820599999999997	1.14611	1.0696099999999999	7.9138400000000004	rna 2 - tpt1 family protein	3.43867	1.20863	0.898654	4.57058
XLOC_001382	SN3_00200100	scaffold00002:366089-387054	4.0327000000000002	0.54263600000000001	1.00023	7.0183	hypothetical protien	3.08954	0.572222	0.840615	4.0478
XLOC_001400	SN3_00200200	scaffold00002:711621-719156	44.507100000000001	25.530799999999999	21.117999999999999	72.412099999999995	hypothetical protein TGME49_097130	34.2009	26.938	17.7259	41.6415
XLOC_001481	SN3_00200950	scaffold00002:3052899-3058759	36.997399999999999	7.5391000000000004	0.50909000000000004	61.032899999999998	cral trio domain-containing protein	28.5686	8.00044	0.426526	35.0125
XLOC_001726	SN3_00200005	scaffold00002:1411-62913	1.9007499999999999	0.92549000000000003	0.87040399999999996	2.57653	cyclic nucleotide-binding domain-containing protein	1.46183	0.972526	0.732592	1.48761
XLOC_001767	SN3_00200260	scaffold00002:887726-911666	12.515599999999999	5.0503200000000001	7.4215900000000001	19.841000000000001	hypothetical protein HHA_320550	9.60848	5.31602	6.22177	11.4192
XLOC_001797	SN3_00200515,SN3_00200520,SN3_00200525	scaffold00002:1584004-1612147	10.987500000000001	2.49342	1.99875	20.746200000000002	-	8.45401	2.62783	1.67396	11.94
XLOC_001848	SN3_00200915,SN3_00200925	scaffold00002:2950910-3015124	111.693	24.327999999999999	20.098600000000001	167.96299999999999	-	86.2247	25.7006	16.8183	96.3934
XLOC_002009	SN3_00202200	scaffold00002:7349870-7384054	91.759799999999998	32.8919	23.987400000000001	151.64400000000001	anonymous antigen-	70.6063	34.5754	20.1507	87.2224
XLOC_002139	SN3_00300495	scaffold00003:1477569-1485406	42.837699999999998	10.9108	1.82698	77.166300000000007	conserved hypothetical protein	33.0529	11.518	1.5333	44.3404
XLOC_002157	SN3_00300630-add,SN3_00300635	scaffold00003:1930186-1967097	19.932300000000001	10.3917	9.0109200000000005	26.463699999999999	-	15.3684	10.9518	7.55304	15.193
XLOC_002187	SN3_00300930	scaffold00003:2844320-2868760	9.5897199999999998	4.0729800000000003	6.0080799999999996	12.190799999999999	conserved hypothetical protein	7.36142	4.29933	5.0465	7.03599
XLOC_002484	SN3_00301725	scaffold00003:5625319-5650159	10.8363	4.4475600000000002	3.3795199999999999	14.8621	5 - c-terminal domain-containing protein	8.31572	4.69355	2.83606	8.56176
XLOC_002497	SN3_00301815	scaffold00003:6110265-6131667	8.1977799999999998	2.2317999999999998	2.8136000000000001	10.373100000000001	non-specific serine threonine protein kinase	6.27891	2.35261	2.36351	5.98477
XLOC_002503	SN3_00400015	scaffold00004:52322-59912	22.7394	10.7486	4.1084899999999998	45.637900000000002	microtubule-binding protein	17.5142	11.3339	3.43644	26.1808
XLOC_002504	SN3_00400020	scaffold00004:60990-68231	126.852	50.497100000000003	39.761000000000003	185.905	conserved hypothetical protein	97.7441	53.2798	33.2805	106.549
XLOC_002586	SN3_00400670	scaffold00004:2364921-2381124	30.714500000000001	3.1686000000000001	0.20755499999999999	48.482500000000002	conserved plasmodium protein	23.6826	3.35555	0.173679	27.887
XLOC_002778	SN3_00400590	scaffold00004:2020245-2035504	33.436799999999998	6.1288799999999997	3.0975299999999999	57.561500000000002	hypothetical protein NCLIV_008170	25.6364	6.47841	2.60016	33.1275
XLOC_002799	SN3_00400730	scaffold00004:2573783-2604880	9.0184899999999999	3.3693300000000002	2.9533200000000002	12.857200000000001	abc1 family protein	6.91144	3.55898	2.4801	7.42687
XLOC_002824	SN3_00400895	scaffold00004:3306073-3315818	38.863300000000002	12.7058	23.151299999999999	61.181199999999997	conserved hypothetical protein	29.7238	13.3239	19.424	35.1287
XLOC_002855	SN3_00401205	scaffold00004:4406223-4434502	4.8971299999999998	1.2148399999999999	0.287055	6.9369399999999999	btb poz domain protein	3.75652	1.28269	0.240446	3.99747
XLOC_002958	SN3_00500415	scaffold00005:1407513-1432496	13.2417	7.24899	7.6186499999999997	18.632400000000001	hypothetical protein TGME49_085250	10.1596	7.63684	6.38686	10.7282
XLOC_003133	SN3_00500260-add	scaffold00005:966465-967238	30.866599999999998	3.83555	2.9956200000000002	46.758400000000002	-	23.7654	4.08939	2.51647	27.014
XLOC_003213	SN3_00500940	scaffold00005:3084412-3102976	44.978900000000003	13.7133	9.3186599999999995	59.918100000000003	conserved hypothetical protein	34.7023	14.5095	7.80438	34.3068
XLOC_003270	SN3_00501335	scaffold00005:4744778-4752611	1.0465599999999999	0.19259399999999999	0.23961299999999999	2.1341899999999998	rhoptry kinase family protein rop35	0.806559	0.202927	0.200859	1.22306
XLOC_003389	SN3_00600790	scaffold00006:2644482-2655707	8.2598599999999998	0.54061199999999998	8.8575200000000007E-2	13.5905	conserved hypothetical protein	6.33071	0.568734	0.0743347	7.82225
XLOC_003400	SN3_00600855	scaffold00006:2877487-2890249	15.049099999999999	3.0908899999999999	1.1534199999999999	23.550599999999999	transmembrane protein	11.5707	3.27167	0.966745	13.5496
XLOC_003435	SN3_00601050,SN3_00601055	scaffold00006:3730662-3753135	6.5076700000000001	0.82176899999999997	0.17918500000000001	11.33	-	4.98442	0.870851	0.149871	6.52783
XLOC_003557	SN3_00600785	scaffold00006:2635640-2644317	6.5440899999999997	1.40622	0.90274600000000005	11.645	peptide methionine sulfoxide reductase	5.02543	1.48471	0.755873	6.67731
XLOC_003690	SN3_00700660	scaffold00007:1815747-1833609	9.28078	5.0093399999999999	4.99655	11.1501	hypothetical protein TGP89_201900B, partial	7.12097	5.28454	4.19209	6.42782
XLOC_003843	SN3_00700595,SN3_00700600-add,SN3_00700605	scaffold00007:1672743-1689289	67.200199999999995	9.8302300000000002	4.3470800000000001	118.97	-	51.8771	10.402	3.65204	68.3817
XLOC_003941	SN3_00800030	scaffold00008:94374-97935	64.544499999999999	15.2872	15.9803	100.788	dynein light chain roadblock-type 2	49.8427	16.1128	13.3582	57.6088
XLOC_004093	SN3_00801125	scaffold00008:3833900-3874095	10.3338	1.4365600000000001	1.0517000000000001	16.625399999999999	phosphatidylinositol-4-phosphate 5-kinase	7.93034	1.52939	0.882596	9.59116
XLOC_004302	SN3_00900340	scaffold00009:1306170-1311933	27.573399999999999	10.6442	10.9587	43.615400000000001	conserved plasmodium protein	21.2248	11.2264	9.16705	25.0557
XLOC_004385	SN3_00901020	scaffold00009:3912317-3924243	19.9312	3.58053	1.2802500000000001	29.488499999999998	transmembrane domain protein	15.3412	3.78881	1.07275	16.9534
XLOC_004468	SN3_00900615	scaffold00009:2188759-2218646	7.9418699999999998	2.79061	1.23668	12.1257	mynd finger domain-containing protein	6.09171	2.94379	1.03684	6.99197
XLOC_004664	SN3_01000130	scaffold00010:483878-530409	12.0707	4.9203900000000003	3.7812399999999999	15.162599999999999	nucleoporin fg repeat partial	9.23836	5.19042	3.17506	8.74719
XLOC_004694	SN3_01000435,SN3_01000440,SN3_01000445,SN3_01000450	scaffold00010:1606565-1626233	14.5749	5.1791900000000002	7.3799299999999999	24.855	-	11.2013	5.46852	6.20845	14.3326
XLOC_004948	SN3_01100495	scaffold00011:1848499-1861642	11.0189	6.1724699999999997	5.3410299999999999	12.920299999999999	transmembrane protein	8.46543	6.50044	4.46949	7.41542
XLOC_005071	SN3_01200625-add,SN3_01200630	scaffold00012:2279478-2290730	8.8791200000000003	2.37574	2.1032500000000001	13.446199999999999	-	6.83199	2.50481	1.76259	7.77203
XLOC_005228	SN3_01200865	scaffold00012:3149351-3153546	62.029899999999998	33.997399999999999	33.265099999999997	72.558099999999996	hypothetical protien	47.6554	35.7952	27.8889	41.7721
XLOC_005633	SN3_01400410	scaffold00014:1305683-1321494	24.603100000000001	11.1107	9.5441299999999991	36.174300000000002	apical complex lysine methyltransferase	18.9067	11.7042	8.01314	20.7931
XLOC_005689	SN3_01500025,SN3_01500030	scaffold00015:97186-111927	35.536499999999997	14.462899999999999	23.311499999999999	40.5441	-	27.2177	15.2357	19.5961	23.4695
XLOC_005778	SN3_01500800	scaffold00015:2523411-2546129	14.3362	7.0419900000000002	8.3035599999999992	19.9374	cell-cycle-assocaited protein kinase erk7	10.9864	7.43794	6.9663	11.4934
XLOC_005923	SN3_01600255	scaffold00016:862237-875507	12.354799999999999	1.50251	9.1752500000000001E-2	21.074100000000001	hypothetical protein NCLIV_060870	9.49306	1.59964	0.0771653	12.1496
XLOC_006041	SN3_01600505	scaffold00016:1813538-1851296	13.484999999999999	4.5076799999999997	5.9125199999999998	17.438700000000001	hypothetical protein HHA_267660	10.3402	4.7543	4.96473	10.0606
XLOC_006042	SN3_01600510	scaffold00016:1854942-1871297	27.861899999999999	17.313400000000001	14.126300000000001	39.873100000000001	microneme protein mic12	21.4475	18.2589	11.8378	22.865
XLOC_006066	SN3_01600670	scaffold00016:2450586-2459912	82.343900000000005	15.426600000000001	4.3530600000000002	139.25899999999999	cell cycle regulator with zn-finger domain-containing protein	63.2274	16.3486	3.6496	80.0263
XLOC_006110	SN3_01700250	scaffold00017:1100251-1106137	43.167200000000001	17.821100000000001	19.121300000000002	55.570999999999998	sft2 family protein	33.2373	18.8081	16.037	31.8395
XLOC_006145	SN3_01700520	scaffold00017:2106540-2117847	46.437199999999997	5.2396200000000004	0.28435500000000002	89.374700000000004	virulent strain associated related partial	35.7141	5.57581	0.238624	51.4519
XLOC_006370	SN3_01800130	scaffold00018:522300-529412	67.371399999999994	45.040300000000002	30.444199999999999	107.158	microneme protein mic1	51.9163	47.4686	25.5372	61.5633
XLOC_006379	SN3_01800210	scaffold00018:724491-766517	25.567399999999999	5.6914100000000003	4.1040099999999997	33.485900000000001	serine threonine protein phosphatase	19.6554	6.012	3.43939	19.211
XLOC_006408	SN3_01800470	scaffold00018:1421177-1458954	3.1177800000000002	0.47916399999999998	0.87275899999999995	4.6562200000000002	hypothetical protien	2.39451	0.507678	0.732793	2.68772
XLOC_006614	SN3_01900565	scaffold00019:1688777-1701782	4.52088	0.67440900000000004	0.43565900000000002	9.8219499999999993	conserved hypothetical protein	3.47037	0.711916	0.365844	5.66477
XLOC_006616	SN3_01900575-add	scaffold00019:1733903-1740178	134.82900000000001	18.4878	0.520038	262.20600000000002	-	104.242	19.6781	0.435984	150.89
XLOC_006651	SN3_02000070	scaffold00020:249789-268018	10.8706	2.9354300000000002	1.37982	22.795100000000001	hypothetical protien	8.33698	3.11259	1.15859	13.1622
XLOC_006753	SN3_02000215	scaffold00020:828569-877333	35.095799999999997	18.648199999999999	17.6463	53.066600000000001	achain crystal structure of wd40 domain from toxoplasma gondii coronin	26.9819	19.6262	14.7469	30.4652
XLOC_006814	SN3_02100070	scaffold00021:262962-273032	44.008099999999999	24.413799999999998	25.061499999999999	61.0032	serine threonine protein	33.7675	25.7171	20.9908	34.9799
XLOC_006832	SN3_02100240	scaffold00021:863729-877191	35.354300000000002	10.259600000000001	8.7787699999999997	62.304000000000002	hypothetical protien	27.2746	10.8538	7.3471	35.7342
XLOC_007158	SN3_02300295	scaffold00023:924269-945708	3.4250699999999998	1.9019600000000001	1.23733	4.3182499999999999	elmo ced-12 family protein	2.62779	2.00979	1.03736	2.48929
XLOC_007222	SN3_02300155	scaffold00023:436473-513290	40.2791	17.112200000000001	14.3222	68.005499999999998	ef hand domain-containing protein	30.9476	17.9946	11.9956	39.0765
XLOC_007234	SN3_02300260	scaffold00023:805468-847691	9.7065400000000004	4.3891099999999996	4.92197	15.494	tbc domain-containing protein	7.4556	4.62511	4.13128	8.93561
XLOC_007242	-	scaffold00023:1053491-1056799	2.3861400000000001	0.36307	0	5.3464499999999999	-	1.85374	0.385819	0	3.06611
XLOC_007273	SN3_02300530	scaffold00023:1639663-1650695	125.11799999999999	92.395499999999998	64.733900000000006	157.33000000000001	transmembrane protein	96.2486	97.3796	54.0926	90.184
XLOC_007293	SN3_02400015,SN3_02400020	scaffold00024:31108-42454	18.046800000000001	6.3852099999999998	4.0269300000000001	29.576000000000001	-	13.9038	6.73739	3.38492	17.0098
XLOC_007346	SN3_02400395,SN3_02400400	scaffold00024:1302063-1326495	8.0307999999999993	2.3010700000000002	1.77247	12.255699999999999	-	6.14219	2.43499	1.48692	7.07872
XLOC_007419	SN3_02400420	scaffold00024:1354729-1381866	15.667299999999999	4.7050700000000001	3.53931	22.7654	arginine decarboxylase	12.0272	4.97122	2.9713	13.1389
XLOC_007430	SN3_02400480	scaffold00024:1655051-1684771	38.364400000000003	9.9400099999999991	3.3696799999999998	65.384500000000003	hypothetical protien	29.4549	10.5185	2.82018	37.6028
XLOC_007589	SN3_02500540	scaffold00025:1545816-1575211	8.0612100000000009	2.27684	3.0397400000000001	12.293900000000001	lem3 cdc50 family protein	6.19012	2.40607	2.55197	7.07395
XLOC_007690	SN3_02600060	scaffold00026:206327-232733	30.854299999999999	11.603	5.01837	58.027900000000002	domain-containing protein	23.6604	12.2202	4.20744	33.4384
XLOC_007747	SN3_02600485	scaffold00026:1713871-1753125	7.2011700000000003	2.7309700000000001	2.10622	13.317399999999999	hypothetical protein HHA_295420	5.52653	2.88033	1.76858	7.66436
XLOC_007779	SN3_02700205	scaffold00027:760915-806749	9.4413900000000002	5.5112199999999998	5.3548099999999996	11.6835	rna pseudouridine synthase superfamily protein	7.23647	5.80731	4.49506	6.74318
XLOC_007832	SN3_02700175	scaffold00027:616514-679275	59.116399999999999	21.835599999999999	24.252500000000001	91.813299999999998	conserved hypothetical protein	45.3847	23.0109	20.3121	52.8103
XLOC_008032	SN3_02900020	scaffold00029:134208-142408	25.818899999999999	2.9290600000000002	1.71191	46.178600000000003	hypothetical protien	20.0352	3.12099	1.43879	26.3497
XLOC_008103	SN3_03000165	scaffold00030:691051-700021	76.558499999999995	17.6142	27.302800000000001	126.003	nmda receptor glutamate-binding chain	58.645	18.6468	22.8819	72.5412
XLOC_008167	SN3_03100065	scaffold00031:468346-492164	21.005400000000002	11.145	11.850899999999999	25.452999999999999	hypothetical protein, conserved	16.0751	11.7683	9.95514	14.6753
XLOC_008171	SN3_03100095	scaffold00031:573114-585512	1.4056500000000001	0.28319800000000001	0.21107100000000001	1.8221400000000001	transmembrane protein	1.07898	0.298919	0.176491	1.04751
XLOC_008223	SN3_03100105	scaffold00031:603133-633388	54.014600000000002	21.7193	9.4133399999999998	79.778499999999994	hypothetical protien	41.3623	22.86	7.8735	45.7522
XLOC_008273	SN3_03200175	scaffold00032:705274-715128	3.8861699999999999	0.99676500000000001	1.8235600000000001	5.6687399999999997	hypothetical protien	2.97689	1.06153	1.53268	3.27745
XLOC_008314	SN3_03200105	scaffold00032:450114-482425	10.2637	3.6638299999999999	3.97146	13.133900000000001	transmembrane partial	7.867	3.87191	3.33031	7.56514
XLOC_008322	-	scaffold00032:607061-619681	4.6647499999999997	0.81699500000000003	1.0740700000000001	8.7233199999999993	-	3.58867	0.863762	0.903464	5.02212
XLOC_008358	SN3_03300160	scaffold00033:446416-469496	135.12700000000001	23.639700000000001	6.3051599999999999	233.43100000000001	hypothetical protein NCLIV_035220	103.896	24.9982	5.28011	134.238
XLOC_008413	SN3_03300265	scaffold00033:932741-955333	12.1112	3.47661	3.40883	21.384	armadillo interacting protein	9.3076	3.66945	2.86255	12.3024
XLOC_008437	SN3_03400160	scaffold00034:508379-515523	3.86205	2.6674500000000001	0.81654899999999997	5.2411500000000002	hypothetical protien	2.95739	2.82202	0.688012	3.03118
XLOC_008464	SN3_03400145,SN3_03400150	scaffold00034:456878-481822	4.6211500000000001	2.6666799999999999	2.6199400000000002	6.2390999999999996	-	3.54037	2.81795	2.20065	3.60384
XLOC_008589	SN3_03600100	scaffold00036:231495-244496	8.7297200000000004	0.56500600000000001	0.60698600000000003	17.740300000000001	hypothetical protein TGME49_053910	6.70869	0.601033	0.509603	10.2213
XLOC_008633	SN3_03700130	scaffold00037:526921-537196	17.908899999999999	2.3260299999999998	1.23255	27.5974	hypothetical protien	13.7218	2.46496	1.0354	15.9199
XLOC_008682	SN3_03800165,SN3_03800170,SN3_03800175	scaffold00038:599461-628099	46.4251	15.9689	17.1983	58.858699999999999	-	35.6805	16.8438	14.4029	33.8795
XLOC_008689	SN3_03800010	scaffold00038:20681-39714	14.915900000000001	9.6219800000000006	8.9058899999999994	18.634599999999999	hypothetical protien	11.4155	10.1283	7.46999	10.7376
XLOC_008738	SN3_03900185-add,SN3_03900190	scaffold00039:538445-549793	11.6068	1.8693900000000001	8.7729399999999999E-2	25.048500000000001	-	8.89311	1.99509	0.0738479	14.4756
XLOC_008846	SN3_04100040	scaffold00041:192506-199806	15.3148	5.8123300000000002	8.6476000000000006	20.927399999999999	transmembrane protein	11.7417	6.12053	7.25147	12.0389
XLOC_008935	SN3_04300065	scaffold00043:192041-247647	12.2797	3.1109100000000001	3.1911999999999998	23.028199999999998	transmembrane protein	9.41347	3.28576	2.68017	13.2882
XLOC_009273	-	scaffold00164:2-2243	3.8340800000000002	1.0366599999999999	0.63727500000000004	5.1940900000000001	-	2.97983	1.09728	0.533321	2.97996
XLOC_000006	-	Sn_small_contig03305:7-480	1.9964	0	0	0.13655100000000001	-	1.53872	0	0	0.078814
XLOC_000078	-	Sn_small_contig03694:0-359	158.20599999999999	25.120899999999999	3.5798100000000002	57.062899999999999	-	121.761	26.595	2.99766	32.7596
XLOC_000106	-	Sn_small_contig03892:33-320	393.81	35.871000000000002	7.2571500000000002	155.113	-	302.902	38.0331	6.07798	89.1482
XLOC_000303	-	contig02511:42-1978	19.7118	4.3803000000000001	3.43126	4.9982499999999996	-	15.1345	4.61464	2.87485	2.87726
XLOC_000369	SN3_ctg2673_00005	contig02673:0-1204	81.697800000000001	15.2056	1.5473399999999999	36.144399999999997	hypothetical protien	63.175	16.167	1.29925	20.7715
XLOC_000381	-	contig02698:0-1158	86.891599999999997	12.0596	0.72767300000000001	26.798400000000001	-	67.2826	12.7726	0.60764	15.3703
XLOC_000421	-	contig02825:13-874	1.5808599999999999	0	0	0.12458	-	1.20719	0	0	0.0717303
XLOC_000489	-	contig03051:0-637	148.36799999999999	28.5991	39.208399999999997	41.101500000000001	-	114.77	30.1898	33.2383	23.6105
XLOC_000519	-	contig03170:0-569	273.774	24.8751	12.3063	74.356999999999999	-	213.031	26.3945	10.4372	42.3689
XLOC_001304	SN3_00103150	scaffold00001:9796210-9818295	288.858	79.9114	45.783099999999997	136.86699999999999	catalase	221.58	84.4138	38.3083	79.1104
XLOC_001334	SN3_00103370	scaffold00001:10474681-10489700	27.8979	12.1623	8.4106500000000004	16.258800000000001	ap2 domain transcription factor ap2ix-5	21.3992	12.8139	7.04632	9.36097
XLOC_001594	SN3_00201830	scaffold00002:6079828-6084286	250.39400000000001	167.499	73.572199999999995	155.90100000000001	hypothetical protien	192.399	177.271	61.4274	89.3854
XLOC_001617	SN3_00202005-add	scaffold00002:6690086-6692360	26.937999999999999	3.33527	3.63828E-2	6.7846599999999997	-	20.7809	3.543	0.030516	3.89439
XLOC_001671	SN3_00202415	scaffold00002:8032354-8046813	458.71499999999997	142.78800000000001	66.370500000000007	169.56200000000001	transmembrane protein	353.264	150.502	55.4463	97.1287
XLOC_001676	SN3_00202440	scaffold00002:8134982-8152994	74.799499999999995	16.9315	9.2589699999999997	27.804200000000002	phosphatidylcholine-sterol o-acyltransferase	57.4302	17.8732	7.75921	16.0052
XLOC_001798	SN3_00200535	scaffold00002:1630781-1660035	116.154	18.711200000000002	4.4497799999999996	29.554400000000001	s1 p1 nuclease	89.2628	19.7562	3.72655	16.9779
XLOC_001980	-	scaffold00002:6683721-6688937	100.032	19.499300000000002	0.27511000000000002	25.527799999999999	-	77.0981	20.6809	0.230281	14.6518
XLOC_002406	SN3_00300940,SN3_00300945	scaffold00003:2923949-2957709	57.109200000000001	24.901700000000002	13.754099999999999	23.0456	-	43.9041	26.2523	11.549	13.2628
XLOC_002456	SN3_00301430	scaffold00003:4545206-4552685	136.297	42.834200000000003	32.491900000000001	57.870899999999999	hypothetical protien	104.753	45.1164	27.2518	33.2376
XLOC_002496	SN3_00301805	scaffold00003:6029543-6071003	23.820499999999999	8.7437199999999997	4.5242300000000002	9.7762399999999996	transmembrane protein	18.3261	9.23686	3.79657	5.62153
XLOC_002564	SN3_00400510	scaffold00004:1699289-1706558	57.559800000000003	22.2469	13.802	30.844200000000001	membrane protein	44.4533	23.4477	11.5633	17.674
XLOC_002839	SN3_00401060	scaffold00004:3898174-3905563	32.815899999999999	10.336399999999999	7.4780300000000004	14.0197	hypothetical protien	25.2844	10.9059	6.2702	8.06124
XLOC_002881	SN3_00401410	scaffold00004:5158625-5165813	161.30500000000001	48.046500000000002	31.096900000000002	55.591099999999997	phosphatidate cytidylyltransferase	124.009	50.5806	26.0124	31.8185
XLOC_002923	SN3_00500090,SN3_00500095	scaffold00005:315976-340888	17.328900000000001	4.1928200000000002	1.8059700000000001	4.5663099999999996	-	13.3162	4.4495	1.51494	2.62818
XLOC_003127	SN3_00500225	scaffold00005:888881-899807	127.158	20.1934	3.2129500000000002	23.5794	ap2 domain transcription factor ap2viii-7	97.7269	21.4315	2.69234	13.5569
XLOC_003263	SN3_00501280	scaffold00005:4504349-4514161	53.473700000000001	20.0428	12.5219	26.376799999999999	rpe1p	41.0984	21.1371	10.4796	15.1336
XLOC_003282	SN3_00501425	scaffold00005:4954494-4987216	63.945300000000003	12.67	8.1704799999999995	28.168299999999999	calcium-dependent protein kinase cdpk2a	49.221	13.3904	6.84423	16.2034
XLOC_003466	SN3_00600070	scaffold00006:279023-307235	8.9656199999999995	2.5181200000000001	2.2748300000000001	3.2512799999999999	elongation factor tu gtp binding domain-containing protein	6.87191	2.6591	1.90748	1.87765
XLOC_003515	SN3_00600405	scaffold00006:1380876-1391428	25.531400000000001	10.9625	7.4991300000000001	10.666600000000001	transmembrane protein	19.6638	11.5586	6.28434	6.1187
XLOC_003565	-	scaffold00006:2858113-2862644	42.4285	6.08223	0.40361599999999997	13.144299999999999	-	32.7007	6.43008	0.337704	7.53454
XLOC_003589	SN3_00601010	scaffold00006:3540740-3609931	55.606400000000001	9.6725700000000003	2.8093699999999999	21.761700000000001	3 5 -cyclic nucleotide phosphodiesterase domain-containing protein	42.7725	10.2465	2.349	12.4937
XLOC_004183	SN3_00800640	scaffold00008:2117419-2139903	42.184600000000003	17.126000000000001	11.167	24.061599999999999	calcium-dependent protein	32.3856	18.0506	9.35906	13.8372
XLOC_004219	-	scaffold00008:3055301-3065951	100.29300000000001	20.255500000000001	3.1850800000000001	38.189700000000002	-	76.9566	21.4235	2.66806	21.9217
XLOC_004232	-	scaffold00008:3504743-3527395	22.604800000000001	3.7323499999999998	2.38123	7.1750400000000001	-	17.3918	3.93889	1.99399	4.12022
XLOC_004303	SN3_00900345,SN3_00900346	scaffold00009:1313700-1335547	252.202	6.7061700000000002	4.0080900000000002	28.873100000000001	-	192.812	7.09724	3.3567	16.6076
XLOC_004347	-	scaffold00009:2633230-2654518	344.12700000000001	54.302900000000001	4.10893	110.845	-	266.644	57.6874	3.41842	63.1151
XLOC_004349	SN3_00900710	scaffold00009:2655293-2657015	76.892700000000005	13.536899999999999	0.61324400000000001	20.4846	prenylcysteine oxidase	59.7627	14.3865	0.514041	11.7264
XLOC_004362	SN3_00900850	scaffold00009:3091817-3143189	7.9961099999999998	1.25691	0.21207000000000001	2.53071	glycosyltransferase	6.13543	1.32602	0.177812	1.45618
XLOC_004471	SN3_00900640	scaffold00009:2303779-2318366	20.491299999999999	2.8605100000000001	0.127413	4.96	hypothetical protien	15.7878	3.03446	0.106737	2.84796
XLOC_004552	SN3_01000215	scaffold00010:743875-754962	29.8186	6.8101099999999999	5.9017499999999998	11.901400000000001	hypothetical protein HHA_233530	22.9091	7.19499	4.93911	6.83483
XLOC_004615	SN3_01000710,SN3_01000715	scaffold00010:2417204-2427802	22.050599999999999	4.2447999999999997	0.73254300000000006	7.2303600000000001	-	16.9025	4.51226	0.614976	4.16834
XLOC_004936	-	scaffold00011:1580406-1585238	10.923500000000001	2.27793	0.84734600000000004	4.0312200000000002	-	8.37723	2.39654	0.710571	2.31768
XLOC_004947	SN3_01100490	scaffold00011:1832578-1845590	222.434	31.3858	5.2451999999999996	75.880300000000005		170.429	33.3665	4.39872	43.6941
XLOC_005263	SN3_01300265	scaffold00013:810662-834276	28.378900000000002	6.5642800000000001	1.5258100000000001	11.227600000000001	hypothetical protein TGFOU_209490	21.8229	6.93376	1.27732	6.44518
XLOC_005289	-	scaffold00013:1562689-1565256	7.8919800000000002	1.40056	0.69384999999999997	1.69034	-	6.07482	1.4779	0.58022	0.97205
XLOC_005385	SN3_01300210	scaffold00013:575029-588955	13.3535	3.11286	0.84200399999999997	5.3840399999999997	sporozoite protein with an altered thrombospondin repeat spatr	10.249	3.3015	0.708696	3.10337
XLOC_005391	SN3_01300245	scaffold00013:742340-764873	70.494	11.8558	9.4191400000000005	17.8949	transmembrane protein	54.2078	12.5475	7.88703	10.2259
XLOC_005416	SN3_01300425	scaffold00013:1430996-1448611	41.6327	14.270200000000001	8.3103099999999994	15.917	zinc c3hc4 type (ring finger) domain-containing protein	32.0017	15.0271	6.97552	9.16117
XLOC_005533	-	scaffold00014:1776824-1778217	19.114999999999998	1.4348700000000001	0.56929799999999997	2.4956200000000002	-	14.7752	1.51919	0.477529	1.42552
XLOC_005763	SN3_01500660	scaffold00015:2038792-2056079	12.2956	4.1266100000000003	4.6246700000000001	5.9693899999999998	glutamate-cysteine catalytic subunit domain-containing protein	9.43904	4.35078	3.87743	3.43478
XLOC_005841	SN3_01500415	scaffold00015:1321765-1329537	534.495	34.595399999999998	2.0026600000000001	94.190799999999996	heat shock protein hsp29	410.456	36.6983	1.67698	54.0154
XLOC_005880	SN3_01500760	scaffold00015:2367240-2388839	48.1248	14.6965	9.0141799999999996	16.615300000000001	vacuolar proton translocating atpase subunit a	36.9118	15.5393	7.5728	9.58823
XLOC_005942	SN3_01600425	scaffold00016:1506347-1566696	94.526399999999995	15.604799999999999	1.5940099999999999	23.7728	gtp-binding protein	73.0391	16.5438	1.33512	13.6134
XLOC_005948	SN3_01600455,SN3_01600460	scaffold00016:1691028-1698121	9.8553800000000003	2.3687200000000002	0.461258	4.2883399999999998	-	7.62609	2.51788	0.386179	2.45372
XLOC_006091	SN3_01700095	scaffold00017:549359-567289	19.626100000000001	8.4990799999999993	7.1716899999999999	11.6562	hypothetical protein HHA_203358	15.0278	8.96148	6.00567	6.72272
XLOC_006166	SN3_01700010-add	scaffold00017:163549-167868	31.2607	4.9840499999999999	0.148923	6.6243100000000004	-	24.1533	5.25277	0.124844	3.75489
XLOC_006168	SN3_01700015-add	scaffold00017:175456-177787	48.609000000000002	2.1395300000000002	3.7592300000000001	13.5603	-	37.7297	2.26579	3.16237	7.73939
XLOC_006169	SN3_01700020-add	scaffold00017:182832-186417	42.734099999999998	6.5754000000000001	0.832036	15.6785	-	32.9071	6.96148	0.698777	9.03251
XLOC_006170	-	scaffold00017:193658-205695	49.841900000000003	6.23705	1.4310400000000001	18.366599999999998	-	38.4013	6.60875	1.19866	10.5509
XLOC_006471	SN3_01900155	scaffold00019:386368-408181	47.838900000000002	16.565200000000001	14.6503	19.410599999999999	hypothetical protien	36.7815	17.5061	12.2983	11.1455
XLOC_006491	SN3_01900320	scaffold00019:902750-937513	157.381	43.572400000000002	23.0623	61.619	hypothetical protein HHA_225540	121.185	46.1556	19.368	35.2655
XLOC_006534	SN3_01900690	scaffold00019:2044392-2067354	20.3216	3.5585800000000001	1.34328	9.1098999999999997	ankyrin repeat-containing protein	15.5731	3.78726	1.12953	5.26236
XLOC_006596	SN3_01900380	scaffold00019:1036487-1067133	177.92099999999999	26.049199999999999	2.1691199999999999	47.2044	protein phosphatase 2c domain-containing protein	137.081	27.6516	1.81748	27.0953
XLOC_006655	SN3_02000120	scaffold00020:473332-527790	641.58699999999999	153.97399999999999	43.000300000000003	179.40600000000001	rhoptry kinase family protein rop21	495.231	162.678	36.0097	102.852
XLOC_006707	SN3_02000525,SN3_02000530,SN3_02000535	scaffold00020:1972897-2038561	129.251	18.7301	1.04359	54.814300000000003	-	100.043	19.9576	0.873829	31.5052
XLOC_006752	SN3_02000205	scaffold00020:819219-827805	9.6601400000000002	3.3686600000000002	1.45184	4.72384	domain-containing protein	7.45991	3.55711	1.22058	2.70787
XLOC_006761	SN3_02000280	scaffold00020:1068389-1076566	115.607	19.999700000000001	1.1868399999999999	46.423000000000002	major facilitator family protein	88.9307	21.2146	0.995146	26.6801
XLOC_007287	SN3_02300610	scaffold00023:2020718-2051095	21.3186	6.1847599999999998	7.9493	8.5283300000000004	ubiquitin carboxyl-terminal hydrolase	16.3292	6.54425	6.67468	4.92085
XLOC_007289	SN3_02300625	scaffold00023:2124010-2153640	12.2768	3.8354499999999998	4.8749099999999999	6.99247	dishevelled egl-10 leckstrin domain protein	9.39853	4.06551	4.08974	4.02896
XLOC_007308	-	scaffold00024:310549-312946	2.8125399999999998	0.13578299999999999	2.25513E-2	0.39471200000000001	-	2.17268	0.144267	0.0189659	0.226936
XLOC_007406	SN3_02400305,SN3_02400310	scaffold00024:853562-880153	29.615600000000001	3.8921199999999998	0.60357799999999995	11.4594	-	22.8	4.12882	0.504903	6.5799
XLOC_007475	-	scaffold00025:629661-633442	7.8025200000000003	0.93647899999999995	0.768123	1.8545700000000001	-	5.99149	0.990319	0.643022	1.06146
XLOC_007700	SN3_02600100	scaffold00026:378522-420827	670.83199999999999	97.383099999999999	19.9407	188.89099999999999	conserved hypothetical protein	516.532	103.105	16.7008	108.476
XLOC_008033	SN3_02900040	scaffold00029:189946-194977	61.982300000000002	6.3882099999999999	1.1611	12.033099999999999	hypothetical protein TGME49_002930	47.6912	6.76808	0.975132	6.89323
XLOC_008043	SN3_02900125	scaffold00029:526075-532758	30.694299999999998	12.556100000000001	13.523	16.7697	hypothetical protien	23.5452	13.2529	11.3591	9.66258
XLOC_008101	SN3_03000155	scaffold00030:614805-642732	40.114199999999997	11.217700000000001	10.3546	15.6258	transmembrane protein	30.8139	11.8357	8.685	8.9938
XLOC_008208	-	scaffold00031:1413171-1414599	9.4244800000000009	0.148726	0	1.3211599999999999	-	7.21963	0.158033	0	0.758756
XLOC_008336	SN3_03200245	scaffold00032:979360-1013223	14.3903	4.9953000000000003	2.1879	6.86998	tranport-associated late exocytosis partial	11.0585	5.28471	1.83511	3.95676
XLOC_008429	SN3_03400085,SN3_03400090	scaffold00034:269644-281301	19.230899999999998	6.9484300000000001	3.93845	6.9698700000000002	-	14.7541	7.361	3.30295	4.01563
XLOC_008456	SN3_03400040	scaffold00034:85213-103402	95.053200000000004	25.913599999999999	13.683	34.945599999999999	hypothetical protein TGVEG_228230	72.9743	27.4239	11.4726	20.1002
XLOC_008522	SN3_03500060	scaffold00035:305583-313335	420.63600000000002	72.276499999999999	1.85368	103.2	hypothetical protien	324.359	76.8112	1.55442	59.0845
XLOC_008590	SN3_03600105,SN3_03600110	scaffold00036:246716-281654	5.5810300000000002	1.05504	0.30318499999999998	2.4368599999999998	-	4.27467	1.11433	0.254729	1.40708
XLOC_008654	SN3_03700090	scaffold00037:278040-300839	65.591700000000003	24.773700000000002	23.404399999999999	33.975900000000003	hypothetical protien	50.2747	26.1605	19.6376	19.5879
XLOC_008658	SN3_03700110	scaffold00037:427863-451001	13.587	4.4691299999999998	3.7374499999999999	6.8797899999999998	casein kinase i	10.408	4.71025	3.13489	3.96448
XLOC_008744	-	scaffold00039:783375-786555	18.419499999999999	4.3886399999999997	2.5175700000000001	7.0280800000000001	-	14.2117	4.61867	2.11332	4.03833
XLOC_008791	SN3_04000120	scaffold00040:301850-314671	275.23700000000002	26.3993	0.60609000000000002	53.9099	transmembrane protein	211.158	28.0138	0.507184	31.0305
XLOC_008823	SN3_04000125	scaffold00040:301850-314671	165.875	37.014000000000003	9.2736099999999997	36.814300000000003	hypothetical protien	127.671	39.2576	7.76715	21.0431
XLOC_008850	SN3_04100055	scaffold00041:240039-251317	43.276200000000003	3.6128300000000002	0.28667500000000001	17.129100000000001	salivary proline-rich related	33.2361	3.82089	0.238768	9.84303
XLOC_009194	-	scaffold00065:35113-38530	7.3193299999999999	1.60151	1.1213500000000001	2.3713000000000002	-	5.58697	1.67332	0.939376	1.36116
XLOC_009198	-	scaffold00067:6809-16230	63.285299999999999	18.6876	11.9674	25.285799999999998	-	49.1942	19.8164	10.1311	14.4293
XLOC_009201	-	scaffold00067:272-2420	114.639	34.771900000000002	6.4754399999999999	28.136500000000002	-	89.4482	36.9804	5.47297	16.0569
XLOC_009259	-	scaffold00135:2080-2732	1.1739299999999999	0	0	0.174286	-	0.911133	0	0	0.0993155
XLOC_000002	-	Sn_small_contig03293:0-489	28.575299999999999	3.0931600000000001	0	3.0286200000000001	-	22.0212	3.26799	0	1.7489
XLOC_000028	-	Sn_small_contig03377:2-452	335.38200000000001	83.261399999999995	8.9176800000000007	1.1624099999999999	-	256.454	87.4235	7.4827	0.667482
XLOC_000048	-	Sn_small_contig03480:0-426	195.08699999999999	46.452599999999997	3.27603	0.520509	-	149.356	48.7237	2.74891	0.298955
XLOC_000056	-	Sn_small_contig03546:2-396	21.012599999999999	4.2501800000000003	0	0.303203	-	16.2377	4.51842	0	0.174103
XLOC_000059	-	Sn_small_contig03572:0-393	259.90100000000001	76.425299999999993	37.938800000000001	12.234400000000001	-	199.164	80.0263	31.7674	7.04512
XLOC_000069	-	Sn_small_contig03619:0-377	318.08600000000001	166.58500000000001	16.411200000000001	16.799499999999998	-	245.605	176.601	13.7421	9.59968
XLOC_000070	-	Sn_small_contig03649:1-353	19.599599999999999	6.1921099999999996	0	0.34907199999999999	-	15.0526	6.50115	0	0.200128
XLOC_000090	-	Sn_small_contig03777:0-286	9.2980300000000007	0	0	0	-	7.18014	0	0	0
XLOC_000098	-	Sn_small_contig03831:4-332	36.335299999999997	6.8963400000000004	4.9469500000000002	0	-	27.679	7.27317	4.13951	0
XLOC_000118	-	Sn_small_contig04006:0-302	1270.97	604.85400000000004	115.539	88.313900000000004	-	978.017	637.815	96.6427	50.6634
XLOC_000121	-	Sn_small_contig04056:1-290	154.339	21.7148	4.91275	21.854500000000002	-	120.235	23.0369	4.17282	12.4772
XLOC_000125	-	Sn_small_contig04080:0-290	2297.94	286.03699999999998	94.267099999999999	66.421400000000006	-	1757.13	300.539	79.1703	38.0915
XLOC_000132	-	Sn_small_contig04125:0-284	4656.91	1503.72	421.04599999999999	283.25700000000001	-	3575.49	1580.91	350.719	162.273
XLOC_000159	-	Sn_small_contig04519:0-241	1325.74	323.423	31.5916	9.3039299999999994	-	1014.42	340.356	26.4124	5.36204
XLOC_000162	-	Sn_small_contig04573:6-236	699.85	54.8508	2.9961199999999999	0.64832999999999996	-	538.793	58.1464	2.51095	0.366841
XLOC_000176	-	Sn_small_contig04723:6-222	539.17899999999997	86.053100000000001	5.36836	2.5255000000000001	-	412.561	90.0344	4.46808	1.45649
XLOC_000177	-	Sn_small_contig04743:0-222	23167	2900.76	919.11500000000001	799.89700000000005	-	17675.3	3038.74	769.298	458.196
XLOC_000178	-	Sn_small_contig04745:0-222	1396.23	90.435900000000004	18.172499999999999	35.247799999999998	-	1068.34	95.1542	15.248	20.2267
XLOC_000185	-	Sn_small_contig04826:0-218	567.29	31.165199999999999	3.90429	14.589499999999999	-	435.514	32.7312	3.21302	8.26295
XLOC_000188	-	Sn_small_contig04874:0-215	38539.599999999999	7058.09	1361.2	726.46600000000001	-	30000.3	7476.11	1136.23	418.334
XLOC_000200	-	Sn_small_contig05197:0-198	4504.6099999999997	340.82	222.14500000000001	171.61699999999999	-	3460.06	358.578	185.715	98.2722
XLOC_000210	-	Sn_small_contig05493:0-184	1364.92	226.50200000000001	91.708100000000002	97.905600000000007	-	1048.18	238.149	77.5642	56.6226
XLOC_000221	-	Sn_small_contig05635:0-178	8182.62	3068.78	1722.93	973.57799999999997	-	6327.17	3215.88	1445.44	560.725
XLOC_000308	SN3_ctg2517_00010	contig02527:74-1538	185.53800000000001	49.969700000000003	5.3977399999999998	0.87285100000000004	hypothetical protien	142.586	52.8101	4.52655	0.502086
XLOC_000333	SN3_ctg2565_00005	contig02565:104-1630	751.79	202.732	106.63	74.671400000000006	hypothetical protien	578.043	213.64	89.6892	42.8226
XLOC_000337	-	contig02577:0-1619	115.18600000000001	22.24	0.38796799999999998	3.2735099999999999	-	88.8306	23.6183	0.323918	1.87316
XLOC_000348	-	contig02620:53-1405	33.412199999999999	3.39934	0	0.32705699999999999	-	25.8738	3.61042	0	0.188094
XLOC_000364	-	contig02660:2-1249	2.08691	0	4.6024099999999998E-2	4.2473700000000003E-2	-	1.59303	0	0.0385965	0.0243742
XLOC_000365	-	contig02663:0-1242	1416.91	425.27300000000002	84.4161	56.259099999999997	-	1090.37	448.601	70.6542	32.2817
XLOC_000370	-	contig02676:0-1199	23.522500000000001	4.3873199999999999	3.8048999999999999	2.7265700000000002	-	18.1682	4.65734	3.18012	1.55565
XLOC_000374	-	contig02688:1-1175	10.370699999999999	2.0545100000000001	0.18784999999999999	0	-	7.95514	2.17308	0.157288	0
XLOC_000384	-	contig02706:0-1136	24.880299999999998	2.0791599999999999	0.25188500000000003	0.59860599999999997	-	19.1554	2.19858	0.210603	0.341587
XLOC_000394	-	contig02733:0-1076	19.0227	2.9346999999999999	1.73787	2.3048999999999999	-	14.6098	3.09667	1.45629	1.32636
XLOC_000395	-	contig02734:13-1085	36.242400000000004	1.7210799999999999	0.24437	0.31490699999999999	-	27.748	1.82038	0.205034	0.181282
XLOC_000400	-	contig02744:0-1058	47.3718	10.158099999999999	6.2425600000000001	6.7606700000000002	-	36.3456	10.6914	5.2282	3.89083
XLOC_000423	-	contig02832:0-896	1115.74	162.69300000000001	53.168799999999997	41.144100000000002	-	856.021	171.074	44.4154	23.5765
XLOC_000426	-	contig02848:0-861	1.58046	0	0	0	-	1.20333	0	0	0
XLOC_000427	-	contig02849:0-828	28.4434	2.1038299999999999	0	0.35112500000000002	-	22.0163	2.22995	0	0.202055
XLOC_000433	-	contig02880:1-815	144.72900000000001	41.415999999999997	15.5336	7.4467800000000004	-	110.997	43.62	13.0148	4.27008
XLOC_000469	-	contig02999:7-690	24.886099999999999	5.7277100000000001	0	0	-	19.2418	6.08818	0	0
XLOC_000478	-	contig03032:17-639	6.8639099999999997	0	0.112056	0.27063700000000002	-	5.2335	0	0.0938952	0.155871
XLOC_000487	-	contig03047:34-645	15426.8	5738.84	1651.67	1225.77	-	11800.1	6022.18	1386.25	704.219
XLOC_000488	-	contig03049:34-642	9555.2099999999991	4749.3500000000004	1154.45	267.55	-	7308.71	4985.29	969.165	153.645
XLOC_000497	-	contig03082:4-619	36.832500000000003	2.919	0	0	-	28.2731	3.09428	0	0
XLOC_000507	-	contig03108:1-603	284.04599999999999	86.6053	7.2114200000000004	0.84335400000000005	-	217.679	91.0225	6.04383	0.484909
XLOC_000513	-	contig03135:9-585	2476.84	799.78700000000003	317.09699999999998	147.398	-	1918.95	840.596	265.417	84.6377
XLOC_000527	-	contig03189:0-543	181.73099999999999	64.753799999999998	5.7264600000000003	0.72092199999999995	-	139.644	68.3206	4.75519	0.413702
XLOC_000532	-	contig03207:0-543	5.1456900000000001	1.8990100000000001	0	0.21122099999999999	-	3.93842	1.98982	0	0.121816
XLOC_000541	-	contig03254:32-495	6.9551800000000004	0	0.18185699999999999	0	-	5.32886	0	0.152515	0
XLOC_000579	SN3_00100325	scaffold00001:1103982-1107186	292.28100000000001	17.3262	0.52671299999999999	2.0547800000000001	hypothetical protien	224.582	18.4496	0.441653	1.18065
XLOC_000616	SN3_00100690	scaffold00001:2261294-2264721	197.83099999999999	25.051200000000001	0.47356700000000002	16.956	transmembrane protein	152.666	26.5622	0.396357	9.71498
XLOC_000681	-	scaffold00001:3647079-3650334	10.875	0.90889299999999995	0.49571199999999999	1.2555099999999999	-	8.34636	0.959657	0.414651	0.722162
XLOC_000767	SN3_00101910	scaffold00001:5916778-5938307	287.08999999999997	52.954099999999997	4.5438299999999998	2.9275500000000001	hypothetical protien	220.923	56.0743	3.80421	1.6836
XLOC_000874	SN3_00102850	scaffold00001:8871723-8881943	438.13600000000002	73.8673	4.4901799999999996	1.0628899999999999	hypothetical protien	336.958	78.0399	3.76204	0.611269
XLOC_000921	SN3_00103315	scaffold00001:10242343-10263334	36.608899999999998	12.3782	7.54697	10.6698	hypothetical protien	28.1985	13.0455	6.3114	6.12302
XLOC_000929	SN3_00103405	scaffold00001:10575438-10584114	63.8108	20.768599999999999	16.866399999999999	21.729700000000001	synaptobrevin protein	49.198	21.9291	14.1104	12.4413
XLOC_000967	SN3_00100090,SN3_00100095,SN3_00100100	scaffold00001:276453-289440	19.873699999999999	4.0763499999999997	0.78820599999999996	0.436448	-	15.3304	4.29985	0.659873	0.252021
XLOC_001009	-	scaffold00001:1464775-1475144	3.2355900000000002	0.15998899999999999	2.5803800000000002E-2	5.7203700000000003E-2	-	2.47185	0.168808	0.0216191	0.0329522
XLOC_001242	-	scaffold00001:7973423-7985902	1.2682500000000001	0.212563	1.41721E-2	3.9913999999999998E-2	-	0.970373	0.226358	0.0119037	0.0230752
XLOC_001267	-	scaffold00001:8881971-8884289	8.8406300000000009	2.02325	0.89747299999999997	0.80427999999999999	-	6.77259	2.13296	0.75267	0.463824
XLOC_001276	SN3_00102960	scaffold00001:9206841-9210478	64.560100000000006	6.9254600000000002	0.14407500000000001	7.6468099999999997E-2	hypothetical protien	50.1044	7.38412	0.120541	0.0437066
XLOC_001297	SN3_00103095	scaffold00001:9690939-9711047	148.74199999999999	27.544	3.7268300000000001	12.194900000000001	transmembrane protein	114.622	29.2012	3.11711	6.97446
XLOC_001447	-	scaffold00002:2078127-2081759	1249.0999999999999	549.61599999999999	87.279700000000005	14.8332	-	958.552	577.987	72.9434	8.47276
XLOC_001470	-	scaffold00002:2758536-2760593	8.0558300000000003	1.46096	0.24327299999999999	0.28040700000000002	-	6.18032	1.54178	0.204244	0.161109
XLOC_001482	SN3_00200960	scaffold00002:3078668-3106612	15.433	5.0653499999999996	5.0483000000000002	3.2200700000000002	4 -phosphopantetheinyl transferase domain-containing protein	11.8441	5.37016	4.24625	1.86665
XLOC_001505	-	scaffold00002:3686455-3688924	83.576499999999996	22.599499999999999	4.7787600000000001	2.2463899999999999	-	64.728	23.7656	4.00334	1.2903
XLOC_001569	-	scaffold00002:5349281-5350759	8.2949999999999999	0.70991000000000004	0.124738	0.23311999999999999	-	6.3726	0.752578	0.104629	0.133848
XLOC_001577	SN3_00201680,SN3_00201685	scaffold00002:5517937-5535727	418.98700000000002	71.417900000000003	11.2141	18.350000000000001	-	323.147	75.7077	9.40177	10.5481
XLOC_001717	SN3_00202760	scaffold00002:9129049-9133957	61.256999999999998	11.759600000000001	5.4393799999999999	5.0208399999999997	rna recognition motif-containing protein	47.4625	12.4254	4.55914	2.88511
XLOC_001720	SN3_00202790	scaffold00002:9205471-9230651	377.40800000000002	79.216899999999995	2.0894200000000001	0.46148600000000001	hypothetical protien	289.515	83.3256	1.75133	0.26519
XLOC_001780	-	scaffold00002:1217996-1221533	45.625399999999999	1.88246	3.0071299999999999E-2	7.2336600000000001E-2	-	35.0079	1.99032	0.0252341	0.0414014
XLOC_001854	SN3_00200955	scaffold00002:3059690-3078233	211.25200000000001	28.387899999999998	2.12161	0.56751399999999996	transmembrane protein	162.841	30.227	1.77903	0.326728
XLOC_002016	-	scaffold00002:7504488-7508181	710.45699999999999	76.451700000000002	0.78037599999999996	5.0132000000000003	-	548.015	81.2039	0.652981	2.87236
XLOC_002017	-	scaffold00002:7511728-7515520	5.8027800000000003	0.61982800000000005	0.157972	0.102467	-	4.49104	0.655884	0.132094	0.0588702
XLOC_002036	SN3_00202375	scaffold00002:7917995-7921331	60.025300000000001	13.993	0.16808100000000001	0.23858499999999999	rhoptry kinase family protein rop20	46.8011	14.8624	0.14095	0.136799
XLOC_002081	-	scaffold00002:9204652-9205277	3.9643600000000001	0	0	0	-	3.07449	0	0	0
XLOC_002150	SN3_00300580	scaffold00003:1849476-1859731	24.913900000000002	10.2666	6.5545999999999998	8.9802499999999998	tetratricopeptide repeat-containing protein	19.1567	10.816	5.49973	5.16509
XLOC_002151	SN3_00300585	scaffold00003:1866448-1871086	736.78899999999999	259.92399999999998	154.85300000000001	50.8643	rhoptry protein rop9	568.225	274.259	129.414	29.016
XLOC_002173	SN3_00300785,SN3_00300790-add	scaffold00003:2340505-2346193	393.91899999999998	58.990400000000001	1.2016100000000001	3.5165799999999998	-	303.562	62.766	1.00938	2.021
XLOC_002223	SN3_00301235	scaffold00003:3805553-3819752	134.29599999999999	45.727699999999999	29.395299999999999	37.121899999999997	chitinase-like protein clp1	103.144	48.1969	24.5969	21.2976
XLOC_002238	SN3_00301350	scaffold00003:4166855-4180911	49.450099999999999	13.3751	5.9230099999999997	7.6983899999999998	histone	38.2168	14.0642	4.94896	4.40249
XLOC_002343	SN3_00300390,SN3_00300395	scaffold00003:1149917-1189928	608.05799999999999	76.061499999999995	2.36782	29.8613	-	468.757	80.8205	1.98721	17.1536
XLOC_002402	SN3_00300900	scaffold00003:2724486-2740604	64.562899999999999	26.094799999999999	18.558399999999999	23.6876	eukaryotic initiation factor 2b epsilon subunit	49.5735	27.513	15.5513	13.6259
XLOC_002577	-	scaffold00004:2063316-2067134	3.0376699999999999	0.24911	2.9125499999999999E-2	5.12028E-2	-	2.32005	0.261492	0.024435	0.0294726
XLOC_002584	-	scaffold00004:2262250-2267715	13.0915	0.945851	0.23588600000000001	0.309645	-	10.1335	1.00176	0.197342	0.177203
XLOC_002594	-	scaffold00004:2669187-2671008	4.5711599999999999	0.54999500000000001	7.4442099999999997E-2	0.36704700000000001	-	3.52056	0.582201	0.0623788	0.21032
XLOC_002600	SN3_00400805	scaffold00004:2851144-2857454	6.3145199999999999	1.3682000000000001	3.8340899999999997E-2	0.457625	micronemal protein 8	4.89873	1.45441	0.0321029	0.261809
XLOC_002646	SN3_00401170	scaffold00004:4318416-4334777	5.4117899999999999	1.5156099999999999	1.72607	0.60258199999999995	hypothetical protien	4.14974	1.60315	1.44916	0.346852
XLOC_002692	-	scaffold00004:5713309-5715697	15.8165	5.1864100000000004	5.7475100000000001	4.48576	-	12.1314	5.46632	4.81829	2.58345
XLOC_002711	SN3_00400085	scaffold00004:183366-193530	19.661899999999999	2.94312	0.49160500000000001	1.706	aaa family protein	15.1398	3.10473	0.410399	0.980459
XLOC_002729	SN3_00400215	scaffold00004:627766-684253	55.746899999999997	6.13401	1.08178	3.5367700000000002	protein phosphatase	42.686	6.52264	0.908526	2.03723
XLOC_002763	-	scaffold00004:1495518-1508538	109.718	35.661000000000001	7.9046099999999999	5.0493899999999998	-	84.6052	37.5805	6.61948	2.89978
XLOC_002766	-	scaffold00004:1588127-1594448	190.82	45.323500000000003	5.1919700000000004	1.4322699999999999	-	146.971	47.8721	4.33855	0.82055
XLOC_002889	SN3_00401470	scaffold00004:5404921-5416270	880.33799999999997	95.028899999999993	1.61283	3.8182700000000001	apical protein 1	677.943	100.573	1.34728	2.18237
XLOC_003037	SN3_00501125,SN3_00501130	scaffold00005:3980362-3987040	12.732900000000001	2.1824300000000001	0.50007000000000001	0.28631400000000001	-	9.87362	2.32506	0.421784	0.164242
XLOC_003147	-	scaffold00005:1394671-1404132	150.333	18.023	3.3275000000000001	4.4751799999999999	-	115.962	19.0869	2.78949	2.56956
XLOC_003399	-	scaffold00006:2870152-2873502	373.63299999999998	41.879600000000003	0.32412800000000003	1.0938399999999999	-	288.516	44.5538	0.271782	0.627259
XLOC_003456	SN3_00601225	scaffold00006:4450147-4462195	14.5122	6.0597000000000003	5.6748700000000003	6.2043299999999997	zinc finger lsd1 subclass domain-containing protein	11.1546	6.40113	4.73884	3.56178
XLOC_003505	SN3_00600380	scaffold00006:1299468-1302298	338.86700000000002	152.76400000000001	38.034300000000002	9.2048000000000005	hypothetical protien	262.051	161.341	31.8663	5.27825
XLOC_003615	SN3_00700005	scaffold00007:26133-30001	8.4576499999999992	1.6156999999999999	0.117366	5.1066399999999998E-2	hypothetical protien	6.5717	1.71613	0.098016	0.0292382
XLOC_003658	SN3_00700465	scaffold00007:1248311-1273515	55.360599999999998	13.214700000000001	7.25556	6.5840100000000001	class v superfamily protein	42.612	13.9832	6.10317	3.80263
XLOC_003663	SN3_00700495	scaffold00007:1340474-1371464	279.83300000000003	93.280799999999999	26.6313	59.638599999999997	rhoptry kinase family protein rop26 (incomplete catalytic triad)	216.42	98.4757	22.3306	34.1946
XLOC_003684	-	scaffold00007:1778618-1790352	20.597300000000001	2.3046700000000002	0.60730300000000004	2.3664100000000001	-	15.8385	2.42385	0.509051	1.35032
XLOC_003792	SN3_00700165	scaffold00007:470737-484261	57.144199999999998	11.037800000000001	0.59113899999999997	0.39022299999999999	hypothetical protien	44.2733	11.7088	0.495186	0.22246
XLOC_003858	SN3_00700715	scaffold00007:2099982-2108388	350.17500000000001	137.45599999999999	55.077300000000001	104.89100000000001	transmembrane protein	269.357	145.132	46.2068	60.4162
XLOC_003866	SN3_00700760	scaffold00007:2272909-2275845	198.32900000000001	35.556699999999999	5.5014000000000003	15.841699999999999	hypothetical protien	152.137	37.2706	4.61458	9.10822
XLOC_003873	-	scaffold00007:2454828-2462250	358.13299999999998	32.564999999999998	0.51833700000000005	4.6169599999999997	-	276.544	34.6499	0.43438	2.64711
XLOC_003894	SN3_00700995	scaffold00007:3009571-3017815	89.799199999999999	20.771899999999999	18.203600000000002	21.583200000000001	hypothetical protein HHA_293360	69	21.9887	15.3083	12.4318
XLOC_004006	SN3_00800545	scaffold00008:1787567-1798703	119.86	26.909700000000001	12.7134	15.9922	dhhc zinc finger domain-containing protein	91.9164	28.5037	10.6598	9.19872
XLOC_004008	SN3_00800560	scaffold00008:1844602-1852222	3.8973399999999998	0.75696399999999997	0.17653199999999999	0.14816499999999999	hypothetical protien	3.02497	0.80402	0.148384	0.0853709
XLOC_004044	-	scaffold00008:2566341-2570180	7.3431699999999998	0.91645699999999997	0.125526	2.6399300000000001E-2	-	5.68971	0.972922	0.105023	0.0150685
XLOC_004121	SN3_00800135	scaffold00008:519129-524576	458.84100000000001	116.76600000000001	61.887799999999999	109.134	hypothetical protien	353.001	122.926	51.783	62.5548
XLOC_004173	SN3_00800525	scaffold00008:1732261-1750554	437.14699999999999	100.833	4.6421400000000004	1.1514599999999999	myosin heavy chain	337.469	106.696	3.8832	0.661491
XLOC_004201	SN3_00800800	scaffold00008:2507260-2531648	1244.76	121.101	11.3736	16.057500000000001	hypothetical protien	960.443	128.616	9.52512	9.22536
XLOC_004248	SN3_00801150	scaffold00008:3934564-3950673	5.2400200000000003	1.7221299999999999	0.47200300000000001	0.238952	hypothetical protien	4.02057	1.81812	0.396122	0.137935
XLOC_004306	SN3_00900375	scaffold00009:1368282-1376065	77.707999999999998	14.1188	1.0412399999999999	1.8088900000000001	hypothetical protien	59.7592	14.8764	0.868877	1.03897
XLOC_004481	SN3_00900705	scaffold00009:2633230-2654518	68.215599999999995	5.6246299999999998	0.11702899999999999	1.14686	hypothetical protien	52.6666	5.96383	0.0982717	0.658149
XLOC_004509	-	scaffold00009:3471894-3475060	176.26900000000001	21.1584	2.4950100000000002	1.6460999999999999	-	136.036	22.4444	2.08394	0.942659
XLOC_004510	-	scaffold00009:3485519-3490512	141.33000000000001	17.104299999999999	0.361072	7.8733700000000004	-	109.221	18.1698	0.301902	4.50605
XLOC_004633	SN3_01000905	scaffold00010:3123259-3126127	9.6405100000000008	0.85606099999999996	2.32488E-2	0.10250099999999999	enoyl- hydratase	7.37203	0.904135	0.019513	0.0586756
XLOC_004657	SN3_01000060	scaffold00010:234509-242058	72.706900000000005	6.4869300000000001	0.24329700000000001	0.15129500000000001	hypothetical protien	55.9977	6.89204	0.204013	0.0870023
XLOC_004737	SN3_01000865	scaffold00010:2929052-2962780	8.5526800000000005	2.3097799999999999	2.3758599999999999	2.5872899999999999	protein kinase domain protein	6.55077	2.44271	1.99436	1.49518
XLOC_004762	SN3_01001040	scaffold00010:3661005-3686416	979.03499999999997	153.95599999999999	1.7499199999999999	2.6628500000000002	hypothetical protein TGME49_083540	755.987	163.768	1.46748	1.5266
XLOC_004799	SN3_01100280	scaffold00011:947167-970119	40.478999999999999	13.835800000000001	10.813800000000001	12.3392	dual-specificity catalytic domain-containing	31.0396	14.6017	9.0766	7.10788
XLOC_004895	SN3_01100195	scaffold00011:668133-671690	175.988	32.175600000000003	1.0209600000000001	0.67412300000000003	hypothetical protien	136.78	34.3007	0.856356	0.387767
XLOC_004950	-	scaffold00011:1928647-1932178	223.46899999999999	98.557100000000005	42.995699999999999	30.004999999999999	-	171.785	103.895	35.9712	17.1861
XLOC_005005	SN3_01200050	scaffold00012:172097-177274	5.7702499999999999	1.4284399999999999	0.50053999999999998	0.24188100000000001	hypothetical protien	4.47058	1.50804	0.418909	0.138626
XLOC_005055	-	scaffold00012:1741954-1745007	8.2214600000000004	0.83501499999999995	0	3.24505E-2	-	6.32305	0.884582	0	0.0184976
XLOC_005056	SN3_01200485,SN3_01200490	scaffold00012:1747514-1759935	24.0837	15.603400000000001	5.4121300000000003	4.07226	-	18.4594	16.4506	4.54328	2.34941
XLOC_005111	SN3_01200910,SN3_01200915	scaffold00012:3295300-3343122	718.78399999999999	90.339500000000001	15.565099999999999	35.128999999999998	-	553.708	96.1323	13.0297	20.1932
XLOC_005192	SN3_01200585	scaffold00012:2151539-2157721	469.30500000000001	64.296700000000001	0.72806099999999996	7.5279800000000003	hypothetical protien	363.605	68.3032	0.609836	4.31859
XLOC_005240	SN3_01300080	scaffold00013:156184-179296	581.53099999999995	267.096	136.05199999999999	52.775500000000001	hypothetical protien	447.136	281.158	114.028	30.2824
XLOC_005297	-	scaffold00013:1799893-1801973	84.404300000000006	47.274500000000003	7.2563000000000004	2.06846	-	64.8735	49.723	6.05847	1.1831
XLOC_005298	-	scaffold00013:1806479-1807508	174.18799999999999	25.277799999999999	1.2676499999999999	2.8282500000000002	-	134.09	26.7365	1.06032	1.62357
XLOC_005364	-	scaffold00013:151884-156071	19.301600000000001	5.5847800000000003	0.65125500000000003	0.30850499999999997	-	14.7958	5.87487	0.5452	0.176812
XLOC_005612	SN3_01400250,SN3_01400255	scaffold00014:883494-895142	8.2644500000000001	1.30772	0.54749400000000004	1.2461599999999999	-	6.33508	1.37726	0.458218	0.713807
XLOC_005697	-	scaffold00015:361833-362988	78.951499999999996	6.6946300000000001	1.00854	0.42285400000000001	-	60.9422	7.0824	0.841797	0.241708
XLOC_005709	SN3_01500220	scaffold00015:686160-726288	46.545000000000002	14.9582	17.026599999999998	12.4704	hypothetical protien	35.6662	15.7685	14.3082	7.14782
XLOC_005787	SN3_01500895	scaffold00015:2898502-2906085	668.18100000000004	114.18	1.3438699999999999	46.008099999999999	hypothetical protien	516.222	120.978	1.12326	26.387
XLOC_005800	-	scaffold00015:276387-280689	41.4358	7.5148299999999999	1.76217	5.7540399999999998	-	31.7647	7.96779	1.47776	3.31197
XLOC_005816	SN3_01500215	scaffold00015:677111-684678	24.754899999999999	8.6041100000000004	12.816800000000001	11.3057	conserved hypothetical protein	18.995	9.10034	10.7699	6.53223
XLOC_005924	SN3_01600265-add	scaffold00016:900660-907521	11.729699999999999	1.92876	0	2.05469E-2	-	9.09756	2.0435	0	0.0117978
XLOC_005957	SN3_01600540	scaffold00016:1983139-1992434	11.619400000000001	2.4812599999999998	0.89047200000000004	1.2302	transmembrane protein	8.97434	2.61492	0.745175	0.705255
XLOC_005994	SN3_01600115,SN3_01600120	scaffold00016:395836-425857	16.836400000000001	6.0787500000000003	7.0591900000000001	5.1257099999999998	-	12.9148	6.4285	5.94062	2.96469
XLOC_006039	SN3_01600465	scaffold00016:1698144-1707731	129.642	36.870399999999997	15.902799999999999	22.847799999999999	ef hand domain-containing protein	99.9984	38.952	13.2988	13.0626
XLOC_006065	SN3_01600665	scaffold00016:2436418-2445859	2.3081299999999998	0.53971599999999997	0.100758	0.398283	hypothetical protien	1.78121	0.572611	0.0844444	0.229043
XLOC_006098	SN3_01700155-add	scaffold00017:744910-748448	17.8782	4.5610299999999997	0.433199	0.14200599999999999	-	13.9101	4.83147	0.363439	0.0807364
XLOC_006178	-	scaffold00017:401394-404126	3.7132000000000001	0.49911	0.41708800000000001	0.34725099999999998	-	2.85391	0.525774	0.349064	0.199415
XLOC_006222	-	scaffold00017:1634042-1637055	132.59299999999999	48.327100000000002	5.5552700000000002	1.0326299999999999	-	101.832	50.9311	4.64564	0.591505
XLOC_006223	-	scaffold00017:1640404-1642191	262.61599999999999	85.120400000000004	8.3451900000000006	1.34283	-	201.472	89.4941	6.9926	0.769223
XLOC_006224	-	scaffold00017:1646110-1648739	37.671100000000003	10.275700000000001	1.1013500000000001	0.17441100000000001	-	28.8574	10.8203	0.921838	0.0999567
XLOC_006231	SN3_01700485	scaffold00017:1867791-1888421	50.049500000000002	8.1217400000000008	4.36463	6.7309599999999996	conserved hypothetical protein	38.3678	8.61566	3.65712	3.87465
XLOC_006331	-	scaffold00018:1925221-1928522	19.509799999999998	2.5364300000000002	0.14752999999999999	0.39204099999999997	-	14.9834	2.67454	0.123205	0.224561
XLOC_006332	SN3_01800610-add	scaffold00018:1931469-1934730	6.3196599999999998	0.63168100000000005	0.15490999999999999	0.32057999999999998	-	4.85328	0.668055	0.12934	0.18339
XLOC_006345	SN3_01800725,SN3_01800730	scaffold00018:2347898-2353306	27.7804	1.85869	0.16369	0.69750500000000004	-	21.2653	1.98893	0.137437	0.402712
XLOC_006369	SN3_01800125	scaffold00018:490577-520229	205.73500000000001	23.478000000000002	2.6379299999999999	1.83832	hypothetical protien	158.306	24.8327	2.20596	1.05277
XLOC_006524	SN3_01900585,SN3_01900590	scaffold00019:1772193-1781218	105.53100000000001	17.351400000000002	0.71327700000000005	0.16952400000000001	-	81.1327	18.3611	0.598152	0.097248
XLOC_006537	SN3_01900725	scaffold00019:2170241-2175444	30.313099999999999	6.0017399999999999	0.458482	0.29496	hypothetical protien	23.2843	6.32099	0.383875	0.168937
XLOC_006551	SN3_01900010	scaffold00019:30636-36159	123.68899999999999	35.650199999999998	1.9220299999999999	1.9017200000000001	hypothetical protien	95.4411	37.647	1.61379	1.08574
XLOC_006586	SN3_01900305	scaffold00019:880210-888416	206.46700000000001	21.230599999999999	0.67846499999999998	2.8114499999999998	peptidase family m3 protein	158.917	22.5026	0.567227	1.612
XLOC_006629	SN3_01900705-add	scaffold00019:2129193-2134619	240.886	78.263800000000003	25.2624	14.352	-	185.221	82.4076	21.1512	8.22206
XLOC_006699	SN3_02000450	scaffold00020:1659304-1667340	19.7578	1.90178	8.8821600000000001E-2	0.119839	calcium binding egf domain-containing protein	15.2101	2.01501	0.0742511	0.0686529
XLOC_006815	-	scaffold00021:324989-329064	1402.08	139.66	3.3266200000000001	1.8364199999999999	-	1075.38	148.178	2.77993	1.05453
XLOC_006830	SN3_02100215	scaffold00021:793251-817214	16.1401	8.6952200000000008	2.1391100000000001	2.2010200000000002	hypothetical protein TGVEG_203160	12.4271	9.17159	1.79183	1.26547
XLOC_006852	SN3_02100390	scaffold00021:1435407-1438242	304.428	63.6492	28.282399999999999	33.625100000000003	hypothetical protien	234.505	67.2803	23.7383	19.2454
XLOC_006863	-	scaffold00021:1818238-1819454	32.354799999999997	1.5802	0	3.2032499999999998E-2	-	24.8491	1.67514	0	0.0184836
XLOC_006864	-	scaffold00021:1819582-1820699	23.179300000000001	1.3931899999999999	0	8.3403199999999997E-2	-	17.7908	1.47259	0	0.0479553
XLOC_006937	SN3_02100400	scaffold00021:1450202-1464987	35.448700000000002	13.2523	8.96631	8.9138900000000003	fip1 motif protein	27.1482	14.0203	7.51002	5.12923
XLOC_006948	SN3_02100495,SN3_02100500	scaffold00021:1789038-1818005	936.42100000000005	130.41300000000001	4.2258300000000002	21.520499999999998	-	721.962	138.772	3.54972	12.3634
XLOC_006997	SN3_02200225	scaffold00022:745131-758849	49.498199999999997	22.156400000000001	14.056900000000001	15.3202	hypothetical protein TGP89_274050	38.0521	23.309	11.6842	8.78916
XLOC_007033	SN3_02200560	scaffold00022:1883936-1919883	127.75	18.600000000000001	0.68464899999999995	11.9009	endonuclease exonuclease phosphatase family protein	98.2194	19.8164	0.574425	6.83237
XLOC_007043	SN3_02200005	scaffold00022:34100-45987	8.8801000000000005	1.49464	0.18396199999999999	2.3521799999999999E-2	hypothetical protien	6.78717	1.56077	0.153967	0.0135673
XLOC_007117	SN3_02200630	scaffold00022:2018800-2057778	17.292200000000001	7.8950699999999996	5.0970000000000004	6.5419400000000003	phosphatidylinositol 3- and 4-kinase	13.2613	8.33357	4.28526	3.77359
XLOC_007124	SN3_02300030	scaffold00023:47346-53262	43.2956	5.3505099999999999	0.32387199999999999	4.8388099999999996	hypothetical protien	33.374	5.68849	0.271217	2.78589
XLOC_007136	SN3_02300125,SN3_02300130	scaffold00023:323074-342199	9.4514200000000006	0.75036999999999998	0.163107	0.222051	-	7.25586	0.794735	0.137512	0.12768
XLOC_007166	SN3_02300350	scaffold00023:1137477-1149337	44.721200000000003	21.77	9.2758099999999999	12.446400000000001	transmembrane protein	34.5902	23.0198	7.77368	7.15586
XLOC_007189	-	scaffold00023:1695883-1696693	54.904200000000003	6.9750800000000002	0	0.22551099999999999	-	42.2473	7.38873	0	0.128261
XLOC_007243	-	scaffold00023:1091283-1094366	19.0639	3.94882	0.36479600000000001	0.21739	-	14.8056	4.1967	0.304723	0.124898
XLOC_007274	SN3_02300540	scaffold00023:1671561-1695849	87.355000000000004	16.407699999999998	9.0780999999999992	10.159700000000001	sulfite exporter protein	67.1058	17.3711	7.61096	5.83478
XLOC_007297	SN3_02400050	scaffold00024:132398-145872	3.5030000000000001	1.45394	7.99063E-2	5.7044200000000003E-2	ap2 domain transcription factor ap2ix-9	2.6854	1.54863	0.0672486	0.0329286
XLOC_007371	-	scaffold00024:2097997-2102094	18.802800000000001	2.29854	1.2465999999999999	2.89615	-	14.4929	2.42584	1.04309	1.65655
XLOC_007407	SN3_02400320	scaffold00024:882953-919638	12.467000000000001	4.0249300000000003	4.0635700000000003	3.77047	hect-domain (ubiquitin-transferase) domain-containing protein	9.53952	4.24629	3.41193	2.17206
XLOC_007424	-	scaffold00024:1435173-1437770	11.0847	2.1710699999999998	0.123765	7.4035199999999995E-2	-	8.4874	2.29104	0.103812	0.0426487
XLOC_007449	SN3_02500040,SN3_02500045	scaffold00025:101069-108168	401.298	64.527500000000003	1.0967899999999999	19.912600000000001	-	310.141	68.727	0.917974	11.4096
XLOC_007623	SN3_02600120	scaffold00026:531789-537260	47.627099999999999	5.9366000000000003	8.9856500000000006E-2	0.106781	hypothetical protien	36.7115	6.30852	0.0752656	0.0612213
XLOC_007648	SN3_02600330	scaffold00026:1185397-1206112	289.05099999999999	75.920699999999997	25.9681	29.701599999999999	hypothetical protien	222.756	80.0778	21.728	16.9796
XLOC_007675	-	scaffold00026:1883809-1885359	438.61599999999999	248.55	53.392200000000003	10.8499	-	335.926	260.594	44.6242	6.20836
XLOC_007678	-	scaffold00026:1940857-1947170	205.88	89.581999999999994	29.5488	11.2712	-	158.197	94.2281	24.7411	6.46164
XLOC_007686	SN3_02600025	scaffold00026:63044-71310	213.53399999999999	33.663600000000002	1.88872	0.85157700000000003	transmembrane protein	164.501	35.7385	1.58084	0.48918
XLOC_007734	SN3_02600360	scaffold00026:1264840-1267964	887.73199999999997	82.816699999999997	0.74233400000000005	1.78121	hypothetical protien	685.356	88.2914	0.622222	1.02278
XLOC_007860	SN3_02700405	scaffold00027:1698104-1701384	112.163	12.590400000000001	0.62411799999999995	0.33248	hypothetical protien	86.821	13.3702	0.523378	0.190625
XLOC_008092	-	scaffold00030:386837-391576	146.55500000000001	78.040199999999999	26.313800000000001	15.0497	-	112.788	82.2153	22.0488	8.61607
XLOC_008111	SN3_03000245	scaffold00030:1124886-1153603	10.729699999999999	4.6999300000000002	5.77454	5.0293200000000002	hect-domain (ubiquitin-transferase) domain-containing protein	8.23392	4.96151	4.84923	2.90024
XLOC_008143	SN3_03000240	scaffold00030:1034780-1121831	21.632200000000001	5.9713000000000003	4.6177599999999996	3.3449800000000001	hypothetical protien	16.6409	6.27837	3.867	1.91793
XLOC_008238	SN3_03100240	scaffold00031:1077224-1097077	12.830500000000001	4.6186100000000003	3.4708000000000001	2.7824900000000001	major facilitator family protein	9.82392	4.87448	2.91637	1.60977
XLOC_008248	SN3_03100310	scaffold00031:1306658-1331277	3.9089900000000002	0.97113400000000005	0.70806800000000003	0.57814299999999996	hypothetical protien	3.03735	1.02458	0.594486	0.332714
XLOC_008309	SN3_03200085	scaffold00032:350452-356572	105.282	21.151199999999999	0.701075	4.5356899999999998	kelch motif protein	81.4749	22.422	0.585764	2.59083
XLOC_008352	SN3_03300105	scaffold00033:306732-318702	571.74699999999996	148.81200000000001	23.407399999999999	5.3577199999999996	hypothetical protien	440.496	157.394	19.5808	3.0646
XLOC_008353	-	scaffold00033:330656-332730	531.49699999999996	116.161	11.568199999999999	16.534099999999999	-	409.869	123.305	9.70463	9.49951
XLOC_008390	-	scaffold00033:328946-330590	84.103200000000001	5.3456799999999998	0.57342199999999999	0.283474	-	64.3561	5.63401	0.480305	0.163375
XLOC_008394	SN3_03300125	scaffold00033:399294-410603	99.084599999999995	10.4232	2.08948	7.7777500000000002	hypothetical protien	76.1228	11.073	1.75208	4.47431
XLOC_008434	SN3_03400135	scaffold00034:416982-434546	5.2759299999999998	1.6596500000000001	1.0209600000000001	0.96858999999999995	conserved hypothetical protein	4.03761	1.75015	0.857551	0.559882
XLOC_008491	SN3_03500050	scaffold00035:240041-259130	29.5535	8.5410599999999999	10.003399999999999	10.2715	hypothetical protien	22.7871	9.00782	8.40605	5.91137
XLOC_008565	SN3_03600180	scaffold00036:447904-465220	282.75099999999998	166.67400000000001	10.0976	6.6512200000000004	aoe264 and aoe130 genes	217.534	175.654	8.44095	3.80238
XLOC_008601	SN3_03600200	scaffold00036:525027-542435	554.46400000000006	105.867	44.1858	32.041400000000003	sap domain-containing protein	427.229	112.05	36.9254	18.358
XLOC_008632	-	scaffold00037:520987-525283	4.4170299999999996	0.37285800000000002	4.9349499999999998E-2	1.98067E-2	-	3.37865	0.392521	0.0413544	0.0113825
XLOC_008659	SN3_03700125	scaffold00037:516019-520925	2.91797	0.192749	1.03207E-2	2.52556E-2	hypothetical protien	2.23669	0.204161	0.00866777	0.0143737
XLOC_008666	SN3_03700190,SN3_03700195	scaffold00037:696120-739845	31.0778	9.8311399999999995	12.1633	5.7993800000000002	-	23.9023	10.3924	10.1845	3.32868
XLOC_008699	SN3_03800120	scaffold00038:389325-418524	67.789900000000003	10.8	17.913499999999999	16.066199999999998	hypothetical protien	51.9531	11.3614	14.98	9.16696
XLOC_008716	SN3_03900030	scaffold00039:85925-115876	145.779	34.271999999999998	14.285399999999999	20.798500000000001	protein kinase (incomplete catalytic triad)	112.242	36.2124	11.9806	11.9758
XLOC_008743	-	scaffold00039:764452-768060	3.6263899999999998	0.43556699999999998	4.7415499999999999E-2	1.1025999999999999E-2	-	2.77266	0.456876	0.0396474	0.00633194
XLOC_008776	-	scaffold00039:760436-764306	42.3309	3.5304500000000001	0.17786099999999999	1.03589	-	32.4845	3.7387	0.14923	0.595462
XLOC_008778	SN3_04000005	scaffold00040:4740-12190	13.7575	1.9528000000000001	0.32034699999999999	0.506579	hypothetical protien	10.6112	2.06213	0.268015	0.289062
XLOC_008780	SN3_04000010	scaffold00040:17009-21915	45.3277	10.470499999999999	0.23405699999999999	0.15173700000000001	hypothetical protien	35.0984	11.1278	0.19347	0.0869083
XLOC_008781	-	scaffold00040:23231-25083	15.8293	1.49502	0.19594700000000001	0.55460699999999996	-	12.3401	1.58629	0.163144	0.31579
XLOC_008807	-	scaffold00040:427-2477	10.347200000000001	2.41106	0.364263	9.6355999999999997E-2	-	8.04756	2.55565	0.304532	0.0553297
XLOC_008830	SN3_04000195,SN3_04000200	scaffold00040:483216-491686	220.935	25.1065	0.46626600000000001	3.3712	-	170.736	26.6567	0.392022	1.93215
XLOC_008849	-	scaffold00041:232876-234998	10.757899999999999	2.13558	0.94834099999999999	0.77480199999999999	-	8.23506	2.24887	0.794205	0.444007
XLOC_009124	-	scaffold00052:124019-125514	1.3054600000000001	0	3.96163E-2	0	-	0.9993	0	0.0332163	0
XLOC_009136	-	scaffold00052:178614-188935	59.304699999999997	23.7715	20.644500000000001	12.521800000000001	-	45.8877	25.0297	17.2632	7.15381
XLOC_009151	-	scaffold00055:38767-40170	8.2558100000000003	0.76666500000000004	0.51432599999999995	0.356956	-	6.31039	0.79987	0.430438	0.204582
XLOC_009157	-	scaffold00055:114972-115829	2005.58	531.97799999999995	170.15199999999999	92.273200000000003	-	1550.33	561.182	142.535	52.9292
XLOC_009212	-	scaffold00075:0-1087	90.824100000000001	8.0796100000000006	0.21953900000000001	0.61971299999999996	-	70.1867	8.58391	0.182738	0.354654
XLOC_009214	-	scaffold00075:11917-12658	140.96799999999999	25.211600000000001	16.2331	15.6304	-	108.708	26.6678	13.5007	8.93813
XLOC_009232	SN3_09900005	scaffold00099:0-4439	135.75399999999999	30.281500000000001	19.234200000000001	17.713699999999999	serpin (serine proteinase inhibitor) superfamily protein	104.73	32.0302	16.1225	10.1651
XLOC_009236	-	scaffold00104:2928-4208	37.218899999999998	3.2496399999999999	0.59636599999999995	0.27635700000000002	-	28.5321	3.42228	0.499771	0.159212
XLOC_009237	SN3_10400005	scaffold00104:4-2836	186.18899999999999	55.644100000000002	36.943899999999999	9.3201800000000006	hypothetical protien	142.496	58.4744	30.921	5.36146
XLOC_009241	SN3_10800005	scaffold00108:6-4009	123.54900000000001	25.5822	18.358899999999998	17.888400000000001	serpin (serine proteinase inhibitor) superfamily protein	95.6274	27.1322	15.361	10.2304
XLOC_009244	-	scaffold00111:1721-3401	14.093	1.0739000000000001	6.3870800000000005E-2	7.4421699999999993E-2	-	10.8745	1.14034	0.0532777	0.0428178
XLOC_009245	SN3_11100005	scaffold00111:113-1247	60.9039	7.01119	0.236763	0.22797100000000001	hypothetical protien	47.0291	7.39374	0.19898	0.131559
XLOC_009247	-	scaffold00115:0-3477	18.808199999999999	3.6531199999999999	0.64913299999999996	0.31530399999999997	-	14.4762	3.8532	0.541677	0.18047
XLOC_009254	-	scaffold00130:0-1804	285.41899999999998	117.60899999999999	30.238	17.8673	-	219.58	123.724	25.3555	10.2427

## Sheet: Pattern1_428
Pattern 1: List of 428 schizont genes with peak trancript levels at 8 h followed by significantly lower TPM values during 24 h-48 h-72 h time points.
Cufflinks assigned eXternal LOCation identifier (XLOC)	S. neurona gene identifier on VEuPathDB.org	Location of genes in the current S. neurona SN3 genome assembly on VEuPathDB.org	FPKM values at different time points of schizont development				S. neurona GENE DESCRIPTION as found on VEuPathDB.org	TPM values at different time points of Schizont development
			8 h	24 h	48 h	72 h		8 h	24 h	48 h	72 h
XLOC_000267	-	Sn_small_contig06857:0-128	87278	82680.399999999994	9765.65	3100.98	-	66561.3	86378.3	8194.53	1786.99
XLOC_001135	-	scaffold00001:4844789-4848015	8.6148000000000007	6.6540900000000001	4.1089799999999999	0.88511600000000001	-	6.58847	6.9866	3.44235	0.50817
XLOC_001838	SN3_00200850	scaffold00002:2750617-2758266	17.353899999999999	17.339200000000002	0.93498000000000003	0.38151000000000002	hypothetical protien	13.4529	18.2368	0.783399	0.218855
XLOC_002678	-	scaffold00004:5363022-5367133	114.267	82.773099999999999	34.9634	14.020899999999999	-	87.9227	87.3339	29.3267	8.02539
XLOC_003507	SN3_00600390	scaffold00006:1314891-1317205	562.226	415.59	184.994	132.333	hypothetical protien	435.089	438.699	154.512	75.6896
XLOC_005331	SN3_01300735	scaffold00013:2549133-2560534	25.000699999999998	15.2773	8.6974900000000002	1.10781	phd-finger domain-containing protein	19.161	16.1645	7.29189	0.638294
XLOC_006880	SN3_02100645	scaffold00021:2165211-2168168	158.624	116.23399999999999	60.948099999999997	10.3483	hypothetical protien	121.625	122.128	50.9672	5.92822
XLOC_007970	SN3_02800465,SN3_02800470	scaffold00028:1498409-1529601	13.5268	8.7690000000000001	7.2596800000000004	2.7808799999999998	-	10.3624	9.23077	6.11015	1.60177
XLOC_009161	SN3_05600005-add	scaffold00056:64085-66097	12.4542	10.835900000000001	2.46576	0.61700600000000005	-	9.53186	11.397	2.06498	0.353533
XLOC_002679	SN3_00401460	scaffold00004:5374040-5402741	17.525700000000001	7.49207	10.9932	17.064900000000002	tbc domain-containing kinase (incomplete catalytic triad)	13.4665	7.90003	9.21037	9.81073
XLOC_002724	-	scaffold00004:515508-523178	25.109200000000001	12.771800000000001	11.215299999999999	24.504200000000001	-	19.2549	13.428	9.37921	14.0596
XLOC_003102	SN3_00500100	scaffold00005:348274-362884	31.923400000000001	24.065200000000001	13.3256	35.5762	hypothetical protien	24.4646	25.4138	11.1899	20.5009
XLOC_003144	SN3_00500380	scaffold00005:1249415-1265438	18.7485	10.5779	8.2687000000000008	18.131799999999998	nucleosome assembly protein	14.4185	11.1338	6.93604	10.4328
XLOC_003267	SN3_00501310	scaffold00005:4592143-4607276	29.112300000000001	21.258700000000001	12.621700000000001	31.305700000000002	dna-damage inducible	22.5173	22.4557	10.579	17.9418
XLOC_004151	SN3_00800375	scaffold00008:1180437-1216519	10.267799999999999	5.9224899999999998	3.6536499999999998	9.3205100000000005	hypothetical protien	7.88352	6.2503	3.06676	5.37003
XLOC_004304	SN3_00900355	scaffold00009:1335743-1352721	12.1851	6.0322500000000003	6.9955299999999996	12.3935	ap2 domain transcription factor ap2xi-4	9.36981	6.35609	5.85446	7.1117
XLOC_004857	SN3_01100745,SN3_01100750	scaffold00011:2893876-2924449	31.616299999999999	13.370699999999999	16.212900000000001	28.542300000000001	-	24.3352	14.0521	13.5676	16.3889
XLOC_005441	-	scaffold00013:2310685-2315089	24.5702	7.2832699999999999	7.0942999999999996	20.8371	-	18.8401	7.66619	5.94684	11.9868
XLOC_005881	SN3_01500765	scaffold00015:2392505-2402277	238.84800000000001	214.792	74.2971	235.36	heat shock protein	183.123	225.403	62.2279	135.262
XLOC_006240	SN3_01700540	scaffold00017:2151647-2179137	9.0778800000000004	3.1576	3.1910799999999999	8.0944900000000004	fha domain	6.95204	3.33544	2.68159	4.67516
XLOC_008001	SN3_02900235	scaffold00029:901946-947722	11.9909	5.5611800000000002	6.3797699999999997	11.6951	ccaat-box dna-binding subunit related protein	9.22027	5.85947	5.36174	6.75015
XLOC_008069	SN3_02900405	scaffold00029:1453199-1467456	16.183700000000002	7.41235	8.6281300000000005	16.544599999999999	gaf domain protein	12.4083	7.8255	7.22956	9.52159
XLOC_008665	SN3_03700180	scaffold00037:668710-691260	12.8217	5.56792	7.6607700000000003	13.173	tetratricopeptide repeat-containing protein	9.81933	5.87487	6.43579	7.59342
XLOC_009022	-	scaffold00045:309190-310787	26.9482	3.8769	14.2765	22.781400000000001	-	20.6797	4.07487	11.9367	13.0715
XLOC_000039	-	Sn_small_contig03432:0-419	440.57499999999999	79.846500000000006	10.816700000000001	240.756	-	340.161	84.5788	9.06711	136.765
XLOC_000042	-	Sn_small_contig03454:3-430	19.162800000000001	3.8156400000000001	0	12.809100000000001	-	14.6712	4.0394	0	7.36888
XLOC_000047	-	Sn_small_contig03477:0-427	106.998	8.2716999999999992	38.334299999999999	72.720500000000001	-	82.0227	8.72806	32.1498	41.6376
XLOC_000149	-	Sn_small_contig04349:8-258	31.396599999999999	4.89994	0	20.471299999999999	-	23.9815	5.14073	0	11.7063
XLOC_000342	-	contig02596:0-1520	64.041499999999999	7.3470599999999999	1.7325699999999999	27.748899999999999	-	49.5138	7.77663	1.44877	15.8509
XLOC_000391	-	contig02728:0-1088	132.58000000000001	21.593599999999999	1.92408	75.246499999999997	-	103.134	22.8633	1.60302	43.0411
XLOC_000397	-	contig02739:0-1068	44.5608	3.3674900000000001	15.3696	23.238499999999998	-	34.1205	3.55401	12.8753	13.3209
XLOC_000508	-	contig03110:1-600	84.276600000000002	7.7275799999999997	36.266599999999997	58.498399999999997	-	64.5724	8.11708	30.38	33.5506
XLOC_000587	SN3_00100400	scaffold00001:1324668-1354553	9.7163900000000005	3.8714599999999999	2.84477	7.7547600000000001	formin frm3	7.4433	4.09342	2.392	4.48544
XLOC_000736	SN3_00101610	scaffold00001:5030492-5038955	232.71	49.909300000000002	18.997299999999999	110.562	subtilisin sub1	179.561	52.7857	15.9275	63.4952
XLOC_000879	SN3_00102915	scaffold00001:9025308-9063029	15.933999999999999	2.25353	0.77263300000000001	10.4893	thrombospondin type 1 domain-containing protein	12.2336	2.39074	0.648549	6.04776
XLOC_000891	SN3_00103020	scaffold00001:9385458-9386223	141.66800000000001	55.040199999999999	66.785200000000003	119.797	hypothetical protien	108.65	57.8869	56.0065	68.8743
XLOC_000991	SN3_00100285	scaffold00001:928658-964014	11.3903	1.8930100000000001	2.3732500000000001	7.0206299999999997	trichohyalin	8.70901	2.00368	1.99273	4.05338
XLOC_001228	SN3_00102455	scaffold00001:7533942-7545381	33.853499999999997	14.8523	13.4993	26.714099999999998	hypothetical protien	26.0214	15.7132	11.3234	15.3366
XLOC_001234	SN3_00102535	scaffold00001:7755292-7771948	150.64699999999999	33.882599999999996	20.502800000000001	79.553899999999999	pdi family protein	115.724	35.6459	17.184	45.7045
XLOC_001366	-	scaffold00001:11349171-11360810	17.1861	8.7469800000000006	4.7904900000000001	14.084199999999999	-	13.2196	9.20063	4.00374	8.10499
XLOC_001385	SN3_00200115	scaffold00002:427839-449524	15.3779	6.3891099999999996	5.7413299999999996	11.4412	cral trio domain protein	11.7842	6.73997	4.81541	6.59068
XLOC_001514	-	scaffold00002:3848720-3865559	61.932400000000001	39.195900000000002	21.7316	49.5501	-	47.6404	41.3605	18.1872	28.3509
XLOC_001520	SN3_00201195	scaffold00002:3976146-3990087	17.9741	4.3032399999999997	3.8726600000000002	11.7103	hypothetical protein HHA_253570	13.7888	4.53549	3.24125	6.72199
XLOC_001880	SN3_00201190	scaffold00002:3958843-3974173	16.164100000000001	3.54121	1.5201800000000001	8.0777300000000007	hypothetical protien	12.426	3.74523	1.2756	4.65347
XLOC_001937	SN3_00201640	scaffold00002:5333434-5349263	64.950999999999993	21.835000000000001	25.719200000000001	43.481000000000002	alpha beta superfamily hydrolase	49.9473	23.0482	21.5508	24.998
XLOC_002222	SN3_00301225	scaffold00003:3790955-3799864	74.795900000000003	33.462400000000002	26.482299999999999	63.618299999999998	hypothetical protien	57.5715	35.308	22.1681	36.4666
XLOC_002373	SN3_00300660,SN3_00300665	scaffold00003:2010483-2016372	192.55199999999999	53.186599999999999	27.201799999999999	132.61199999999999	-	148.068	56.2826	22.8163	76.142
XLOC_002444	SN3_00301355	scaffold00003:4184242-4209193	101.194	30.237100000000002	20.626999999999999	60.8431	ankyrin repeat-containing protein	77.7146	31.9191	17.326	35.0396
XLOC_002470	SN3_00301575	scaffold00003:4979074-5013998	19.113800000000001	5.3027499999999996	6.9830300000000003	13.251200000000001	fusaric acid resistance-like protein	14.6801	5.60148	5.85055	7.62879
XLOC_002671	SN3_00401395	scaffold00004:5062371-5079071	23.941700000000001	10.544499999999999	11.136699999999999	16.087199999999999	cral trio domain-containing protein	18.4002	11.1139	9.31941	9.2195
XLOC_002797	SN3_00400710	scaffold00004:2515171-2535132	10.6873	3.7000199999999999	1.14245	8.6325299999999991	hypothetical protien	8.21528	3.91009	0.958628	4.98009
XLOC_002802	SN3_00400750	scaffold00004:2655743-2669084	319.49299999999999	76.336699999999993	125.321	248.74	aspartyl protease asp3	246.208	80.5172	105.086	142.874
XLOC_002868	SN3_00401295	scaffold00004:4803222-4809503	23.912700000000001	1.26457	0.40412999999999999	13.028499999999999	hypothetical protien	18.3628	1.34428	0.338126	7.50238
XLOC_003172	SN3_00500605	scaffold00005:2051065-2064641	166.864	31.839099999999998	9.2641799999999996	118.29300000000001	transmembrane protein	128.736	33.74	7.75121	67.8533
XLOC_003202	SN3_00500865,SN3_00500870	scaffold00005:2808032-2820147	33.4636	4.2538400000000003	0.43576700000000002	18.5379	-	25.719	4.53155	0.365066	10.6738
XLOC_003227	-	scaffold00005:3382816-3398998	48.475499999999997	9.0045500000000001	6.5662900000000004	26.592700000000001	-	37.3198	9.50547	5.50141	15.2483
XLOC_003262	SN3_00501270	scaffold00005:4423349-4488921	14.884600000000001	3.7574100000000001	3.4784000000000002	11.2179	phospholipid-translocating p-type flippase subfamily protein	11.3995	3.97866	2.9211	6.47523
XLOC_003546	SN3_00600695	scaffold00006:2330911-2349098	27.782800000000002	6.30966	5.2330800000000002	16.890899999999998	major facilitator family protein	21.3052	6.65814	4.39118	9.7282
XLOC_003558	SN3_00600795	scaffold00006:2656519-2671496	14.4938	7.6794900000000004	5.6990400000000001	12.6052	calcium-dependent protein kinase cdpk2	11.1228	8.07098	4.77916	7.2225
XLOC_003578	SN3_00600915	scaffold00006:3118942-3139439	7.8702199999999998	0.97842300000000004	8.14753E-2	4.9942099999999998	hypothetical protein TGVAND_211610	6.03673	1.0419	0.0685524	2.88649
XLOC_003634	SN3_00700140	scaffold00007:347159-381604	11.7963	3.1284200000000002	3.7009300000000001	9.0749999999999993	fad binding domain-containing protein	9.04372	3.31433	3.10939	5.23623
XLOC_003673	SN3_00700545	scaffold00007:1491224-1554979	171.036	31.0672	22.091899999999999	107.169	kh domain protein	131.765	32.9148	18.4972	61.5067
XLOC_003701	SN3_00700775	scaffold00007:2291930-2308442	81.56	13.450900000000001	7.0960099999999997	48.751100000000001	hypothetical protein TGME49_023070	62.6667	14.1939	5.93307	27.9067
XLOC_003840	SN3_00700580	scaffold00007:1616892-1621166	130.34200000000001	39.575899999999997	21.9604	83.3262	sag-related sequence srs53c	99.7778	41.5744	18.3734	47.8846
XLOC_004062	SN3_00800900	scaffold00008:2843489-2852486	1882.79	218.67500000000001	4.2399100000000001	908.49	microneme protein 13	1452.32	231.899	3.54389	519.638
XLOC_004188	SN3_00800675	scaffold00008:2204068-2212382	63.330399999999997	11.8421	4.3372799999999998	34.097999999999999	hypothetical protein TGME49_017510	48.7831	12.543	3.6352	19.5356
XLOC_004434	SN3_00900350	scaffold00009:1313700-1335547	173.37200000000001	12.163	9.3290500000000005	98.734999999999999	hypothetical protein TGMAS_315750	133.272	12.8994	7.81151	56.7476
XLOC_004435	SN3_00900360	scaffold00009:1354679-1368176	79.472200000000001	10.9086	0.27931499999999998	44.056100000000001	cytochrome p450 superfamily protein	61.2455	11.5665	0.234238	25.2971
XLOC_004557	-	scaffold00010:912179-913295	1.37199	0	8.7434200000000004E-2	0.80901500000000004	-	1.05509	0	0.0733448	0.463083
XLOC_004812	SN3_01100400	scaffold00011:1435136-1457768	31.982700000000001	11.3148	5.3954000000000004	19.273399999999999	hypothetical protien	24.4579	11.9732	4.52329	11.1601
XLOC_005280	SN3_01300375	scaffold00013:1241588-1254432	17.6252	4.9658600000000002	4.9098199999999999	13.812099999999999	zinc binding protein	13.5068	5.23935	4.1057	7.94566
XLOC_005510	SN3_01400345	scaffold00014:1144359-1160800	23.552700000000002	8.1733200000000004	6.7446099999999998	15.4011	cysteine dioxygenase	18.1142	8.63168	5.65011	8.85342
XLOC_005511	SN3_01400350	scaffold00014:1166986-1169253	50.198300000000003	12.9034	17.387	41.527700000000003	hypothetical protien	38.5638	13.5702	14.5401	23.7505
XLOC_005646	SN3_01400520	scaffold00014:1714524-1775959	115.504	22.486899999999999	6.9305899999999996	72.121099999999998	gpi-anchored micronemal antigen	89.0805	23.8079	5.80093	41.3145
XLOC_005705	SN3_01500170	scaffold00015:562288-603293	19.713100000000001	5.0701299999999998	6.0377900000000002	12.264699999999999	polycystin cation channel protein	15.1118	5.34708	5.06672	7.06727
XLOC_005842	SN3_01500425	scaffold00015:1330242-1368378	164.78700000000001	24.428999999999998	0.43142599999999998	79.381699999999995	cathepsin cpc1	127.174	25.9431	0.361038	45.6522
XLOC_006109	SN3_01700245	scaffold00017:1081474-1097204	45.068300000000001	13.746499999999999	8.0656199999999991	28.7791	atpase histidine kinase dna gyrase b hsp90 domain-containing protein	34.8233	14.5851	6.76393	16.498
XLOC_006148	SN3_01700545	scaffold00017:2183890-2191819	18.490600000000001	5.1859000000000002	3.7050700000000001	11.8683	hypothetical protien	14.1862	5.46471	3.10875	6.83074
XLOC_006276	SN3_01800105	scaffold00018:449150-461793	303.58800000000002	109.479	76.406800000000004	233.71600000000001	myosin a	233.716	115.546	63.8199	134.283
XLOC_006312	SN3_01800440	scaffold00018:1323268-1357766	179.53100000000001	27.8323	4.93344	118.503	integral membrane protein	138.587	29.5287	4.12545	67.7521
XLOC_006335	SN3_01800625	scaffold00018:1975414-1977584	3.0716100000000002	0.245755	0	1.56074	fad binding domain of dna photolyase domain-containing protein	2.36546	0.261519	0	0.896675
XLOC_006346	SN3_01800735	scaffold00018:2354450-2391103	14.3177	4.5425800000000001	4.3462500000000004	11.6976	theoredoxin domain containing	11.0004	4.79536	3.65295	6.75095
XLOC_006352	SN3_01800790	scaffold00018:2548879-2557202	2.8123	0.55131799999999997	0.57489699999999999	1.65964	hypothetical protien	2.17206	0.584564	0.480178	0.950169
XLOC_006425	SN3_01800605	scaffold00018:1891939-1925079	28.4343	6.0459500000000004	5.1889500000000002	16.421099999999999	hypothetical protien	21.7762	6.41123	4.36034	9.49276
XLOC_006456	SN3_01900045	scaffold00019:102582-125063	68.820099999999996	12.6785	10.5435	42.120199999999997	hypothetical protein HHA_245610	52.9428	13.4071	8.83911	24.192
XLOC_006697	SN3_02000435	scaffold00020:1586758-1629766	36.993499999999997	10.2986	7.1221100000000002	20.321000000000002	metal cation zip family protein	28.4577	10.8698	5.97238	11.6597
XLOC_006843	SN3_02100320	scaffold00021:1150397-1161085	13.2616	2.7796500000000002	1.48247	8.6738900000000001	duf862 domain-containing protein	10.1913	2.9432	1.24122	4.99491
XLOC_006898	SN3_02100080	scaffold00021:297898-320434	145.18600000000001	28.4176	24.6508	70.959500000000006	glycogen phosphorylase	112.024	30.1004	20.6213	40.5884
XLOC_007027	SN3_02200510	scaffold00022:1609786-1625088	8.9270800000000001	3.60765	3.2749100000000002	6.7445700000000004	glutamine amidotransferase-related	6.85481	3.79998	2.75486	3.90086
XLOC_007054	SN3_02200095	scaffold00022:373713-445563	19.2013	4.08066	5.3331400000000002	14.1793	cs domain protein	14.7174	4.31729	4.47912	8.17845
XLOC_007059	SN3_02200145	scaffold00022:527067-543930	1411.35	193.91200000000001	33.3217	715.11800000000005	micronemal protein 8	1083.53	205.663	27.9277	411.394
XLOC_007261	SN3_02300450	scaffold00023:1463226-1477981	44.102800000000002	18.917999999999999	16.9345	35.429000000000002	wd g-beta repeat-containing protein	33.9564	19.9514	14.1912	20.3822
XLOC_007265	SN3_02300500	scaffold00023:1555306-1568558	16.319700000000001	5.0256499999999997	3.5068800000000002	10.0182	glyoxalase family protein	12.4978	5.31645	2.94961	5.7921
XLOC_007383	SN3_02400110	scaffold00024:295866-309901	60.6327	21.6249	22.763400000000001	44.443600000000004	transmembrane protein	46.7931	22.8033	19.0663	25.4339
XLOC_007395	SN3_02400215	scaffold00024:596878-634819	14.634600000000001	3.1720700000000002	2.9788899999999998	7.8291700000000004	hypothetical protein TGGT1_278815	11.2138	3.35378	2.50318	4.52435
XLOC_007550	SN3_02500230	scaffold00025:545334-570988	87.208600000000004	18.4587	5.7776500000000004	58.185299999999998	3 saliva family protein	66.9814	19.574	4.83344	33.3116
XLOC_007755	SN3_02700005	scaffold00027:5299-12672	231.85599999999999	64.438199999999995	64.794700000000006	128.87700000000001	glutathione s-transferase	179.395	68.2283	54.2292	73.913
XLOC_007849	SN3_02700320	scaffold00027:1290200-1306041	37.645600000000002	8.7667000000000002	3.3165399999999998	21.007200000000001	n-terminal domain-containing protein	28.8976	9.30193	2.78234	12.1091
XLOC_007994	SN3_02900165	scaffold00029:682659-685435	5.09612	1.4643299999999999	0	2.7206399999999999	hypothetical protien	3.93094	1.55388	0	1.56211
XLOC_008034	SN3_02900045	scaffold00029:199476-232641	27.750499999999999	4.3969500000000004	1.05908	13.5441	calcium-dependent protein kinase cdpk6	21.2852	4.64787	0.890159	7.77925
XLOC_008105	-	scaffold00030:740901-746002	8.4605200000000007	1.89947	2.64053	5.9201600000000001	-	6.47589	2.00139	2.2164	3.40498
XLOC_008680	SN3_03800125	scaffold00038:389325-418524	45.835500000000003	8.1031899999999997	8.8591099999999994	26.758199999999999	parkinson disease 7 domain containing 1 family protein	35.161	8.54864	7.41869	15.3676
XLOC_008701	SN3_03800135	scaffold00038:427841-468751	33.284199999999998	10.153700000000001	7.9467100000000004	18.8371	arm repeat partial	25.6048	10.7018	6.62285	10.7516
XLOC_008910	SN3_04200055,SN3_04200060-add	scaffold00042:377257-388506	11.688499999999999	3.2815400000000001	2.8346800000000001	6.9801700000000002	-	9.01077	3.46242	2.37871	4.0049
XLOC_000006	-	Sn_small_contig03305:7-480	1.9964	0	0	0.13655100000000001	-	1.53872	0	0	0.078814
XLOC_000078	-	Sn_small_contig03694:0-359	158.20599999999999	25.120899999999999	3.5798100000000002	57.062899999999999	-	121.761	26.595	2.99766	32.7596
XLOC_000106	-	Sn_small_contig03892:33-320	393.81	35.871000000000002	7.2571500000000002	155.113	-	302.902	38.0331	6.07798	89.1482
XLOC_000303	-	contig02511:42-1978	19.7118	4.3803000000000001	3.43126	4.9982499999999996	-	15.1345	4.61464	2.87485	2.87726
XLOC_000369	SN3_ctg2673_00005	contig02673:0-1204	81.697800000000001	15.2056	1.5473399999999999	36.144399999999997	hypothetical protien	63.175	16.167	1.29925	20.7715
XLOC_000381	-	contig02698:0-1158	86.891599999999997	12.0596	0.72767300000000001	26.798400000000001	-	67.2826	12.7726	0.60764	15.3703
XLOC_000421	-	contig02825:13-874	1.5808599999999999	0	0	0.12458	-	1.20719	0	0	0.0717303
XLOC_000489	-	contig03051:0-637	148.36799999999999	28.5991	39.208399999999997	41.101500000000001	-	114.77	30.1898	33.2383	23.6105
XLOC_000519	-	contig03170:0-569	273.774	24.8751	12.3063	74.356999999999999	-	213.031	26.3945	10.4372	42.3689
XLOC_001304	SN3_00103150	scaffold00001:9796210-9818295	288.858	79.9114	45.783099999999997	136.86699999999999	catalase	221.58	84.4138	38.3083	79.1104
XLOC_001334	SN3_00103370	scaffold00001:10474681-10489700	27.8979	12.1623	8.4106500000000004	16.258800000000001	ap2 domain transcription factor ap2ix-5	21.3992	12.8139	7.04632	9.36097
XLOC_001594	SN3_00201830	scaffold00002:6079828-6084286	250.39400000000001	167.499	73.572199999999995	155.90100000000001	hypothetical protien	192.399	177.271	61.4274	89.3854
XLOC_001617	SN3_00202005-add	scaffold00002:6690086-6692360	26.937999999999999	3.33527	3.63828E-2	6.7846599999999997	-	20.7809	3.543	0.030516	3.89439
XLOC_001671	SN3_00202415	scaffold00002:8032354-8046813	458.71499999999997	142.78800000000001	66.370500000000007	169.56200000000001	transmembrane protein	353.264	150.502	55.4463	97.1287
XLOC_001676	SN3_00202440	scaffold00002:8134982-8152994	74.799499999999995	16.9315	9.2589699999999997	27.804200000000002	phosphatidylcholine-sterol o-acyltransferase	57.4302	17.8732	7.75921	16.0052
XLOC_001798	SN3_00200535	scaffold00002:1630781-1660035	116.154	18.711200000000002	4.4497799999999996	29.554400000000001	s1 p1 nuclease	89.2628	19.7562	3.72655	16.9779
XLOC_001980	-	scaffold00002:6683721-6688937	100.032	19.499300000000002	0.27511000000000002	25.527799999999999	-	77.0981	20.6809	0.230281	14.6518
XLOC_002406	SN3_00300940,SN3_00300945	scaffold00003:2923949-2957709	57.109200000000001	24.901700000000002	13.754099999999999	23.0456	-	43.9041	26.2523	11.549	13.2628
XLOC_002456	SN3_00301430	scaffold00003:4545206-4552685	136.297	42.834200000000003	32.491900000000001	57.870899999999999	hypothetical protien	104.753	45.1164	27.2518	33.2376
XLOC_002496	SN3_00301805	scaffold00003:6029543-6071003	23.820499999999999	8.7437199999999997	4.5242300000000002	9.7762399999999996	transmembrane protein	18.3261	9.23686	3.79657	5.62153
XLOC_002564	SN3_00400510	scaffold00004:1699289-1706558	57.559800000000003	22.2469	13.802	30.844200000000001	membrane protein	44.4533	23.4477	11.5633	17.674
XLOC_002839	SN3_00401060	scaffold00004:3898174-3905563	32.815899999999999	10.336399999999999	7.4780300000000004	14.0197	hypothetical protien	25.2844	10.9059	6.2702	8.06124
XLOC_002881	SN3_00401410	scaffold00004:5158625-5165813	161.30500000000001	48.046500000000002	31.096900000000002	55.591099999999997	phosphatidate cytidylyltransferase	124.009	50.5806	26.0124	31.8185
XLOC_002923	SN3_00500090,SN3_00500095	scaffold00005:315976-340888	17.328900000000001	4.1928200000000002	1.8059700000000001	4.5663099999999996	-	13.3162	4.4495	1.51494	2.62818
XLOC_003127	SN3_00500225	scaffold00005:888881-899807	127.158	20.1934	3.2129500000000002	23.5794	ap2 domain transcription factor ap2viii-7	97.7269	21.4315	2.69234	13.5569
XLOC_003263	SN3_00501280	scaffold00005:4504349-4514161	53.473700000000001	20.0428	12.5219	26.376799999999999	rpe1p	41.0984	21.1371	10.4796	15.1336
XLOC_003282	SN3_00501425	scaffold00005:4954494-4987216	63.945300000000003	12.67	8.1704799999999995	28.168299999999999	calcium-dependent protein kinase cdpk2a	49.221	13.3904	6.84423	16.2034
XLOC_003466	SN3_00600070	scaffold00006:279023-307235	8.9656199999999995	2.5181200000000001	2.2748300000000001	3.2512799999999999	elongation factor tu gtp binding domain-containing protein	6.87191	2.6591	1.90748	1.87765
XLOC_003515	SN3_00600405	scaffold00006:1380876-1391428	25.531400000000001	10.9625	7.4991300000000001	10.666600000000001	transmembrane protein	19.6638	11.5586	6.28434	6.1187
XLOC_003565	-	scaffold00006:2858113-2862644	42.4285	6.08223	0.40361599999999997	13.144299999999999	-	32.7007	6.43008	0.337704	7.53454
XLOC_003589	SN3_00601010	scaffold00006:3540740-3609931	55.606400000000001	9.6725700000000003	2.8093699999999999	21.761700000000001	3 5 -cyclic nucleotide phosphodiesterase domain-containing protein	42.7725	10.2465	2.349	12.4937
XLOC_004183	SN3_00800640	scaffold00008:2117419-2139903	42.184600000000003	17.126000000000001	11.167	24.061599999999999	calcium-dependent protein	32.3856	18.0506	9.35906	13.8372
XLOC_004219	-	scaffold00008:3055301-3065951	100.29300000000001	20.255500000000001	3.1850800000000001	38.189700000000002	-	76.9566	21.4235	2.66806	21.9217
XLOC_004232	-	scaffold00008:3504743-3527395	22.604800000000001	3.7323499999999998	2.38123	7.1750400000000001	-	17.3918	3.93889	1.99399	4.12022
XLOC_004303	SN3_00900345,SN3_00900346	scaffold00009:1313700-1335547	252.202	6.7061700000000002	4.0080900000000002	28.873100000000001	-	192.812	7.09724	3.3567	16.6076
XLOC_004347	-	scaffold00009:2633230-2654518	344.12700000000001	54.302900000000001	4.10893	110.845	-	266.644	57.6874	3.41842	63.1151
XLOC_004349	SN3_00900710	scaffold00009:2655293-2657015	76.892700000000005	13.536899999999999	0.61324400000000001	20.4846	prenylcysteine oxidase	59.7627	14.3865	0.514041	11.7264
XLOC_004362	SN3_00900850	scaffold00009:3091817-3143189	7.9961099999999998	1.25691	0.21207000000000001	2.53071	glycosyltransferase	6.13543	1.32602	0.177812	1.45618
XLOC_004471	SN3_00900640	scaffold00009:2303779-2318366	20.491299999999999	2.8605100000000001	0.127413	4.96	hypothetical protien	15.7878	3.03446	0.106737	2.84796
XLOC_004552	SN3_01000215	scaffold00010:743875-754962	29.8186	6.8101099999999999	5.9017499999999998	11.901400000000001	hypothetical protein HHA_233530	22.9091	7.19499	4.93911	6.83483
XLOC_004615	SN3_01000710,SN3_01000715	scaffold00010:2417204-2427802	22.050599999999999	4.2447999999999997	0.73254300000000006	7.2303600000000001	-	16.9025	4.51226	0.614976	4.16834
XLOC_004936	-	scaffold00011:1580406-1585238	10.923500000000001	2.27793	0.84734600000000004	4.0312200000000002	-	8.37723	2.39654	0.710571	2.31768
XLOC_004947	SN3_01100490	scaffold00011:1832578-1845590	222.434	31.3858	5.2451999999999996	75.880300000000005		170.429	33.3665	4.39872	43.6941
XLOC_005263	SN3_01300265	scaffold00013:810662-834276	28.378900000000002	6.5642800000000001	1.5258100000000001	11.227600000000001	hypothetical protein TGFOU_209490	21.8229	6.93376	1.27732	6.44518
XLOC_005289	-	scaffold00013:1562689-1565256	7.8919800000000002	1.40056	0.69384999999999997	1.69034	-	6.07482	1.4779	0.58022	0.97205
XLOC_005385	SN3_01300210	scaffold00013:575029-588955	13.3535	3.11286	0.84200399999999997	5.3840399999999997	sporozoite protein with an altered thrombospondin repeat spatr	10.249	3.3015	0.708696	3.10337
XLOC_005391	SN3_01300245	scaffold00013:742340-764873	70.494	11.8558	9.4191400000000005	17.8949	transmembrane protein	54.2078	12.5475	7.88703	10.2259
XLOC_005416	SN3_01300425	scaffold00013:1430996-1448611	41.6327	14.270200000000001	8.3103099999999994	15.917	zinc c3hc4 type (ring finger) domain-containing protein	32.0017	15.0271	6.97552	9.16117
XLOC_005533	-	scaffold00014:1776824-1778217	19.114999999999998	1.4348700000000001	0.56929799999999997	2.4956200000000002	-	14.7752	1.51919	0.477529	1.42552
XLOC_005763	SN3_01500660	scaffold00015:2038792-2056079	12.2956	4.1266100000000003	4.6246700000000001	5.9693899999999998	glutamate-cysteine catalytic subunit domain-containing protein	9.43904	4.35078	3.87743	3.43478
XLOC_005841	SN3_01500415	scaffold00015:1321765-1329537	534.495	34.595399999999998	2.0026600000000001	94.190799999999996	heat shock protein hsp29	410.456	36.6983	1.67698	54.0154
XLOC_005880	SN3_01500760	scaffold00015:2367240-2388839	48.1248	14.6965	9.0141799999999996	16.615300000000001	vacuolar proton translocating atpase subunit a	36.9118	15.5393	7.5728	9.58823
XLOC_005942	SN3_01600425	scaffold00016:1506347-1566696	94.526399999999995	15.604799999999999	1.5940099999999999	23.7728	gtp-binding protein	73.0391	16.5438	1.33512	13.6134
XLOC_005948	SN3_01600455,SN3_01600460	scaffold00016:1691028-1698121	9.8553800000000003	2.3687200000000002	0.461258	4.2883399999999998	-	7.62609	2.51788	0.386179	2.45372
XLOC_006091	SN3_01700095	scaffold00017:549359-567289	19.626100000000001	8.4990799999999993	7.1716899999999999	11.6562	hypothetical protein HHA_203358	15.0278	8.96148	6.00567	6.72272
XLOC_006166	SN3_01700010-add	scaffold00017:163549-167868	31.2607	4.9840499999999999	0.148923	6.6243100000000004	-	24.1533	5.25277	0.124844	3.75489
XLOC_006168	SN3_01700015-add	scaffold00017:175456-177787	48.609000000000002	2.1395300000000002	3.7592300000000001	13.5603	-	37.7297	2.26579	3.16237	7.73939
XLOC_006169	SN3_01700020-add	scaffold00017:182832-186417	42.734099999999998	6.5754000000000001	0.832036	15.6785	-	32.9071	6.96148	0.698777	9.03251
XLOC_006170	-	scaffold00017:193658-205695	49.841900000000003	6.23705	1.4310400000000001	18.366599999999998	-	38.4013	6.60875	1.19866	10.5509
XLOC_006471	SN3_01900155	scaffold00019:386368-408181	47.838900000000002	16.565200000000001	14.6503	19.410599999999999	hypothetical protien	36.7815	17.5061	12.2983	11.1455
XLOC_006491	SN3_01900320	scaffold00019:902750-937513	157.381	43.572400000000002	23.0623	61.619	hypothetical protein HHA_225540	121.185	46.1556	19.368	35.2655
XLOC_006534	SN3_01900690	scaffold00019:2044392-2067354	20.3216	3.5585800000000001	1.34328	9.1098999999999997	ankyrin repeat-containing protein	15.5731	3.78726	1.12953	5.26236
XLOC_006596	SN3_01900380	scaffold00019:1036487-1067133	177.92099999999999	26.049199999999999	2.1691199999999999	47.2044	protein phosphatase 2c domain-containing protein	137.081	27.6516	1.81748	27.0953
XLOC_006655	SN3_02000120	scaffold00020:473332-527790	641.58699999999999	153.97399999999999	43.000300000000003	179.40600000000001	rhoptry kinase family protein rop21	495.231	162.678	36.0097	102.852
XLOC_006707	SN3_02000525,SN3_02000530,SN3_02000535	scaffold00020:1972897-2038561	129.251	18.7301	1.04359	54.814300000000003	-	100.043	19.9576	0.873829	31.5052
XLOC_006752	SN3_02000205	scaffold00020:819219-827805	9.6601400000000002	3.3686600000000002	1.45184	4.72384	domain-containing protein	7.45991	3.55711	1.22058	2.70787
XLOC_006761	SN3_02000280	scaffold00020:1068389-1076566	115.607	19.999700000000001	1.1868399999999999	46.423000000000002	major facilitator family protein	88.9307	21.2146	0.995146	26.6801
XLOC_007287	SN3_02300610	scaffold00023:2020718-2051095	21.3186	6.1847599999999998	7.9493	8.5283300000000004	ubiquitin carboxyl-terminal hydrolase	16.3292	6.54425	6.67468	4.92085
XLOC_007289	SN3_02300625	scaffold00023:2124010-2153640	12.2768	3.8354499999999998	4.8749099999999999	6.99247	dishevelled egl-10 leckstrin domain protein	9.39853	4.06551	4.08974	4.02896
XLOC_007308	-	scaffold00024:310549-312946	2.8125399999999998	0.13578299999999999	2.25513E-2	0.39471200000000001	-	2.17268	0.144267	0.0189659	0.226936
XLOC_007406	SN3_02400305,SN3_02400310	scaffold00024:853562-880153	29.615600000000001	3.8921199999999998	0.60357799999999995	11.4594	-	22.8	4.12882	0.504903	6.5799
XLOC_007475	-	scaffold00025:629661-633442	7.8025200000000003	0.93647899999999995	0.768123	1.8545700000000001	-	5.99149	0.990319	0.643022	1.06146
XLOC_007700	SN3_02600100	scaffold00026:378522-420827	670.83199999999999	97.383099999999999	19.9407	188.89099999999999	conserved hypothetical protein	516.532	103.105	16.7008	108.476
XLOC_008033	SN3_02900040	scaffold00029:189946-194977	61.982300000000002	6.3882099999999999	1.1611	12.033099999999999	hypothetical protein TGME49_002930	47.6912	6.76808	0.975132	6.89323
XLOC_008043	SN3_02900125	scaffold00029:526075-532758	30.694299999999998	12.556100000000001	13.523	16.7697	hypothetical protien	23.5452	13.2529	11.3591	9.66258
XLOC_008101	SN3_03000155	scaffold00030:614805-642732	40.114199999999997	11.217700000000001	10.3546	15.6258	transmembrane protein	30.8139	11.8357	8.685	8.9938
XLOC_008208	-	scaffold00031:1413171-1414599	9.4244800000000009	0.148726	0	1.3211599999999999	-	7.21963	0.158033	0	0.758756
XLOC_008336	SN3_03200245	scaffold00032:979360-1013223	14.3903	4.9953000000000003	2.1879	6.86998	tranport-associated late exocytosis partial	11.0585	5.28471	1.83511	3.95676
XLOC_008429	SN3_03400085,SN3_03400090	scaffold00034:269644-281301	19.230899999999998	6.9484300000000001	3.93845	6.9698700000000002	-	14.7541	7.361	3.30295	4.01563
XLOC_008456	SN3_03400040	scaffold00034:85213-103402	95.053200000000004	25.913599999999999	13.683	34.945599999999999	hypothetical protein TGVEG_228230	72.9743	27.4239	11.4726	20.1002
XLOC_008522	SN3_03500060	scaffold00035:305583-313335	420.63600000000002	72.276499999999999	1.85368	103.2	hypothetical protien	324.359	76.8112	1.55442	59.0845
XLOC_008590	SN3_03600105,SN3_03600110	scaffold00036:246716-281654	5.5810300000000002	1.05504	0.30318499999999998	2.4368599999999998	-	4.27467	1.11433	0.254729	1.40708
XLOC_008654	SN3_03700090	scaffold00037:278040-300839	65.591700000000003	24.773700000000002	23.404399999999999	33.975900000000003	hypothetical protien	50.2747	26.1605	19.6376	19.5879
XLOC_008658	SN3_03700110	scaffold00037:427863-451001	13.587	4.4691299999999998	3.7374499999999999	6.8797899999999998	casein kinase i	10.408	4.71025	3.13489	3.96448
XLOC_008744	-	scaffold00039:783375-786555	18.419499999999999	4.3886399999999997	2.5175700000000001	7.0280800000000001	-	14.2117	4.61867	2.11332	4.03833
XLOC_008791	SN3_04000120	scaffold00040:301850-314671	275.23700000000002	26.3993	0.60609000000000002	53.9099	transmembrane protein	211.158	28.0138	0.507184	31.0305
XLOC_008823	SN3_04000125	scaffold00040:301850-314671	165.875	37.014000000000003	9.2736099999999997	36.814300000000003	hypothetical protien	127.671	39.2576	7.76715	21.0431
XLOC_008850	SN3_04100055	scaffold00041:240039-251317	43.276200000000003	3.6128300000000002	0.28667500000000001	17.129100000000001	salivary proline-rich related	33.2361	3.82089	0.238768	9.84303
XLOC_009194	-	scaffold00065:35113-38530	7.3193299999999999	1.60151	1.1213500000000001	2.3713000000000002	-	5.58697	1.67332	0.939376	1.36116
XLOC_009198	-	scaffold00067:6809-16230	63.285299999999999	18.6876	11.9674	25.285799999999998	-	49.1942	19.8164	10.1311	14.4293
XLOC_009201	-	scaffold00067:272-2420	114.639	34.771900000000002	6.4754399999999999	28.136500000000002	-	89.4482	36.9804	5.47297	16.0569
XLOC_009259	-	scaffold00135:2080-2732	1.1739299999999999	0	0	0.174286	-	0.911133	0	0	0.0993155
XLOC_000002	-	Sn_small_contig03293:0-489	28.575299999999999	3.0931600000000001	0	3.0286200000000001	-	22.0212	3.26799	0	1.7489
XLOC_000028	-	Sn_small_contig03377:2-452	335.38200000000001	83.261399999999995	8.9176800000000007	1.1624099999999999	-	256.454	87.4235	7.4827	0.667482
XLOC_000048	-	Sn_small_contig03480:0-426	195.08699999999999	46.452599999999997	3.27603	0.520509	-	149.356	48.7237	2.74891	0.298955
XLOC_000056	-	Sn_small_contig03546:2-396	21.012599999999999	4.2501800000000003	0	0.303203	-	16.2377	4.51842	0	0.174103
XLOC_000059	-	Sn_small_contig03572:0-393	259.90100000000001	76.425299999999993	37.938800000000001	12.234400000000001	-	199.164	80.0263	31.7674	7.04512
XLOC_000069	-	Sn_small_contig03619:0-377	318.08600000000001	166.58500000000001	16.411200000000001	16.799499999999998	-	245.605	176.601	13.7421	9.59968
XLOC_000070	-	Sn_small_contig03649:1-353	19.599599999999999	6.1921099999999996	0	0.34907199999999999	-	15.0526	6.50115	0	0.200128
XLOC_000090	-	Sn_small_contig03777:0-286	9.2980300000000007	0	0	0	-	7.18014	0	0	0
XLOC_000098	-	Sn_small_contig03831:4-332	36.335299999999997	6.8963400000000004	4.9469500000000002	0	-	27.679	7.27317	4.13951	0
XLOC_000118	-	Sn_small_contig04006:0-302	1270.97	604.85400000000004	115.539	88.313900000000004	-	978.017	637.815	96.6427	50.6634
XLOC_000121	-	Sn_small_contig04056:1-290	154.339	21.7148	4.91275	21.854500000000002	-	120.235	23.0369	4.17282	12.4772
XLOC_000125	-	Sn_small_contig04080:0-290	2297.94	286.03699999999998	94.267099999999999	66.421400000000006	-	1757.13	300.539	79.1703	38.0915
XLOC_000132	-	Sn_small_contig04125:0-284	4656.91	1503.72	421.04599999999999	283.25700000000001	-	3575.49	1580.91	350.719	162.273
XLOC_000159	-	Sn_small_contig04519:0-241	1325.74	323.423	31.5916	9.3039299999999994	-	1014.42	340.356	26.4124	5.36204
XLOC_000162	-	Sn_small_contig04573:6-236	699.85	54.8508	2.9961199999999999	0.64832999999999996	-	538.793	58.1464	2.51095	0.366841
XLOC_000176	-	Sn_small_contig04723:6-222	539.17899999999997	86.053100000000001	5.36836	2.5255000000000001	-	412.561	90.0344	4.46808	1.45649
XLOC_000177	-	Sn_small_contig04743:0-222	23167	2900.76	919.11500000000001	799.89700000000005	-	17675.3	3038.74	769.298	458.196
XLOC_000178	-	Sn_small_contig04745:0-222	1396.23	90.435900000000004	18.172499999999999	35.247799999999998	-	1068.34	95.1542	15.248	20.2267
XLOC_000185	-	Sn_small_contig04826:0-218	567.29	31.165199999999999	3.90429	14.589499999999999	-	435.514	32.7312	3.21302	8.26295
XLOC_000188	-	Sn_small_contig04874:0-215	38539.599999999999	7058.09	1361.2	726.46600000000001	-	30000.3	7476.11	1136.23	418.334
XLOC_000200	-	Sn_small_contig05197:0-198	4504.6099999999997	340.82	222.14500000000001	171.61699999999999	-	3460.06	358.578	185.715	98.2722
XLOC_000210	-	Sn_small_contig05493:0-184	1364.92	226.50200000000001	91.708100000000002	97.905600000000007	-	1048.18	238.149	77.5642	56.6226
XLOC_000221	-	Sn_small_contig05635:0-178	8182.62	3068.78	1722.93	973.57799999999997	-	6327.17	3215.88	1445.44	560.725
XLOC_000308	SN3_ctg2517_00010	contig02527:74-1538	185.53800000000001	49.969700000000003	5.3977399999999998	0.87285100000000004	hypothetical protien	142.586	52.8101	4.52655	0.502086
XLOC_000333	SN3_ctg2565_00005	contig02565:104-1630	751.79	202.732	106.63	74.671400000000006	hypothetical protien	578.043	213.64	89.6892	42.8226
XLOC_000337	-	contig02577:0-1619	115.18600000000001	22.24	0.38796799999999998	3.2735099999999999	-	88.8306	23.6183	0.323918	1.87316
XLOC_000348	-	contig02620:53-1405	33.412199999999999	3.39934	0	0.32705699999999999	-	25.8738	3.61042	0	0.188094
XLOC_000364	-	contig02660:2-1249	2.08691	0	4.6024099999999998E-2	4.2473700000000003E-2	-	1.59303	0	0.0385965	0.0243742
XLOC_000365	-	contig02663:0-1242	1416.91	425.27300000000002	84.4161	56.259099999999997	-	1090.37	448.601	70.6542	32.2817
XLOC_000370	-	contig02676:0-1199	23.522500000000001	4.3873199999999999	3.8048999999999999	2.7265700000000002	-	18.1682	4.65734	3.18012	1.55565
XLOC_000374	-	contig02688:1-1175	10.370699999999999	2.0545100000000001	0.18784999999999999	0	-	7.95514	2.17308	0.157288	0
XLOC_000384	-	contig02706:0-1136	24.880299999999998	2.0791599999999999	0.25188500000000003	0.59860599999999997	-	19.1554	2.19858	0.210603	0.341587
XLOC_000394	-	contig02733:0-1076	19.0227	2.9346999999999999	1.73787	2.3048999999999999	-	14.6098	3.09667	1.45629	1.32636
XLOC_000395	-	contig02734:13-1085	36.242400000000004	1.7210799999999999	0.24437	0.31490699999999999	-	27.748	1.82038	0.205034	0.181282
XLOC_000400	-	contig02744:0-1058	47.3718	10.158099999999999	6.2425600000000001	6.7606700000000002	-	36.3456	10.6914	5.2282	3.89083
XLOC_000423	-	contig02832:0-896	1115.74	162.69300000000001	53.168799999999997	41.144100000000002	-	856.021	171.074	44.4154	23.5765
XLOC_000426	-	contig02848:0-861	1.58046	0	0	0	-	1.20333	0	0	0
XLOC_000427	-	contig02849:0-828	28.4434	2.1038299999999999	0	0.35112500000000002	-	22.0163	2.22995	0	0.202055
XLOC_000433	-	contig02880:1-815	144.72900000000001	41.415999999999997	15.5336	7.4467800000000004	-	110.997	43.62	13.0148	4.27008
XLOC_000469	-	contig02999:7-690	24.886099999999999	5.7277100000000001	0	0	-	19.2418	6.08818	0	0
XLOC_000478	-	contig03032:17-639	6.8639099999999997	0	0.112056	0.27063700000000002	-	5.2335	0	0.0938952	0.155871
XLOC_000487	-	contig03047:34-645	15426.8	5738.84	1651.67	1225.77	-	11800.1	6022.18	1386.25	704.219
XLOC_000488	-	contig03049:34-642	9555.2099999999991	4749.3500000000004	1154.45	267.55	-	7308.71	4985.29	969.165	153.645
XLOC_000497	-	contig03082:4-619	36.832500000000003	2.919	0	0	-	28.2731	3.09428	0	0
XLOC_000507	-	contig03108:1-603	284.04599999999999	86.6053	7.2114200000000004	0.84335400000000005	-	217.679	91.0225	6.04383	0.484909
XLOC_000513	-	contig03135:9-585	2476.84	799.78700000000003	317.09699999999998	147.398	-	1918.95	840.596	265.417	84.6377
XLOC_000527	-	contig03189:0-543	181.73099999999999	64.753799999999998	5.7264600000000003	0.72092199999999995	-	139.644	68.3206	4.75519	0.413702
XLOC_000532	-	contig03207:0-543	5.1456900000000001	1.8990100000000001	0	0.21122099999999999	-	3.93842	1.98982	0	0.121816
XLOC_000541	-	contig03254:32-495	6.9551800000000004	0	0.18185699999999999	0	-	5.32886	0	0.152515	0
XLOC_000579	SN3_00100325	scaffold00001:1103982-1107186	292.28100000000001	17.3262	0.52671299999999999	2.0547800000000001	hypothetical protien	224.582	18.4496	0.441653	1.18065
XLOC_000616	SN3_00100690	scaffold00001:2261294-2264721	197.83099999999999	25.051200000000001	0.47356700000000002	16.956	transmembrane protein	152.666	26.5622	0.396357	9.71498
XLOC_000681	-	scaffold00001:3647079-3650334	10.875	0.90889299999999995	0.49571199999999999	1.2555099999999999	-	8.34636	0.959657	0.414651	0.722162
XLOC_000767	SN3_00101910	scaffold00001:5916778-5938307	287.08999999999997	52.954099999999997	4.5438299999999998	2.9275500000000001	hypothetical protien	220.923	56.0743	3.80421	1.6836
XLOC_000874	SN3_00102850	scaffold00001:8871723-8881943	438.13600000000002	73.8673	4.4901799999999996	1.0628899999999999	hypothetical protien	336.958	78.0399	3.76204	0.611269
XLOC_000921	SN3_00103315	scaffold00001:10242343-10263334	36.608899999999998	12.3782	7.54697	10.6698	hypothetical protien	28.1985	13.0455	6.3114	6.12302
XLOC_000929	SN3_00103405	scaffold00001:10575438-10584114	63.8108	20.768599999999999	16.866399999999999	21.729700000000001	synaptobrevin protein	49.198	21.9291	14.1104	12.4413
XLOC_000967	SN3_00100090,SN3_00100095,SN3_00100100	scaffold00001:276453-289440	19.873699999999999	4.0763499999999997	0.78820599999999996	0.436448	-	15.3304	4.29985	0.659873	0.252021
XLOC_001009	-	scaffold00001:1464775-1475144	3.2355900000000002	0.15998899999999999	2.5803800000000002E-2	5.7203700000000003E-2	-	2.47185	0.168808	0.0216191	0.0329522
XLOC_001242	-	scaffold00001:7973423-7985902	1.2682500000000001	0.212563	1.41721E-2	3.9913999999999998E-2	-	0.970373	0.226358	0.0119037	0.0230752
XLOC_001267	-	scaffold00001:8881971-8884289	8.8406300000000009	2.02325	0.89747299999999997	0.80427999999999999	-	6.77259	2.13296	0.75267	0.463824
XLOC_001276	SN3_00102960	scaffold00001:9206841-9210478	64.560100000000006	6.9254600000000002	0.14407500000000001	7.6468099999999997E-2	hypothetical protien	50.1044	7.38412	0.120541	0.0437066
XLOC_001297	SN3_00103095	scaffold00001:9690939-9711047	148.74199999999999	27.544	3.7268300000000001	12.194900000000001	transmembrane protein	114.622	29.2012	3.11711	6.97446
XLOC_001447	-	scaffold00002:2078127-2081759	1249.0999999999999	549.61599999999999	87.279700000000005	14.8332	-	958.552	577.987	72.9434	8.47276
XLOC_001470	-	scaffold00002:2758536-2760593	8.0558300000000003	1.46096	0.24327299999999999	0.28040700000000002	-	6.18032	1.54178	0.204244	0.161109
XLOC_001482	SN3_00200960	scaffold00002:3078668-3106612	15.433	5.0653499999999996	5.0483000000000002	3.2200700000000002	4 -phosphopantetheinyl transferase domain-containing protein	11.8441	5.37016	4.24625	1.86665
XLOC_001505	-	scaffold00002:3686455-3688924	83.576499999999996	22.599499999999999	4.7787600000000001	2.2463899999999999	-	64.728	23.7656	4.00334	1.2903
XLOC_001569	-	scaffold00002:5349281-5350759	8.2949999999999999	0.70991000000000004	0.124738	0.23311999999999999	-	6.3726	0.752578	0.104629	0.133848
XLOC_001577	SN3_00201680,SN3_00201685	scaffold00002:5517937-5535727	418.98700000000002	71.417900000000003	11.2141	18.350000000000001	-	323.147	75.7077	9.40177	10.5481
XLOC_001717	SN3_00202760	scaffold00002:9129049-9133957	61.256999999999998	11.759600000000001	5.4393799999999999	5.0208399999999997	rna recognition motif-containing protein	47.4625	12.4254	4.55914	2.88511
XLOC_001720	SN3_00202790	scaffold00002:9205471-9230651	377.40800000000002	79.216899999999995	2.0894200000000001	0.46148600000000001	hypothetical protien	289.515	83.3256	1.75133	0.26519
XLOC_001780	-	scaffold00002:1217996-1221533	45.625399999999999	1.88246	3.0071299999999999E-2	7.2336600000000001E-2	-	35.0079	1.99032	0.0252341	0.0414014
XLOC_001854	SN3_00200955	scaffold00002:3059690-3078233	211.25200000000001	28.387899999999998	2.12161	0.56751399999999996	transmembrane protein	162.841	30.227	1.77903	0.326728
XLOC_002016	-	scaffold00002:7504488-7508181	710.45699999999999	76.451700000000002	0.78037599999999996	5.0132000000000003	-	548.015	81.2039	0.652981	2.87236
XLOC_002017	-	scaffold00002:7511728-7515520	5.8027800000000003	0.61982800000000005	0.157972	0.102467	-	4.49104	0.655884	0.132094	0.0588702
XLOC_002036	SN3_00202375	scaffold00002:7917995-7921331	60.025300000000001	13.993	0.16808100000000001	0.23858499999999999	rhoptry kinase family protein rop20	46.8011	14.8624	0.14095	0.136799
XLOC_002081	-	scaffold00002:9204652-9205277	3.9643600000000001	0	0	0	-	3.07449	0	0	0
XLOC_002150	SN3_00300580	scaffold00003:1849476-1859731	24.913900000000002	10.2666	6.5545999999999998	8.9802499999999998	tetratricopeptide repeat-containing protein	19.1567	10.816	5.49973	5.16509
XLOC_002151	SN3_00300585	scaffold00003:1866448-1871086	736.78899999999999	259.92399999999998	154.85300000000001	50.8643	rhoptry protein rop9	568.225	274.259	129.414	29.016
XLOC_002173	SN3_00300785,SN3_00300790-add	scaffold00003:2340505-2346193	393.91899999999998	58.990400000000001	1.2016100000000001	3.5165799999999998	-	303.562	62.766	1.00938	2.021
XLOC_002223	SN3_00301235	scaffold00003:3805553-3819752	134.29599999999999	45.727699999999999	29.395299999999999	37.121899999999997	chitinase-like protein clp1	103.144	48.1969	24.5969	21.2976
XLOC_002238	SN3_00301350	scaffold00003:4166855-4180911	49.450099999999999	13.3751	5.9230099999999997	7.6983899999999998	histone	38.2168	14.0642	4.94896	4.40249
XLOC_002343	SN3_00300390,SN3_00300395	scaffold00003:1149917-1189928	608.05799999999999	76.061499999999995	2.36782	29.8613	-	468.757	80.8205	1.98721	17.1536
XLOC_002402	SN3_00300900	scaffold00003:2724486-2740604	64.562899999999999	26.094799999999999	18.558399999999999	23.6876	eukaryotic initiation factor 2b epsilon subunit	49.5735	27.513	15.5513	13.6259
XLOC_002577	-	scaffold00004:2063316-2067134	3.0376699999999999	0.24911	2.9125499999999999E-2	5.12028E-2	-	2.32005	0.261492	0.024435	0.0294726
XLOC_002584	-	scaffold00004:2262250-2267715	13.0915	0.945851	0.23588600000000001	0.309645	-	10.1335	1.00176	0.197342	0.177203
XLOC_002594	-	scaffold00004:2669187-2671008	4.5711599999999999	0.54999500000000001	7.4442099999999997E-2	0.36704700000000001	-	3.52056	0.582201	0.0623788	0.21032
XLOC_002600	SN3_00400805	scaffold00004:2851144-2857454	6.3145199999999999	1.3682000000000001	3.8340899999999997E-2	0.457625	micronemal protein 8	4.89873	1.45441	0.0321029	0.261809
XLOC_002646	SN3_00401170	scaffold00004:4318416-4334777	5.4117899999999999	1.5156099999999999	1.72607	0.60258199999999995	hypothetical protien	4.14974	1.60315	1.44916	0.346852
XLOC_002692	-	scaffold00004:5713309-5715697	15.8165	5.1864100000000004	5.7475100000000001	4.48576	-	12.1314	5.46632	4.81829	2.58345
XLOC_002711	SN3_00400085	scaffold00004:183366-193530	19.661899999999999	2.94312	0.49160500000000001	1.706	aaa family protein	15.1398	3.10473	0.410399	0.980459
XLOC_002729	SN3_00400215	scaffold00004:627766-684253	55.746899999999997	6.13401	1.08178	3.5367700000000002	protein phosphatase	42.686	6.52264	0.908526	2.03723
XLOC_002763	-	scaffold00004:1495518-1508538	109.718	35.661000000000001	7.9046099999999999	5.0493899999999998	-	84.6052	37.5805	6.61948	2.89978
XLOC_002766	-	scaffold00004:1588127-1594448	190.82	45.323500000000003	5.1919700000000004	1.4322699999999999	-	146.971	47.8721	4.33855	0.82055
XLOC_002889	SN3_00401470	scaffold00004:5404921-5416270	880.33799999999997	95.028899999999993	1.61283	3.8182700000000001	apical protein 1	677.943	100.573	1.34728	2.18237
XLOC_003037	SN3_00501125,SN3_00501130	scaffold00005:3980362-3987040	12.732900000000001	2.1824300000000001	0.50007000000000001	0.28631400000000001	-	9.87362	2.32506	0.421784	0.164242
XLOC_003147	-	scaffold00005:1394671-1404132	150.333	18.023	3.3275000000000001	4.4751799999999999	-	115.962	19.0869	2.78949	2.56956
XLOC_003399	-	scaffold00006:2870152-2873502	373.63299999999998	41.879600000000003	0.32412800000000003	1.0938399999999999	-	288.516	44.5538	0.271782	0.627259
XLOC_003456	SN3_00601225	scaffold00006:4450147-4462195	14.5122	6.0597000000000003	5.6748700000000003	6.2043299999999997	zinc finger lsd1 subclass domain-containing protein	11.1546	6.40113	4.73884	3.56178
XLOC_003505	SN3_00600380	scaffold00006:1299468-1302298	338.86700000000002	152.76400000000001	38.034300000000002	9.2048000000000005	hypothetical protien	262.051	161.341	31.8663	5.27825
XLOC_003615	SN3_00700005	scaffold00007:26133-30001	8.4576499999999992	1.6156999999999999	0.117366	5.1066399999999998E-2	hypothetical protien	6.5717	1.71613	0.098016	0.0292382
XLOC_003658	SN3_00700465	scaffold00007:1248311-1273515	55.360599999999998	13.214700000000001	7.25556	6.5840100000000001	class v superfamily protein	42.612	13.9832	6.10317	3.80263
XLOC_003663	SN3_00700495	scaffold00007:1340474-1371464	279.83300000000003	93.280799999999999	26.6313	59.638599999999997	rhoptry kinase family protein rop26 (incomplete catalytic triad)	216.42	98.4757	22.3306	34.1946
XLOC_003684	-	scaffold00007:1778618-1790352	20.597300000000001	2.3046700000000002	0.60730300000000004	2.3664100000000001	-	15.8385	2.42385	0.509051	1.35032
XLOC_003792	SN3_00700165	scaffold00007:470737-484261	57.144199999999998	11.037800000000001	0.59113899999999997	0.39022299999999999	hypothetical protien	44.2733	11.7088	0.495186	0.22246
XLOC_003858	SN3_00700715	scaffold00007:2099982-2108388	350.17500000000001	137.45599999999999	55.077300000000001	104.89100000000001	transmembrane protein	269.357	145.132	46.2068	60.4162
XLOC_003866	SN3_00700760	scaffold00007:2272909-2275845	198.32900000000001	35.556699999999999	5.5014000000000003	15.841699999999999	hypothetical protien	152.137	37.2706	4.61458	9.10822
XLOC_003873	-	scaffold00007:2454828-2462250	358.13299999999998	32.564999999999998	0.51833700000000005	4.6169599999999997	-	276.544	34.6499	0.43438	2.64711
XLOC_003894	SN3_00700995	scaffold00007:3009571-3017815	89.799199999999999	20.771899999999999	18.203600000000002	21.583200000000001	hypothetical protein HHA_293360	69	21.9887	15.3083	12.4318
XLOC_004006	SN3_00800545	scaffold00008:1787567-1798703	119.86	26.909700000000001	12.7134	15.9922	dhhc zinc finger domain-containing protein	91.9164	28.5037	10.6598	9.19872
XLOC_004008	SN3_00800560	scaffold00008:1844602-1852222	3.8973399999999998	0.75696399999999997	0.17653199999999999	0.14816499999999999	hypothetical protien	3.02497	0.80402	0.148384	0.0853709
XLOC_004044	-	scaffold00008:2566341-2570180	7.3431699999999998	0.91645699999999997	0.125526	2.6399300000000001E-2	-	5.68971	0.972922	0.105023	0.0150685
XLOC_004121	SN3_00800135	scaffold00008:519129-524576	458.84100000000001	116.76600000000001	61.887799999999999	109.134	hypothetical protien	353.001	122.926	51.783	62.5548
XLOC_004173	SN3_00800525	scaffold00008:1732261-1750554	437.14699999999999	100.833	4.6421400000000004	1.1514599999999999	myosin heavy chain	337.469	106.696	3.8832	0.661491
XLOC_004201	SN3_00800800	scaffold00008:2507260-2531648	1244.76	121.101	11.3736	16.057500000000001	hypothetical protien	960.443	128.616	9.52512	9.22536
XLOC_004248	SN3_00801150	scaffold00008:3934564-3950673	5.2400200000000003	1.7221299999999999	0.47200300000000001	0.238952	hypothetical protien	4.02057	1.81812	0.396122	0.137935
XLOC_004306	SN3_00900375	scaffold00009:1368282-1376065	77.707999999999998	14.1188	1.0412399999999999	1.8088900000000001	hypothetical protien	59.7592	14.8764	0.868877	1.03897
XLOC_004481	SN3_00900705	scaffold00009:2633230-2654518	68.215599999999995	5.6246299999999998	0.11702899999999999	1.14686	hypothetical protien	52.6666	5.96383	0.0982717	0.658149
XLOC_004509	-	scaffold00009:3471894-3475060	176.26900000000001	21.1584	2.4950100000000002	1.6460999999999999	-	136.036	22.4444	2.08394	0.942659
XLOC_004510	-	scaffold00009:3485519-3490512	141.33000000000001	17.104299999999999	0.361072	7.8733700000000004	-	109.221	18.1698	0.301902	4.50605
XLOC_004633	SN3_01000905	scaffold00010:3123259-3126127	9.6405100000000008	0.85606099999999996	2.32488E-2	0.10250099999999999	enoyl- hydratase	7.37203	0.904135	0.019513	0.0586756
XLOC_004657	SN3_01000060	scaffold00010:234509-242058	72.706900000000005	6.4869300000000001	0.24329700000000001	0.15129500000000001	hypothetical protien	55.9977	6.89204	0.204013	0.0870023
XLOC_004737	SN3_01000865	scaffold00010:2929052-2962780	8.5526800000000005	2.3097799999999999	2.3758599999999999	2.5872899999999999	protein kinase domain protein	6.55077	2.44271	1.99436	1.49518
XLOC_004762	SN3_01001040	scaffold00010:3661005-3686416	979.03499999999997	153.95599999999999	1.7499199999999999	2.6628500000000002	hypothetical protein TGME49_083540	755.987	163.768	1.46748	1.5266
XLOC_004799	SN3_01100280	scaffold00011:947167-970119	40.478999999999999	13.835800000000001	10.813800000000001	12.3392	dual-specificity catalytic domain-containing	31.0396	14.6017	9.0766	7.10788
XLOC_004895	SN3_01100195	scaffold00011:668133-671690	175.988	32.175600000000003	1.0209600000000001	0.67412300000000003	hypothetical protien	136.78	34.3007	0.856356	0.387767
XLOC_004950	-	scaffold00011:1928647-1932178	223.46899999999999	98.557100000000005	42.995699999999999	30.004999999999999	-	171.785	103.895	35.9712	17.1861
XLOC_005005	SN3_01200050	scaffold00012:172097-177274	5.7702499999999999	1.4284399999999999	0.50053999999999998	0.24188100000000001	hypothetical protien	4.47058	1.50804	0.418909	0.138626
XLOC_005055	-	scaffold00012:1741954-1745007	8.2214600000000004	0.83501499999999995	0	3.24505E-2	-	6.32305	0.884582	0	0.0184976
XLOC_005056	SN3_01200485,SN3_01200490	scaffold00012:1747514-1759935	24.0837	15.603400000000001	5.4121300000000003	4.07226	-	18.4594	16.4506	4.54328	2.34941
XLOC_005111	SN3_01200910,SN3_01200915	scaffold00012:3295300-3343122	718.78399999999999	90.339500000000001	15.565099999999999	35.128999999999998	-	553.708	96.1323	13.0297	20.1932
XLOC_005192	SN3_01200585	scaffold00012:2151539-2157721	469.30500000000001	64.296700000000001	0.72806099999999996	7.5279800000000003	hypothetical protien	363.605	68.3032	0.609836	4.31859
XLOC_005240	SN3_01300080	scaffold00013:156184-179296	581.53099999999995	267.096	136.05199999999999	52.775500000000001	hypothetical protien	447.136	281.158	114.028	30.2824
XLOC_005297	-	scaffold00013:1799893-1801973	84.404300000000006	47.274500000000003	7.2563000000000004	2.06846	-	64.8735	49.723	6.05847	1.1831
XLOC_005298	-	scaffold00013:1806479-1807508	174.18799999999999	25.277799999999999	1.2676499999999999	2.8282500000000002	-	134.09	26.7365	1.06032	1.62357
XLOC_005364	-	scaffold00013:151884-156071	19.301600000000001	5.5847800000000003	0.65125500000000003	0.30850499999999997	-	14.7958	5.87487	0.5452	0.176812
XLOC_005612	SN3_01400250,SN3_01400255	scaffold00014:883494-895142	8.2644500000000001	1.30772	0.54749400000000004	1.2461599999999999	-	6.33508	1.37726	0.458218	0.713807
XLOC_005697	-	scaffold00015:361833-362988	78.951499999999996	6.6946300000000001	1.00854	0.42285400000000001	-	60.9422	7.0824	0.841797	0.241708
XLOC_005709	SN3_01500220	scaffold00015:686160-726288	46.545000000000002	14.9582	17.026599999999998	12.4704	hypothetical protien	35.6662	15.7685	14.3082	7.14782
XLOC_005787	SN3_01500895	scaffold00015:2898502-2906085	668.18100000000004	114.18	1.3438699999999999	46.008099999999999	hypothetical protien	516.222	120.978	1.12326	26.387
XLOC_005800	-	scaffold00015:276387-280689	41.4358	7.5148299999999999	1.76217	5.7540399999999998	-	31.7647	7.96779	1.47776	3.31197
XLOC_005816	SN3_01500215	scaffold00015:677111-684678	24.754899999999999	8.6041100000000004	12.816800000000001	11.3057	conserved hypothetical protein	18.995	9.10034	10.7699	6.53223
XLOC_005924	SN3_01600265-add	scaffold00016:900660-907521	11.729699999999999	1.92876	0	2.05469E-2	-	9.09756	2.0435	0	0.0117978
XLOC_005957	SN3_01600540	scaffold00016:1983139-1992434	11.619400000000001	2.4812599999999998	0.89047200000000004	1.2302	transmembrane protein	8.97434	2.61492	0.745175	0.705255
XLOC_005994	SN3_01600115,SN3_01600120	scaffold00016:395836-425857	16.836400000000001	6.0787500000000003	7.0591900000000001	5.1257099999999998	-	12.9148	6.4285	5.94062	2.96469
XLOC_006039	SN3_01600465	scaffold00016:1698144-1707731	129.642	36.870399999999997	15.902799999999999	22.847799999999999	ef hand domain-containing protein	99.9984	38.952	13.2988	13.0626
XLOC_006065	SN3_01600665	scaffold00016:2436418-2445859	2.3081299999999998	0.53971599999999997	0.100758	0.398283	hypothetical protien	1.78121	0.572611	0.0844444	0.229043
XLOC_006098	SN3_01700155-add	scaffold00017:744910-748448	17.8782	4.5610299999999997	0.433199	0.14200599999999999	-	13.9101	4.83147	0.363439	0.0807364
XLOC_006178	-	scaffold00017:401394-404126	3.7132000000000001	0.49911	0.41708800000000001	0.34725099999999998	-	2.85391	0.525774	0.349064	0.199415
XLOC_006222	-	scaffold00017:1634042-1637055	132.59299999999999	48.327100000000002	5.5552700000000002	1.0326299999999999	-	101.832	50.9311	4.64564	0.591505
XLOC_006223	-	scaffold00017:1640404-1642191	262.61599999999999	85.120400000000004	8.3451900000000006	1.34283	-	201.472	89.4941	6.9926	0.769223
XLOC_006224	-	scaffold00017:1646110-1648739	37.671100000000003	10.275700000000001	1.1013500000000001	0.17441100000000001	-	28.8574	10.8203	0.921838	0.0999567
XLOC_006231	SN3_01700485	scaffold00017:1867791-1888421	50.049500000000002	8.1217400000000008	4.36463	6.7309599999999996	conserved hypothetical protein	38.3678	8.61566	3.65712	3.87465
XLOC_006331	-	scaffold00018:1925221-1928522	19.509799999999998	2.5364300000000002	0.14752999999999999	0.39204099999999997	-	14.9834	2.67454	0.123205	0.224561
XLOC_006332	SN3_01800610-add	scaffold00018:1931469-1934730	6.3196599999999998	0.63168100000000005	0.15490999999999999	0.32057999999999998	-	4.85328	0.668055	0.12934	0.18339
XLOC_006345	SN3_01800725,SN3_01800730	scaffold00018:2347898-2353306	27.7804	1.85869	0.16369	0.69750500000000004	-	21.2653	1.98893	0.137437	0.402712
XLOC_006369	SN3_01800125	scaffold00018:490577-520229	205.73500000000001	23.478000000000002	2.6379299999999999	1.83832	hypothetical protien	158.306	24.8327	2.20596	1.05277
XLOC_006524	SN3_01900585,SN3_01900590	scaffold00019:1772193-1781218	105.53100000000001	17.351400000000002	0.71327700000000005	0.16952400000000001	-	81.1327	18.3611	0.598152	0.097248
XLOC_006537	SN3_01900725	scaffold00019:2170241-2175444	30.313099999999999	6.0017399999999999	0.458482	0.29496	hypothetical protien	23.2843	6.32099	0.383875	0.168937
XLOC_006551	SN3_01900010	scaffold00019:30636-36159	123.68899999999999	35.650199999999998	1.9220299999999999	1.9017200000000001	hypothetical protien	95.4411	37.647	1.61379	1.08574
XLOC_006586	SN3_01900305	scaffold00019:880210-888416	206.46700000000001	21.230599999999999	0.67846499999999998	2.8114499999999998	peptidase family m3 protein	158.917	22.5026	0.567227	1.612
XLOC_006629	SN3_01900705-add	scaffold00019:2129193-2134619	240.886	78.263800000000003	25.2624	14.352	-	185.221	82.4076	21.1512	8.22206
XLOC_006699	SN3_02000450	scaffold00020:1659304-1667340	19.7578	1.90178	8.8821600000000001E-2	0.119839	calcium binding egf domain-containing protein	15.2101	2.01501	0.0742511	0.0686529
XLOC_006815	-	scaffold00021:324989-329064	1402.08	139.66	3.3266200000000001	1.8364199999999999	-	1075.38	148.178	2.77993	1.05453
XLOC_006830	SN3_02100215	scaffold00021:793251-817214	16.1401	8.6952200000000008	2.1391100000000001	2.2010200000000002	hypothetical protein TGVEG_203160	12.4271	9.17159	1.79183	1.26547
XLOC_006852	SN3_02100390	scaffold00021:1435407-1438242	304.428	63.6492	28.282399999999999	33.625100000000003	hypothetical protien	234.505	67.2803	23.7383	19.2454
XLOC_006863	-	scaffold00021:1818238-1819454	32.354799999999997	1.5802	0	3.2032499999999998E-2	-	24.8491	1.67514	0	0.0184836
XLOC_006864	-	scaffold00021:1819582-1820699	23.179300000000001	1.3931899999999999	0	8.3403199999999997E-2	-	17.7908	1.47259	0	0.0479553
XLOC_006937	SN3_02100400	scaffold00021:1450202-1464987	35.448700000000002	13.2523	8.96631	8.9138900000000003	fip1 motif protein	27.1482	14.0203	7.51002	5.12923
XLOC_006948	SN3_02100495,SN3_02100500	scaffold00021:1789038-1818005	936.42100000000005	130.41300000000001	4.2258300000000002	21.520499999999998	-	721.962	138.772	3.54972	12.3634
XLOC_006997	SN3_02200225	scaffold00022:745131-758849	49.498199999999997	22.156400000000001	14.056900000000001	15.3202	hypothetical protein TGP89_274050	38.0521	23.309	11.6842	8.78916
XLOC_007033	SN3_02200560	scaffold00022:1883936-1919883	127.75	18.600000000000001	0.68464899999999995	11.9009	endonuclease exonuclease phosphatase family protein	98.2194	19.8164	0.574425	6.83237
XLOC_007043	SN3_02200005	scaffold00022:34100-45987	8.8801000000000005	1.49464	0.18396199999999999	2.3521799999999999E-2	hypothetical protien	6.78717	1.56077	0.153967	0.0135673
XLOC_007117	SN3_02200630	scaffold00022:2018800-2057778	17.292200000000001	7.8950699999999996	5.0970000000000004	6.5419400000000003	phosphatidylinositol 3- and 4-kinase	13.2613	8.33357	4.28526	3.77359
XLOC_007124	SN3_02300030	scaffold00023:47346-53262	43.2956	5.3505099999999999	0.32387199999999999	4.8388099999999996	hypothetical protien	33.374	5.68849	0.271217	2.78589
XLOC_007136	SN3_02300125,SN3_02300130	scaffold00023:323074-342199	9.4514200000000006	0.75036999999999998	0.163107	0.222051	-	7.25586	0.794735	0.137512	0.12768
XLOC_007166	SN3_02300350	scaffold00023:1137477-1149337	44.721200000000003	21.77	9.2758099999999999	12.446400000000001	transmembrane protein	34.5902	23.0198	7.77368	7.15586
XLOC_007189	-	scaffold00023:1695883-1696693	54.904200000000003	6.9750800000000002	0	0.22551099999999999	-	42.2473	7.38873	0	0.128261
XLOC_007243	-	scaffold00023:1091283-1094366	19.0639	3.94882	0.36479600000000001	0.21739	-	14.8056	4.1967	0.304723	0.124898
XLOC_007274	SN3_02300540	scaffold00023:1671561-1695849	87.355000000000004	16.407699999999998	9.0780999999999992	10.159700000000001	sulfite exporter protein	67.1058	17.3711	7.61096	5.83478
XLOC_007297	SN3_02400050	scaffold00024:132398-145872	3.5030000000000001	1.45394	7.99063E-2	5.7044200000000003E-2	ap2 domain transcription factor ap2ix-9	2.6854	1.54863	0.0672486	0.0329286
XLOC_007371	-	scaffold00024:2097997-2102094	18.802800000000001	2.29854	1.2465999999999999	2.89615	-	14.4929	2.42584	1.04309	1.65655
XLOC_007407	SN3_02400320	scaffold00024:882953-919638	12.467000000000001	4.0249300000000003	4.0635700000000003	3.77047	hect-domain (ubiquitin-transferase) domain-containing protein	9.53952	4.24629	3.41193	2.17206
XLOC_007424	-	scaffold00024:1435173-1437770	11.0847	2.1710699999999998	0.123765	7.4035199999999995E-2	-	8.4874	2.29104	0.103812	0.0426487
XLOC_007449	SN3_02500040,SN3_02500045	scaffold00025:101069-108168	401.298	64.527500000000003	1.0967899999999999	19.912600000000001	-	310.141	68.727	0.917974	11.4096
XLOC_007623	SN3_02600120	scaffold00026:531789-537260	47.627099999999999	5.9366000000000003	8.9856500000000006E-2	0.106781	hypothetical protien	36.7115	6.30852	0.0752656	0.0612213
XLOC_007648	SN3_02600330	scaffold00026:1185397-1206112	289.05099999999999	75.920699999999997	25.9681	29.701599999999999	hypothetical protien	222.756	80.0778	21.728	16.9796
XLOC_007675	-	scaffold00026:1883809-1885359	438.61599999999999	248.55	53.392200000000003	10.8499	-	335.926	260.594	44.6242	6.20836
XLOC_007678	-	scaffold00026:1940857-1947170	205.88	89.581999999999994	29.5488	11.2712	-	158.197	94.2281	24.7411	6.46164
XLOC_007686	SN3_02600025	scaffold00026:63044-71310	213.53399999999999	33.663600000000002	1.88872	0.85157700000000003	transmembrane protein	164.501	35.7385	1.58084	0.48918
XLOC_007734	SN3_02600360	scaffold00026:1264840-1267964	887.73199999999997	82.816699999999997	0.74233400000000005	1.78121	hypothetical protien	685.356	88.2914	0.622222	1.02278
XLOC_007860	SN3_02700405	scaffold00027:1698104-1701384	112.163	12.590400000000001	0.62411799999999995	0.33248	hypothetical protien	86.821	13.3702	0.523378	0.190625
XLOC_008092	-	scaffold00030:386837-391576	146.55500000000001	78.040199999999999	26.313800000000001	15.0497	-	112.788	82.2153	22.0488	8.61607
XLOC_008111	SN3_03000245	scaffold00030:1124886-1153603	10.729699999999999	4.6999300000000002	5.77454	5.0293200000000002	hect-domain (ubiquitin-transferase) domain-containing protein	8.23392	4.96151	4.84923	2.90024
XLOC_008143	SN3_03000240	scaffold00030:1034780-1121831	21.632200000000001	5.9713000000000003	4.6177599999999996	3.3449800000000001	hypothetical protien	16.6409	6.27837	3.867	1.91793
XLOC_008238	SN3_03100240	scaffold00031:1077224-1097077	12.830500000000001	4.6186100000000003	3.4708000000000001	2.7824900000000001	major facilitator family protein	9.82392	4.87448	2.91637	1.60977
XLOC_008248	SN3_03100310	scaffold00031:1306658-1331277	3.9089900000000002	0.97113400000000005	0.70806800000000003	0.57814299999999996	hypothetical protien	3.03735	1.02458	0.594486	0.332714
XLOC_008309	SN3_03200085	scaffold00032:350452-356572	105.282	21.151199999999999	0.701075	4.5356899999999998	kelch motif protein	81.4749	22.422	0.585764	2.59083
XLOC_008352	SN3_03300105	scaffold00033:306732-318702	571.74699999999996	148.81200000000001	23.407399999999999	5.3577199999999996	hypothetical protien	440.496	157.394	19.5808	3.0646
XLOC_008353	-	scaffold00033:330656-332730	531.49699999999996	116.161	11.568199999999999	16.534099999999999	-	409.869	123.305	9.70463	9.49951
XLOC_008390	-	scaffold00033:328946-330590	84.103200000000001	5.3456799999999998	0.57342199999999999	0.283474	-	64.3561	5.63401	0.480305	0.163375
XLOC_008394	SN3_03300125	scaffold00033:399294-410603	99.084599999999995	10.4232	2.08948	7.7777500000000002	hypothetical protien	76.1228	11.073	1.75208	4.47431
XLOC_008434	SN3_03400135	scaffold00034:416982-434546	5.2759299999999998	1.6596500000000001	1.0209600000000001	0.96858999999999995	conserved hypothetical protein	4.03761	1.75015	0.857551	0.559882
XLOC_008491	SN3_03500050	scaffold00035:240041-259130	29.5535	8.5410599999999999	10.003399999999999	10.2715	hypothetical protien	22.7871	9.00782	8.40605	5.91137
XLOC_008565	SN3_03600180	scaffold00036:447904-465220	282.75099999999998	166.67400000000001	10.0976	6.6512200000000004	aoe264 and aoe130 genes	217.534	175.654	8.44095	3.80238
XLOC_008601	SN3_03600200	scaffold00036:525027-542435	554.46400000000006	105.867	44.1858	32.041400000000003	sap domain-containing protein	427.229	112.05	36.9254	18.358
XLOC_008632	-	scaffold00037:520987-525283	4.4170299999999996	0.37285800000000002	4.9349499999999998E-2	1.98067E-2	-	3.37865	0.392521	0.0413544	0.0113825
XLOC_008659	SN3_03700125	scaffold00037:516019-520925	2.91797	0.192749	1.03207E-2	2.52556E-2	hypothetical protien	2.23669	0.204161	0.00866777	0.0143737
XLOC_008666	SN3_03700190,SN3_03700195	scaffold00037:696120-739845	31.0778	9.8311399999999995	12.1633	5.7993800000000002	-	23.9023	10.3924	10.1845	3.32868
XLOC_008699	SN3_03800120	scaffold00038:389325-418524	67.789900000000003	10.8	17.913499999999999	16.066199999999998	hypothetical protien	51.9531	11.3614	14.98	9.16696
XLOC_008716	SN3_03900030	scaffold00039:85925-115876	145.779	34.271999999999998	14.285399999999999	20.798500000000001	protein kinase (incomplete catalytic triad)	112.242	36.2124	11.9806	11.9758
XLOC_008743	-	scaffold00039:764452-768060	3.6263899999999998	0.43556699999999998	4.7415499999999999E-2	1.1025999999999999E-2	-	2.77266	0.456876	0.0396474	0.00633194
XLOC_008776	-	scaffold00039:760436-764306	42.3309	3.5304500000000001	0.17786099999999999	1.03589	-	32.4845	3.7387	0.14923	0.595462
XLOC_008778	SN3_04000005	scaffold00040:4740-12190	13.7575	1.9528000000000001	0.32034699999999999	0.506579	hypothetical protien	10.6112	2.06213	0.268015	0.289062
XLOC_008780	SN3_04000010	scaffold00040:17009-21915	45.3277	10.470499999999999	0.23405699999999999	0.15173700000000001	hypothetical protien	35.0984	11.1278	0.19347	0.0869083
XLOC_008781	-	scaffold00040:23231-25083	15.8293	1.49502	0.19594700000000001	0.55460699999999996	-	12.3401	1.58629	0.163144	0.31579
XLOC_008807	-	scaffold00040:427-2477	10.347200000000001	2.41106	0.364263	9.6355999999999997E-2	-	8.04756	2.55565	0.304532	0.0553297
XLOC_008830	SN3_04000195,SN3_04000200	scaffold00040:483216-491686	220.935	25.1065	0.46626600000000001	3.3712	-	170.736	26.6567	0.392022	1.93215
XLOC_008849	-	scaffold00041:232876-234998	10.757899999999999	2.13558	0.94834099999999999	0.77480199999999999	-	8.23506	2.24887	0.794205	0.444007
XLOC_009124	-	scaffold00052:124019-125514	1.3054600000000001	0	3.96163E-2	0	-	0.9993	0	0.0332163	0
XLOC_009136	-	scaffold00052:178614-188935	59.304699999999997	23.7715	20.644500000000001	12.521800000000001	-	45.8877	25.0297	17.2632	7.15381
XLOC_009151	-	scaffold00055:38767-40170	8.2558100000000003	0.76666500000000004	0.51432599999999995	0.356956	-	6.31039	0.79987	0.430438	0.204582
XLOC_009157	-	scaffold00055:114972-115829	2005.58	531.97799999999995	170.15199999999999	92.273200000000003	-	1550.33	561.182	142.535	52.9292
XLOC_009212	-	scaffold00075:0-1087	90.824100000000001	8.0796100000000006	0.21953900000000001	0.61971299999999996	-	70.1867	8.58391	0.182738	0.354654
XLOC_009214	-	scaffold00075:11917-12658	140.96799999999999	25.211600000000001	16.2331	15.6304	-	108.708	26.6678	13.5007	8.93813
XLOC_009232	SN3_09900005	scaffold00099:0-4439	135.75399999999999	30.281500000000001	19.234200000000001	17.713699999999999	serpin (serine proteinase inhibitor) superfamily protein	104.73	32.0302	16.1225	10.1651
XLOC_009236	-	scaffold00104:2928-4208	37.218899999999998	3.2496399999999999	0.59636599999999995	0.27635700000000002	-	28.5321	3.42228	0.499771	0.159212
XLOC_009237	SN3_10400005	scaffold00104:4-2836	186.18899999999999	55.644100000000002	36.943899999999999	9.3201800000000006	hypothetical protien	142.496	58.4744	30.921	5.36146
XLOC_009241	SN3_10800005	scaffold00108:6-4009	123.54900000000001	25.5822	18.358899999999998	17.888400000000001	serpin (serine proteinase inhibitor) superfamily protein	95.6274	27.1322	15.361	10.2304
XLOC_009244	-	scaffold00111:1721-3401	14.093	1.0739000000000001	6.3870800000000005E-2	7.4421699999999993E-2	-	10.8745	1.14034	0.0532777	0.0428178
XLOC_009245	SN3_11100005	scaffold00111:113-1247	60.9039	7.01119	0.236763	0.22797100000000001	hypothetical protien	47.0291	7.39374	0.19898	0.131559
XLOC_009247	-	scaffold00115:0-3477	18.808199999999999	3.6531199999999999	0.64913299999999996	0.31530399999999997	-	14.4762	3.8532	0.541677	0.18047
XLOC_009254	-	scaffold00130:0-1804	285.41899999999998	117.60899999999999	30.238	17.8673	-	219.58	123.724	25.3555	10.2427

## Sheet: Pattern2_368
Pattern 2: List of 368 schizont genes with transcript levels peaking at 24 h and significantly lower TPM values during 8 h-48 h-72 h time points.
Cufflinks assigned eXternal LOCation identifier (XLOC)	S. neurona gene identifier on VEuPathDB.org	Location of genes in the current S. neurona SN3 genome assembly on VEuPathDB.org	FPKM values at different time points of schizont development				S. neurona GENE DESCRIPTION as found on VEuPathDB.org	TPM values at different time points of Schizont development
			8h	24h	48h	72h		8 h	24 h	48 h	72 h
XLOC_000716	SN3_00101500	scaffold00001:4557037-4570370	1.49078	5.1112299999999999	4.0478800000000001	2.3572600000000001	transmembrane protein	1.14113	5.38316	3.3923	1.35877
XLOC_000876	SN3_00102865	scaffold00001:8907639-8927685	31.074999999999999	77.0261	85.703699999999998	38.898400000000002	t-complex protein alpha subunit	23.9282	81.1888	71.8364	22.4487
XLOC_000884	SN3_00102955	scaffold00001:9184528-9201950	2.0569299999999999	32.530999999999999	33.406599999999997	10.329599999999999	glycerate kinase	1.57642	34.2989	28.0868	5.96536
XLOC_000952	SN3_00103570	scaffold00001:11126711-11154604	1.2336100000000001	6.1074999999999999	4.8390899999999997	2.1004499999999999	3-methyl-2-oxobutanoate hydroxymethyltransferase	0.945858	6.42059	4.05588	1.20923
XLOC_001034	SN3_00100650	scaffold00001:2147477-2164539	33.853099999999998	75.960400000000007	62.753999999999998	48.692100000000003	mitochondrial processing peptidase beta subunit	26.0459	79.9555	52.4485	27.9408
XLOC_001086	SN3_00101140	scaffold00001:3498065-3511747	8.4877000000000002	27.395399999999999	27.159600000000001	11.9307	ribosomal protein rpl28	6.50399	28.8114	22.7599	6.84266
XLOC_001181	SN3_00102035	scaffold00001:6205690-6214786	81.973799999999997	250.28399999999999	284.62400000000002	89.976699999999994	apicomplexa specific secreted protein pf signal peptide	63.2251	262.86	238.562	51.4511
XLOC_001221	SN3_00102400	scaffold00001:7336988-7365742	4.8366699999999998	12.41	12.758699999999999	6.3641800000000002	aaa family partial	3.70489	13.0831	10.7177	3.67376
XLOC_001356	SN3_00103535	scaffold00001:11024566-11031375	3.57334	10.120799999999999	10.2311	4.3027699999999998	peptidase m76 family protein	2.74254	10.6684	8.57141	2.46675
XLOC_001497	SN3_00201060	scaffold00002:3518922-3551996	37.003100000000003	124.89700000000001	112.441	51.940199999999997	transmembrane protein	28.4134	131.17	94.0009	29.7625
XLOC_001562	SN3_00201585	scaffold00002:5197008-5209564	45.587400000000002	155.98500000000001	129.61500000000001	57.0974	hypoxanthine-xanthine-guanine phosphoribosyl transferase hxgprt	34.9289	163.788	108.591	32.7481
XLOC_001585	SN3_00201745	scaffold00002:5719954-5778234	5.3132599999999996	13.9863	15.6045	8.3809299999999993	sel1 repeat-containing protein	4.07392	14.7635	13.0925	4.84531
XLOC_001587	SN3_00201755	scaffold00002:5795122-5815543	28.3611	70.726399999999998	73.393900000000002	31.965399999999999	chaperonin protein	21.7398	74.2938	61.614	18.3909
XLOC_001699	SN3_00202615	scaffold00002:8748227-8748611	0	2.6452	2.8484400000000001	0	conserved hypothetical protein	0	2.7986	2.39067	0
XLOC_001814	SN3_00200660	scaffold00002:2085913-2111849	2.2361399999999998	6.0097699999999996	7.0666000000000002	2.8561800000000002	cap-gly domain-containing protein	1.71389	6.33986	5.93246	1.6497
XLOC_001840	SN3_00200860	scaffold00002:2795758-2811768	9.5614899999999992	40.917499999999997	34.440199999999997	10.7204	aspartate-trna ligase	7.32754	43.1708	28.9081	6.18097
XLOC_002148	SN3_00300565	scaffold00003:1802708-1809971	8.2915200000000002	24.396699999999999	23.264900000000001	9.3885199999999998	hypothetical protien	6.3651	25.6215	19.4918	5.39625
XLOC_002542	SN3_00400365	scaffold00004:1125295-1139484	7.4088700000000003	40.7256	35.704000000000001	19.9008	mynd finger domain-containing protein	5.67894	42.7562	29.9563	11.4621
XLOC_002579	SN3_00400605	scaffold00004:2143601-2164309	6.5206600000000003	19.247699999999998	17.437799999999999	7.2443600000000004	gtp cyclohydrolase i	4.99682	20.2565	14.6224	4.17002
XLOC_002706	SN3_00400045	scaffold00004:95353-104902	134.655	380.887	385.33	139.048	diphthine synthase	103.473	400.468	322.807	79.721
XLOC_002774	SN3_00400555-add	scaffold00004:1827153-1848620	1.9274800000000001	5.6627099999999997	5.62873	2.7534200000000002	-	1.47436	5.97832	4.73311	1.59418
XLOC_002857	SN3_00401220	scaffold00004:4472224-4486686	0.73929999999999996	5.03613	5.2355900000000002	1.7797499999999999	conserved hypothetical protein	0.566254	5.31702	4.40202	1.02655
XLOC_003118	SN3_00500195	scaffold00005:681243-699752	225.74299999999999	1122.75	1296.04	319.75400000000002	n6-adenosine-methyltransferase	173.374	1180.16	1084.13	182.971
XLOC_003170	SN3_00500590	scaffold00005:2005401-2015357	10.8964	38.426900000000003	39.474299999999999	20.880600000000001	hypothetical protien	8.37348	40.4006	33.0408	11.9613
XLOC_003299	SN3_00600005	scaffold00006:37325-52392	13.9435	48.7851	43.392499999999998	18.6844	sgs domain-containing protein	10.696	51.3707	36.3808	10.7606
XLOC_003326	SN3_00600245	scaffold00006:736692-747982	108.901	287.99400000000003	346.39299999999997	143.22300000000001	gtp-binding nuclear protein ran	83.6314	302.655	288.936	82.0632
XLOC_003513	SN3_00600395	scaffold00006:1349445-1354342	325.34500000000003	1066.51	1031.02	502.58199999999999	ribosomal protein rps25	249.94	1122.24	863.991	287.953
XLOC_003599	SN3_00601100,SN3_00601105	scaffold00006:3888685-3917997	3.2269999999999999	8.0432500000000005	7.7894800000000002	4.8670999999999998	-	2.47239	8.49098	6.54933	2.81712
XLOC_003616	SN3_00700010	scaffold00007:34038-45353	13.719200000000001	34.720399999999998	28.951699999999999	18.380500000000001	phosphoribosylpyrophosphate synthetase	10.5065	36.5486	24.2685	10.5593
XLOC_003760	SN3_00701250-add,SN3_00701255	scaffold00007:3776453-3819580	7.5601399999999996	50.442700000000002	48.272500000000001	13.0335	-	5.8025	53.1839	40.4481	7.49679
XLOC_003808	SN3_00700305	scaffold00007:879121-884820	9.3316099999999995	36.918700000000001	37.773099999999999	19.5063	transmembrane protein	7.16845	38.8768	31.608	11.1798
XLOC_003891	SN3_00700960	scaffold00007:2972620-2982916	51.8752	107.69199999999999	122.399	55.302900000000001	ran binding family protein 1	39.8284	113.663	102.574	31.9003
XLOC_003931	SN3_00701320	scaffold00007:4024784-4033061	11.5192	40.996600000000001	49.402299999999997	15.2578	nucleoside transporter protein	8.85495	43.1414	41.422	8.75243
XLOC_003989	SN3_00800405	scaffold00008:1345875-1390360	0.80906699999999998	10.2599	9.7805	2.6471399999999998	atp-dependent dna helicase	0.621447	10.8284	8.19043	1.52148
XLOC_004011	-	scaffold00008:1950128-1950998	0	1.2969900000000001	1.4634199999999999	0.119668	-	0	1.37344	1.22004	0.0687524
XLOC_004247	SN3_00801140	scaffold00008:3905685-3918040	0.56248399999999998	8.7053100000000008	8.9611999999999998	2.1852800000000001	hypothetical protein HHA_245990	0.429828	9.19501	7.52674	1.26378
XLOC_004345	SN3_00900690	scaffold00009:2584140-2612698	3.0410499999999998	8.5767199999999999	9.9590399999999999	4.5119600000000002	tic22-like family protein	2.32703	9.04872	8.36635	2.60223
XLOC_004659	SN3_01000080	scaffold00010:304657-329293	7.3736800000000002	17.190999999999999	17.034500000000001	8.2132000000000005	regulator of chromosome condensation repeat-containing protein	5.64818	18.1179	14.3118	4.74565
XLOC_004702	SN3_01000500	scaffold00010:1737793-1745873	6.2671999999999999	21.7578	17.6035	7.4668299999999999	ferodoxin fd	4.79445	22.9451	14.7552	4.30275
XLOC_004747	SN3_01000925	scaffold00010:3232617-3237130	264.10700000000003	1032.32	1183.3	477.31099999999998	hypothetical protien	203.028	1084.45	991.251	272.958
XLOC_004918	SN3_01100355-add,SN3_01100360	scaffold00011:1217978-1241233	19.674199999999999	36.734400000000001	44.945	17.932600000000001	-	15.0969	38.7084	37.7033	10.3316
XLOC_005051	SN3_01200450	scaffold00012:1653052-1654730	0	2.9182899999999998	2.7574900000000002	0.35220200000000002	transmembrane protein	0	3.09462	2.30746	0.201123
XLOC_005064	SN3_01200560	scaffold00012:2044934-2064155	5.6429099999999996	26.578600000000002	20.301100000000002	11.925700000000001	spfh domain band 7 family protein	4.34128	28.0159	16.997	6.8614
XLOC_005123	-	scaffold00012:328541-334258	189.12899999999999	449.36	480.50900000000001	185.518	-	144.983	470.365	403.663	106.852
XLOC_005177	SN3_01200430	scaffold00012:1556314-1589025	1.9415500000000001	11.5761	9.2214100000000006	4.7663700000000002	phospho-2-dehydro-3-deoxyheptonate aldolase	1.4915	12.2341	7.75475	2.75598
XLOC_005216	SN3_01200750	scaffold00012:2748171-2765226	11.573399999999999	74.946700000000007	78.459599999999995	24.051400000000001	hypothetical protein TGRUB_228760	8.92504	78.9696	65.6613	13.8397
XLOC_005277	SN3_01300345	scaffold00013:1101587-1107248	76.039500000000004	440.91	475.41399999999999	189.506	hypothetical protein TGME49_026570	58.3934	463.548	399.63	108.923
XLOC_005288	SN3_01300440	scaffold00013:1495130-1504821	0.558701	2.278	1.8520700000000001	0.99796200000000002	eukaryotic glutathione atp binding domain-containing protein	0.427936	2.40451	1.55729	0.576302
XLOC_005433	SN3_01300545	scaffold00013:1956432-1968760	0.75898699999999997	12.4642	12.4764	3.6224799999999999	rhoptry kinase family protein rop30	0.581425	13.1378	10.4706	2.0877
XLOC_005481	SN3_01400075	scaffold00014:177286-194121	1.30497	5.5532700000000004	4.7342300000000002	2.2252100000000001	dhhc zinc finger domain-containing protein	1.00017	5.86117	3.97612	1.2858
XLOC_005508	SN3_01400325	scaffold00014:1079301-1088606	11.585699999999999	27.608799999999999	25.3644	15.1401	tdc1	8.90225	29.0919	21.2711	8.69356
XLOC_005512	SN3_01400355	scaffold00014:1169986-1179037	62.751300000000001	156.18899999999999	150.042	88.509399999999999	prolyl partial	48.1173	164.012	125.406	50.8685
XLOC_005563	SN3_01400725	scaffold00014:2556265-2572671	37.3245	78.495500000000007	81.256	42.622700000000002	mitochondrial processing peptidase alpha subunit	28.6262	82.7237	68.0867	24.5207
XLOC_005711	SN3_01500235	scaffold00015:733279-739340	2.0420699999999998	23.715499999999999	22.873799999999999	10.581	tubulin binding cofactor a protein	1.56898	24.9808	19.2051	6.10058
XLOC_005748	SN3_01500555	scaffold00015:1728267-1737771	7.2566199999999998	24.045300000000001	20.5747	8.8896099999999993	ribosomal protein l33	5.55527	25.2763	17.2163	5.10335
XLOC_005906	SN3_01600110	scaffold00016:376348-395114	3.3194400000000002	27.992899999999999	28.067900000000002	8.1099599999999992	dihydropteroate synthase	2.5443	29.529	23.5542	4.66845
XLOC_005973	SN3_01600705	scaffold00016:2517796-2526745	4.1087899999999999	20.545000000000002	17.608599999999999	8.3255599999999994	tetratricopeptide repeat-containing protein	3.14465	21.7179	14.7547	4.78856
XLOC_006087	SN3_01700075	scaffold00017:455100-479647	1.0790500000000001	5.5802699999999996	4.7418300000000002	2.3148200000000001	transmembrane protein	0.826441	5.88449	3.98639	1.33946
XLOC_006089	-	scaffold00017:501107-503642	4.00624	62.128300000000003	47.376199999999997	7.4825200000000001	-	3.07239	65.5281	39.6463	4.29383
XLOC_006106	SN3_01700230	scaffold00017:1021063-1064680	21.319900000000001	51.179299999999998	62.908799999999999	30.594899999999999	hypothetical protein TGFOU_318525	16.3795	53.843	52.7094	17.5567
XLOC_006150	SN3_01700560	scaffold00017:2230958-2271203	1.5598399999999999	14.4224	14.1638	6.4725000000000001	chaperone protein	1.19608	15.1874	11.8649	3.71626
XLOC_006289	SN3_01800220,SN3_01800225	scaffold00018:770007-784418	40.1663	260.99900000000002	269.78699999999998	59.412399999999998	-	30.8058	273.87	225.777	34.0437
XLOC_006325	SN3_01800550	scaffold00018:1727416-1746987	4.1941899999999999	14.9438	13.7681	5.29521	adenosine amp deaminase domain-containing protein	3.22018	15.753	11.5651	3.04028
XLOC_006364	SN3_01800080	scaffold00018:338703-351421	6.4921699999999998	43.338700000000003	42.902500000000003	18.674399999999999	cell-cycle-associated protein kinase mapk	4.96296	45.6407	35.974	10.7415
XLOC_006508	-	scaffold00019:1363397-1364601	0	1.73675	1.5542499999999999	0.51855499999999999	-	0	1.82106	1.30053	0.297134
XLOC_006578	SN3_01900225	scaffold00019:617857-639100	4.4587000000000003	17.376799999999999	16.4391	8.4220900000000007	hypothetical protein TgIa.0730c	3.41511	18.3141	13.8025	4.86465
XLOC_006724	SN3_02000030	scaffold00020:136131-178271	26.162600000000001	85.783000000000001	84.529499999999999	39.565100000000001	aaa family protein	20.1075	90.5555	70.6069	22.6833
XLOC_006771	SN3_02000385	scaffold00020:1417694-1436616	45.020299999999999	135.33199999999999	135.571	44.190100000000001	60s ribosomal protein	34.6264	142.482	113.615	25.351
XLOC_006874	SN3_02100585	scaffold00021:2017990-2046428	2.5392800000000002	10.0364	12.228999999999999	3.5540400000000001	kynurenine 3-monooxygenase and-related flavoprotein monooxygenase family protein	1.94536	10.5847	10.2682	2.05391
XLOC_006989	SN3_02200165	scaffold00022:582882-598156	295.851	984.25099999999998	1094.0999999999999	443.92099999999999	alveolin domain containing intermediate filament imc7	227.082	1033.08	915.981	255.217
XLOC_007030	SN3_02200540	scaffold00022:1798033-1805671	93.806899999999999	218.006	251.726	96.742400000000004	hypothetical protien	72.0256	229.011	211.446	55.7712
XLOC_007037	-	scaffold00022:1972057-1975202	0.543852	12.237500000000001	12.1172	4.3451599999999999	-	0.420914	12.9066	10.13	2.49275
XLOC_007082	SN3_02200330	scaffold00022:1126703-1127723	5.9154499999999999	47.896000000000001	51.828000000000003	17.084199999999999	hypothetical protien	4.54395	50.5315	43.4266	9.77584
XLOC_007474	SN3_02500240	scaffold00025:586077-629144	11.5932	68.066800000000001	66.564700000000002	22.222799999999999	serine threonine protein phosphatase	8.90118	71.7642	55.7632	12.7732
XLOC_007527	SN3_02500025	scaffold00025:50249-63450	49.347099999999998	351.52100000000002	270.23700000000002	121.899	hypothetical protein TGP89_270520A, partial	37.9424	370.655	226.827	69.9265
XLOC_007580	SN3_02500465	scaffold00025:1352281-1362307	9.3902999999999999	19.056799999999999	20.9452	8.8732600000000001	pyruvate kinase	7.20815	20.0902	17.5743	5.09513
XLOC_007772	SN3_02700150	scaffold00027:570709-584316	89.537499999999994	239.018	246.012	102.123	hexokinase	68.9433	251.663	205.964	58.5557
XLOC_007808	SN3_02700020	scaffold00027:75303-89943	1.0035400000000001	2.9855800000000001	3.03959	1.05247	dead deah box helicase domain-containing protein	0.770597	3.14458	2.55194	0.606945
XLOC_007894	SN3_02800270,SN3_02800280	scaffold00028:765590-816636	1.9454499999999999	9.1038300000000003	8.8551699999999993	3.2957399999999999	-	1.49518	9.58213	7.45837	1.89736
XLOC_007916	SN3_02800485	scaffold00028:1567136-1574908	23.719799999999999	56.499499999999998	51.656999999999996	24.933499999999999	septum formation protein maf	18.2276	59.5625	43.387	14.3339
XLOC_008104	SN3_03000180	scaffold00030:708743-736523	4.2806300000000004	19.391100000000002	16.9451	7.0878300000000003	major facilitator family protein	3.27655	20.4328	14.2219	4.0896
XLOC_008199	SN3_03100270	scaffold00031:1224507-1226877	392.85500000000002	1361.1	1652.05	656.93100000000004	cyclophilin precursor	302.122	1438.79	1389.22	378.907
XLOC_008210	-	scaffold00031:39800-43325	6.6373699999999998	41.280200000000001	32.940199999999997	22.653099999999998	-	5.11353	43.4066	27.5547	12.9851
XLOC_008213	SN3_03100015	scaffold00031:227212-241356	12.7872	35.1096	37.339300000000001	18.1007	pyridoxal biosynthesis protein	9.84607	36.9965	31.2411	10.3973
XLOC_008214	SN3_03100025	scaffold00031:244223-264428	9.7429400000000008	31.563099999999999	28.801500000000001	11.333	replication factor c subunit	7.4759	33.233	24.0732	6.49932
XLOC_008231	SN3_03100185	scaffold00031:853835-861665	62.491999999999997	133.11699999999999	146.953	55.317	phosphoglycerate mutase family protein	48.0868	140.29	123.013	31.742
XLOC_008332	SN3_03200225	scaffold00032:857284-949195	7.4575199999999997	21.712299999999999	23.2835	6.2091799999999999	group 1 family protein	5.71592	22.867	19.5651	3.58809
XLOC_008372	SN3_03300310	scaffold00033:1050665-1072040	1.65272	5.5163900000000003	5.3878599999999999	2.1623800000000002	hypothetical protein TGMAS_309090, partial	1.2654	5.82339	4.52087	1.24879
XLOC_008401	SN3_03300180	scaffold00033:521027-626850	15.1228	92.623699999999999	97.521900000000002	46.379899999999999	3-ketoacyl- reductase	11.6338	97.5671	81.6054	26.7371
XLOC_008473	SN3_03400215	scaffold00034:664554-692322	1.6210500000000001	9.2702600000000004	9.4036399999999993	3.3065199999999999	dna gyrase topoisomerase a subunit domain-containing protein	1.24027	9.80603	7.86556	1.90574
XLOC_008588	SN3_03600095	scaffold00036:176273-231215	4.4909400000000002	24.2791	19.100999999999999	9.0068999999999999	parasite porphobilinogen synthase pbgs	3.45289	25.5346	16.0493	5.19226
XLOC_008631	SN3_03700115,SN3_03700120	scaffold00037:458261-512551	8.5434800000000006	21.249600000000001	25.658300000000001	12.536199999999999	-	6.53904	22.383	21.458	7.18632
XLOC_009017	SN3_04500070	scaffold00045:207097-213249	10.870799999999999	26.816800000000001	33.380899999999997	14.115	rab5-interacting protein	8.32163	28.1764	27.9285	8.10321
XLOC_009061	SN3_04700050	scaffold00047:192554-239231	17.747900000000001	50.501399999999997	49.997300000000003	19.788599999999999	eta subunit of chaperonin containing t-complex polypeptide 1	13.6208	53.1829	41.9858	11.4105
XLOC_009222	SN3_08400005	scaffold00084:0-7094	94.082499999999996	3044.38	2652.71	535.12099999999998	serpin (serine proteinase inhibitor) superfamily protein	72.3381	3197.6	2229.04	307.188
XLOC_009253	SN3_12300005	scaffold00123:645-3131	24.242699999999999	213.1	190.8	95.400899999999993	prolyl endopeptidase-like	18.6249	224.285	159.504	54.5833
XLOC_000552	SN3_00100060	scaffold00001:205493-224802	9.4488099999999999	15.897	12.529299999999999	4.3110799999999996	elongation factor	7.25941	16.713	10.4734	2.47651
XLOC_000558	SN3_00100130	scaffold00001:351680-372752	11.1648	15.225199999999999	10.8863	3.8373200000000001	aarp2cn domain-containing protein	8.586	16.064	9.14524	2.21852
XLOC_000747	SN3_00101710	scaffold00001:5354335-5393185	18.384499999999999	31.322299999999998	19.978300000000001	5.59016	bystin protein	14.1094	32.95	16.7236	3.21573
XLOC_000948	SN3_00103540	scaffold00001:11034987-11041377	78.566699999999997	197.327	127.274	29.339300000000001	nac domain-containing protein	60.3621	207.52	106.606	16.8551
XLOC_000958	SN3_00100030	scaffold00001:108106-116237	15.189399999999999	25.9498	20.500800000000002	9.5456199999999995	gnat family protein	11.6585	27.3415	17.2415	5.50001
XLOC_001074	SN3_00101045	scaffold00001:3232143-3236489	30.3217	38.762599999999999	31.707799999999999	12.599	hypothetical protien	23.3451	40.8045	26.5254	7.25453
XLOC_001101	SN3_00101300	scaffold00001:3873821-3882919	11.3329	21.704999999999998	16.6648	6.0455500000000004	pantoate--beta-alanine ligase	8.71346	22.8745	13.9904	3.48159
XLOC_001127	SN3_00101540	scaffold00001:4717087-4734524	97.526499999999999	172.17099999999999	130.25	58.073399999999999	eukaryotic initiation factor- delta subunit	75.2163	181.264	109.04	33.3348
XLOC_001294	SN3_00103075	scaffold00001:9578925-9586926	8.25976	10.9343	9.0036100000000001	3.02746	prostaglandin-e synthase	6.33906	11.5388	7.54499	1.74257
XLOC_001335	SN3_00103375	scaffold00001:10494899-10510540	7.2275	12.8484	8.9237500000000001	2.54338	mrna binding pumilio-homology domain	5.54771	13.4999	7.46456	1.46112
XLOC_001480	SN3_00200940	scaffold00002:3015229-3017887	23.374199999999998	35.901600000000002	26.7057	8.8575999999999997	dip2 utp12 family protein	17.9721	37.7904	22.341	5.09725
XLOC_001858	SN3_00200985	scaffold00002:3172812-3189425	11.2333	15.1037	10.0008	3.7523499999999999	gnl3l grn1 partial	8.61668	15.8938	8.39046	2.16644
XLOC_002083	SN3_00202805	scaffold00002:9233057-9252384	5.6757900000000001	8.3976699999999997	7.0799899999999996	2.3277100000000002	hypothetical protein HHA_218070	4.35013	8.86644	5.94129	1.34399
XLOC_002100	SN3_00300115	scaffold00003:444602-457486	20.863099999999999	38.854599999999998	22.761800000000001	8.6203699999999994	histone arginine methyltransferase prmt1	16.002	40.8944	19.0834	4.95127
XLOC_002330	SN3_00300275	scaffold00003:860165-869217	10.4102	21.1388	14.943099999999999	4.7274700000000003	ribosomal l1p l10e family protein	7.98135	22.3005	12.5665	2.73241
XLOC_002491	SN3_00301775	scaffold00003:5851013-5862637	9.9274799999999992	14.121700000000001	11.057600000000001	4.0043600000000001	small nuclear ribonucleoprotein e	7.62916	14.8337	9.2546	2.29818
XLOC_002661	SN3_00401315	scaffold00004:4838920-4852162	205.72399999999999	286.27199999999999	170.95099999999999	65.453500000000005	major facilitator family protein	158.152	300.645	142.995	37.558
XLOC_002833	SN3_00400990	scaffold00004:3637587-3649793	16.422000000000001	28.581299999999999	20.8489	9.4363399999999995	ubiquitin thioesterase otubain-like family protein	12.6149	30.0973	17.4605	5.41624
XLOC_002837	SN3_00401040	scaffold00004:3777058-3808318	99.950699999999998	194.13	110.04300000000001	13.0707	nuclear factor nf3	76.7597	204.701	92.3247	7.53148
XLOC_002844	SN3_00401105	scaffold00004:4028129-4032022	512.34	979.79200000000003	736.70899999999995	263.68299999999999	60s acidic ribosomal protein	394.292	1032.07	616.958	151.019
XLOC_003081	SN3_00501480	scaffold00005:5168340-5175698	241.15	527.08299999999997	382.19200000000001	85.982500000000002	pyruvate kinase	186.214	555.741	319.577	49.1292
XLOC_003113	SN3_00500160	scaffold00005:541345-554482	16.160599999999999	26.046700000000001	14.370100000000001	3.4674900000000002	la domain protein	12.419	27.3877	12.0837	1.99947
XLOC_003149	SN3_00500420	scaffold00005:1433567-1442145	21.813400000000001	36.627600000000001	27.539899999999999	10.1486	-2 cisd1 family iron-sulfur protein	16.8312	38.6068	23.0946	5.80429
XLOC_003440	SN3_00601095	scaffold00006:3863644-3887838	5.0983400000000003	7.0822799999999999	5.0647200000000003	1.3556699999999999	chorismate synthase	3.89979	7.46754	4.25262	0.782068
XLOC_003593	SN3_00601040	scaffold00006:3690378-3704700	14.4598	27.2439	19.225999999999999	6.3845000000000001	trna synthetases class i family protein	11.1082	28.6571	16.1184	3.67608
XLOC_003700	SN3_00700770	scaffold00007:2286485-2289792	389.48	689.25800000000004	557.98299999999995	135.97200000000001	40s ribosomal protein s20	298.411	724.576	466.964	78.0174
XLOC_003736	SN3_00701070	scaffold00007:3213022-3237882	100.09099999999999	124.42100000000001	108.452	43.717100000000002	eukaryotic translation initiation factor	77.0989	130.82	90.875	25.143
XLOC_003761	SN3_00701265	scaffold00007:3854608-3862097	134.28	192.83600000000001	163.012	60.415100000000002	ribosomal protein	102.974	202.701	136.823	34.6984
XLOC_003952	SN3_00800110	scaffold00008:475216-480760	9.8524600000000007	12.497999999999999	7.9598100000000001	2.6692300000000002	mra1 nep1 like involved in pre-rrna adjacent genes paralogs	7.56035	13.2022	6.6902	1.54148
XLOC_004340	SN3_00900630	scaffold00009:2271298-2278247	10.700699999999999	18.0258	10.638500000000001	2.1069100000000001	peptidyl-prolyl cis-trans fkbp-type domain-containing protein	8.19259	19.0732	8.96486	1.22193
XLOC_004595	SN3_01000570	scaffold00010:1907555-1919655	9.4836200000000002	13.527200000000001	12.166399999999999	3.3384	ran-interacting mog1 protein	7.27234	14.2338	10.1498	1.91069
XLOC_004607	SN3_01000645	scaffold00010:2176053-2186681	36.404899999999998	54.521000000000001	50.5383	12.6098	mrna turnover 4 family protein	28.0144	57.2092	42.392	7.2591
XLOC_004759	SN3_01001015	scaffold00010:3574808-3641281	2.0123500000000001	2.5925099999999999	2.48291	0.83574700000000002	fatc domain-containing protein	1.54129	2.72701	2.0833	0.482716
XLOC_005007	SN3_01200070	scaffold00012:224014-256678	15.351599999999999	18.465	14.196300000000001	5.5014900000000004	phenylalanyl-trna synthetase alpha chain	11.7865	19.4238	11.8996	3.16817
XLOC_005058	SN3_01200510	scaffold00012:1814965-1856133	20.322399999999998	28.407699999999998	24.781700000000001	11.3523	isoleucyl-trna synthetase family protein	15.6404	29.9505	20.7801	6.51777
XLOC_005169	SN3_01200385	scaffold00012:1339735-1384277	8.5325600000000001	10.8376	7.3356599999999998	2.4770799999999999	sda1-like protein	6.55238	11.4195	6.16696	1.43245
XLOC_005327	SN3_01300725	scaffold00013:2498254-2518474	11.476800000000001	24.779599999999999	14.7852	4.8154700000000004	c terminal region domain-containing protein	8.78701	26.0857	12.392	2.77726
XLOC_005403	SN3_01300335	scaffold00013:1069993-1083759	5.3770499999999997	9.9899799999999992	7.6820300000000001	3.1502500000000002	tbc domain containing protein	4.12728	10.5055	6.46124	1.80975
XLOC_005429	-	scaffold00013:1844206-1849713	13.2593	18.27	17.569199999999999	5.94184	-	10.1556	19.276	14.7631	3.42925
XLOC_005469	SN3_01300880	scaffold00013:3162995-3179802	1.93014	3.9590999999999998	2.7807200000000001	0.94282100000000002	asparagine synthase	1.47955	4.17563	2.33571	0.544588
XLOC_005607	SN3_01400210	scaffold00014:744600-786885	21.152200000000001	39.256900000000002	13.3992	8.0509199999999996	phosphoinositide phospholipase partial	16.2381	41.3389	11.2755	4.62975
XLOC_005693	SN3_01500080	scaffold00015:222023-245314	8.5416899999999991	17.751100000000001	12.1751	2.4170099999999999	lyar-type c2hc zinc finger protein	6.56268	18.7075	10.2194	1.38976
XLOC_005756	SN3_01500595	scaffold00015:1896680-1903637	9.8559199999999993	15.197800000000001	8.36097	2.7291300000000001	18s rrna biogenesis protein rcl1 protein	7.56424	16.013	7.02916	1.57477
XLOC_005846	SN3_01500465	scaffold00015:1438246-1480339	22.682300000000001	28.760899999999999	26.097899999999999	10.9893	peptidyl-prolyl cis-trans isomerase family 1	17.3905	30.2136	21.9049	6.31892
XLOC_005918	SN3_01600215	scaffold00016:762057-775007	9.6889099999999999	14.9735	12.011100000000001	4.5784799999999999	carbonate eukaryotic-type domain-containing protein	7.43193	15.7594	10.0878	2.63984
XLOC_005979	SN3_01600745	scaffold00016:2671976-2680095	65.080799999999996	111.152	86.585099999999997	29.987500000000001	eukaryotic initiation factor- subunit 3	49.9714	116.992	72.5926	17.2349
XLOC_006313	SN3_01800450	scaffold00018:1357966-1372796	53.454300000000003	75.5047	45.426000000000002	14.519500000000001	nucleolar protein	41.1221	79.4912	38.0265	8.35235
XLOC_006441	SN3_01800755	scaffold00018:2429863-2437748	10.898899999999999	13.709199999999999	10.881399999999999	3.9863900000000001	transmembrane protein	8.37309	14.472	9.11958	2.29756
XLOC_006732	SN3_02000080	scaffold00020:326159-336787	15.5831	26.943100000000001	21.3185	8.4107599999999998	mitochondrial import inner membrane translocase subunit	11.934	28.3958	17.8911	4.84029
XLOC_006963	SN3_02100665	scaffold00021:2231734-2237150	8.4394799999999996	14.587899999999999	12.459199999999999	4.0211699999999997	3 exoribonuclease family domain 1 protein	6.50083	15.3172	10.4136	2.29717
XLOC_007758	SN3_02700025	scaffold00027:90131-97107	4.2232399999999997	6.3591199999999999	5.9544600000000001	1.68299	hypothetical protien	3.23729	6.70794	4.99789	0.970285
XLOC_008012	SN3_02900320	scaffold00029:1181671-1187449	16.834499999999998	22.166799999999999	19.9495	8.7675000000000001	flagellar basal body protein	12.9947	23.3786	16.691	5.04012
XLOC_008084	SN3_03000045	scaffold00030:209357-216832	229.548	398.33	315.83800000000002	120.158	60s ribosomal protein l23	176.133	418.442	264.693	69.0461
XLOC_008236	SN3_03100215	scaffold00031:938766-944537	125.36199999999999	193.93799999999999	151.78200000000001	56.908999999999999	transmembrane protein	96.6313	204.56	127.469	32.6222
XLOC_008291	SN3_03200010	scaffold00032:6532-11985	11.047499999999999	12.8286	13.4453	5.1019199999999998	hypothetical protein NCLIV_028770	8.50581	13.489	11.2675	2.92337
XLOC_008725	SN3_03900095	scaffold00039:257103-267479	58.982100000000003	70.177899999999994	62.064	28.777200000000001	mitochondrial import inner membrane translocase	45.2339	73.9795	52.1734	16.6189
XLOC_008859	SN3_04100160	scaffold00041:547164-605825	8.2007100000000008	13.215	8.0022099999999998	2.9623200000000001	transmembrane partial	6.28703	13.9418	6.72201	1.71031
XLOC_008963	-	scaffold00044:332303-335362	36.031599999999997	53.802799999999998	29.1188	12.735200000000001	-	27.6896	56.489	24.3831	7.30346
XLOC_000588	SN3_00100410	scaffold00001:1363238-1368223	642.89499999999998	1105.1500000000001	1160.3	357.98700000000002	40s ribosomal protein	497.121	1164.31	971.228	205.407
XLOC_000657	SN3_00101020	scaffold00001:3152901-3157320	6.2383199999999999	17.859400000000001	15.4323	5.2312599999999998	porphobilinogen deaminase	4.777	18.8681	12.9344	3.02364
XLOC_000686	SN3_00101255	scaffold00001:3756473-3761991	95.791399999999996	208.33600000000001	196.99799999999999	48.374899999999997	ribosomal protein rpl31	73.5212	218.569	165.135	27.7714
XLOC_000691	SN3_00101315,SN3_00101320	scaffold00001:3939913-3981079	98.588399999999993	206.26400000000001	171.524	69.200900000000004	-	75.7007	217.154	143.511	39.8521
XLOC_000734	SN3_00101600	scaffold00001:5011865-5019454	189.881	559.96	453.62400000000002	136.01	ribosomal protein rpl8	146.183	589.294	380.597	78.3159
XLOC_000758	SN3_00101850	scaffold00001:5754225-5769473	96.304900000000004	127.137	133.67500000000001	56.345100000000002	pci domain-containing protein	74.1393	133.862	111.773	32.3134
XLOC_000797	-	scaffold00001:6632822-6637505	48.921300000000002	176.136	143.50299999999999	49.527700000000003	-	37.7595	185.467	120.19	28.3702
XLOC_000823	SN3_00102370	scaffold00001:7280802-7287565	261.56099999999998	558.93299999999999	502.358	203.83799999999999	ribosomal protein rpl38	201.85	588.921	420.874	116.24
XLOC_000855	SN3_00102710	scaffold00001:8343777-8346730	55.230600000000003	91.551500000000004	87.759600000000006	32.296300000000002	bud site selection	42.4675	96.4721	73.6401	18.5454
XLOC_000917	SN3_00103265	scaffold00001:10099036-10113074	101.07299999999999	266.28899999999999	219.86	61.72	ribosomal protein rpl3	77.7821	279.762	183.971	35.3995
XLOC_001098	SN3_00101260	scaffold00001:3764527-3770470	342.64699999999999	639.76800000000003	547.08500000000004	150.727	40s ribosomal protein sa	262.734	675.955	459.959	86.8967
XLOC_001124	SN3_00101520	scaffold00001:4631830-4648166	6.12385	24.469000000000001	19.9313	6.0967200000000004	n-acetyltransferase family protein	4.69948	25.7903	16.7317	3.50578
XLOC_001140	-	scaffold00001:4972212-4973367	3.5987900000000002	21.400600000000001	17.060500000000001	4.3407	-	2.78136	22.5357	14.2604	2.49554
XLOC_001303	SN3_00103140	scaffold00001:9777162-9795204	423.84199999999998	1039.99	1021.3	379.41899999999998	60s ribosomal protein	326.223	1092.13	853.064	217.454
XLOC_001468	SN3_00200840	scaffold00002:2726574-2734293	276.52199999999999	489.173	429.01	160.19800000000001	60s ribosomal protein	212.673	514.886	358.886	91.8754
XLOC_001574	SN3_00201660	scaffold00002:5405946-5420085	85.899600000000007	136.066	124.343	47.124899999999997	multiprotein bridging factor type	65.9527	143.16	104.113	27.105
XLOC_001865	SN3_00201005	scaffold00002:3319268-3344858	191.66800000000001	335.93700000000001	354.40100000000001	129.18899999999999	60s ribosomal protein l44	147.322	354.125	296.939	74.1556
XLOC_001881	SN3_00201205	scaffold00002:4005931-4029162	208.30099999999999	429.23399999999998	332.57400000000001	97.185500000000005	ribosomal protein rpl15	160.22	452.389	278.732	55.7372
XLOC_001974	SN3_00201940	scaffold00002:6422883-6428787	337.49799999999999	793.50800000000004	763.83900000000006	203.80600000000001	ribosomal protein rpl23a	259.02	832.789	638.967	117.437
XLOC_002021	SN3_00202255	scaffold00002:7620431-7633876	13.2576	24.895299999999999	20.6297	9.23123	replication factor c subunit	10.1487	26.2045	17.3039	5.30587
XLOC_002025	SN3_00202285	scaffold00002:7694805-7706082	327.54000000000002	642.04399999999998	524.99099999999999	181.876	60s ribosomal protein	252.072	676.972	440.814	104.522
XLOC_002303	SN3_00301840	scaffold00003:6194422-6206568	147.887	317.05099999999999	246.52500000000001	76.109200000000001	ribosomal protein rps4	113.802	333.987	206.776	43.7377
XLOC_002454	SN3_00301420	scaffold00003:4496859-4502465	230.274	515.08000000000004	374.64	149.41300000000001	60s ribosomal protein	176.846	541.92	312.986	85.311
XLOC_002693	SN3_00401580	scaffold00004:5728903-5743153	5.5154199999999998	15.108000000000001	12.543699999999999	4.7141000000000002	hypothetical protien	4.22371	15.9422	10.5167	2.71857
XLOC_002738	SN3_00400290	scaffold00004:893349-903907	63.134599999999999	418.50400000000002	299.24700000000001	60.158200000000001	heat shock protein hsp60	48.6909	440.241	249.957	34.5907
XLOC_002807	SN3_00400790	scaffold00004:2808353-2815747	296.375	894.73900000000003	779.07500000000005	215.529	ribosomal protein rps8	227.304	941.196	653.966	124.514
XLOC_003044	SN3_00501180,SN3_00501185	scaffold00005:4116689-4132301	8.7515300000000007	27.8949	22.857299999999999	8.2424099999999996	-	6.71134	29.3761	19.1951	4.73533
XLOC_003108	SN3_00500140-add	scaffold00005:458622-471686	2.8368600000000002	5.4903199999999996	5.99899	2.2214100000000001	-	2.17533	5.78389	5.04808	1.28544
XLOC_003169	SN3_00500575	scaffold00005:1961342-1969365	139.76599999999999	488.529	388.959	83.149100000000004	chaperonin	107.18	512.575	325.912	47.7506
XLOC_003285	SN3_00501450	scaffold00005:5075838-5085392	45.642400000000002	107.28400000000001	92.403300000000002	47.659399999999998	adenylate kinase	35.1709	113.188	77.1768	27.2703
XLOC_003365	SN3_00600580	scaffold00006:1982793-1997875	88.641499999999994	290.28100000000001	259.92700000000002	57.225000000000001	mitochondrial glycoprotein	68.0288	306.09	217.732	32.7432
XLOC_003487	SN3_00600255	scaffold00006:783480-789899	152.649	396.22	368.298	120.494	ribosomal protein rpl26	117.401	417.294	309.49	69.3827
XLOC_003636	SN3_00700155	scaffold00007:413148-449737	5.3085300000000002	8.7556700000000003	9.0563800000000008	4.1331100000000003	transmembrane protein	4.07037	9.21981	7.60719	2.38778
XLOC_003702	SN3_00700795	scaffold00007:2344979-2351681	150.761	266.83999999999997	273.03699999999998	72.693700000000007	ribosomal protein rpl18a	116.078	281.039	228.816	41.6199
XLOC_003945	SN3_00800040	scaffold00008:122165-140740	16.140699999999999	39.7744	36.726599999999998	12.817	translation elongation factor tu	12.3729	41.943	30.7496	7.36677
XLOC_004170	SN3_00800500	scaffold00008:1608935-1655761	1.5206500000000001	9.5570299999999992	6.8828800000000001	1.5865800000000001	1-deoxy-d-xylulose-5-phosphate synthase	1.16359	10.0827	5.77725	0.916294
XLOC_004177	SN3_00800570	scaffold00008:1899868-1916857	29.898399999999999	51.339799999999997	44.200499999999998	18.3263	pci domain-containing partial	22.9281	53.9786	37.0288	10.5575
XLOC_004211	SN3_00800885	scaffold00008:2811584-2825863	32.670999999999999	68.297499999999999	54.222999999999999	14.7561	rna recognition motif-containing protein	25.085	71.9484	45.4818	8.55052
XLOC_004353	SN3_00900755	scaffold00009:2762767-2785715	42.6905	71.833100000000002	68.632199999999997	26.709099999999999	eukaryotic translation initiation factor 3 subunit	32.8628	75.5868	57.6133	15.3903
XLOC_004396	SN3_00900035	scaffold00009:160778-166912	553.91700000000003	1189.3399999999999	1137.18	347.97500000000002	ribosomal protein rpl13a	426.816	1250.9	952.771	200.467
XLOC_004457	SN3_00900520	scaffold00009:1837746-1845711	105.97799999999999	224.80500000000001	231.39400000000001	69.5154	p23 co-	81.262	235.175	194.294	39.9928
XLOC_004503	SN3_00900875	scaffold00009:3229573-3243687	16.419499999999999	55.776499999999999	45.755800000000001	15.5227	hyaluronan mrna-binding family protein	12.609	58.7592	38.4131	8.94774
XLOC_004635	-	scaffold00010:3237157-3239514	23.846499999999999	101.551	72.922899999999998	12.882099999999999	-	18.3196	106.833	60.9737	7.38319
XLOC_004674	SN3_01000235	scaffold00010:829011-836663	26.565899999999999	41.429900000000004	49.281999999999996	15.8576	nuclear distribution gene c family protein	20.4302	43.6588	41.3239	9.13173
XLOC_004748	SN3_01000930	scaffold00010:3243200-3257441	58.237699999999997	112.066	105.619	40.140900000000002	hypothetical protien	44.7636	117.756	88.439	23.0421
XLOC_004804	SN3_01100315	scaffold00011:1123097-1151973	42.744900000000001	80.113699999999994	72.841899999999995	29.7273	prolyl-trna synthetase	32.8429	84.38	61.0554	17.1193
XLOC_004824	SN3_01100445	scaffold00011:1672035-1682586	12.272600000000001	17.956299999999999	18.616499999999998	6.8652499999999996	replication factor a protein 3 protein	9.43652	18.8775	15.6894	3.93714
XLOC_005004	SN3_01200045	scaffold00012:151646-160702	325.43	662.53099999999995	521.18299999999999	165.90799999999999	40s ribosomal protein	249.667	695.503	435.97	95.1982
XLOC_005088	SN3_01200725	scaffold00012:2665064-2674381	21.839300000000001	48.389800000000001	35.67	10.4476	co-chaperone protein	16.7617	50.9456	29.9451	6.01417
XLOC_005299	SN3_01300505	scaffold00013:1809875-1842956	39.201900000000002	95.240799999999993	69.747699999999995	27.1295	phosphofructokinase pfkii	30.1505	100.252	58.5438	15.6011
XLOC_005300	SN3_01300510	scaffold00013:1849811-1860543	229.09800000000001	478.20100000000002	527.03399999999999	166.107	40s ribosomal protein	175.97	501.695	442.243	95.669
XLOC_005379	SN3_01300180	scaffold00013:481792-490154	268.98500000000001	438.97399999999999	423.77	145.16499999999999	40s ribosomal protein	207.416	462.468	354.249	83.2578
XLOC_005496	SN3_01400175	scaffold00014:639868-669041	2.2897500000000002	8.5413599999999992	8.0568200000000001	1.90394	hypothetical protein HHA_291350	1.75265	8.99112	6.75351	1.09604
XLOC_005573	SN3_01400825	scaffold00014:2960569-2964917	161.05600000000001	562.83900000000006	494.88200000000001	157.267	conserved hypothetical protein	123.114	591.792	414.806	90.5214
XLOC_005644	SN3_01400505	scaffold00014:1679824-1709346	15.2437	41.814599999999999	35.677199999999999	11.4954	long-chain fatty acid ligase	11.6863	44.061	29.9444	6.62913
XLOC_005759	SN3_01500630,SN3_01500635	scaffold00015:1982691-1997769	97.809299999999993	183.75800000000001	188.69499999999999	65.088800000000006	-	75.1892	193.59	158.476	37.465
XLOC_005768	SN3_01500720	scaffold00015:2232252-2239058	209.32300000000001	412.74599999999998	434.39299999999997	129.01900000000001	40s ribosomal protein	160.621	433.311	364.392	74.2285
XLOC_005807	SN3_01500145	scaffold00015:465589-484499	340.113	811.18399999999997	749.69500000000005	235.38	60s ribosomal protein l27a	260.765	850.992	628.286	135.265
XLOC_005837	SN3_01500390	scaffold00015:1211391-1216908	238.01	490.77100000000002	378.51	122.642	ribosomal protein rpl19	183.037	516.942	317.937	70.5937
XLOC_005858	SN3_01500565	scaffold00015:1821983-1826455	310.47500000000002	799.49	615.30600000000004	175.149	40s ribosomal protein s3	239.449	841.24	512.338	99.8627
XLOC_005902	SN3_01600085	scaffold00016:290183-296326	427.68400000000003	810.33799999999997	820.98800000000006	263.12400000000002	ribosomal protein rps21	328.05	849.698	686.922	151.15
XLOC_005937	SN3_01600400	scaffold00016:1381084-1404446	34.418500000000002	56.787300000000002	52.619199999999999	19.969200000000001	tetratricopeptide repeat-containing protein	26.4239	59.6922	44.1504	11.5255
XLOC_005965	SN3_01600615	scaffold00016:2262276-2268238	390.327	861.87400000000002	871.65700000000004	276.47000000000003	ribosomal protein rpl35	301.643	908.654	730.871	158.408
XLOC_006058	SN3_01600605	scaffold00016:2233380-2238408	655.149	1103.3900000000001	1046.1500000000001	330.28300000000002	eukaryotic initiation factor-4a	504.585	1158.72	874.34	188.799
XLOC_006159	SN3_01700625	scaffold00017:2547758-2568432	33.191800000000001	77.189800000000005	72.365799999999993	28.0182	tetratricopeptide repeat domain containing protein	25.4823	81.4022	60.7819	16.1086
XLOC_006371	SN3_01800135	scaffold00018:532633-546189	64.916600000000003	183.851	147.011	38.4895	translationally-controlled tumor protein	49.9438	193.352	123.55	22.1483
XLOC_006407	SN3_01800465	scaffold00018:1410655-1417535	125.682	221.8	223.333	60.947800000000001	nac domain-containing protein	96.4539	232.552	187.281	35.0737
XLOC_006459	SN3_01900075	scaffold00019:183796-186283	207.51400000000001	510.30700000000002	455.89499999999998	161.345	ribosomal protein rpl21	160.113	537.737	382.084	92.3592
XLOC_006469	SN3_01900145	scaffold00019:367539-379117	100.973	250.77699999999999	183.73400000000001	59.9604	ribosomal protein rps7	77.9328	264.192	154.038	34.3968
XLOC_006477	SN3_01900220	scaffold00019:598666-617103	29.036899999999999	58.956099999999999	50.130499999999998	22.922599999999999	tetratricopeptide repeat-containing protein	22.2125	62.2043	42.1265	13.2771
XLOC_006496	SN3_01900355	scaffold00019:990823-1008524	27.148700000000002	66.334599999999995	52.037100000000002	18.3643	metal cation zip family protein	20.841	69.8233	43.6289	10.5591
XLOC_006554	SN3_01900030	scaffold00019:69893-75014	463.59800000000001	936.66899999999998	919.41	266.17200000000003	ribosomal-ubiquitin protein rps27a	356.571	983.814	771.193	152.745
XLOC_006757	SN3_02000255	scaffold00020:996545-1003015	248.637	638.072	559.98500000000001	167.197	guanine nucleotide-binding protein	191.978	671.67	468.81	95.6861
XLOC_006807	SN3_02100010	scaffold00021:26643-36489	37.607100000000003	70.122100000000003	58.168900000000001	20.125699999999998	s-adenosylmethionine synthase 2	28.9127	73.698	48.8138	11.5572
XLOC_006811	SN3_02100055	scaffold00021:211064-225372	17.139199999999999	31.627600000000001	29.094200000000001	14.1343	dna-directed rna polymerase	13.1432	33.2774	24.4581	8.1441
XLOC_006978	SN3_02200050	scaffold00022:218075-226021	35.747700000000002	79.146000000000001	61.9711	25.768799999999999	hypothetical protein HHA_207240	27.4605	83.3831	51.8277	14.7484
XLOC_007056	SN3_02200105	scaffold00022:452431-458664	106.294	251.75399999999999	203.54599999999999	51.648000000000003	60s acidic ribosomal protein p0	81.6504	264.664	170.88	29.6975
XLOC_007185	SN3_02300525	scaffold00023:1635078-1639545	493.053	1042.8499999999999	982.97900000000004	206.72800000000001	40s ribosomal protein	379.288	1095.61	824.537	118.877
XLOC_007526	SN3_02500015	scaffold00025:18174-22559	175.43299999999999	595.62199999999996	485.36700000000002	104.18300000000001	asparaginyl-trna synthetase (nob+trna synthase)	134.699	626.247	405.823	59.7645
[truncated: 135 more rows]

## Sheet: Pattern3_282
Pattern3: List of 282schizont genes with transcript levels at the peak at 24 h and 48 h, and lower TPM values at 72 h time points. 8h TPM values are the lowest
[truncated: 284 more rows]

[truncated: 3 more sheets: Pattern4_341, Pattern5_236, Table]
