# Supplementary material for: Temporal gene expression during asexual development of the apicomplexan Sarcocystis neurona
Source: mSphere. 2024 May 29;9(6):e00111-24. doi: 10.1128/msphere.00111-24 (PMC11332336; doi:10.1128/msphere.00111-24)
Supplement: Table S6 — Gene ontology. [file msphere.00111-24-s0007.xlsx]

## Sheet: Mz_Annotated
Table S6: List of 308 annotated genes in the merozoite stage with no BLAST hit
Cufflinks assigned eXternal LOCation identifier (XLOC)	S. neurona gene identifier on VEuPathDB.org	Location of genes in the current S. neurona SN3 genome assembly on VEuPathDB.org	S. neurona GENE_DESCRIPTION		FPKM values at different time points of schizont development									TPM values at different time points of Schizont development
				Mz	8 h	24 h	48 h	72 h	hit	InterPro IDs	InterPro GO IDs	InterPro GO Names	Mz	8 h	24 h	48 h	72 h
XLOC_001074	SN3_00101045	scaffold00001:3232143-3236489	hypothetical protien	94.1036	25.9303	32.6019	27.3819	10.6457	NO BLAST HIT	mobidb-lite (MOBIDB_LITE); mobidb-lite (MOBIDB_LITE); IPR029058 (SUPERFAMILY)	no GO terms	no GO terms	22.2037	23.3451	40.8045	26.5254	7.25453
XLOC_001141	SN3_00101605	scaffold00001:5020174-5025124	hypothetical protien	95.9951	46.3542	19.2958	19.654	43.8701	NO BLAST HIT	mobidb-lite (MOBIDB_LITE); mobidb-lite (MOBIDB_LITE); SIGNAL_PEPTIDE_N_REGION (PHOBIUS); SIGNAL_PEPTIDE_C_REGION (PHOBIUS); SIGNAL_PEPTIDE (PHOBIUS); SIGNAL_PEPTIDE_H_REGION (PHOBIUS); NON_CYTOPLASMIC_DOMAIN (PHOBIUS)	no GO terms	no GO terms	22.65	41.7328	24.1506	19.0392	29.8954
XLOC_000874	SN3_00102850	scaffold00001:8871723-8881943	hypothetical protien	1630.7	374.272	62.3522	3.88352	0.897009	NO BLAST HIT	mobidb-lite (MOBIDB_LITE); mobidb-lite (MOBIDB_LITE); mobidb-lite (MOBIDB_LITE); NON_CYTOPLASMIC_DOMAIN (PHOBIUS); SIGNAL_PEPTIDE_N_REGION (PHOBIUS); SIGNAL_PEPTIDE_C_REGION (PHOBIUS); SIGNAL_PEPTIDE_H_REGION (PHOBIUS); SIGNAL_PEPTIDE (PHOBIUS); SignalP-noTM (SIGNALP_EUK); SignalP-TM (SIGNALP_GRAM_POSITIVE)	no GO terms	no GO terms	384.764	336.958	78.0399	3.76204	0.611269
XLOC_001284	SN3_00103015	scaffold00001:9381429-9385082	hypothetical protien	73.9066	35.3145	15.3963	11.0322	17.8297	NO BLAST HIT	no IPS match	no IPS match	no IPS match	17.4383	31.7937	19.27	10.6871	12.1501
XLOC_000891	SN3_00103020	scaffold00001:9385458-9386223	hypothetical protien	461.774	120.682	46.2504	57.815	101.07	NO BLAST HIT	no IPS match	no IPS match	no IPS match	108.956	108.65	57.8869	56.0065	68.8743
XLOC_001911	SN3_00201420	scaffold00002:4667414-4684642	hypothetical protien	16.4077	7.25441	4.13998	4.11069	3.38562	NO BLAST HIT	Coil (COILS); Coil (COILS); Coil (COILS); mobidb-lite (MOBIDB_LITE); mobidb-lite (MOBIDB_LITE); mobidb-lite (MOBIDB_LITE); mobidb-lite (MOBIDB_LITE); mobidb-lite (MOBIDB_LITE); mobidb-lite (MOBIDB_LITE); mobidb-lite (MOBIDB_LITE); mobidb-lite (MOBIDB_LITE); mobidb-lite (MOBIDB_LITE); mobidb-lite (MOBIDB_LITE); mobidb-lite (MOBIDB_LITE); mobidb-lite (MOBIDB_LITE); mobidb-lite (MOBIDB_LITE); mobidb…	no GO terms	no GO terms	3.8714	6.53116	5.18159	3.9821	2.30714
XLOC_001557	SN3_00201530, (SN3_00201535)	scaffold00002:4973904-4987793	-	1.41135	0.207636	0.241927	0.14435	0.157357	NO BLAST HIT	Coil (COILS); mobidb-lite (MOBIDB_LITE); mobidb-lite (MOBIDB_LITE); mobidb-lite (MOBIDB_LITE); mobidb-lite (MOBIDB_LITE); mobidb-lite (MOBIDB_LITE); mobidb-lite (MOBIDB_LITE); mobidb-lite (MOBIDB_LITE); mobidb-lite (MOBIDB_LITE); mobidb-lite (MOBIDB_LITE); mobidb-lite (MOBIDB_LITE); mobidb-lite (MOBIDB_LITE); mobidb-lite (MOBIDB_LITE); mobidb-lite (MOBIDB_LITE); mobidb-lite (MOBIDB_LITE); mobidb-…	no GO terms	no GO terms	0.333008	0.186935	0.302796	0.139835	0.107231
XLOC_001594	SN3_00201830	scaffold00002:6079828-6084286	hypothetical protien	485.338	213.705	141.636	63.411	131.169	NO BLAST HIT	NON_CYTOPLASMIC_DOMAIN (PHOBIUS); CYTOPLASMIC_DOMAIN (PHOBIUS); TRANSMEMBRANE (PHOBIUS); TMhelix (TMHMM)	no GO terms	no GO terms	114.515	192.399	177.271	61.4274	89.3854
XLOC_002373	SN3_00300660, (SN3_00300665)	scaffold00003:2010483-2016372	-	440.013	164.465	44.9686	23.5531	111.735	NO BLAST HIT	no IPS match	no IPS match	no IPS match	103.821	148.068	56.2826	22.8163	76.142
XLOC_002173	SN3_00300785, (SN3_00300790)	scaffold00003:2340505-2346193	-	2753.05	337.178	50.1487	1.04197	2.96573	NO BLAST HIT	mobidb-lite (MOBIDB_LITE); mobidb-lite (MOBIDB_LITE); mobidb-lite (MOBIDB_LITE); mobidb-lite (MOBIDB_LITE)	no GO terms	no GO terms	649.582	303.562	62.766	1.00938	2.021
XLOC_002222	SN3_00301225	scaffold00003:3790955-3799864	hypothetical protien	144.448	63.9468	28.2103	22.8839	53.5131	NO BLAST HIT	no IPS match	no IPS match	no IPS match	34.0825	57.5715	35.308	22.1681	36.4666
XLOC_002530	SN3_00400265	scaffold00004:811319-829212	hypothetical protien	41.5833	16.7794	8.7158	9.31979	16.8207	NO BLAST HIT	Coil (COILS); Coil (COILS); Coil (COILS); mobidb-lite (MOBIDB_LITE); mobidb-lite (MOBIDB_LITE); mobidb-lite (MOBIDB_LITE); mobidb-lite (MOBIDB_LITE); mobidb-lite (MOBIDB_LITE); mobidb-lite (MOBIDB_LITE); mobidb-lite (MOBIDB_LITE); mobidb-lite (MOBIDB_LITE); mobidb-lite (MOBIDB_LITE); mobidb-lite (MOBIDB_LITE); mobidb-lite (MOBIDB_LITE); mobidb-lite (MOBIDB_LITE); mobidb-lite (MOBIDB_LITE); mobidb…	no GO terms	no GO terms	9.81158	15.1065	10.9087	9.02826	11.4625
XLOC_002797	SN3_00400710	scaffold00004:2515171-2535132	hypothetical protien	21.634	9.12502	3.12408	0.989583	7.30806	NO BLAST HIT	Coil (COILS); Coil (COILS); Coil (COILS); Coil (COILS); Coil (COILS); Coil (COILS); Coil (COILS); mobidb-lite (MOBIDB_LITE); mobidb-lite (MOBIDB_LITE); mobidb-lite (MOBIDB_LITE); mobidb-lite (MOBIDB_LITE); mobidb-lite (MOBIDB_LITE); mobidb-lite (MOBIDB_LITE); mobidb-lite (MOBIDB_LITE); mobidb-lite (MOBIDB_LITE); mobidb-lite (MOBIDB_LITE); mobidb-lite (MOBIDB_LITE); mobidb-lite (MOBIDB_LITE); mobi…	no GO terms	no GO terms	5.10454	8.21528	3.91009	0.958628	4.98009
XLOC_002824	SN3_00400895	scaffold00004:3306073-3315818	conserved hypothetical protein	215.308	33.0153	10.6455	20.0512	51.5498	NO BLAST HIT	mobidb-lite (MOBIDB_LITE); mobidb-lite (MOBIDB_LITE); mobidb-lite (MOBIDB_LITE); mobidb-lite (MOBIDB_LITE)	no GO terms	no GO terms	50.8019	29.7238	13.3239	19.424	35.1287
XLOC_002627	SN3_00401000, (SN3_00401005, SN3_00401010)	scaffold00004:3669546-3679259	-	22.0425	10.7011	4.29059	3.51383	11.9517	NO BLAST HIT	no IPS match	no IPS match	no IPS match	5.20093	9.63423	5.3701	3.40391	8.14451
XLOC_003950	SN3_00800095, (SN3_00800100)	scaffold00008:398673-438236	-	17.2957	5.88737	3.99714	4.32932	6.71339	NO BLAST HIT	Coil (COILS); Coil (COILS); Coil (COILS); Coil (COILS); Coil (COILS); Coil (COILS); Coil (COILS); mobidb-lite (MOBIDB_LITE); mobidb-lite (MOBIDB_LITE); mobidb-lite (MOBIDB_LITE); mobidb-lite (MOBIDB_LITE); mobidb-lite (MOBIDB_LITE); mobidb-lite (MOBIDB_LITE); mobidb-lite (MOBIDB_LITE); mobidb-lite (MOBIDB_LITE); mobidb-lite (MOBIDB_LITE); mobidb-lite (MOBIDB_LITE); mobidb-lite (MOBIDB_LITE); mobi…	no GO terms	no GO terms	4.08092	5.30041	5.00282	4.19389	4.57485
XLOC_004120	SN3_00800130	scaffold00008:512006-516483	hypothetical protien	945.873	360.095	169.033	147.611	163.87	NO BLAST HIT	TRANSMEMBRANE (PHOBIUS); TRANSMEMBRANE (PHOBIUS); NON_CYTOPLASMIC_DOMAIN (PHOBIUS); CYTOPLASMIC_DOMAIN (PHOBIUS); TRANSMEMBRANE (PHOBIUS); CYTOPLASMIC_DOMAIN (PHOBIUS); NON_CYTOPLASMIC_DOMAIN (PHOBIUS); TMhelix (TMHMM); TMhelix (TMHMM); TMhelix (TMHMM)	no GO terms	no GO terms	223.179	324.194	211.561	142.994	111.67
XLOC_004121	SN3_00800135	scaffold00008:519129-524576	hypothetical protien	1081.35	392.092	98.215	53.4551	91.7963	NO BLAST HIT	no IPS match	no IPS match	no IPS match	255.144	353.001	122.926	51.783	62.5548
XLOC_004248	SN3_00801150	scaffold00008:3934564-3950673	hypothetical protien	23.6963	4.4658	1.45264	0.408913	0.202413	NO BLAST HIT	Coil (COILS); Coil (COILS); Coil (COILS); Coil (COILS); mobidb-lite (MOBIDB_LITE); mobidb-lite (MOBIDB_LITE); mobidb-lite (MOBIDB_LITE); mobidb-lite (MOBIDB_LITE); mobidb-lite (MOBIDB_LITE); mobidb-lite (MOBIDB_LITE); mobidb-lite (MOBIDB_LITE); mobidb-lite (MOBIDB_LITE); mobidb-lite (MOBIDB_LITE); mobidb-lite (MOBIDB_LITE); mobidb-lite (MOBIDB_LITE); mobidb-lite (MOBIDB_LITE); mobidb-lite (MOBIDB…	no GO terms	no GO terms	5.59114	4.02057	1.81812	0.396122	0.137935
XLOC_004387	SN3_00901035, (SN3_00901040,SN3_00901045)	scaffold00009:3961964-3997040	-	37.8688	12.4265	6.63753	7.39168	14.0624	NO BLAST HIT	mobidb-lite (MOBIDB_LITE); mobidb-lite (MOBIDB_LITE); TMhelix (TMHMM)	no GO terms	no GO terms	8.93514	11.1876	8.30752	7.16046	9.58285
XLOC_004657	SN3_01000060	scaffold00010:234509-242058	hypothetical protien	261.377	62.1987	5.50659	0.210601	0.127672	NO BLAST HIT	mobidb-lite (MOBIDB_LITE); mobidb-lite (MOBIDB_LITE); mobidb-lite (MOBIDB_LITE); mobidb-lite (MOBIDB_LITE); mobidb-lite (MOBIDB_LITE); mobidb-lite (MOBIDB_LITE); mobidb-lite (MOBIDB_LITE); mobidb-lite (MOBIDB_LITE); mobidb-lite (MOBIDB_LITE); mobidb-lite (MOBIDB_LITE); mobidb-lite (MOBIDB_LITE); SIGNAL_PEPTIDE (PHOBIUS); SIGNAL_PEPTIDE_H_REGION (PHOBIUS); SIGNAL_PEPTIDE_C_REGION (PHOBIUS); NON_CY…	no GO terms	no GO terms	61.6719	55.9977	6.89204	0.204013	0.0870023
XLOC_004615	SN3_01000710, (SN3_01000715)	scaffold00010:2417204-2427802	-	55.1266	18.7742	3.6052	0.634834	6.11685	NO BLAST HIT	no IPS match	no IPS match	no IPS match	13.0071	16.9025	4.51226	0.614976	4.16834
XLOC_004895	SN3_01100195	scaffold00011:668133-671690	hypothetical protien	630.291	151.927	27.4055	0.884009	0.56903	NO BLAST HIT	Coil (COILS); Coil (COILS); mobidb-lite (MOBIDB_LITE); mobidb-lite (MOBIDB_LITE); mobidb-lite (MOBIDB_LITE); mobidb-lite (MOBIDB_LITE); mobidb-lite (MOBIDB_LITE); SIGNAL_PEPTIDE_H_REGION (PHOBIUS); SIGNAL_PEPTIDE_C_REGION (PHOBIUS); SIGNAL_PEPTIDE (PHOBIUS); SIGNAL_PEPTIDE_N_REGION (PHOBIUS); NON_CYTOPLASMIC_DOMAIN (PHOBIUS); SignalP-TM (SIGNALP_GRAM_POSITIVE); SignalP-noTM (SIGNALP_EUK)	no GO terms	no GO terms	148.717	136.78	34.3007	0.856356	0.387767
XLOC_005116	SN3_01200025	scaffold00012:110020-114844	hypothetical protien	5.39033	1.79244	0.805669	0.394592	0.952835	NO BLAST HIT	Coil (COILS); Coil (COILS); Coil (COILS); Coil (COILS); mobidb-lite (MOBIDB_LITE); mobidb-lite (MOBIDB_LITE); mobidb-lite (MOBIDB_LITE); mobidb-lite (MOBIDB_LITE); mobidb-lite (MOBIDB_LITE); mobidb-lite (MOBIDB_LITE); mobidb-lite (MOBIDB_LITE); mobidb-lite (MOBIDB_LITE); mobidb-lite (MOBIDB_LITE); mobidb-lite (MOBIDB_LITE); mobidb-lite (MOBIDB_LITE); mobidb-lite (MOBIDB_LITE); mobidb-lite (MOBIDB…	no GO terms	no GO terms	1.27185	1.61374	1.00837	0.382249	0.649311
XLOC_005056	SN3_01200485, (SN3_01200490)	scaffold00012:1747514-1759935	-	47.4204	20.5035	13.1437	4.68999	3.44765	NO BLAST HIT	mobidb-lite (MOBIDB_LITE)	no GO terms	no GO terms	11.1888	18.4594	16.4506	4.54328	2.34941
XLOC_005206	SN3_01200685	scaffold00012:2493208-2500097	hypothetical protien	100.205	31.1271	14.9839	12.4425	34.1597	NO BLAST HIT	mobidb-lite (MOBIDB_LITE); mobidb-lite (MOBIDB_LITE); mobidb-lite (MOBIDB_LITE); mobidb-lite (MOBIDB_LITE); mobidb-lite (MOBIDB_LITE); mobidb-lite (MOBIDB_LITE); mobidb-lite (MOBIDB_LITE); mobidb-lite (MOBIDB_LITE); mobidb-lite (MOBIDB_LITE); mobidb-lite (MOBIDB_LITE); mobidb-lite (MOBIDB_LITE); mobidb-lite (MOBIDB_LITE); mobidb-lite (MOBIDB_LITE); mobidb-lite (MOBIDB_LITE)	no GO terms	no GO terms	23.6434	28.0238	18.7538	12.0533	23.2782
XLOC_005407	SN3_01300365	scaffold00013:1209298-1233699	hypothetical protien	3.26193	1.54001	1.26458	0.855639	0.845227	NO BLAST HIT	Coil (COILS); Coil (COILS); Coil (COILS); Coil (COILS); mobidb-lite (MOBIDB_LITE); mobidb-lite (MOBIDB_LITE); mobidb-lite (MOBIDB_LITE); mobidb-lite (MOBIDB_LITE); mobidb-lite (MOBIDB_LITE); mobidb-lite (MOBIDB_LITE); mobidb-lite (MOBIDB_LITE); mobidb-lite (MOBIDB_LITE); mobidb-lite (MOBIDB_LITE); mobidb-lite (MOBIDB_LITE); mobidb-lite (MOBIDB_LITE); mobidb-lite (MOBIDB_LITE); mobidb-lite (MOBIDB…	no GO terms	no GO terms	0.769652	1.38647	1.58275	0.828874	0.575982
XLOC_005339	SN3_01300790	scaffold00013:2879430-2890371	hypothetical protien	13.0276	5.36697	3.68907	3.26825	2.91199	NO BLAST HIT	Coil (COILS); Coil (COILS); Coil (COILS); Coil (COILS); Coil (COILS); mobidb-lite (MOBIDB_LITE); mobidb-lite (MOBIDB_LITE); mobidb-lite (MOBIDB_LITE); mobidb-lite (MOBIDB_LITE); mobidb-lite (MOBIDB_LITE); mobidb-lite (MOBIDB_LITE); mobidb-lite (MOBIDB_LITE); mobidb-lite (MOBIDB_LITE); mobidb-lite (MOBIDB_LITE); mobidb-lite (MOBIDB_LITE); mobidb-lite (MOBIDB_LITE); mobidb-lite (MOBIDB_LITE); mobid…	no GO terms	no GO terms	3.07386	4.8319	4.61724	3.16602	1.98438
XLOC_005799	SN3_01500090	scaffold00015:249893-275756	hypothetical protien	130.349	36.3962	6.96648	2.18818	5.77495	NO BLAST HIT	mobidb-lite (MOBIDB_LITE); mobidb-lite (MOBIDB_LITE); mobidb-lite (MOBIDB_LITE); mobidb-lite (MOBIDB_LITE); mobidb-lite (MOBIDB_LITE); mobidb-lite (MOBIDB_LITE); mobidb-lite (MOBIDB_LITE); mobidb-lite (MOBIDB_LITE); CYTOPLASMIC_DOMAIN (PHOBIUS); NON_CYTOPLASMIC_DOMAIN (PHOBIUS); TRANSMEMBRANE (PHOBIUS); CYTOPLASMIC_DOMAIN (PHOBIUS); TRANSMEMBRANE (PHOBIUS); TRANSMEMBRANE (PHOBIUS); NON_CYTOPLASMI…	no GO terms	no GO terms	30.7558	32.7676	8.71924	2.11973	3.93535
XLOC_005709	SN3_01500220	scaffold00015:686160-726288	hypothetical protien	90.3588	39.6158	12.5987	14.7702	10.4891	NO BLAST HIT	mobidb-lite (MOBIDB_LITE); mobidb-lite (MOBIDB_LITE); mobidb-lite (MOBIDB_LITE); CYTOPLASMIC_DOMAIN (PHOBIUS); SIGNAL_PEPTIDE_C_REGION (PHOBIUS); TRANSMEMBRANE (PHOBIUS); NON_CYTOPLASMIC_DOMAIN (PHOBIUS); SIGNAL_PEPTIDE_N_REGION (PHOBIUS); TRANSMEMBRANE (PHOBIUS); NON_CYTOPLASMIC_DOMAIN (PHOBIUS); SIGNAL_PEPTIDE (PHOBIUS); SIGNAL_PEPTIDE_H_REGION (PHOBIUS); SignalP-TM (SIGNALP_GRAM_POSITIVE); TMh…	no GO terms	no GO terms	21.3202	35.6662	15.7685	14.3082	7.14782
XLOC_005722	SN3_01500320	scaffold00015:1023136-1030821	hypothetical protien	104.2	43.6783	10.2852	9.89059	42.5659	NO BLAST HIT	mobidb-lite (MOBIDB_LITE); mobidb-lite (MOBIDB_LITE); mobidb-lite (MOBIDB_LITE); mobidb-lite (MOBIDB_LITE); mobidb-lite (MOBIDB_LITE); mobidb-lite (MOBIDB_LITE); mobidb-lite (MOBIDB_LITE); SIGNAL_PEPTIDE_N_REGION (PHOBIUS); SIGNAL_PEPTIDE (PHOBIUS); SIGNAL_PEPTIDE_H_REGION (PHOBIUS); NON_CYTOPLASMIC_DOMAIN (PHOBIUS); SIGNAL_PEPTIDE_C_REGION (PHOBIUS)	no GO terms	no GO terms	24.586	39.3237	12.8729	9.5812	29.0066
XLOC_005771	SN3_01500740, (SN3_01500745)	scaffold00015:2332825-2347499	-	11.942	6.20911	4.74922	5.33573	4.78103	NO BLAST HIT	mobidb-lite (MOBIDB_LITE); mobidb-lite (MOBIDB_LITE)	no GO terms	no GO terms	2.81771	5.59008	5.94412	5.16882	3.25804
XLOC_006163	SN3_01700005	scaffold00017:36350-40491	hypothetical protien	33.7851	10.9224	6.45428	7.02485	6.87428	NO BLAST HIT	no IPS match	no IPS match	no IPS match	7.97159	9.83346	8.07817	6.80511	4.68449
XLOC_006169	SN3_01700020	scaffold00017:182832-186417	-	115.773	36.5512	5.56207	0.721341	13.2548	NO BLAST HIT	no IPS match	no IPS match	no IPS match	27.3166	32.9071	6.96148	0.698777	9.03251
XLOC_006750	SN3_02000180	scaffold00020:749639-756189	hypothetical protien	33.9676	11.2347	7.55312	4.77238	4.25882	NO BLAST HIT	mobidb-lite (MOBIDB_LITE); mobidb-lite (MOBIDB_LITE); mobidb-lite (MOBIDB_LITE); mobidb-lite (MOBIDB_LITE); mobidb-lite (MOBIDB_LITE)	no GO terms	no GO terms	8.01465	10.1146	9.45348	4.6231	2.90218
XLOC_006852	SN3_02100390	scaffold00021:1435407-1438242	hypothetical protien	705.257	260.473	53.7555	24.5048	28.2418	NO BLAST HIT	Coil (COILS); Coil (COILS); mobidb-lite (MOBIDB_LITE); mobidb-lite (MOBIDB_LITE); mobidb-lite (MOBIDB_LITE); mobidb-lite (MOBIDB_LITE); mobidb-lite (MOBIDB_LITE); mobidb-lite (MOBIDB_LITE); mobidb-lite (MOBIDB_LITE); mobidb-lite (MOBIDB_LITE); mobidb-lite (MOBIDB_LITE); mobidb-lite (MOBIDB_LITE); mobidb-lite (MOBIDB_LITE); mobidb-lite (MOBIDB_LITE); mobidb-lite (MOBIDB_LITE); mobidb-lite (MOBIDB_…	no GO terms	no GO terms	166.405	234.505	67.2803	23.7383	19.2454
XLOC_006881	SN3_02100650, (SN3_02100655)	scaffold00021:2198662-2214503	-	9.61462	2.82975	1.41672	1.3189	1.96276	NO BLAST HIT	Coil (COILS); Coil (COILS); mobidb-lite (MOBIDB_LITE); mobidb-lite (MOBIDB_LITE); mobidb-lite (MOBIDB_LITE); mobidb-lite (MOBIDB_LITE); mobidb-lite (MOBIDB_LITE); mobidb-lite (MOBIDB_LITE); NON_CYTOPLASMIC_DOMAIN (PHOBIUS); TRANSMEMBRANE (PHOBIUS); CYTOPLASMIC_DOMAIN (PHOBIUS)	no GO terms	no GO terms	2.26857	2.54763	1.77316	1.27764	1.33753
XLOC_007124	SN3_02300030	scaffold00023:47346-53262	hypothetical protien	103.218	37.0698	4.54498	0.279975	4.08817	NO BLAST HIT	mobidb-lite (MOBIDB_LITE); mobidb-lite (MOBIDB_LITE); mobidb-lite (MOBIDB_LITE); mobidb-lite (MOBIDB_LITE); CYTOPLASMIC_DOMAIN (PHOBIUS); NON_CYTOPLASMIC_DOMAIN (PHOBIUS); TRANSMEMBRANE (PHOBIUS)	no GO terms	no GO terms	24.3543	33.374	5.68849	0.271217	2.78589
XLOC_007136	SN3_02300125, (SN3_02300130)	scaffold00023:323074-342199	-	48.6017	8.05936	0.634976	0.141952	0.187364	NO BLAST HIT	Coil (COILS); Coil (COILS); Coil (COILS); Coil (COILS); Coil (COILS); Coil (COILS); G3DSA:1.10.510.10 (GENE3D); IPR000719 (PFAM); mobidb-lite (MOBIDB_LITE); mobidb-lite (MOBIDB_LITE); mobidb-lite (MOBIDB_LITE); mobidb-lite (MOBIDB_LITE); mobidb-lite (MOBIDB_LITE); mobidb-lite (MOBIDB_LITE); mobidb-lite (MOBIDB_LITE); mobidb-lite (MOBIDB_LITE); mobidb-lite (MOBIDB_LITE); mobidb-lite (MOBIDB_LITE);…	F:GO:0004672; F:GO:0005524; P:GO:0006468	F:protein kinase activity; F:ATP binding; P:protein phosphorylation	11.4676	7.25586	0.794735	0.137512	0.12768
XLOC_007190	SN3_02300550	scaffold00023:1711939-1713347	-	146.286	57.1909	44.9481	37.9446	55.8551	NO BLAST HIT	mobidb-lite (MOBIDB_LITE); mobidb-lite (MOBIDB_LITE); mobidb-lite (MOBIDB_LITE); mobidb-lite (MOBIDB_LITE)	no GO terms	no GO terms	34.5162	51.4891	56.257	36.7577	38.0626
XLOC_007406	SN3_02400305, (SN3_02400310)	scaffold00024:853562-880153	-	58.6519	25.3248	3.29884	0.521207	9.6557	NO BLAST HIT	mobidb-lite (MOBIDB_LITE); mobidb-lite (MOBIDB_LITE)	no GO terms	no GO terms	13.8389	22.8	4.12882	0.504903	6.5799
XLOC_007449	SN3_02500040, (SN3_02500045)	scaffold00025:101069-108168	-	1472.53	344.485	54.9114	0.947616	16.743	NO BLAST HIT	mobidb-lite (MOBIDB_LITE); mobidb-lite (MOBIDB_LITE); mobidb-lite (MOBIDB_LITE); mobidb-lite (MOBIDB_LITE); mobidb-lite (MOBIDB_LITE); mobidb-lite (MOBIDB_LITE)	no GO terms	no GO terms	347.443	310.141	68.727	0.917974	11.4096
XLOC_007623	SN3_02600120	scaffold00026:531789-537260	hypothetical protien	211.933	40.7769	5.04037	0.077696	0.0898395	NO BLAST HIT	IPR027916 (PFAM); mobidb-lite (MOBIDB_LITE); mobidb-lite (MOBIDB_LITE); mobidb-lite (MOBIDB_LITE); mobidb-lite (MOBIDB_LITE); mobidb-lite (MOBIDB_LITE); mobidb-lite (MOBIDB_LITE); mobidb-lite (MOBIDB_LITE); mobidb-lite (MOBIDB_LITE); SIGNAL_PEPTIDE_C_REGION (PHOBIUS); SIGNAL_PEPTIDE (PHOBIUS); NON_CYTOPLASMIC_DOMAIN (PHOBIUS); SIGNAL_PEPTIDE_N_REGION (PHOBIUS); SIGNAL_PEPTIDE_H_REGION (PHOBIUS); …	no GO terms	no GO terms	50.0056	36.7115	6.30852	0.0752656	0.0612213
XLOC_007734	SN3_02600360	scaffold00026:1264840-1267964	hypothetical protien	2133.1	761.251	70.5429	0.642314	1.50089	NO BLAST HIT	mobidb-lite (MOBIDB_LITE); mobidb-lite (MOBIDB_LITE)	no GO terms	no GO terms	503.305	685.356	88.2914	0.622222	1.02278
XLOC_007735	SN3_02600370	scaffold00026:1281744-1290725	hypothetical protien	12.1742	5.9668	3.28367	2.15393	2.7455	NO BLAST HIT	mobidb-lite (MOBIDB_LITE)	no GO terms	no GO terms	2.8725	5.37193	4.10984	2.08655	1.87093
XLOC_007869	SN3_02800015,(SN3_02800020, SN3_02800025)	scaffold00028:50579-78366	-	128.546	35.4197	18.231	19.6233	16.9241	NO BLAST HIT	no IPS match	no IPS match	no IPS match	30.3304	31.8884	22.8179	19.0095	11.533
XLOC_007917	SN3_02800490, (SN3_02800495)	scaffold00028:1577798-1601742	-	184.34	68.052	13.95	18.5381	82.3442	NO BLAST HIT	mobidb-lite (MOBIDB_LITE)	no GO terms	no GO terms	43.495	61.2674	17.4598	17.9582	56.1136
XLOC_008030	SN3_02900005	scaffold00029:0-18232	hypothetical protien	77.1292	36.9113	31.5294	26.2229	19.6502	NO BLAST HIT	SIGNAL_PEPTIDE (PHOBIUS); SIGNAL_PEPTIDE_H_REGION (PHOBIUS); NON_CYTOPLASMIC_DOMAIN (PHOBIUS); SIGNAL_PEPTIDE_N_REGION (PHOBIUS); SIGNAL_PEPTIDE_C_REGION (PHOBIUS)	no GO terms	no GO terms	18.1986	33.2313	39.4622	25.4026	13.3907
XLOC_008119	SN3_03000315	scaffold00030:1459693-1483825	hypothetical protien	13.6285	6.92701	5.19064	4.07594	1.2012	NO BLAST HIT	Coil (COILS); Coil (COILS); mobidb-lite (MOBIDB_LITE); mobidb-lite (MOBIDB_LITE); mobidb-lite (MOBIDB_LITE); mobidb-lite (MOBIDB_LITE); mobidb-lite (MOBIDB_LITE); mobidb-lite (MOBIDB_LITE); mobidb-lite (MOBIDB_LITE); mobidb-lite (MOBIDB_LITE); mobidb-lite (MOBIDB_LITE); mobidb-lite (MOBIDB_LITE); mobidb-lite (MOBIDB_LITE); mobidb-lite (MOBIDB_LITE); mobidb-lite (MOBIDB_LITE); mobidb-lite (MOBIDB_…	no GO terms	no GO terms	3.21564	6.23641	6.4966	3.94844	0.81856
XLOC_008167	SN3_03100065	scaffold00031:468346-492164	hypothetical protein, conserved	47.096	17.8552	9.40263	10.2766	21.5353	NO BLAST HIT	Coil (COILS); Coil (COILS); Coil (COILS); Coil (COILS); Coil (COILS); IPR001471 (PFAM); mobidb-lite (MOBIDB_LITE); mobidb-lite (MOBIDB_LITE); mobidb-lite (MOBIDB_LITE); mobidb-lite (MOBIDB_LITE); mobidb-lite (MOBIDB_LITE); mobidb-lite (MOBIDB_LITE); mobidb-lite (MOBIDB_LITE); mobidb-lite (MOBIDB_LITE); mobidb-lite (MOBIDB_LITE); mobidb-lite (MOBIDB_LITE); mobidb-lite (MOBIDB_LITE); mobidb-lite (M…	F:GO:0003700; P:GO:0006355	F:DNA-binding transcription factor activity; P:regulation of transcription, DNA-templated	11.1123	16.0751	11.7683	9.95514	14.6753
XLOC_008185	SN3_03100220	scaffold00031:980920-1007687	hypothetical protien	49.0294	14.376	8.77518	9.04536	8.73948	NO BLAST HIT	mobidb-lite (MOBIDB_LITE); CYTOPLASMIC_DOMAIN (PHOBIUS); CYTOPLASMIC_DOMAIN (PHOBIUS); TRANSMEMBRANE (PHOBIUS); NON_CYTOPLASMIC_DOMAIN (PHOBIUS); TRANSMEMBRANE (PHOBIUS); TRANSMEMBRANE (PHOBIUS); NON_CYTOPLASMIC_DOMAIN (PHOBIUS); TMhelix (TMHMM); TMhelix (TMHMM); TMhelix (TMHMM)	no GO terms	no GO terms	11.5685	12.9427	10.983	8.76241	5.95554
XLOC_008304	SN3_03200055	scaffold00032:224739-228476	hypothetical protien	40.9442	19.495	5.20577	3.03928	4.83209	NO BLAST HIT	CYTOPLASMIC_DOMAIN (PHOBIUS); CYTOPLASMIC_DOMAIN (PHOBIUS); TRANSMEMBRANE (PHOBIUS); TRANSMEMBRANE (PHOBIUS); TRANSMEMBRANE (PHOBIUS); NON_CYTOPLASMIC_DOMAIN (PHOBIUS); NON_CYTOPLASMIC_DOMAIN (PHOBIUS); TMhelix (TMHMM); TMhelix (TMHMM)	no GO terms	no GO terms	9.66078	17.5514	6.51554	2.94421	3.29284
XLOC_008429	SN3_03400085, (SN3_03400090)	scaffold00034:269644-281301	-	37.9393	16.3879	5.88128	3.40961	5.89276	NO BLAST HIT	Coil (COILS); mobidb-lite (MOBIDB_LITE); mobidb-lite (MOBIDB_LITE); mobidb-lite (MOBIDB_LITE); mobidb-lite (MOBIDB_LITE); SIGNAL_PEPTIDE_C_REGION (PHOBIUS); SIGNAL_PEPTIDE_H_REGION (PHOBIUS); SIGNAL_PEPTIDE_N_REGION (PHOBIUS); SIGNAL_PEPTIDE (PHOBIUS); NON_CYTOPLASMIC_DOMAIN (PHOBIUS); PS51257 (PROSITE_PROFILES); SignalP-noTM (SIGNALP_EUK); SignalP-TM (SIGNALP_GRAM_POSITIVE); SignalP-noTM (SIGNAL…	no GO terms	no GO terms	8.95178	14.7541	7.361	3.30295	4.01563
XLOC_008449	SN3_03400235	scaffold00034:732386-738217	hypothetical protien	135.679	61.1695	38.6789	31.3497	23.9752	NO BLAST HIT	mobidb-lite (MOBIDB_LITE); CYTOPLASMIC_DOMAIN (PHOBIUS); TRANSMEMBRANE (PHOBIUS); NON_CYTOPLASMIC_DOMAIN (PHOBIUS); TMhelix (TMHMM)	no GO terms	no GO terms	32.0135	55.0711	48.4105	30.369	16.3379
XLOC_008522	SN3_03500060	scaffold00035:305583-313335	hypothetical protien	1024.77	360.278	61.3705	1.60461	86.7039	NO BLAST HIT	mobidb-lite (MOBIDB_LITE); CYTOPLASMIC_DOMAIN (PHOBIUS); NON_CYTOPLASMIC_DOMAIN (PHOBIUS); TRANSMEMBRANE (PHOBIUS); TMhelix (TMHMM)	no GO terms	no GO terms	241.794	324.359	76.8112	1.55442	59.0845
XLOC_008591	SN3_03600120	scaffold00036:299586-307588	hypothetical protien	158.975	61.1868	34.7514	26.0106	51.6296	NO BLAST HIT	Coil (COILS); mobidb-lite (MOBIDB_LITE); mobidb-lite (MOBIDB_LITE); mobidb-lite (MOBIDB_LITE); mobidb-lite (MOBIDB_LITE); mobidb-lite (MOBIDB_LITE); mobidb-lite (MOBIDB_LITE); mobidb-lite (MOBIDB_LITE); mobidb-lite (MOBIDB_LITE); mobidb-lite (MOBIDB_LITE); mobidb-lite (MOBIDB_LITE); mobidb-lite (MOBIDB_LITE); mobidb-lite (MOBIDB_LITE); mobidb-lite (MOBIDB_LITE); mobidb-lite (MOBIDB_LITE); mobidb-…	no GO terms	no GO terms	37.5101	55.0866	43.4948	25.197	35.1831
XLOC_008666	SN3_03700190, (SN3_03700195)	scaffold00037:696120-739845	-	98.1505	26.5492	8.30334	10.5134	4.88469	NO BLAST HIT	mobidb-lite (MOBIDB_LITE); mobidb-lite (MOBIDB_LITE); mobidb-lite (MOBIDB_LITE)	no GO terms	no GO terms	23.1586	23.9023	10.3924	10.1845	3.32868
XLOC_008682	SN3_03800165, (SN3_03800170, SN3_03800175)	scaffold00038:599461-628099	-	112.013	39.6317	13.4578	14.868	49.7166	NO BLAST HIT	mobidb-lite (MOBIDB_LITE); mobidb-lite (MOBIDB_LITE); SIGNAL_PEPTIDE_N_REGION (PHOBIUS); SIGNAL_PEPTIDE_C_REGION (PHOBIUS); SIGNAL_PEPTIDE_H_REGION (PHOBIUS); SIGNAL_PEPTIDE (PHOBIUS); NON_CYTOPLASMIC_DOMAIN (PHOBIUS); SignalP-noTM (SIGNALP_EUK)	no GO terms	no GO terms	26.4295	35.6805	16.8438	14.4029	33.8795
XLOC_008830	SN3_04000195, (SN3_04000200)	scaffold00040:483216-491686	-	840.675	189.643	21.2981	0.404681	2.83534	NO BLAST HIT	Coil (COILS); mobidb-lite (MOBIDB_LITE); mobidb-lite (MOBIDB_LITE); mobidb-lite (MOBIDB_LITE); mobidb-lite (MOBIDB_LITE); mobidb-lite (MOBIDB_LITE); mobidb-lite (MOBIDB_LITE); mobidb-lite (MOBIDB_LITE); mobidb-lite (MOBIDB_LITE); SIGNAL_PEPTIDE_H_REGION (PHOBIUS); SIGNAL_PEPTIDE_C_REGION (PHOBIUS); NON_CYTOPLASMIC_DOMAIN (PHOBIUS); SIGNAL_PEPTIDE_N_REGION (PHOBIUS); SIGNAL_PEPTIDE (PHOBIUS); Sign…	no GO terms	no GO terms	198.357	170.736	26.6567	0.392022	1.93215
XLOC_008867	SN3_04100035	scaffold00041:157912-167286	hypothetical protien	45.5325	20.1116	10.2494	11.6995	15.9539	NO BLAST HIT	Coil (COILS); mobidb-lite (MOBIDB_LITE); mobidb-lite (MOBIDB_LITE); mobidb-lite (MOBIDB_LITE); mobidb-lite (MOBIDB_LITE); mobidb-lite (MOBIDB_LITE); mobidb-lite (MOBIDB_LITE); mobidb-lite (MOBIDB_LITE); mobidb-lite (MOBIDB_LITE); mobidb-lite (MOBIDB_LITE); mobidb-lite (MOBIDB_LITE); mobidb-lite (MOBIDB_LITE); mobidb-lite (MOBIDB_LITE); mobidb-lite (MOBIDB_LITE); mobidb-lite (MOBIDB_LITE); mobidb-…	no GO terms	no GO terms	10.7434	18.1065	12.8281	11.3335	10.8718
XLOC_009103	SN3_05000015	scaffold00050:168688-173587	hypothetical protien	7.68762	1.99298	1.45899	0.537721	0.102905	NO BLAST HIT	no IPS match	no IPS match	no IPS match	1.81389	1.79429	1.82607	0.520901	0.0701248
XLOC_009161	SN3_05600005	scaffold00056:64085-66097	-	50.7052	10.5874	9.10598	2.13166	0.518794	NO BLAST HIT	mobidb-lite (MOBIDB_LITE); NON_CYTOPLASMIC_DOMAIN (PHOBIUS); SIGNAL_PEPTIDE_H_REGION (PHOBIUS); SIGNAL_PEPTIDE (PHOBIUS); SIGNAL_PEPTIDE_C_REGION (PHOBIUS); SIGNAL_PEPTIDE_N_REGION (PHOBIUS); SignalP-noTM (SIGNALP_GRAM_NEGATIVE); SignalP-noTM (SIGNALP_EUK); SignalP-TM (SIGNALP_GRAM_POSITIVE); TMhelix (TMHMM); TMhelix (TMHMM)	no GO terms	no GO terms	11.9639	9.53186	11.397	2.06498	0.353533
XLOC_000333	SN3_ctg2565_00005	contig02565:104-1630	hypothetical protien	1970.84	642.054	170.694	92.5854	62.8402	NO BLAST HIT	no IPS match	no IPS match	no IPS match	465.02	578.043	213.64	89.6892	42.8226
XLOC_000369	SN3_ctg2673_00005	contig02673:0-1204	hypothetical protien	494.466	70.1709	12.9171	1.3412	30.4813	NO BLAST HIT	mobidb-lite (MOBIDB_LITE)	no GO terms	no GO terms	116.669	63.175	16.167	1.29925	20.7715
XLOC_000522	SN3_ctg3173_00005	contig03173:5-566	-	326.84	117.171	91.1598	32.3134	9.26216	NO BLAST HIT	SIGNAL_PEPTIDE_N_REGION (PHOBIUS); NON_CYTOPLASMIC_DOMAIN (PHOBIUS); SIGNAL_PEPTIDE_H_REGION (PHOBIUS); SIGNAL_PEPTIDE (PHOBIUS); TRANSMEMBRANE (PHOBIUS); CYTOPLASMIC_DOMAIN (PHOBIUS); SIGNAL_PEPTIDE_C_REGION (PHOBIUS); SignalP-TM (SIGNALP_GRAM_POSITIVE); SignalP-noTM (SIGNALP_GRAM_NEGATIVE); SignalP-noTM (SIGNALP_EUK); TMhelix (TMHMM); TMhelix (TMHMM)	no GO terms	no GO terms	77.1179	105.489	114.095	31.3026	6.31172
XLOC_008894	SN3_04200090, (SN3_04200095)	scaffold00042:519081-536112	-	38.6461	9.42392	4.93037	4.98212	4.12527	NO BLAST HIT	mobidb-lite (MOBIDB_LITE); mobidb-lite (MOBIDB_LITE); mobidb-lite (MOBIDB_LITE)	no GO terms	no GO terms	9.11854	8.48438	6.17084	4.82627	2.81117
XLOC_001059	SN3_00100870	scaffold00001:2709980-2753222	hypothetical protein TGRUB_271090	7.83681	2.84747	0.731933	1.0008	5.59476	NO BLAST HIT	Coil (COILS); Coil (COILS); Coil (COILS); Coil (COILS); Coil (COILS); mobidb-lite (MOBIDB_LITE); mobidb-lite (MOBIDB_LITE); mobidb-lite (MOBIDB_LITE); mobidb-lite (MOBIDB_LITE); mobidb-lite (MOBIDB_LITE); mobidb-lite (MOBIDB_LITE); mobidb-lite (MOBIDB_LITE); mobidb-lite (MOBIDB_LITE); mobidb-lite (MOBIDB_LITE); mobidb-lite (MOBIDB_LITE); mobidb-lite (MOBIDB_LITE); mobidb-lite (MOBIDB_LITE); mobid…	no GO terms	no GO terms	1.84909	2.56358	0.916086	0.969494	3.81256
XLOC_007470	SN3_02500210	scaffold00025:515091-527441	hypothetical protien	9.96814	4.6039	10.2104	13.87	9.99515	NO BLAST HIT	Coil (COILS); Coil (COILS); Coil (COILS); mobidb-lite (MOBIDB_LITE); mobidb-lite (MOBIDB_LITE); mobidb-lite (MOBIDB_LITE); mobidb-lite (MOBIDB_LITE); mobidb-lite (MOBIDB_LITE); mobidb-lite (MOBIDB_LITE); mobidb-lite (MOBIDB_LITE); mobidb-lite (MOBIDB_LITE); mobidb-lite (MOBIDB_LITE); mobidb-lite (MOBIDB_LITE); mobidb-lite (MOBIDB_LITE); mobidb-lite (MOBIDB_LITE); mobidb-lite (MOBIDB_LITE); mobidb…	no GO terms	no GO terms	2.35198	4.1449	12.7793	13.4361	6.81121
XLOC_008756	SN3_03900070, (SN3_03900075, SN3_03900080)	scaffold00039:185649-197648	-	40.741	13.6683	20.5654	26.1345	33.6797	NO BLAST HIT	mobidb-lite (MOBIDB_LITE); mobidb-lite (MOBIDB_LITE)	no GO terms	no GO terms	9.61284	12.3056	25.7396	25.317	22.9511
XLOC_008821	SN3_04000110	scaffold00040:298758-299151	hypothetical protien	1.31494	0	2.52076	0.220959	0.250805	NO BLAST HIT	mobidb-lite (MOBIDB_LITE); mobidb-lite (MOBIDB_LITE); NON_CYTOPLASMIC_DOMAIN (PHOBIUS); SIGNAL_PEPTIDE (PHOBIUS); SIGNAL_PEPTIDE_N_REGION (PHOBIUS); SIGNAL_PEPTIDE_C_REGION (PHOBIUS); SIGNAL_PEPTIDE_H_REGION (PHOBIUS); SignalP-TM (SIGNALP_GRAM_POSITIVE)	no GO terms	no GO terms	0.31026	0	3.15498	0.214047	0.170912
XLOC_008898	SN3_04200005	scaffold00042:60511-70417	hypothetical protien	6.24905	2.27187	4.33852	3.9012	2.57366	NO BLAST HIT	SIGNAL_PEPTIDE (PHOBIUS); SIGNAL_PEPTIDE_H_REGION (PHOBIUS); NON_CYTOPLASMIC_DOMAIN (PHOBIUS); SIGNAL_PEPTIDE_N_REGION (PHOBIUS); SIGNAL_PEPTIDE_C_REGION (PHOBIUS); SignalP-noTM (SIGNALP_EUK)	no GO terms	no GO terms	1.47446	2.04537	5.43009	3.77917	1.75383
XLOC_009139	SN3_05300005, (SN3_05300010)	scaffold00053:0-18967	-	51.4434	25.8612	36.5961	41.2809	71.6886	NO BLAST HIT	mobidb-lite (MOBIDB_LITE)	no GO terms	no GO terms	12.1381	23.2829	45.8036	39.9896	48.8523
XLOC_000956	SN3_00100010, (SN3_00100015, SN3_00100020)	scaffold00001:34713-67392	-	50.7086	20.8847	14.8466	18.7696	18.0874	NO BLAST HIT	no IPS match	no IPS match	no IPS match	11.9647	18.8025	18.582	18.1825	12.3257
XLOC_001192	SN3_00102115	scaffold00001:6435862-6462122	hypothetical protien	7.33057	6.81021	3.1845	5.06672	8.47573	NO BLAST HIT	Coil (COILS); Coil (COILS); Coil (COILS); Coil (COILS); Coil (COILS); Coil (COILS); Coil (COILS); mobidb-lite (MOBIDB_LITE); mobidb-lite (MOBIDB_LITE); mobidb-lite (MOBIDB_LITE); mobidb-lite (MOBIDB_LITE); mobidb-lite (MOBIDB_LITE); mobidb-lite (MOBIDB_LITE); mobidb-lite (MOBIDB_LITE); mobidb-lite (MOBIDB_LITE); mobidb-lite (MOBIDB_LITE); mobidb-lite (MOBIDB_LITE); mobidb-lite (MOBIDB_LITE); mobi…	no GO terms	no GO terms	1.72965	6.13125	3.98572	4.90823	5.7758
XLOC_001450	SN3_00200680	scaffold00002:2181927-2198066	hypothetical protien	7.23434	3.9783	3.68614	4.4707	8.13217	NO BLAST HIT	Coil (COILS); Coil (COILS); Coil (COILS); mobidb-lite (MOBIDB_LITE); mobidb-lite (MOBIDB_LITE); mobidb-lite (MOBIDB_LITE); mobidb-lite (MOBIDB_LITE); mobidb-lite (MOBIDB_LITE); mobidb-lite (MOBIDB_LITE); mobidb-lite (MOBIDB_LITE); mobidb-lite (MOBIDB_LITE); mobidb-lite (MOBIDB_LITE); mobidb-lite (MOBIDB_LITE); mobidb-lite (MOBIDB_LITE); mobidb-lite (MOBIDB_LITE); mobidb-lite (MOBIDB_LITE); mobidb…	F:GO:0003777; P:GO:0007018	F:microtubule motor activity; P:microtubule-based movement	1.70694	3.58167	4.61357	4.33085	5.54168
XLOC_001711	SN3_00202715	scaffold00002:8970203-8973429	-	11.0722	7.79959	2.4074	2.58263	8.4003	NO BLAST HIT	Coil (COILS); mobidb-lite (MOBIDB_LITE); mobidb-lite (MOBIDB_LITE); mobidb-lite (MOBIDB_LITE)	no GO terms	no GO terms	2.61248	7.02199	3.0131	2.50184	5.7244
XLOC_001720	SN3_00202790	scaffold00002:9205471-9230651	hypothetical protien	221.621	321.575	66.5753	1.80788	0.389154	NO BLAST HIT	mobidb-lite (MOBIDB_LITE); mobidb-lite (MOBIDB_LITE); mobidb-lite (MOBIDB_LITE); mobidb-lite (MOBIDB_LITE); mobidb-lite (MOBIDB_LITE); SignalP-noTM (SIGNALP_EUK)	no GO terms	no GO terms	52.2915	289.515	83.3256	1.75133	0.26519
XLOC_002290	SN3_00301785	scaffold00003:5888957-5910201	hypothetical protien	87.4622	57.6571	23.8172	44.4135	58.1174	NO BLAST HIT	mobidb-lite (MOBIDB_LITE); mobidb-lite (MOBIDB_LITE); mobidb-lite (MOBIDB_LITE); mobidb-lite (MOBIDB_LITE); mobidb-lite (MOBIDB_LITE); NON_CYTOPLASMIC_DOMAIN (PHOBIUS); CYTOPLASMIC_DOMAIN (PHOBIUS); TRANSMEMBRANE (PHOBIUS)	no GO terms	no GO terms	20.6367	51.9088	29.8096	43.0242	39.6042
XLOC_002523	SN3_00400185	scaffold00004:527718-528567	hypothetical protien	10.1812	6.1192	0.813772	0.313328	3.12747	NO BLAST HIT	mobidb-lite (MOBIDB_LITE); mobidb-lite (MOBIDB_LITE); mobidb-lite (MOBIDB_LITE); mobidb-lite (MOBIDB_LITE); mobidb-lite (MOBIDB_LITE); CYTOPLASMIC_DOMAIN (PHOBIUS); NON_CYTOPLASMIC_DOMAIN (PHOBIUS); TRANSMEMBRANE (PHOBIUS); TMhelix (TMHMM)	no GO terms	no GO terms	2.40225	5.50913	1.01852	0.303527	2.13122
XLOC_003526	SN3_00600485	scaffold00006:1721803-1731589	hypothetical protein NCLIV_042240	1.84153	0.666866	0.112103	0.00557059	0.0275254	NO BLAST HIT	mobidb-lite (MOBIDB_LITE); mobidb-lite (MOBIDB_LITE)	no GO terms	no GO terms	0.434509	0.600381	0.140308	0.00539634	0.0187572
XLOC_003545	SN3_00600685	scaffold00006:2270766-2315707	hypothetical protien	28.4004	16.7634	10.5365	10.2945	11.2167	NO BLAST HIT	Coil (COILS); Coil (COILS); Coil (COILS); Coil (COILS); Coil (COILS); Coil (COILS); Coil (COILS); Coil (COILS); Coil (COILS); Coil (COILS); Coil (COILS); Coil (COILS); mobidb-lite (MOBIDB_LITE); mobidb-lite (MOBIDB_LITE); mobidb-lite (MOBIDB_LITE); mobidb-lite (MOBIDB_LITE); mobidb-lite (MOBIDB_LITE); mobidb-lite (MOBIDB_LITE); mobidb-lite (MOBIDB_LITE); mobidb-lite (MOBIDB_LITE); mobidb-lite (MO…	no GO terms	no GO terms	6.70107	15.0921	13.1875	9.97248	7.64364
XLOC_003724	SN3_00700935	scaffold00007:2911624-2912776	hypothetical protien	14.2101	7.20858	4.34551	7.72093	13.8032	NO BLAST HIT	mobidb-lite (MOBIDB_LITE); mobidb-lite (MOBIDB_LITE); mobidb-lite (MOBIDB_LITE); mobidb-lite (MOBIDB_LITE); mobidb-lite (MOBIDB_LITE); mobidb-lite (MOBIDB_LITE); mobidb-lite (MOBIDB_LITE); mobidb-lite (MOBIDB_LITE)	no GO terms	no GO terms	3.35287	6.4899	5.43883	7.47941	9.40622
XLOC_004481	SN3_00900705	scaffold00009:2633230-2654518	hypothetical protien	145.019	58.4988	4.76497	0.101445	0.965804	NO BLAST HIT	no IPS match	no IPS match	no IPS match	34.2172	52.6666	5.96383	0.0982717	0.658149
XLOC_004537	SN3_01000070	scaffold00010:247125-287909	hypothetical protien	13.0883	6.70718	3.24132	4.3447	7.61083	NO BLAST HIT	Coil (COILS); Coil (COILS); mobidb-lite (MOBIDB_LITE); mobidb-lite (MOBIDB_LITE); mobidb-lite (MOBIDB_LITE); mobidb-lite (MOBIDB_LITE); mobidb-lite (MOBIDB_LITE)	no GO terms	no GO terms	3.08818	6.03849	4.05683	4.20879	5.18641
XLOC_004686	SN3_01000345	scaffold00010:1233520-1236681	hypothetical protien	363.596	237.639	181.399	335.766	798.401	NO BLAST HIT	mobidb-lite (MOBIDB_LITE); mobidb-lite (MOBIDB_LITE); mobidb-lite (MOBIDB_LITE)	no GO terms	no GO terms	85.7905	213.947	227.039	325.263	544.072
XLOC_005115	SN3_01200020	scaffold00012:109503-109740	hypothetical protien	18.6175	6.91579	0	0.97873	4.18903	NO BLAST HIT	mobidb-lite (MOBIDB_LITE); mobidb-lite (MOBIDB_LITE)	no GO terms	no GO terms	4.3928	6.2263	0	0.948114	2.85462
XLOC_005117	SN3_01200035-add	scaffold00012:116675-149364	-	3.81544	1.61567	0.562687	0.294405	0.582649	NO BLAST HIT	Coil (COILS); Coil (COILS); Coil (COILS); mobidb-lite (MOBIDB_LITE); mobidb-lite (MOBIDB_LITE); mobidb-lite (MOBIDB_LITE); mobidb-lite (MOBIDB_LITE); mobidb-lite (MOBIDB_LITE); mobidb-lite (MOBIDB_LITE); mobidb-lite (MOBIDB_LITE); mobidb-lite (MOBIDB_LITE); mobidb-lite (MOBIDB_LITE); mobidb-lite (MOBIDB_LITE); mobidb-lite (MOBIDB_LITE); mobidb-lite (MOBIDB_LITE); mobidb-lite (MOBIDB_LITE); mobidb…	F:GO:0003777; P:GO:0007018	F:microtubule motor activity; P:microtubule-based movement	0.900253	1.45459	0.704258	0.285196	0.397047
XLOC_006168	SN3_01700015-add	scaffold00017:175456-177787	-	19.3285	41.9078	1.81032	3.26449	11.3572	NO BLAST HIT	no IPS match	no IPS match	no IPS match	4.56056	37.7297	2.26579	3.16237	7.73939
XLOC_006826	SN3_02100185	scaffold00021:638030-640437	hypothetical protien	7.11992	3.38627	1.56963	2.55448	2.77048	NO BLAST HIT	mobidb-lite (MOBIDB_LITE); mobidb-lite (MOBIDB_LITE); mobidb-lite (MOBIDB_LITE); mobidb-lite (MOBIDB_LITE)	no GO terms	no GO terms	1.67994	3.04867	1.96455	2.47457	1.88795
XLOC_007123	SN3_02300010, (SN3_02300015, SN3_02300020)	scaffold00023:27601-44196	-	29.6462	20.909	13.3233	14.0339	16.2547	NO BLAST HIT	mobidb-lite (MOBIDB_LITE); mobidb-lite (MOBIDB_LITE); mobidb-lite (MOBIDB_LITE); mobidb-lite (MOBIDB_LITE); SIGNAL_PEPTIDE_N_REGION (PHOBIUS); NON_CYTOPLASMIC_DOMAIN (PHOBIUS); SIGNAL_PEPTIDE_C_REGION (PHOBIUS); SIGNAL_PEPTIDE_H_REGION (PHOBIUS); SIGNAL_PEPTIDE (PHOBIUS); SignalP-TM (SIGNALP_GRAM_POSITIVE)	no GO terms	no GO terms	6.99502	18.8244	16.6754	13.5949	11.0768
XLOC_007818	SN3_02700090	scaffold00027:375590-391575	hypothetical protien	52.4129	31.4904	20.1487	24.8938	53.0709	NO BLAST HIT	mobidb-lite (MOBIDB_LITE); mobidb-lite (MOBIDB_LITE); mobidb-lite (MOBIDB_LITE); mobidb-lite (MOBIDB_LITE); mobidb-lite (MOBIDB_LITE); mobidb-lite (MOBIDB_LITE); mobidb-lite (MOBIDB_LITE); mobidb-lite (MOBIDB_LITE); mobidb-lite (MOBIDB_LITE); mobidb-lite (MOBIDB_LITE); mobidb-lite (MOBIDB_LITE); NON_CYTOPLASMIC_DOMAIN (PHOBIUS); NON_CYTOPLASMIC_DOMAIN (PHOBIUS); CYTOPLASMIC_DOMAIN (PHOBIUS); TRAN…	no GO terms	no GO terms	12.3668	28.3509	25.2181	24.1151	36.1653
XLOC_007770	SN3_02700130	scaffold00027:484979-491590	hypothetical protien	17.5656	14.5582	6.44107	13.9285	25.1865	NO BLAST HIT	Coil (COILS); mobidb-lite (MOBIDB_LITE); mobidb-lite (MOBIDB_LITE); mobidb-lite (MOBIDB_LITE); mobidb-lite (MOBIDB_LITE); mobidb-lite (MOBIDB_LITE); SIGNAL_PEPTIDE_H_REGION (PHOBIUS); SIGNAL_PEPTIDE (PHOBIUS); SIGNAL_PEPTIDE_N_REGION (PHOBIUS); NON_CYTOPLASMIC_DOMAIN (PHOBIUS); SIGNAL_PEPTIDE_C_REGION (PHOBIUS); SignalP-noTM (SIGNALP_EUK)	no GO terms	no GO terms	4.1446	13.1068	8.06164	13.4928	17.1634
XLOC_008398	SN3_03300155	scaffold00033:446416-469496	hypothetical protein TGME49_271935	337.377	154.106	10.4921	0.761063	255.807	NO BLAST HIT	no IPS match	no IPS match	no IPS match	79.6041	138.742	13.1319	0.737256	174.32
XLOC_008491	SN3_03500050	scaffold00035:240041-259130	hypothetical protien	21.0662	25.3105	7.19705	8.67749	8.67467	NO BLAST HIT	mobidb-lite (MOBIDB_LITE); mobidb-lite (MOBIDB_LITE); mobidb-lite (MOBIDB_LITE)	no GO terms	no GO terms	4.97057	22.7871	9.00782	8.40605	5.91137
XLOC_008659	SN3_03700125	scaffold00037:516019-520925	hypothetical protien	5.24645	2.48438	0.16312	0.00894766	0.0210928	NO BLAST HIT	mobidb-lite (MOBIDB_LITE); mobidb-lite (MOBIDB_LITE)	no GO terms	no GO terms	1.2379	2.23669	0.204161	0.00866777	0.0143737
XLOC_008856	SN3_04100125 , (SN3_04100130)	scaffold00041:434153-442467	-	25.8216	16.8367	10.1889	13.1663	15.1435	NO BLAST HIT	mobidb-lite (MOBIDB_LITE); mobidb-lite (MOBIDB_LITE); SignalP-noTM (SIGNALP_GRAM_NEGATIVE); SignalP-TM (SIGNALP_GRAM_POSITIVE); SignalP-noTM (SIGNALP_EUK)	no GO terms	no GO terms	6.0926	15.1581	12.7524	12.7544	10.3196
XLOC_008901	SN3_04200015	scaffold00042:89273-93944	hypothetical protien	3.77572	1.74597	0.288965	0.0894487	0.140871	NO BLAST HIT	no IPS match	no IPS match	no IPS match	0.890881	1.5719	0.361668	0.0866507	0.0959968
XLOC_008977	SN3_04400050	scaffold00044:165915-186090	hypothetical protien	18.9885	17.355	3.23911	5.43969	22.1635	NO BLAST HIT	no IPS match	no IPS match	no IPS match	4.48034	15.6248	4.05407	5.26953	15.1034
XLOC_009260	SN3_13600005	scaffold00136:0-2742	hypothetical protien	24.7502	9.73764	5.49422	9.589	9.95112	NO BLAST HIT	IPR013019 (PROSITE_PROFILES)	F:GO:0003700; C:GO:0005622; C:GO:0005667; P:GO:0006355; P:GO:0007179	F:DNA-binding transcription factor activity; C:intracellular; C:transcription factor complex; P:regulation of transcription, DNA-templated; P:transforming growth factor beta receptor signaling pathway	5.83981	8.76682	6.87656	9.28905	6.78121
XLOC_001855	SN3_00200970, (SN3_00200975)	scaffold00002:3128573-3134813	-	5.44968	4.01021	2.17074	1.52502	1.73032	NO BLAST HIT	Coil (COILS); mobidb-lite (MOBIDB_LITE); mobidb-lite (MOBIDB_LITE)	no GO terms	no GO terms	1.28585	3.6104	2.7169	1.47732	1.17913
XLOC_002208	SN3_00301090	scaffold00003:3345744-3353940	hypothetical protien	4.19753	3.3911	1.22381	0.767385	3.39917	NO BLAST HIT	mobidb-lite (MOBIDB_LITE)	no GO terms	no GO terms	0.990407	3.05302	1.53172	0.74338	2.31637
XLOC_002536	SN3_00400310	scaffold00004:963092-965041	hypothetical protien	3.86023	1.34967	1.32551	0.319393	0.0161862	NO BLAST HIT	SIGNAL_PEPTIDE_H_REGION (PHOBIUS); TRANSMEMBRANE (PHOBIUS); SIGNAL_PEPTIDE_N_REGION (PHOBIUS); SIGNAL_PEPTIDE (PHOBIUS); TRANSMEMBRANE (PHOBIUS); NON_CYTOPLASMIC_DOMAIN (PHOBIUS); CYTOPLASMIC_DOMAIN (PHOBIUS); NON_CYTOPLASMIC_DOMAIN (PHOBIUS); SIGNAL_PEPTIDE_C_REGION (PHOBIUS); SignalP-noTM (SIGNALP_EUK); SignalP-noTM (SIGNALP_GRAM_NEGATIVE); SignalP-TM (SIGNALP_GRAM_POSITIVE); TMhelix (TMHMM); T…	no GO terms	no GO terms	0.910821	1.21511	1.65901	0.309402	0.0110301
XLOC_004132	SN3_00800205	scaffold00008:737109-739556	hypothetical protien	1.82563	1.26141	0.365912	0.322401	4.74351	NO BLAST HIT	SIGNAL_PEPTIDE (PHOBIUS); SIGNAL_PEPTIDE_C_REGION (PHOBIUS); SIGNAL_PEPTIDE_H_REGION (PHOBIUS); SIGNAL_PEPTIDE_N_REGION (PHOBIUS); NON_CYTOPLASMIC_DOMAIN (PHOBIUS)	no GO terms	no GO terms	0.430757	1.13565	0.457975	0.312316	3.23247
XLOC_006166	SN3_01700010	scaffold00017:163549-167868	-	14.67	26.828	4.19685	0.128875	5.51013	NO BLAST HIT	no IPS match	no IPS match	no IPS match	3.46139	24.1533	5.25277	0.124844	3.75489
XLOC_006280	SN3_01800150, (SN3_01800155)	scaffold00018:548148-557257	-	12.3504	6.2618	6.0768	5.50919	8.2161	NO BLAST HIT	mobidb-lite (MOBIDB_LITE); mobidb-lite (MOBIDB_LITE); mobidb-lite (MOBIDB_LITE)	no GO terms	no GO terms	2.91408	5.63751	7.60572	5.33686	5.59888
XLOC_008355	SN3_03300130	scaffold00033:399294-410603	hypothetical protien	47.9522	31.6216	2.17626	2.2027	4.2743	NO BLAST HIT	TRANSMEMBRANE (PHOBIUS); CYTOPLASMIC_DOMAIN (PHOBIUS); NON_CYTOPLASMIC_DOMAIN (PHOBIUS)	no GO terms	no GO terms	11.3143	28.469	2.7238	2.1338	2.91273
XLOC_009113	SN3_05100020	scaffold00051:186925-190294	hypothetical protien	4.11615	1.78013	1.74486	0.688476	0.276857	NO BLAST HIT	no IPS match	no IPS match	no IPS match	0.971205	1.60266	2.18386	0.66694	0.188665
XLOC_000557	SN3_00100115, (SN3_00100120)	scaffold00001:327085-339139	-	8.36366	4.48756	4.92708	4.3758	4.09733	--NO BLAST HIT--	Coil (COILS); Coil (COILS); Coil (COILS); mobidb-lite (MOBIDB_LITE); mobidb-lite (MOBIDB_LITE); mobidb-lite (MOBIDB_LITE); mobidb-lite (MOBIDB_LITE); mobidb-lite (MOBIDB_LITE); mobidb-lite (MOBIDB_LITE); mobidb-lite (MOBIDB_LITE); mobidb-lite (MOBIDB_LITE); mobidb-lite (MOBIDB_LITE); mobidb-lite (MOBIDB_LITE); mobidb-lite (MOBIDB_LITE); mobidb-lite (MOBIDB_LITE); mobidb-lite (MOBIDB_LITE); mobidb…	no GO terms	no GO terms	1.97341	4.04016	6.16673	4.23892	2.79213
XLOC_000696	SN3_00101365	scaffold00001:4067439-4077565	hypothetical protien	3.44932	3.60187	4.22208	2.57191	1.13962	--NO BLAST HIT--	NON_CYTOPLASMIC_DOMAIN (PHOBIUS); CYTOPLASMIC_DOMAIN (PHOBIUS); TRANSMEMBRANE (PHOBIUS); TMhelix (TMHMM)	no GO terms	no GO terms	0.813867	3.24277	5.28435	2.49146	0.776596
XLOC_000844	SN3_00102605	scaffold00001:7989640-7993073	hypothetical protien	7.91601	2.73197	0.217313	0.285002	0.710099	--NO BLAST HIT--	SIGNAL_PEPTIDE_C_REGION (PHOBIUS); SIGNAL_PEPTIDE_H_REGION (PHOBIUS); CYTOPLASMIC_DOMAIN (PHOBIUS); TRANSMEMBRANE (PHOBIUS); TRANSMEMBRANE (PHOBIUS); TRANSMEMBRANE (PHOBIUS); NON_CYTOPLASMIC_DOMAIN (PHOBIUS); CYTOPLASMIC_DOMAIN (PHOBIUS); SIGNAL_PEPTIDE (PHOBIUS); SIGNAL_PEPTIDE_N_REGION (PHOBIUS); NON_CYTOPLASMIC_DOMAIN (PHOBIUS); SignalP-TM (SIGNALP_EUK); TMhelix (TMHMM); TMhelix (TMHMM); TMhel…	no GO terms	no GO terms	1.86778	2.4596	0.271989	0.276087	0.483898
XLOC_000974	SN3_00100165, (SN3_00100170)	scaffold00001:511962-534081	-	2.46603	3.81324	3.92979	2.72651	1.04465	--NO BLAST HIT--	Coil (COILS); Coil (COILS); Coil (COILS); Coil (COILS); mobidb-lite (MOBIDB_LITE); mobidb-lite (MOBIDB_LITE); mobidb-lite (MOBIDB_LITE); mobidb-lite (MOBIDB_LITE); mobidb-lite (MOBIDB_LITE); mobidb-lite (MOBIDB_LITE); mobidb-lite (MOBIDB_LITE); mobidb-lite (MOBIDB_LITE); mobidb-lite (MOBIDB_LITE); mobidb-lite (MOBIDB_LITE); mobidb-lite (MOBIDB_LITE); mobidb-lite (MOBIDB_LITE); mobidb-lite (MOBIDB…	no GO terms	no GO terms	0.58186	3.43307	4.91852	2.64122	0.711879
XLOC_001056	SN3_00100840, (SN3_00100845)	scaffold00001:2678662-2708757	-	8.4105	5.85803	5.795	6.79995	2.29054	--NO BLAST HIT--	Coil (COILS); mobidb-lite (MOBIDB_LITE)	no GO terms	no GO terms	1.98446	5.274	7.25301	6.58724	1.56089
XLOC_001110	SN3_00101395	scaffold00001:4171950-4175574	hypothetical protien	72.6214	70.8198	76.8891	48.0318	18.8977	--NO BLAST HIT--	no IPS match	no IPS match	no IPS match	17.135	63.7592	96.2343	46.5293	12.8779
XLOC_001402	SN3_00200215-add	scaffold00002:770938-779274	-	13.7436	13.8813	11.4719	7.45977	2.56176	--NO BLAST HIT--	Coil (COILS); mobidb-lite (MOBIDB_LITE); mobidb-lite (MOBIDB_LITE)	no GO terms	no GO terms	3.2428	12.4974	14.3582	7.22642	1.74572
XLOC_001819	SN3_00200705	scaffold00002:2283916-2287497	hypothetical protien	2.59334	2.98016	0.929149	0.828058	0.445112	--NO BLAST HIT--	no IPS match	no IPS match	no IPS match	0.611898	2.68305	1.16292	0.802156	0.303322
XLOC_001969	SN3_00201890	scaffold00002:6290031-6311360	hypothetical protien	20.5558	9.14205	7.35309	5.79387	2.80695	--NO BLAST HIT--	Coil (COILS); mobidb-lite (MOBIDB_LITE); mobidb-lite (MOBIDB_LITE); mobidb-lite (MOBIDB_LITE); mobidb-lite (MOBIDB_LITE); mobidb-lite (MOBIDB_LITE); mobidb-lite (MOBIDB_LITE); mobidb-lite (MOBIDB_LITE); mobidb-lite (MOBIDB_LITE); mobidb-lite (MOBIDB_LITE); mobidb-lite (MOBIDB_LITE); mobidb-lite (MOBIDB_LITE)	no GO terms	no GO terms	4.85014	8.23061	9.20312	5.61263	1.9128
XLOC_002267	SN3_00301590	scaffold00003:5066017-5068497	hypothetical protien	36.8764	53.4515	61.3933	40.3056	15.8262	--NO BLAST HIT--	mobidb-lite (MOBIDB_LITE)	no GO terms	no GO terms	8.70098	48.1225	76.8398	39.0448	10.7848
XLOC_003413	SN3_00600930	scaffold00006:3188830-3191946	hypothetical protien	13.7679	6.92163	9.45078	7.94316	4.7816	--NO BLAST HIT--	IPR014810 (PFAM); mobidb-lite (MOBIDB_LITE); mobidb-lite (MOBIDB_LITE); SIGNAL_PEPTIDE_C_REGION (PHOBIUS); SIGNAL_PEPTIDE_H_REGION (PHOBIUS); SIGNAL_PEPTIDE_N_REGION (PHOBIUS); SIGNAL_PEPTIDE (PHOBIUS); NON_CYTOPLASMIC_DOMAIN (PHOBIUS)	no GO terms	no GO terms	3.24854	6.23156	11.8286	7.69469	3.25843
XLOC_003438	SN3_00601075	scaffold00006:3826354-3836617	hypothetical protien	1.8425	1.95045	2.39476	1.13171	0.513073	--NO BLAST HIT--	Coil (COILS); mobidb-lite (MOBIDB_LITE); mobidb-lite (MOBIDB_LITE); mobidb-lite (MOBIDB_LITE); mobidb-lite (MOBIDB_LITE); mobidb-lite (MOBIDB_LITE); mobidb-lite (MOBIDB_LITE); mobidb-lite (MOBIDB_LITE); mobidb-lite (MOBIDB_LITE); mobidb-lite (MOBIDB_LITE); mobidb-lite (MOBIDB_LITE); mobidb-lite (MOBIDB_LITE); mobidb-lite (MOBIDB_LITE); mobidb-lite (MOBIDB_LITE); mobidb-lite (MOBIDB_LITE); mobidb-…	no GO terms	no GO terms	0.434738	1.756	2.99728	1.09631	0.349635
XLOC_003486	SN3_00600230, (SN3_00600235, SN3_00600240)	scaffold00006:703670-717556	-	13.7135	8.85942	9.95076	7.86505	3.39948	--NO BLAST HIT--	no IPS match	no IPS match	no IPS match	3.2357	7.97616	12.4544	7.61902	2.31658
XLOC_003887	SN3_00700925	scaffold00007:2873197-2900117	hypothetical protien	3.11018	4.48835	2.46115	1.82083	1.11056	--NO BLAST HIT--	Coil (COILS); Coil (COILS); mobidb-lite (MOBIDB_LITE); mobidb-lite (MOBIDB_LITE); mobidb-lite (MOBIDB_LITE); mobidb-lite (MOBIDB_LITE); mobidb-lite (MOBIDB_LITE); mobidb-lite (MOBIDB_LITE); mobidb-lite (MOBIDB_LITE); mobidb-lite (MOBIDB_LITE); mobidb-lite (MOBIDB_LITE); mobidb-lite (MOBIDB_LITE); mobidb-lite (MOBIDB_LITE); mobidb-lite (MOBIDB_LITE); mobidb-lite (MOBIDB_LITE); mobidb-lite (MOBIDB_…	no GO terms	no GO terms	0.733847	4.04087	3.08037	1.76387	0.756793
XLOC_004100	SN3_00801165, (SN3_00801170)	scaffold00008:4014681-4064360	-	5.62507	5.90823	5.40462	4.95969	1.9471	--NO BLAST HIT--	Coil (COILS); Coil (COILS); mobidb-lite (MOBIDB_LITE); mobidb-lite (MOBIDB_LITE); mobidb-lite (MOBIDB_LITE); mobidb-lite (MOBIDB_LITE); mobidb-lite (MOBIDB_LITE); mobidb-lite (MOBIDB_LITE); mobidb-lite (MOBIDB_LITE); mobidb-lite (MOBIDB_LITE); mobidb-lite (MOBIDB_LITE); mobidb-lite (MOBIDB_LITE); mobidb-lite (MOBIDB_LITE); mobidb-lite (MOBIDB_LITE); mobidb-lite (MOBIDB_LITE); mobidb-lite (MOBIDB_…	no GO terms	no GO terms	1.32723	5.31919	6.76442	4.80455	1.32686
XLOC_004853	SN3_01100720	scaffold00011:2810515-2831325	hypothetical protien	27.8611	18.0455	22.0051	22.8939	12.3312	--NO BLAST HIT--	TRANSMEMBRANE (PHOBIUS); NON_CYTOPLASMIC_DOMAIN (PHOBIUS); NON_CYTOPLASMIC_DOMAIN (PHOBIUS); CYTOPLASMIC_DOMAIN (PHOBIUS); TRANSMEMBRANE (PHOBIUS); TRANSMEMBRANE (PHOBIUS); CYTOPLASMIC_DOMAIN (PHOBIUS); TRANSMEMBRANE (PHOBIUS); TRANSMEMBRANE (PHOBIUS); NON_CYTOPLASMIC_DOMAIN (PHOBIUS); CYTOPLASMIC_DOMAIN (PHOBIUS); TMhelix (TMHMM); TMhelix (TMHMM); TMhelix (TMHMM)	no GO terms	no GO terms	6.57382	16.2464	27.5416	22.1778	8.40312
XLOC_005403	SN3_01300335	scaffold00013:1069993-1083759	tbc domain containing protein	6.39885	4.58433	8.39364	6.66988	2.65573	--NO BLAST HIT--	NON_CYTOPLASMIC_DOMAIN (PHOBIUS); CYTOPLASMIC_DOMAIN (PHOBIUS); TRANSMEMBRANE (PHOBIUS)	no GO terms	no GO terms	1.50981	4.12728	10.5055	6.46124	1.80975
XLOC_005452	SN3_01300745, (SN3_01300750)	scaffold00013:2616467-2650234	-	4.32617	2.44952	2.59974	2.2354	1.32108	--NO BLAST HIT--	Coil (COILS); Coil (COILS); mobidb-lite (MOBIDB_LITE); mobidb-lite (MOBIDB_LITE); mobidb-lite (MOBIDB_LITE); mobidb-lite (MOBIDB_LITE); mobidb-lite (MOBIDB_LITE); mobidb-lite (MOBIDB_LITE); mobidb-lite (MOBIDB_LITE); mobidb-lite (MOBIDB_LITE); mobidb-lite (MOBIDB_LITE); mobidb-lite (MOBIDB_LITE); mobidb-lite (MOBIDB_LITE); mobidb-lite (MOBIDB_LITE); mobidb-lite (MOBIDB_LITE); mobidb-lite (MOBIDB_…	no GO terms	no GO terms	1.02076	2.20531	3.25383	2.16547	0.900253
XLOC_005596	SN3_01400100, (SN3_01400105)	scaffold00014:414009-431552	-	13.9628	8.52307	13.0448	13.0049	7.17751	--NO BLAST HIT--	mobidb-lite (MOBIDB_LITE); SIGNAL_PEPTIDE (PHOBIUS); SIGNAL_PEPTIDE_H_REGION (PHOBIUS); SIGNAL_PEPTIDE_N_REGION (PHOBIUS); NON_CYTOPLASMIC_DOMAIN (PHOBIUS); SIGNAL_PEPTIDE_C_REGION (PHOBIUS); SignalP-noTM (SIGNALP_EUK); SignalP-noTM (SIGNALP_GRAM_NEGATIVE)	no GO terms	no GO terms	3.29452	7.67334	16.3269	12.5981	4.89113
XLOC_005597	SN3_01400115	scaffold00014:444118-448594	hypothetical protien	3.98832	2.93176	1.37663	1.25788	0.996044	--NO BLAST HIT--	no IPS match	no IPS match	no IPS match	0.941044	2.63947	1.72299	1.21853	0.678756
XLOC_006208	SN3_01700290, (SN3_01700295)	scaffold00017:1259586-1269065	-	6.25761	3.91407	3.53793	3.04381	1.93888	--NO BLAST HIT--	Coil (COILS); mobidb-lite (MOBIDB_LITE); mobidb-lite (MOBIDB_LITE); mobidb-lite (MOBIDB_LITE)	no GO terms	no GO terms	1.47648	3.52385	4.42807	2.9486	1.32125
XLOC_006390	SN3_01800340	scaffold00018:1034475-1036842	hypothetical protien	2.39305	0.0906382	0.047819	0.03913	0.186734	--NO BLAST HIT--	NON_CYTOPLASMIC_DOMAIN (PHOBIUS); SIGNAL_PEPTIDE (PHOBIUS); SIGNAL_PEPTIDE_N_REGION (PHOBIUS); SIGNAL_PEPTIDE_C_REGION (PHOBIUS); SIGNAL_PEPTIDE_H_REGION (PHOBIUS); SignalP-noTM (SIGNALP_GRAM_NEGATIVE); SignalP-TM (SIGNALP_GRAM_POSITIVE)	no GO terms	no GO terms	0.56464	0.0816018	0.0598502	0.037906	0.12725
XLOC_006533	SN3_01900685	scaffold00019:2016450-2028866	hypothetical protien	6.85898	4.29824	4.23697	3.70449	1.37011	--NO BLAST HIT--	Coil (COILS); Coil (COILS); Coil (COILS); Coil (COILS); mobidb-lite (MOBIDB_LITE); mobidb-lite (MOBIDB_LITE); mobidb-lite (MOBIDB_LITE); mobidb-lite (MOBIDB_LITE); mobidb-lite (MOBIDB_LITE); mobidb-lite (MOBIDB_LITE); mobidb-lite (MOBIDB_LITE); mobidb-lite (MOBIDB_LITE); mobidb-lite (MOBIDB_LITE); mobidb-lite (MOBIDB_LITE); mobidb-lite (MOBIDB_LITE); mobidb-lite (MOBIDB_LITE); mobidb-lite (MOBIDB…	no GO terms	no GO terms	1.61838	3.86972	5.30299	3.58861	0.933664
XLOC_006570	SN3_01900175	scaffold00019:434813-439035	hypothetical protien	25.7533	43.7747	38.4942	12.1686	5.52075	--NO BLAST HIT--	mobidb-lite (MOBIDB_LITE); mobidb-lite (MOBIDB_LITE); mobidb-lite (MOBIDB_LITE); mobidb-lite (MOBIDB_LITE); mobidb-lite (MOBIDB_LITE)	no GO terms	no GO terms	6.07649	39.4105	48.1793	11.788	3.76213
XLOC_006647	SN3_02000020	scaffold00020:129436-134971	hypothetical protien	34.2056	42.1814	32.9777	36.9189	5.06696	--NO BLAST HIT--	mobidb-lite (MOBIDB_LITE); mobidb-lite (MOBIDB_LITE)	no GO terms	no GO terms	8.07081	37.976	41.2748	35.764	3.45289
XLOC_006793	SN3_02000580-add	scaffold00020:2164453-2172599	-	4.15533	7.71943	3.51616	1.80703	1.13596	--NO BLAST HIT--	mobidb-lite (MOBIDB_LITE)	no GO terms	no GO terms	0.98045	6.94982	4.40082	1.7505	0.774102
XLOC_006795	SN3_02000585	scaffold00020:2215614-2227883	hypothetical protien	13.864	15.1245	20.6373	15.3422	6.73357	--NO BLAST HIT--	mobidb-lite (MOBIDB_LITE); mobidb-lite (MOBIDB_LITE); mobidb-lite (MOBIDB_LITE); mobidb-lite (MOBIDB_LITE); mobidb-lite (MOBIDB_LITE)	no GO terms	no GO terms	3.27121	13.6166	25.8296	14.8623	4.5886
XLOC_007067	SN3_02200195	scaffold00022:690604-706780	hypothetical protien	21.3131	13.9559	18.2392	17.0609	8.67564	--NO BLAST HIT--	no IPS match	no IPS match	no IPS match	5.02882	12.5645	22.8282	16.5272	5.91203
XLOC_007502	SN3_02500460-add	scaffold00025:1349559-1352163	-	9.14462	8.52646	8.61536	7.13738	4.26419	--NO BLAST HIT--	Coil (COILS); mobidb-lite (MOBIDB_LITE); mobidb-lite (MOBIDB_LITE); mobidb-lite (MOBIDB_LITE); mobidb-lite (MOBIDB_LITE); mobidb-lite (MOBIDB_LITE); mobidb-lite (MOBIDB_LITE); mobidb-lite (MOBIDB_LITE)	no GO terms	no GO terms	2.15767	7.67639	10.783	6.91412	2.90584
XLOC_007507	SN3_02500515	scaffold00025:1474662-1492973	hypothetical protien	3.89628	3.26927	3.2874	2.23856	0.719268	--NO BLAST HIT--	Coil (COILS); Coil (COILS); Coil (COILS); Coil (COILS); mobidb-lite (MOBIDB_LITE); mobidb-lite (MOBIDB_LITE); mobidb-lite (MOBIDB_LITE); mobidb-lite (MOBIDB_LITE); mobidb-lite (MOBIDB_LITE); mobidb-lite (MOBIDB_LITE); mobidb-lite (MOBIDB_LITE); mobidb-lite (MOBIDB_LITE); mobidb-lite (MOBIDB_LITE); mobidb-lite (MOBIDB_LITE); mobidb-lite (MOBIDB_LITE); mobidb-lite (MOBIDB_LITE); mobidb-lite (MOBIDB…	no GO terms	no GO terms	0.919327	2.94333	4.11451	2.16854	0.490147
XLOC_008236	SN3_03100215	scaffold00031:938766-944537	transmembrane protein	91.7171	107.332	163.439	131.585	47.8716	--NO BLAST HIT--	NON_CYTOPLASMIC_DOMAIN (PHOBIUS); CYTOPLASMIC_DOMAIN (PHOBIUS); TRANSMEMBRANE (PHOBIUS); NON_CYTOPLASMIC_DOMAIN (PHOBIUS); TRANSMEMBRANE (PHOBIUS); TMhelix (TMHMM)	no GO terms	no GO terms	21.6406	96.6313	204.56	127.469	32.6222
XLOC_008287	SN3_03200290	scaffold00032:1186136-1204329	hypothetical protien	4.94421	3.61092	4.20796	2.9818	2.127	--NO BLAST HIT--	Coil (COILS); mobidb-lite (MOBIDB_LITE); mobidb-lite (MOBIDB_LITE); mobidb-lite (MOBIDB_LITE); mobidb-lite (MOBIDB_LITE); mobidb-lite (MOBIDB_LITE); mobidb-lite (MOBIDB_LITE); mobidb-lite (MOBIDB_LITE); mobidb-lite (MOBIDB_LITE); mobidb-lite (MOBIDB_LITE); mobidb-lite (MOBIDB_LITE); mobidb-lite (MOBIDB_LITE); mobidb-lite (MOBIDB_LITE); mobidb-lite (MOBIDB_LITE); mobidb-lite (MOBIDB_LITE); mobidb-…	no GO terms	no GO terms	1.16659	3.25092	5.26668	2.88853	1.44945
XLOC_008340	SN3_03200285	scaffold00032:1182102-1185993	hypothetical protien	5.13536	4.33129	4.12368	1.82921	0.616375	--NO BLAST HIT--	mobidb-lite (MOBIDB_LITE); mobidb-lite (MOBIDB_LITE); mobidb-lite (MOBIDB_LITE); SignalP-noTM (SIGNALP_GRAM_NEGATIVE); SignalP-TM (SIGNALP_GRAM_POSITIVE)	no GO terms	no GO terms	1.21169	3.89947	5.16119	1.77199	0.42003
XLOC_008507	SN3_03500195, (SN3_03500200)	scaffold00035:625564-662869	-	10.3845	8.79533	11.1288	5.98946	1.08817	--NO BLAST HIT--	mobidb-lite (MOBIDB_LITE); mobidb-lite (MOBIDB_LITE); SIGNAL_PEPTIDE_N_REGION (PHOBIUS); SIGNAL_PEPTIDE_C_REGION (PHOBIUS); CYTOPLASMIC_DOMAIN (PHOBIUS); TRANSMEMBRANE (PHOBIUS); SIGNAL_PEPTIDE (PHOBIUS); SIGNAL_PEPTIDE_H_REGION (PHOBIUS); NON_CYTOPLASMIC_DOMAIN (PHOBIUS); TRANSMEMBRANE (PHOBIUS); NON_CYTOPLASMIC_DOMAIN (PHOBIUS); SignalP-TM (SIGNALP_GRAM_POSITIVE); SignalP-TM (SIGNALP_GRAM_NEGAT…	no GO terms	no GO terms	2.45022	7.91846	13.9288	5.8021	0.741536
XLOC_009115	SN3_05100010	scaffold00051:28379-139721	hypothetical protien	472.726	192.156	110.965	55.5913	43.0702	--NO BLAST HIT--	NON_CYTOPLASMIC_DOMAIN (PHOBIUS); CYTOPLASMIC_DOMAIN (PHOBIUS); TRANSMEMBRANE (PHOBIUS)	no GO terms	no GO terms	111.54	172.999	138.884	53.8523	29.3503
XLOC_009185	SN3_06400010	scaffold00064:28907-40694	hypothetical protien	46.9585	34.8253	17.7516	21.3798	13.2172	--NO BLAST HIT--	no IPS match	no IPS match	no IPS match	11.0799	31.3533	22.2179	20.711	9.00689
XLOC_000570	SN3_00100255	scaffold00001:834994-848819	hypothetical protien	4.20424	2.4872	1.82827	1.31502	2.04838	--NO BLAST HIT--	Coil (COILS); mobidb-lite (MOBIDB_LITE); mobidb-lite (MOBIDB_LITE); mobidb-lite (MOBIDB_LITE); mobidb-lite (MOBIDB_LITE); mobidb-lite (MOBIDB_LITE); mobidb-lite (MOBIDB_LITE)	no GO terms	no GO terms	0.99199	2.23923	2.28826	1.27388	1.39587
XLOC_000847	SN3_00102630, (SN3_00102635, SN3_00102640)	scaffold00001:8086853-8125677	-	7.70617	4.89555	2.54569	2.5909	18.0327	--NO BLAST HIT--	mobidb-lite (MOBIDB_LITE); mobidb-lite (MOBIDB_LITE)	no GO terms	no GO terms	1.81827	4.40748	3.18618	2.50985	12.2884
XLOC_000887	SN3_00102980	scaffold00001:9274704-9292026	microneme antigen 10	5600.38	1054.08	90.6431	4.02215	1317.8	--NO BLAST HIT--	Coil (COILS); mobidb-lite (MOBIDB_LITE); mobidb-lite (MOBIDB_LITE); mobidb-lite (MOBIDB_LITE)	no GO terms	no GO terms	1321.41	948.991	113.449	3.89633	898.017
XLOC_001239	SN3_00102580	scaffold00001:7862240-7881470	hypothetical protien	15.7815	8.20175	4.8462	7.83137	27.3738	--NO BLAST HIT--	mobidb-lite (MOBIDB_LITE); SIGNAL_PEPTIDE (PHOBIUS); NON_CYTOPLASMIC_DOMAIN (PHOBIUS); SIGNAL_PEPTIDE_C_REGION (PHOBIUS); SIGNAL_PEPTIDE_N_REGION (PHOBIUS); SIGNAL_PEPTIDE_H_REGION (PHOBIUS); SignalP-noTM (SIGNALP_EUK)	no GO terms	no GO terms	3.72364	7.38406	6.0655	7.5864	18.6539
XLOC_001309	SN3_00103175, (SN3_00103180, SN3_00103185, SN3_00103190, SN3_00103195)	scaffold00001:9891466-9911922	-	4.10144	1.63466	0.34084	0.165788	2.16737	--NO BLAST HIT--	mobidb-lite (MOBIDB_LITE); mobidb-lite (MOBIDB_LITE); mobidb-lite (MOBIDB_LITE); mobidb-lite (MOBIDB_LITE); SignalP-TM (SIGNALP_GRAM_POSITIVE)	no GO terms	no GO terms	0.967735	1.47169	0.426595	0.160602	1.47696
XLOC_001797	SN3_00200515, (SN3_00200520, SN3_00200525)	scaffold00002:1584004-1612147	-	11.0211	9.39019	2.09958	1.72801	17.5214	--NO BLAST HIT--	mobidb-lite (MOBIDB_LITE); mobidb-lite (MOBIDB_LITE); mobidb-lite (MOBIDB_LITE); mobidb-lite (MOBIDB_LITE); mobidb-lite (MOBIDB_LITE); mobidb-lite (MOBIDB_LITE); mobidb-lite (MOBIDB_LITE); mobidb-lite (MOBIDB_LITE); mobidb-lite (MOBIDB_LITE); mobidb-lite (MOBIDB_LITE); mobidb-lite (MOBIDB_LITE); mobidb-lite (MOBIDB_LITE); mobidb-lite (MOBIDB_LITE); mobidb-lite (MOBIDB_LITE); mobidb-lite (MOBIDB_L…	no GO terms	no GO terms	2.60043	8.45401	2.62783	1.67396	11.94
XLOC_002157	SN3_00300630, (SN3_00300635)	scaffold00003:1930186-1967097	-	23.3235	17.0703	8.75021	7.79694	22.295	--NO BLAST HIT--	no IPS match	no IPS match	no IPS match	5.50318	15.3684	10.9518	7.55304	15.193
XLOC_002161	SN3_00300670	scaffold00003:2010483-2016372	hypothetical protien	270.926	105.198	19.0413	8.59551	14.4839	--NO BLAST HIT--	mobidb-lite (MOBIDB_LITE); mobidb-lite (MOBIDB_LITE); SignalP-TM (SIGNALP_GRAM_POSITIVE)	no GO terms	no GO terms	63.925	94.71	23.8321	8.32663	9.87008
XLOC_002808	SN3_00400800	scaffold00004:2815833-2842070	hypothetical protien	48.4886	31.933	4.45394	6.07451	78.8538	--NO BLAST HIT--	NON_CYTOPLASMIC_DOMAIN (PHOBIUS); SIGNAL_PEPTIDE_C_REGION (PHOBIUS); SIGNAL_PEPTIDE (PHOBIUS); SIGNAL_PEPTIDE_H_REGION (PHOBIUS); SIGNAL_PEPTIDE_N_REGION (PHOBIUS)	no GO terms	no GO terms	11.4409	28.7494	5.57455	5.88449	53.7351
XLOC_003133	SN3_00500260-add	scaffold00005:966465-967238	-	25.4482	26.3971	3.26733	2.59773	39.6418	--NO BLAST HIT--	mobidb-lite (MOBIDB_LITE); mobidb-lite (MOBIDB_LITE); mobidb-lite (MOBIDB_LITE); mobidb-lite (MOBIDB_LITE); mobidb-lite (MOBIDB_LITE); mobidb-lite (MOBIDB_LITE); SIGNAL_PEPTIDE_H_REGION (PHOBIUS); SIGNAL_PEPTIDE (PHOBIUS); SIGNAL_PEPTIDE_C_REGION (PHOBIUS); NON_CYTOPLASMIC_DOMAIN (PHOBIUS); SIGNAL_PEPTIDE_N_REGION (PHOBIUS)	no GO terms	no GO terms	6.0045	23.7654	4.08939	2.51647	27.014
XLOC_003535	SN3_00600540	scaffold00006:1923915-1933448	hypothetical protien	24.8457	15.0578	8.49146	9.59714	18.1861	--NO BLAST HIT--	mobidb-lite (MOBIDB_LITE); mobidb-lite (MOBIDB_LITE); mobidb-lite (MOBIDB_LITE); mobidb-lite (MOBIDB_LITE); mobidb-lite (MOBIDB_LITE); mobidb-lite (MOBIDB_LITE); mobidb-lite (MOBIDB_LITE); mobidb-lite (MOBIDB_LITE); TRANSMEMBRANE (PHOBIUS); CYTOPLASMIC_DOMAIN (PHOBIUS); NON_CYTOPLASMIC_DOMAIN (PHOBIUS); TRANSMEMBRANE (PHOBIUS); NON_CYTOPLASMIC_DOMAIN (PHOBIUS); TRANSMEMBRANE (PHOBIUS); TRANSMEMBR…	no GO terms	no GO terms	5.86234	13.5566	10.6279	9.29693	12.393
XLOC_003635	SN3_00700150	scaffold00007:386405-408517	hypothetical protien	2.66643	2.70766	0.341506	0.334637	3.07082	--NO BLAST HIT--	Coil (COILS); Coil (COILS); Coil (COILS); Coil (COILS); Coil (COILS); Coil (COILS); Coil (COILS); Coil (COILS); Coil (COILS); Coil (COILS); mobidb-lite (MOBIDB_LITE); mobidb-lite (MOBIDB_LITE); mobidb-lite (MOBIDB_LITE); mobidb-lite (MOBIDB_LITE); mobidb-lite (MOBIDB_LITE); mobidb-lite (MOBIDB_LITE); mobidb-lite (MOBIDB_LITE); mobidb-lite (MOBIDB_LITE); mobidb-lite (MOBIDB_LITE); mobidb-lite (MOB…	no GO terms	no GO terms	0.629144	2.43771	0.427428	0.324169	2.09262
XLOC_003792	SN3_00700165	scaffold00007:470737-484261	hypothetical protien	30.2128	49.176	9.35506	0.511176	0.32645	--NO BLAST HIT--	mobidb-lite (MOBIDB_LITE); mobidb-lite (MOBIDB_LITE); SIGNAL_PEPTIDE_N_REGION (PHOBIUS); NON_CYTOPLASMIC_DOMAIN (PHOBIUS); SIGNAL_PEPTIDE_C_REGION (PHOBIUS); SIGNAL_PEPTIDE_H_REGION (PHOBIUS); CYTOPLASMIC_DOMAIN (PHOBIUS); TRANSMEMBRANE (PHOBIUS); SIGNAL_PEPTIDE (PHOBIUS); SignalP-noTM (SIGNALP_EUK); SignalP-TM (SIGNALP_GRAM_POSITIVE); SignalP-noTM (SIGNALP_GRAM_NEGATIVE); TMhelix (TMHMM); TMheli…	no GO terms	no GO terms	7.12871	44.2733	11.7088	0.495186	0.22246
XLOC_004466	SN3_00900605	scaffold00009:2169232-2176103	hypothetical protien	2.70605	1.22844	0.701301	0.726844	0.830014	--NO BLAST HIT--	mobidb-lite (MOBIDB_LITE); mobidb-lite (MOBIDB_LITE); mobidb-lite (MOBIDB_LITE)	no GO terms	no GO terms	0.638492	1.10597	0.877747	0.704108	0.565615
XLOC_004741	SN3_01000885	scaffold00010:3005319-3030429	hypothetical protien	8.4061	4.62489	3.39255	3.31646	9.51533	--NO BLAST HIT--	Coil (COILS); Coil (COILS); Coil (COILS); Coil (COILS); mobidb-lite (MOBIDB_LITE); mobidb-lite (MOBIDB_LITE); mobidb-lite (MOBIDB_LITE); mobidb-lite (MOBIDB_LITE); mobidb-lite (MOBIDB_LITE); mobidb-lite (MOBIDB_LITE); mobidb-lite (MOBIDB_LITE); mobidb-lite (MOBIDB_LITE); mobidb-lite (MOBIDB_LITE); mobidb-lite (MOBIDB_LITE); mobidb-lite (MOBIDB_LITE); mobidb-lite (MOBIDB_LITE); mobidb-lite (MOBIDB…	no GO terms	no GO terms	1.98342	4.1638	4.24611	3.21272	6.48424
XLOC_004812	SN3_01100400	scaffold00011:1435136-1457768	hypothetical protien	40.8772	27.1663	9.56635	4.66935	16.377	--NO BLAST HIT--	Coil (COILS); Coil (COILS); Coil (COILS); mobidb-lite (MOBIDB_LITE); mobidb-lite (MOBIDB_LITE); mobidb-lite (MOBIDB_LITE); mobidb-lite (MOBIDB_LITE); mobidb-lite (MOBIDB_LITE); mobidb-lite (MOBIDB_LITE); mobidb-lite (MOBIDB_LITE); mobidb-lite (MOBIDB_LITE); mobidb-lite (MOBIDB_LITE); CYTOPLASMIC_DOMAIN (PHOBIUS); NON_CYTOPLASMIC_DOMAIN (PHOBIUS); TRANSMEMBRANE (PHOBIUS); TMhelix (TMHMM)	no GO terms	no GO terms	9.64497	24.4579	11.9732	4.52329	11.1601
XLOC_005071	SN3_01200625-add, (SN3_01200630)	scaffold00012:2279478-2290730	-	15.595	7.58855	2.00129	1.81951	11.4051	--NO BLAST HIT--	mobidb-lite (MOBIDB_LITE); mobidb-lite (MOBIDB_LITE); mobidb-lite (MOBIDB_LITE); mobidb-lite (MOBIDB_LITE); mobidb-lite (MOBIDB_LITE); mobidb-lite (MOBIDB_LITE); mobidb-lite (MOBIDB_LITE); mobidb-lite (MOBIDB_LITE); mobidb-lite (MOBIDB_LITE); mobidb-lite (MOBIDB_LITE); CYTOPLASMIC_DOMAIN (PHOBIUS); NON_CYTOPLASMIC_DOMAIN (PHOBIUS); TRANSMEMBRANE (PHOBIUS); TMhelix (TMHMM)	no GO terms	no GO terms	3.67964	6.83199	2.50481	1.76259	7.77203
XLOC_005228	SN3_01200865	scaffold00012:3149351-3153546	hypothetical protien	87.2494	52.9326	28.5996	28.7895	61.2986	--NO BLAST HIT--	mobidb-lite (MOBIDB_LITE); mobidb-lite (MOBIDB_LITE); mobidb-lite (MOBIDB_LITE); mobidb-lite (MOBIDB_LITE); mobidb-lite (MOBIDB_LITE); mobidb-lite (MOBIDB_LITE); SIGNAL_PEPTIDE (PHOBIUS); SIGNAL_PEPTIDE_H_REGION (PHOBIUS); SIGNAL_PEPTIDE_C_REGION (PHOBIUS); NON_CYTOPLASMIC_DOMAIN (PHOBIUS); SIGNAL_PEPTIDE_N_REGION (PHOBIUS); SignalP-noTM (SIGNALP_GRAM_NEGATIVE); SignalP-TM (SIGNALP_GRAM_POSITIVE)	no GO terms	no GO terms	20.5865	47.6554	35.7952	27.8889	41.7721
XLOC_005511	SN3_01400350	scaffold00014:1166986-1169253	hypothetical protien	45.0444	42.8343	10.8423	15.0096	34.8528	--NO BLAST HIT--	no IPS match	no IPS match	no IPS match	10.6282	38.5638	13.5702	14.5401	23.7505
XLOC_005689	SN3_01500025, (SN3_01500030)	scaffold00015:97186-111927	-	52.0181	30.2317	12.173	20.2289	34.4404	--NO BLAST HIT--	mobidb-lite (MOBIDB_LITE); mobidb-lite (MOBIDB_LITE); mobidb-lite (MOBIDB_LITE); NON_CYTOPLASMIC_DOMAIN (PHOBIUS); NON_CYTOPLASMIC_DOMAIN (PHOBIUS); TRANSMEMBRANE (PHOBIUS); TRANSMEMBRANE (PHOBIUS); CYTOPLASMIC_DOMAIN (PHOBIUS); TMhelix (TMHMM); TMhelix (TMHMM)	no GO terms	no GO terms	12.2737	27.2177	15.2357	19.5961	23.4695
XLOC_005718	SN3_01500295	scaffold00015:939974-971241	hypothetical protien	16.4767	8.33574	6.68799	7.16017	9.47289	--NO BLAST HIT--	Coil (COILS); IPR012677 (G3DSA:3.30.70.GENE3D); mobidb-lite (MOBIDB_LITE); mobidb-lite (MOBIDB_LITE); mobidb-lite (MOBIDB_LITE); mobidb-lite (MOBIDB_LITE); mobidb-lite (MOBIDB_LITE); mobidb-lite (MOBIDB_LITE); mobidb-lite (MOBIDB_LITE); mobidb-lite (MOBIDB_LITE); mobidb-lite (MOBIDB_LITE); mobidb-lite (MOBIDB_LITE); mobidb-lite (MOBIDB_LITE); mobidb-lite (MOBIDB_LITE); mobidb-lite (MOBIDB_LITE); …	F:GO:0003676	F:nucleic acid binding	3.88768	7.50469	8.37068	6.93619	6.45532
XLOC_006345	SN3_01800725, (SN3_01800730)	scaffold00018:2347898-2353306	-	9.25325	23.6202	1.58911	0.141875	0.590961	--NO BLAST HIT--	mobidb-lite (MOBIDB_LITE)	no GO terms	no GO terms	2.1833	21.2653	1.98893	0.137437	0.402712
XLOC_006352	SN3_01800790	scaffold00018:2548879-2557202	hypothetical protien	1.63335	2.41259	0.467054	0.495684	1.39433	--NO BLAST HIT--	NON_CYTOPLASMIC_DOMAIN (PHOBIUS); SIGNAL_PEPTIDE_C_REGION (PHOBIUS); SIGNAL_PEPTIDE_H_REGION (PHOBIUS); SIGNAL_PEPTIDE (PHOBIUS); SIGNAL_PEPTIDE_N_REGION (PHOBIUS)	no GO terms	no GO terms	0.385389	2.17206	0.584564	0.480178	0.950169
XLOC_006408	SN3_01800470	scaffold00018:1421177-1458954	hypothetical protien	3.72016	2.65967	0.405624	0.756456	3.94411	--NO BLAST HIT--	Coil (COILS); Coil (COILS); Coil (COILS); Coil (COILS); Coil (COILS); Coil (COILS); Coil (COILS); Coil (COILS); Coil (COILS); mobidb-lite (MOBIDB_LITE); mobidb-lite (MOBIDB_LITE); mobidb-lite (MOBIDB_LITE); mobidb-lite (MOBIDB_LITE); mobidb-lite (MOBIDB_LITE); mobidb-lite (MOBIDB_LITE); mobidb-lite (MOBIDB_LITE); mobidb-lite (MOBIDB_LITE); mobidb-lite (MOBIDB_LITE); mobidb-lite (MOBIDB_LITE); mob…	no GO terms	no GO terms	0.877772	2.39451	0.507678	0.732793	2.68772
XLOC_006409	SN3_01800475	scaffold00018:1459558-1474259	hypothetical protien	2.07465	1.54219	0.222953	0.392155	1.91975	--NO BLAST HIT--	Coil (COILS); Coil (COILS); Coil (COILS); Coil (COILS); Coil (COILS); mobidb-lite (MOBIDB_LITE); mobidb-lite (MOBIDB_LITE); mobidb-lite (MOBIDB_LITE); mobidb-lite (MOBIDB_LITE); mobidb-lite (MOBIDB_LITE); mobidb-lite (MOBIDB_LITE); mobidb-lite (MOBIDB_LITE); mobidb-lite (MOBIDB_LITE); mobidb-lite (MOBIDB_LITE); mobidb-lite (MOBIDB_LITE); mobidb-lite (MOBIDB_LITE); mobidb-lite (MOBIDB_LITE); mobid…	no GO terms	no GO terms	0.489514	1.38844	0.279048	0.379888	1.30822
XLOC_006818	SN3_02100100	scaffold00021:362468-430984	hypothetical protien	701.845	326.194	151.445	213.517	377.59	--NO BLAST HIT--	no IPS match	no IPS match	no IPS match	165.6	293.673	189.548	206.838	257.309
XLOC_007060	SN3_02200155, (SN3_02200160)	scaffold00022:550417-580141	-	431.112	227.126	181.406	162.422	268.536	--NO BLAST HIT--	mobidb-lite (MOBIDB_LITE); mobidb-lite (MOBIDB_LITE)	no GO terms	no GO terms	101.721	204.482	227.048	157.341	182.994
XLOC_007149	SN3_02300225	scaffold00023:747827-751569	hypothetical protien	2459.34	829.867	87.7042	2.16002	612.261	--NO BLAST HIT--	no IPS match	no IPS match	no IPS match	580.281	747.131	109.77	2.09245	417.226
XLOC_007209	SN3_02300080	scaffold00023:129137-135126	hypothetical protien	17.8071	6.34638	1.41402	1.56237	23.6249	--NO BLAST HIT--	mobidb-lite (MOBIDB_LITE); mobidb-lite (MOBIDB_LITE); mobidb-lite (MOBIDB_LITE); mobidb-lite (MOBIDB_LITE); mobidb-lite (MOBIDB_LITE)	no GO terms	no GO terms	4.20158	5.71366	1.76979	1.5135	16.0992
XLOC_007411	SN3_02400350	scaffold00024:1092165-1103490	hypothetical protien	11.1709	7.26861	4.1874	5.53547	7.69126	--NO BLAST HIT--	Coil (COILS); Coil (COILS); Coil (COILS); Coil (COILS); Coil (COILS); Coil (COILS); Coil (COILS); Coil (COILS); Coil (COILS); mobidb-lite (MOBIDB_LITE); mobidb-lite (MOBIDB_LITE); mobidb-lite (MOBIDB_LITE); mobidb-lite (MOBIDB_LITE); mobidb-lite (MOBIDB_LITE); mobidb-lite (MOBIDB_LITE); mobidb-lite (MOBIDB_LITE); mobidb-lite (MOBIDB_LITE); mobidb-lite (MOBIDB_LITE); mobidb-lite (MOBIDB_LITE); mob…	no GO terms	no GO terms	2.63577	6.54395	5.24094	5.36231	5.24122
XLOC_007652	SN3_02600365	scaffold00026:1269878-1279041	hypothetical protien	8.76318	4.64675	3.04531	4.05263	7.72553	--NO BLAST HIT--	mobidb-lite (MOBIDB_LITE); mobidb-lite (MOBIDB_LITE); mobidb-lite (MOBIDB_LITE); mobidb-lite (MOBIDB_LITE); mobidb-lite (MOBIDB_LITE); mobidb-lite (MOBIDB_LITE); mobidb-lite (MOBIDB_LITE); mobidb-lite (MOBIDB_LITE); mobidb-lite (MOBIDB_LITE); mobidb-lite (MOBIDB_LITE); mobidb-lite (MOBIDB_LITE); mobidb-lite (MOBIDB_LITE); mobidb-lite (MOBIDB_LITE); mobidb-lite (MOBIDB_LITE); mobidb-lite (MOBIDB_L…	no GO terms	no GO terms	2.06767	4.18348	3.81151	3.92586	5.26458
XLOC_008009	SN3_02900295	scaffold00029:1098094-1115709	hypothetical protien	31.0103	17.6117	3.70654	1.98667	10.1505	--NO BLAST HIT--	no IPS match	no IPS match	no IPS match	7.31688	15.8559	4.6391	1.92452	6.91708
XLOC_008032	SN3_02900020	scaffold00029:134208-142408	hypothetical protien	32.9178	22.2538	2.4936	1.48525	38.667	--NO BLAST HIT--	mobidb-lite (MOBIDB_LITE); mobidb-lite (MOBIDB_LITE); mobidb-lite (MOBIDB_LITE); mobidb-lite (MOBIDB_LITE); mobidb-lite (MOBIDB_LITE); mobidb-lite (MOBIDB_LITE)	no GO terms	no GO terms	7.76695	20.0352	3.12099	1.43879	26.3497
XLOC_008173	SN3_03100110, (SN3_03100115)	scaffold00031:603133-633388	-	106.08	58.5647	12.6858	7.57194	46.4896	--NO BLAST HIT--	mobidb-lite (MOBIDB_LITE); mobidb-lite (MOBIDB_LITE); mobidb-lite (MOBIDB_LITE); mobidb-lite (MOBIDB_LITE); NON_CYTOPLASMIC_DOMAIN (PHOBIUS); SIGNAL_PEPTIDE_H_REGION (PHOBIUS); SIGNAL_PEPTIDE_N_REGION (PHOBIUS); SIGNAL_PEPTIDE (PHOBIUS); SIGNAL_PEPTIDE_C_REGION (PHOBIUS); SignalP-TM (SIGNALP_GRAM_POSITIVE)	no GO terms	no GO terms	25.0296	52.726	15.8775	7.33508	31.6804
XLOC_008662	SN3_03700145, (SN3_03700150,SN3_03700155)	scaffold00037:564576-572887	-	11.2031	6.12517	3.04878	1.89736	4.43126	--NO BLAST HIT--	mobidb-lite (MOBIDB_LITE)	no GO terms	no GO terms	2.64337	5.51451	3.81585	1.83801	3.01969
XLOC_008689	SN3_03800010	scaffold00038:20681-39714	hypothetical protien	23.367	12.6796	8.09231	7.7112	15.7569	--NO BLAST HIT--	Coil (COILS); Coil (COILS); Coil (COILS); Coil (COILS); Coil (COILS); Coil (COILS); mobidb-lite (MOBIDB_LITE); mobidb-lite (MOBIDB_LITE); mobidb-lite (MOBIDB_LITE); mobidb-lite (MOBIDB_LITE); mobidb-lite (MOBIDB_LITE); mobidb-lite (MOBIDB_LITE); mobidb-lite (MOBIDB_LITE); mobidb-lite (MOBIDB_LITE); mobidb-lite (MOBIDB_LITE); mobidb-lite (MOBIDB_LITE); mobidb-lite (MOBIDB_LITE); mobidb-lite (MOBID…	no GO terms	no GO terms	5.51344	11.4155	10.1283	7.46999	10.7376
XLOC_009133	SN3_05200005	scaffold00052:133497-140733	hypothetical protien	34.5845	21.6055	16.1396	16.3279	18.6373	--NO BLAST HIT--	no IPS match	no IPS match	no IPS match	8.16021	19.4515	20.2003	15.8171	12.7004
XLOC_009144	SN3_05400010	scaffold00054:15328-22412	hypothetical protien	12.888	7.46113	5.05767	6.59937	8.5549	--NO BLAST HIT--	mobidb-lite (MOBIDB_LITE); mobidb-lite (MOBIDB_LITE); mobidb-lite (MOBIDB_LITE); mobidb-lite (MOBIDB_LITE); mobidb-lite (MOBIDB_LITE); mobidb-lite (MOBIDB_LITE)	no GO terms	no GO terms	3.04092	6.71727	6.33017	6.39293	5.82975
XLOC_000482	SN3_ctg3039_00005	contig03039:6-649	hypothetical protien	1230.86	242.589	72.6501	7.62024	5.37745	--NO BLAST HIT--	mobidb-lite (MOBIDB_LITE); mobidb-lite (MOBIDB_LITE)	no GO terms	no GO terms	290.421	218.404	90.9288	7.38187	3.66447
XLOC_000767	SN3_00101910	scaffold00001:5916778-5938307	hypothetical protien	827.487	245.387	44.8021	3.92705	2.47061	--NO BLAST HIT--	mobidb-lite (MOBIDB_LITE); mobidb-lite (MOBIDB_LITE); mobidb-lite (MOBIDB_LITE); mobidb-lite (MOBIDB_LITE); mobidb-lite (MOBIDB_LITE); mobidb-lite (MOBIDB_LITE); TMhelix (TMHMM)	no GO terms	no GO terms	195.246	220.923	56.0743	3.80421	1.6836
XLOC_000936	SN3_00103460	scaffold00001:10751473-10777277	hypothetical protien	7.43094	3.11772	0.432616	0.0961864	5.98375	--NO BLAST HIT--	Coil (COILS); Coil (COILS); Coil (COILS); Coil (COILS); Coil (COILS); mobidb-lite (MOBIDB_LITE); mobidb-lite (MOBIDB_LITE); mobidb-lite (MOBIDB_LITE); mobidb-lite (MOBIDB_LITE); mobidb-lite (MOBIDB_LITE); mobidb-lite (MOBIDB_LITE); mobidb-lite (MOBIDB_LITE); mobidb-lite (MOBIDB_LITE); mobidb-lite (MOBIDB_LITE); mobidb-lite (MOBIDB_LITE); mobidb-lite (MOBIDB_LITE); mobidb-lite (MOBIDB_LITE); mobid…	no GO terms	no GO terms	1.75333	2.80689	0.541462	0.0931776	4.07764
XLOC_001320	SN3_00103280	scaffold00001:10159098-10166755	transmembrane protein	2.46488	0.896054	0.301123	0.0839109	0.0509244	--NO BLAST HIT--	mobidb-lite (MOBIDB_LITE); mobidb-lite (MOBIDB_LITE); mobidb-lite (MOBIDB_LITE); mobidb-lite (MOBIDB_LITE); mobidb-lite (MOBIDB_LITE); TRANSMEMBRANE (PHOBIUS); NON_CYTOPLASMIC_DOMAIN (PHOBIUS); TRANSMEMBRANE (PHOBIUS); TRANSMEMBRANE (PHOBIUS); CYTOPLASMIC_DOMAIN (PHOBIUS); CYTOPLASMIC_DOMAIN (PHOBIUS); TRANSMEMBRANE (PHOBIUS); NON_CYTOPLASMIC_DOMAIN (PHOBIUS); NON_CYTOPLASMIC_DOMAIN (PHOBIUS); TR…	no GO terms	no GO terms	0.581588	0.80672	0.376885	0.0812861	0.0347025
XLOC_001712	SN3_00202720	scaffold00002:8973526-9004270	conserved hypothetical protein	11.5609	4.41471	2.09047	2.34308	7.91849	--NO BLAST HIT--	Coil (COILS); Coil (COILS); Coil (COILS); Coil (COILS); Coil (COILS); Coil (COILS); mobidb-lite (MOBIDB_LITE); mobidb-lite (MOBIDB_LITE); mobidb-lite (MOBIDB_LITE); mobidb-lite (MOBIDB_LITE); mobidb-lite (MOBIDB_LITE); mobidb-lite (MOBIDB_LITE); mobidb-lite (MOBIDB_LITE); mobidb-lite (MOBIDB_LITE); mobidb-lite (MOBIDB_LITE); mobidb-lite (MOBIDB_LITE); mobidb-lite (MOBIDB_LITE); mobidb-lite (MOBID…	no GO terms	no GO terms	2.72779	3.97457	2.61643	2.26979	5.39607
XLOC_002058	SN3_00202570	scaffold00002:8591235-8597875	hypothetical protien	2.054	0.554042	0.139854	0.0878244	2.55903	--NO BLAST HIT--	mobidb-lite (MOBIDB_LITE); mobidb-lite (MOBIDB_LITE); mobidb-lite (MOBIDB_LITE); mobidb-lite (MOBIDB_LITE); mobidb-lite (MOBIDB_LITE); mobidb-lite (MOBIDB_LITE); mobidb-lite (MOBIDB_LITE); mobidb-lite (MOBIDB_LITE); mobidb-lite (MOBIDB_LITE); mobidb-lite (MOBIDB_LITE); mobidb-lite (MOBIDB_LITE); mobidb-lite (MOBIDB_LITE); mobidb-lite (MOBIDB_LITE); mobidb-lite (MOBIDB_LITE); mobidb-lite (MOBIDB_L…	no GO terms	no GO terms	0.484641	0.498805	0.175041	0.0850772	1.74386
XLOC_002126	SN3_00300335,(SN3_00300340,SN3_00300345, SN3_00300350, SN3_00300355)	scaffold00003:1040616-1063535	-	112.996	36.0942	19.8087	21.8515	75.64	--NO BLAST HIT--	mobidb-lite (MOBIDB_LITE); mobidb-lite (MOBIDB_LITE); NON_CYTOPLASMIC_DOMAIN (PHOBIUS); SIGNAL_PEPTIDE (PHOBIUS); SIGNAL_PEPTIDE_H_REGION (PHOBIUS); SIGNAL_PEPTIDE_N_REGION (PHOBIUS); SIGNAL_PEPTIDE_C_REGION (PHOBIUS); SignalP-noTM (SIGNALP_GRAM_NEGATIVE); SignalP-TM (SIGNALP_GRAM_POSITIVE)	no GO terms	no GO terms	26.6614	32.4957	24.7925	21.168	51.545
XLOC_002170	SN3_00300740, (SN3_00300745, SN3_00300750)	scaffold00003:2230570-2248168	-	37.4156	18.135	12.0341	15.5063	21.5658	--NO BLAST HIT--	mobidb-lite (MOBIDB_LITE); mobidb-lite (MOBIDB_LITE); mobidb-lite (MOBIDB_LITE)	no GO terms	no GO terms	8.82821	16.327	15.0619	15.0212	14.6961
XLOC_002390	SN3_00300825	scaffold00003:2499195-2524974	hypothetical protien	9.95894	3.32152	1.16795	1.82638	17.1953	--NO BLAST HIT--	Coil (COILS); mobidb-lite (MOBIDB_LITE); mobidb-lite (MOBIDB_LITE); mobidb-lite (MOBIDB_LITE); mobidb-lite (MOBIDB_LITE); mobidb-lite (MOBIDB_LITE); mobidb-lite (MOBIDB_LITE); mobidb-lite (MOBIDB_LITE); mobidb-lite (MOBIDB_LITE); mobidb-lite (MOBIDB_LITE); mobidb-lite (MOBIDB_LITE); mobidb-lite (MOBIDB_LITE); mobidb-lite (MOBIDB_LITE); mobidb-lite (MOBIDB_LITE); mobidb-lite (MOBIDB_LITE); mobidb-…	no GO terms	no GO terms	2.34981	2.99037	1.4618	1.76925	11.7178
XLOC_002943	SN3_00500265,(SN3_00500270,SN3_00500275)	scaffold00005:967250-992353	-	78.4253	31.8708	25.2117	23.3124	46.9995	--NO BLAST HIT--	mobidb-lite (MOBIDB_LITE); mobidb-lite (MOBIDB_LITE); mobidb-lite (MOBIDB_LITE); mobidb-lite (MOBIDB_LITE); mobidb-lite (MOBIDB_LITE); mobidb-lite (MOBIDB_LITE); mobidb-lite (MOBIDB_LITE); mobidb-lite (MOBIDB_LITE); mobidb-lite (MOBIDB_LITE); mobidb-lite (MOBIDB_LITE); NON_CYTOPLASMIC_DOMAIN (PHOBIUS); SIGNAL_PEPTIDE_C_REGION (PHOBIUS); SIGNAL_PEPTIDE_H_REGION (PHOBIUS); SIGNAL_PEPTIDE_N_REGION (…	no GO terms	no GO terms	18.5044	28.6934	31.5549	22.5832	32.0279
XLOC_003102	SN3_00500100	scaffold00005:348274-362884	hypothetical protien	55.9401	27.1738	20.3051	11.5512	30.0841	--NO BLAST HIT--	Coil (COILS); Coil (COILS); Coil (COILS); mobidb-lite (MOBIDB_LITE); mobidb-lite (MOBIDB_LITE); mobidb-lite (MOBIDB_LITE); mobidb-lite (MOBIDB_LITE); mobidb-lite (MOBIDB_LITE); mobidb-lite (MOBIDB_LITE); mobidb-lite (MOBIDB_LITE); mobidb-lite (MOBIDB_LITE); mobidb-lite (MOBIDB_LITE); mobidb-lite (MOBIDB_LITE); mobidb-lite (MOBIDB_LITE); mobidb-lite (MOBIDB_LITE); mobidb-lite (MOBIDB_LITE); mobidb…	no GO terms	no GO terms	13.1991	24.4646	25.4138	11.1899	20.5009
XLOC_004694	SN3_01000435,(SN3_01000440,SN3_01000445,SN3_01000450)	scaffold00010:1606565-1626233	-	30.9424	12.4417	4.36923	6.40893	21.0324	--NO BLAST HIT--	mobidb-lite (MOBIDB_LITE); mobidb-lite (MOBIDB_LITE); mobidb-lite (MOBIDB_LITE)	no GO terms	no GO terms	7.30086	11.2013	5.46852	6.20845	14.3326
XLOC_005175	SN3_01200416	scaffold00012:1531395-1555795	surface antigen 1	3985.73	842.83	81.6036	3.29852	948.883	--NO BLAST HIT--	SIGNAL_PEPTIDE (PHOBIUS); NON_CYTOPLASMIC_DOMAIN (PHOBIUS); SIGNAL_PEPTIDE_N_REGION (PHOBIUS); SIGNAL_PEPTIDE_C_REGION (PHOBIUS); SIGNAL_PEPTIDE_H_REGION (PHOBIUS); SignalP-noTM (SIGNALP_EUK); SignalP-TM (SIGNALP_GRAM_POSITIVE); SignalP-noTM (SIGNALP_GRAM_NEGATIVE)	no GO terms	no GO terms	940.433	758.802	102.135	3.19534	646.618
XLOC_005258	SN3_01300225	scaffold00013:658714-667463	hypothetical protien	11.5373	3.21532	1.48799	2.39539	7.44736	--NO BLAST HIT--	mobidb-lite (MOBIDB_LITE); mobidb-lite (MOBIDB_LITE); mobidb-lite (MOBIDB_LITE)	no GO terms	no GO terms	2.72223	2.89476	1.86237	2.32046	5.07502
XLOC_005362	SN3_01300075	scaffold00013:129882-147942	hypothetical protien	9.2307	4.31308	3.92446	5.03432	5.32324	--NO BLAST HIT--	Coil (COILS); Coil (COILS); Coil (COILS); Coil (COILS); Coil (COILS); Coil (COILS); Coil (COILS); Coil (COILS); Coil (COILS); Coil (COILS); Coil (COILS); Coil (COILS); Coil (COILS); Coil (COILS); Coil (COILS); mobidb-lite (MOBIDB_LITE); mobidb-lite (MOBIDB_LITE); mobidb-lite (MOBIDB_LITE); mobidb-lite (MOBIDB_LITE); mobidb-lite (MOBIDB_LITE); mobidb-lite (MOBIDB_LITE); mobidb-lite (MOBIDB_LITE); …	no GO terms	no GO terms	2.17798	3.88308	4.91185	4.87684	3.62753
XLOC_005935	SN3_01600385	scaffold00016:1317964-1346867	hypothetical protien	18.9265	6.72737	3.83398	2.86069	23.4709	--NO BLAST HIT--	mobidb-lite (MOBIDB_LITE); mobidb-lite (MOBIDB_LITE); mobidb-lite (MOBIDB_LITE); mobidb-lite (MOBIDB_LITE); mobidb-lite (MOBIDB_LITE); mobidb-lite (MOBIDB_LITE); mobidb-lite (MOBIDB_LITE); mobidb-lite (MOBIDB_LITE); mobidb-lite (MOBIDB_LITE); mobidb-lite (MOBIDB_LITE); NON_CYTOPLASMIC_DOMAIN (PHOBIUS); TRANSMEMBRANE (PHOBIUS); CYTOPLASMIC_DOMAIN (PHOBIUS); TMhelix (TMHMM)	no GO terms	no GO terms	4.46571	6.05667	4.7986	2.7712	15.9943
XLOC_006318	SN3_01800500, (SN3_01800505, SN3_01800510)	scaffold00018:1574589-1615754	-	13.0938	6.18964	3.27173	3.10786	6.72118	--NO BLAST HIT--	Coil (COILS); Coil (COILS); G3DSA:1.20.1250.20 (GENE3D); mobidb-lite (MOBIDB_LITE); mobidb-lite (MOBIDB_LITE); mobidb-lite (MOBIDB_LITE); mobidb-lite (MOBIDB_LITE); mobidb-lite (MOBIDB_LITE); mobidb-lite (MOBIDB_LITE); mobidb-lite (MOBIDB_LITE); mobidb-lite (MOBIDB_LITE); mobidb-lite (MOBIDB_LITE); mobidb-lite (MOBIDB_LITE); mobidb-lite (MOBIDB_LITE); mobidb-lite (MOBIDB_LITE); mobidb-lite (MOBID…	no GO terms	no GO terms	3.08948	5.57255	4.09489	3.01064	4.58016
XLOC_006329	SN3_01800590	scaffold00018:1854213-1880413	hypothetical protien	78.384	33.0976	4.34651	0.816735	49.4141	--NO BLAST HIT--	TRANSMEMBRANE (PHOBIUS); NON_CYTOPLASMIC_DOMAIN (PHOBIUS); CYTOPLASMIC_DOMAIN (PHOBIUS); TMhelix (TMHMM)	no GO terms	no GO terms	18.4947	29.7979	5.44009	0.791187	33.6733
XLOC_006832	SN3_02100240	scaffold00021:863729-877191	hypothetical protien	89.4299	30.2949	8.67191	7.58435	52.4383	--NO BLAST HIT--	mobidb-lite (MOBIDB_LITE); mobidb-lite (MOBIDB_LITE); mobidb-lite (MOBIDB_LITE); mobidb-lite (MOBIDB_LITE); mobidb-lite (MOBIDB_LITE); mobidb-lite (MOBIDB_LITE); mobidb-lite (MOBIDB_LITE); mobidb-lite (MOBIDB_LITE); mobidb-lite (MOBIDB_LITE); mobidb-lite (MOBIDB_LITE); mobidb-lite (MOBIDB_LITE); mobidb-lite (MOBIDB_LITE); mobidb-lite (MOBIDB_LITE); mobidb-lite (MOBIDB_LITE); mobidb-lite (MOBIDB_L…	no GO terms	no GO terms	21.101	27.2746	10.8538	7.3471	35.7342
XLOC_007043	SN3_02200005	scaffold00022:34100-45987	hypothetical protien	33.6805	7.53877	1.24702	0.158939	0.0199094	--NO BLAST HIT--	no IPS match	no IPS match	no IPS match	7.94691	6.78717	1.56077	0.153967	0.0135673
XLOC_007208	SN3_02300075	scaffold00023:129137-135126	hypothetical protien	17.0284	4.67132	0.682944	0.937148	14.8604	--NO BLAST HIT--	Coil (COILS); mobidb-lite (MOBIDB_LITE); mobidb-lite (MOBIDB_LITE); mobidb-lite (MOBIDB_LITE); mobidb-lite (MOBIDB_LITE); mobidb-lite (MOBIDB_LITE); mobidb-lite (MOBIDB_LITE); mobidb-lite (MOBIDB_LITE); mobidb-lite (MOBIDB_LITE); mobidb-lite (MOBIDB_LITE); PTHR13681 (PANTHER); PTHR13681:SF24 (PANTHER)	no GO terms	no GO terms	4.01785	4.2056	0.854772	0.907833	10.1266
XLOC_008437	SN3_03400160	scaffold00034:508379-515523	hypothetical protien	10.8998	3.28488	2.25473	0.710229	4.44812	--NO BLAST HIT--	mobidb-lite (MOBIDB_LITE); mobidb-lite (MOBIDB_LITE); mobidb-lite (MOBIDB_LITE); mobidb-lite (MOBIDB_LITE); mobidb-lite (MOBIDB_LITE); mobidb-lite (MOBIDB_LITE); mobidb-lite (MOBIDB_LITE); mobidb-lite (MOBIDB_LITE)	no GO terms	no GO terms	2.57181	2.95739	2.82202	0.688012	3.03118
XLOC_008477	SN3_03500010, (SN3_03500015)	scaffold00035:54049-73660	-	12.3538	4.39624	3.00722	2.70409	14.6418	--NO BLAST HIT--	mobidb-lite (MOBIDB_LITE); mobidb-lite (MOBIDB_LITE); SIGNAL_PEPTIDE (PHOBIUS); SIGNAL_PEPTIDE_H_REGION (PHOBIUS); NON_CYTOPLASMIC_DOMAIN (PHOBIUS); SIGNAL_PEPTIDE_C_REGION (PHOBIUS); SIGNAL_PEPTIDE_N_REGION (PHOBIUS); SignalP-noTM (SIGNALP_EUK); SignalP-TM (SIGNALP_GRAM_POSITIVE)	no GO terms	no GO terms	2.91488	3.95795	3.76383	2.6195	9.97768
XLOC_008519	SN3_03500020, (SN3_03500025)	scaffold00035:76267-124393	-	73.6735	29.0207	23.7874	24.2656	40.7229	--NO BLAST HIT--	mobidb-lite (MOBIDB_LITE); mobidb-lite (MOBIDB_LITE)	no GO terms	no GO terms	17.3833	26.1274	29.7723	23.5065	27.7507
XLOC_008633	SN3_03700130	scaffold00037:526921-537196	hypothetical protien	39.1494	15.2413	1.96945	1.06883	23.3617	--NO BLAST HIT--	Coil (COILS); Coil (COILS); Coil (COILS); mobidb-lite (MOBIDB_LITE); mobidb-lite (MOBIDB_LITE); mobidb-lite (MOBIDB_LITE); mobidb-lite (MOBIDB_LITE); mobidb-lite (MOBIDB_LITE); mobidb-lite (MOBIDB_LITE); mobidb-lite (MOBIDB_LITE); mobidb-lite (MOBIDB_LITE); mobidb-lite (MOBIDB_LITE); mobidb-lite (MOBIDB_LITE); mobidb-lite (MOBIDB_LITE); mobidb-lite (MOBIDB_LITE); mobidb-lite (MOBIDB_LITE); mobidb…	no GO terms	no GO terms	9.2373	13.7218	2.46496	1.0354	15.9199
XLOC_008731	SN3_03900125-add	scaffold00039:349256-359364	-	16.9231	8.94401	6.68979	7.89604	17.0122	--NO BLAST HIT--	Coil (COILS); Coil (COILS); Coil (COILS); mobidb-lite (MOBIDB_LITE); mobidb-lite (MOBIDB_LITE); mobidb-lite (MOBIDB_LITE); mobidb-lite (MOBIDB_LITE); mobidb-lite (MOBIDB_LITE); mobidb-lite (MOBIDB_LITE); mobidb-lite (MOBIDB_LITE); mobidb-lite (MOBIDB_LITE); mobidb-lite (MOBIDB_LITE); mobidb-lite (MOBIDB_LITE); mobidb-lite (MOBIDB_LITE); mobidb-lite (MOBIDB_LITE); mobidb-lite (MOBIDB_LITE); mobidb…	no GO terms	no GO terms	3.993	8.05232	8.37293	7.64904	11.593
XLOC_008738	SN3_03900185, (SN3_03900190)	scaffold00039:538445-549793	-	22.8508	9.87791	1.59403	0.0762325	21.2423	--NO BLAST HIT--	no IPS match	no IPS match	no IPS match	5.39164	8.89311	1.99509	0.0738479	14.4756
XLOC_008768	SN3_03900155-add	scaffold00039:423478-425592	-	22.8621	8.32068	5.25014	4.66045	10.5707	--NO BLAST HIT--	mobidb-lite (MOBIDB_LITE); mobidb-lite (MOBIDB_LITE); mobidb-lite (MOBIDB_LITE); mobidb-lite (MOBIDB_LITE); mobidb-lite (MOBIDB_LITE)	no GO terms	no GO terms	5.39431	7.49113	6.57107	4.51467	7.20342
XLOC_008883	SN3_04100180	scaffold00041:680770-699047	hypothetical protien	87.8159	26.3376	4.03935	3.67294	60.9926	--NO BLAST HIT--	Coil (COILS); mobidb-lite (MOBIDB_LITE); mobidb-lite (MOBIDB_LITE); mobidb-lite (MOBIDB_LITE); mobidb-lite (MOBIDB_LITE); mobidb-lite (MOBIDB_LITE); mobidb-lite (MOBIDB_LITE); mobidb-lite (MOBIDB_LITE); mobidb-lite (MOBIDB_LITE); mobidb-lite (MOBIDB_LITE); mobidb-lite (MOBIDB_LITE); mobidb-lite (MOBIDB_LITE); mobidb-lite (MOBIDB_LITE); mobidb-lite (MOBIDB_LITE); mobidb-lite (MOBIDB_LITE); mobidb-…	no GO terms	no GO terms	20.7202	23.7118	5.05565	3.55805	41.5635
XLOC_001038	SN3_00100685	scaffold00001:2260225-2260522	hypothetical protien	7.85997			0	0	--NO BLAST HIT--	no IPS match	no IPS match	no IPS match	1.85456	2.4802	0.401452	0	0
XLOC_001276	SN3_00102960	scaffold00001:9206841-9210478	hypothetical protien	15.8397			0.124433	0.0641375	--NO BLAST HIT--	mobidb-lite (MOBIDB_LITE); CYTOPLASMIC_DOMAIN (PHOBIUS); TRANSMEMBRANE (PHOBIUS); NON_CYTOPLASMIC_DOMAIN (PHOBIUS); TMhelix (TMHMM)	no GO terms	no GO terms	3.73738	50.1044	7.38412	0.120541	0.0437066
XLOC_002040	SN3_00202410	scaffold00002:8023821-8028549	hypothetical protien	4.4459			1.45526	0.377925	--NO BLAST HIT--	no IPS match	no IPS match	no IPS match	1.04901	3.10022	2.3362	1.40974	0.257538
XLOC_001689	SN3_00202565	scaffold00002:8579053-8589174	hypothetical protien	7.1874			2.826	1.93805	--NO BLAST HIT--	Coil (COILS); Coil (COILS); G3DSA:3.30.60.190 (GENE3D); IPR007529 (PFAM); mobidb-lite (MOBIDB_LITE); mobidb-lite (MOBIDB_LITE); mobidb-lite (MOBIDB_LITE); mobidb-lite (MOBIDB_LITE); mobidb-lite (MOBIDB_LITE); mobidb-lite (MOBIDB_LITE); mobidb-lite (MOBIDB_LITE); mobidb-lite (MOBIDB_LITE); mobidb-lite (MOBIDB_LITE); mobidb-lite (MOBIDB_LITE); mobidb-lite (MOBIDB_LITE); mobidb-lite (MOBIDB_LITE); m…	no GO terms	no GO terms	1.69587	5.68907	8.96949	2.7376	1.32069
XLOC_002368	SN3_00300615	scaffold00003:1906400-1911012	hypothetical protien	15.6805			4.50598	1.49042	--NO BLAST HIT--	Coil (COILS)	no GO terms	no GO terms	3.69981	7.40446	6.93025	4.36503	1.01565
XLOC_002551	SN3_00400435	scaffold00004:1410840-1414484	hypothetical protien	2.64852			0.231868	0.243716	--NO BLAST HIT--	CYTOPLASMIC_DOMAIN (PHOBIUS); TRANSMEMBRANE (PHOBIUS); NON_CYTOPLASMIC_DOMAIN (PHOBIUS); CYTOPLASMIC_DOMAIN (PHOBIUS); TRANSMEMBRANE (PHOBIUS); TMhelix (TMHMM)	no GO terms	no GO terms	0.624918	1.03956	0.207153	0.224615	0.166081
XLOC_003507	SN3_00600390	scaffold00006:1314891-1317205	hypothetical protien	656.058			159.501	111.071	--NO BLAST HIT--	IPR027916 (PFAM); mobidb-lite (MOBIDB_LITE)	no GO terms	no GO terms	154.797	435.089	438.699	154.512	75.6896
XLOC_003386	SN3_00600775	scaffold00006:2582981-2594164	hypothetical protien	6.98558			2.3959	2.14659	--NO BLAST HIT--	Coil (COILS); Coil (COILS); Coil (COILS); mobidb-lite (MOBIDB_LITE); mobidb-lite (MOBIDB_LITE); mobidb-lite (MOBIDB_LITE); mobidb-lite (MOBIDB_LITE); mobidb-lite (MOBIDB_LITE); mobidb-lite (MOBIDB_LITE); mobidb-lite (MOBIDB_LITE); mobidb-lite (MOBIDB_LITE); mobidb-lite (MOBIDB_LITE); mobidb-lite (MOBIDB_LITE); mobidb-lite (MOBIDB_LITE); mobidb-lite (MOBIDB_LITE); mobidb-lite (MOBIDB_LITE); mobidb…	no GO terms	no GO terms	1.64825	4.01657	3.58215	2.32095	1.4628
XLOC_003800	SN3_00700220, (,SN3_00700225)	scaffold00007:620275-633744	-	20.5178			4.48083	0.642892	--NO BLAST HIT--	no IPS match	no IPS match	no IPS match	4.84117	12.2577	16.1755	4.34067	0.4381
XLOC_005005	SN3_01200050	scaffold00012:172097-177274	hypothetical protien	2.57917			0.432436	0.203428	--NO BLAST HIT--	mobidb-lite (MOBIDB_LITE); mobidb-lite (MOBIDB_LITE); mobidb-lite (MOBIDB_LITE); mobidb-lite (MOBIDB_LITE); mobidb-lite (MOBIDB_LITE); mobidb-lite (MOBIDB_LITE); mobidb-lite (MOBIDB_LITE); mobidb-lite (MOBIDB_LITE); mobidb-lite (MOBIDB_LITE); mobidb-lite (MOBIDB_LITE); mobidb-lite (MOBIDB_LITE); mobidb-lite (MOBIDB_LITE); mobidb-lite (MOBIDB_LITE); mobidb-lite (MOBIDB_LITE); mobidb-lite (MOBIDB_L…	no GO terms	no GO terms	0.608555	4.47058	1.50804	0.418909	0.138626
XLOC_005824	SN3_01500275, (,SN3_01500280)	scaffold00015:902581-908705	-	9.0962			4.07533	2.47404	--NO BLAST HIT--	mobidb-lite (MOBIDB_LITE)	no GO terms	no GO terms	2.14625	5.65304	7.75473	3.94785	1.68594
XLOC_007047	SN3_02200020	scaffold00022:162708-171215	hypothetical protien	12.6509			5.06776	4.49885	--NO BLAST HIT--	mobidb-lite (MOBIDB_LITE); mobidb-lite (MOBIDB_LITE); CYTOPLASMIC_DOMAIN (PHOBIUS); NON_CYTOPLASMIC_DOMAIN (PHOBIUS); TRANSMEMBRANE (PHOBIUS); TRANSMEMBRANE (PHOBIUS); NON_CYTOPLASMIC_DOMAIN (PHOBIUS); TMhelix (TMHMM); TMhelix (TMHMM)	no GO terms	no GO terms	2.98498	7.29341	8.56199	4.90924	3.06575
XLOC_007075	SN3_02200250,(SN3_02200255)	scaffold00022:786209-833061	-	42.1104			11.3438	14.9816	--NO BLAST HIT--	mobidb-lite (MOBIDB_LITE)	no GO terms	no GO terms	9.93595	19.1502	22.6476	10.989	10.2092
XLOC_007805	SN3_02700445,(SN3_02700450)	scaffold00027:1811811-1835104	-	18.2196			9.61514	6.60464	--NO BLAST HIT--	no IPS match	no IPS match	no IPS match	4.29891	9.86876	15.4465	9.31437	4.50074
XLOC_008140	SN3_03000210, (SN3_03000215)	scaffold00030:874953-887750	-	33.074			9.40266	9.17401	--NO BLAST HIT--	no IPS match	no IPS match	no IPS match	7.80381	16.5098	22.4743	9.10854	6.25165
XLOC_008917	SN3_04300045, (SN3_04300050,SN3_04300055)	scaffold00043:153700-164998	-	10.0295			4.17639	2.00456	--NO BLAST HIT--	mobidb-lite (MOBIDB_LITE); mobidb-lite (MOBIDB_LITE)	no GO terms	no GO terms	2.36646	5.36687	8.45993	4.04575	1.36601
XLOC_009110	SN3_05100005-add	scaffold00051:1358-2885	-	400.922			80.8546	28.0844	--NO BLAST HIT--	mobidb-lite (MOBIDB_LITE); SIGNAL_PEPTIDE_H_REGION (PHOBIUS); SIGNAL_PEPTIDE_N_REGION (PHOBIUS); SIGNAL_PEPTIDE_C_REGION (PHOBIUS); SIGNAL_PEPTIDE (PHOBIUS); NON_CYTOPLASMIC_DOMAIN (PHOBIUS)	no GO terms	no GO terms	94.5975	143.246	218.778	78.3254	19.1382
XLOC_009112	SN3_05100015	scaffold00051:28379-139721	hypothetical protien	386.899			21.2672	13.6448	--NO BLAST HIT--	no IPS match	no IPS match	no IPS match	91.2888	109.299	65.1438	20.6019	9.29828
XLOC_000579	SN3_00100325	scaffold00001:1103982-1107186	hypothetical protien	312.344	249.452	14.7408	0.455914	1.73255	--NO BLAST HIT--	SIGNAL_PEPTIDE_H_REGION (PHOBIUS); NON_CYTOPLASMIC_DOMAIN (PHOBIUS); SIGNAL_PEPTIDE (PHOBIUS); SIGNAL_PEPTIDE_C_REGION (PHOBIUS); SIGNAL_PEPTIDE_N_REGION (PHOBIUS); SignalP-noTM (SIGNALP_EUK)	no GO terms	no GO terms	73.6975	224.582	18.4496	0.441653	1.18065
XLOC_000635	SN3_00100835	scaffold00001:2647049-2668153	hypothetical protien	2.85389	0.919044	0.580804	0.336523	0.293963	--NO BLAST HIT--	TRANSMEMBRANE (PHOBIUS); NON_CYTOPLASMIC_DOMAIN (PHOBIUS); CYTOPLASMIC_DOMAIN (PHOBIUS)	no GO terms	no GO terms	0.673375	0.827418	0.726934	0.325996	0.200322
XLOC_000666	SN3_00101105	scaffold00001:3408803-3410846	hypothetical protien	8.81319	3.76174	3.44064	2.8503	2.81319	--NO BLAST HIT--	Coil (COILS); mobidb-lite (MOBIDB_LITE); mobidb-lite (MOBIDB_LITE); mobidb-lite (MOBIDB_LITE); mobidb-lite (MOBIDB_LITE); mobidb-lite (MOBIDB_LITE); mobidb-lite (MOBIDB_LITE); mobidb-lite (MOBIDB_LITE); mobidb-lite (MOBIDB_LITE); mobidb-lite (MOBIDB_LITE); mobidb-lite (MOBIDB_LITE)	no GO terms	no GO terms	2.07947	3.3867	4.3063	2.76114	1.91705
XLOC_000667	SN3_00101115,(SN3_00101120)	scaffold00001:3411765-3453215	-	20.1802	7.84873	2.83851	2.26661	2.57222	--NO BLAST HIT--	Coil (COILS); mobidb-lite (MOBIDB_LITE); mobidb-lite (MOBIDB_LITE)	no GO terms	no GO terms	4.76152	7.06623	3.55268	2.19571	1.75284
XLOC_000921	SN3_00103315	scaffold00001:10242343-10263334	hypothetical protien	56.256	31.3211	10.4231	6.5152	8.98526	--NO BLAST HIT--	mobidb-lite (MOBIDB_LITE); mobidb-lite (MOBIDB_LITE); mobidb-lite (MOBIDB_LITE); mobidb-lite (MOBIDB_LITE); mobidb-lite (MOBIDB_LITE); mobidb-lite (MOBIDB_LITE); mobidb-lite (MOBIDB_LITE); mobidb-lite (MOBIDB_LITE); mobidb-lite (MOBIDB_LITE)	no GO terms	no GO terms	13.2736	28.1985	13.0455	6.3114	6.12302
XLOC_001330	SN3_00103340, (SN3_00103345,SN3_00103350-)	scaffold00001:10395651-10418463	-	84.2156	30.8525	22.9014	22.6481	14.965	--NO BLAST HIT--	mobidb-lite (MOBIDB_LITE); mobidb-lite (MOBIDB_LITE); mobidb-lite (MOBIDB_LITE); mobidb-lite (MOBIDB_LITE)	no GO terms	no GO terms	19.8707	27.7766	28.6634	21.9396	10.1979
XLOC_001471	SN3_00200865, (SN3_00200870, SN3_00200875)	scaffold00002:2816980-2835367	-	50.025	27.015	16.2371	11.962	12.6193	--NO BLAST HIT--	no IPS match	no IPS match	no IPS match	11.8034	24.3217	20.3223	11.5878	8.59945
XLOC_001556	SN3_00201525	scaffold00002:4954870-4973486	hypothetical protien	5.63292	3.22314	2.36691	2.54103	2.88002	--NO BLAST HIT--	Coil (COILS); Coil (COILS); mobidb-lite (MOBIDB_LITE); mobidb-lite (MOBIDB_LITE); mobidb-lite (MOBIDB_LITE); mobidb-lite (MOBIDB_LITE); mobidb-lite (MOBIDB_LITE); mobidb-lite (MOBIDB_LITE); mobidb-lite (MOBIDB_LITE); mobidb-lite (MOBIDB_LITE); mobidb-lite (MOBIDB_LITE); mobidb-lite (MOBIDB_LITE); mobidb-lite (MOBIDB_LITE); mobidb-lite (MOBIDB_LITE); mobidb-lite (MOBIDB_LITE); mobidb-lite (MOBIDB_…	no GO terms	no GO terms	1.32909	2.9018	2.96242	2.46154	1.9626
XLOC_001577	SN3_00201680, (SN3_00201685)	scaffold00002:5517937-5535727	-	1943.81	358.932	60.4888	9.70536	15.4789	--NO BLAST HIT--	mobidb-lite (MOBIDB_LITE); mobidb-lite (MOBIDB_LITE); mobidb-lite (MOBIDB_LITE); mobidb-lite (MOBIDB_LITE); SIGNAL_PEPTIDE_N_REGION (PHOBIUS); SIGNAL_PEPTIDE_H_REGION (PHOBIUS); NON_CYTOPLASMIC_DOMAIN (PHOBIUS); SIGNAL_PEPTIDE_C_REGION (PHOBIUS); SIGNAL_PEPTIDE (PHOBIUS); SignalP-noTM (SIGNALP_EUK); SignalP-TM (SIGNALP_GRAM_POSITIVE); TMhelix (TMHMM)	no GO terms	no GO terms	458.642	323.147	75.7077	9.40177	10.5481
XLOC_001637	SN3_00202160, (SN3_00202165)	scaffold00002:7201775-7224250	-	13.5348	10.5847	6.90323	6.35664	5.10812	--NO BLAST HIT--	no IPS match	no IPS match	no IPS match	3.19354	9.52943	8.64007	6.1578	3.48094
XLOC_001838	SN3_00200850	scaffold00002:2750617-2758266	hypothetical protien	32.5991	14.9426	14.5708	0.808696	0.32116	--NO BLAST HIT--	mobidb-lite (MOBIDB_LITE); mobidb-lite (MOBIDB_LITE)	no GO terms	no GO terms	7.69176	13.4529	18.2368	0.783399	0.218855
XLOC_001880	SN3_00201190	scaffold00002:3958843-3974173	hypothetical protien	24.2672	13.802	2.99236	1.31679	6.82875	--NO BLAST HIT--	Coil (COILS); Coil (COILS); Coil (COILS); Coil (COILS); mobidb-lite (MOBIDB_LITE); mobidb-lite (MOBIDB_LITE); mobidb-lite (MOBIDB_LITE); mobidb-lite (MOBIDB_LITE); mobidb-lite (MOBIDB_LITE); mobidb-lite (MOBIDB_LITE); mobidb-lite (MOBIDB_LITE); mobidb-lite (MOBIDB_LITE); mobidb-lite (MOBIDB_LITE); mobidb-lite (MOBIDB_LITE); mobidb-lite (MOBIDB_LITE); mobidb-lite (MOBIDB_LITE); mobidb-lite (MOBIDB…	F:GO:0003777; P:GO:0007018	F:microtubule motor activity; P:microtubule-based movement	5.72584	12.426	3.74523	1.2756	4.65347
XLOC_002138	SN3_00300470, (SN3_00300475)	scaffold00003:1401123-1413586	-	7.11675	3.48528	2.37189	1.914	1.35058	--NO BLAST HIT--	mobidb-lite (MOBIDB_LITE); mobidb-lite (MOBIDB_LITE); mobidb-lite (MOBIDB_LITE); mobidb-lite (MOBIDB_LITE); CYTOPLASMIC_DOMAIN (PHOBIUS); TRANSMEMBRANE (PHOBIUS); NON_CYTOPLASMIC_DOMAIN (PHOBIUS); NON_CYTOPLASMIC_DOMAIN (PHOBIUS); TRANSMEMBRANE (PHOBIUS); CYTOPLASMIC_DOMAIN (PHOBIUS); TRANSMEMBRANE (PHOBIUS); TMhelix (TMHMM); TMhelix (TMHMM); TMhelix (TMHMM)	no GO terms	no GO terms	1.6792	3.13781	2.96865	1.85413	0.920355
XLOC_002404	SN3_00300915, (SN3_00300920, SN3_00300925)	scaffold00003:2797266-2844241	-	21.0799	12.3601	9.12859	7.67999	9.09089	--NO BLAST HIT--	CYTOPLASMIC_DOMAIN (PHOBIUS); CYTOPLASMIC_DOMAIN (PHOBIUS); NON_CYTOPLASMIC_DOMAIN (PHOBIUS); TRANSMEMBRANE (PHOBIUS); TRANSMEMBRANE (PHOBIUS); TMhelix (TMHMM)	no GO terms	no GO terms	4.9738	11.1278	11.4253	7.43975	6.195
XLOC_002646	SN3_00401170	scaffold00004:4318416-4334777	hypothetical protien	4.40163	4.60927	1.28088	1.49596	0.50899	--NO BLAST HIT--	mobidb-lite (MOBIDB_LITE); NON_CYTOPLASMIC_DOMAIN (PHOBIUS); SIGNAL_PEPTIDE (PHOBIUS); SIGNAL_PEPTIDE_N_REGION (PHOBIUS); TRANSMEMBRANE (PHOBIUS); CYTOPLASMIC_DOMAIN (PHOBIUS); SIGNAL_PEPTIDE_C_REGION (PHOBIUS); SIGNAL_PEPTIDE_H_REGION (PHOBIUS); TMhelix (TMHMM)	no GO terms	no GO terms	1.03856	4.14974	1.60315	1.44916	0.346852
XLOC_002839	SN3_00401060	scaffold00004:3898174-3905563	hypothetical protien	53.923	28.0843	8.71359	6.47267	11.8295	--NO BLAST HIT--	IPR008803 (PFAM); mobidb-lite (MOBIDB_LITE); mobidb-lite (MOBIDB_LITE); mobidb-lite (MOBIDB_LITE); NON_CYTOPLASMIC_DOMAIN (PHOBIUS); CYTOPLASMIC_DOMAIN (PHOBIUS); SIGNAL_PEPTIDE_C_REGION (PHOBIUS); SIGNAL_PEPTIDE_N_REGION (PHOBIUS); TRANSMEMBRANE (PHOBIUS); TRANSMEMBRANE (PHOBIUS); TRANSMEMBRANE (PHOBIUS); SIGNAL_PEPTIDE (PHOBIUS); SIGNAL_PEPTIDE_H_REGION (PHOBIUS); NON_CYTOPLASMIC_DOMAIN (PHOBIU…	no GO terms	no GO terms	12.7231	25.2844	10.9059	6.2702	8.06124
XLOC_002868	SN3_00401295	scaffold00004:4803222-4809503	hypothetical protien	24.739	20.3962	1.07405	0.349044	11.0094	--NO BLAST HIT--	Coil (COILS); Coil (COILS); Coil (COILS); mobidb-lite (MOBIDB_LITE); mobidb-lite (MOBIDB_LITE); mobidb-lite (MOBIDB_LITE); mobidb-lite (MOBIDB_LITE); mobidb-lite (MOBIDB_LITE); mobidb-lite (MOBIDB_LITE); mobidb-lite (MOBIDB_LITE); mobidb-lite (MOBIDB_LITE); mobidb-lite (MOBIDB_LITE); mobidb-lite (MOBIDB_LITE); mobidb-lite (MOBIDB_LITE); mobidb-lite (MOBIDB_LITE); mobidb-lite (MOBIDB_LITE); mobidb…	no GO terms	no GO terms	5.83717	18.3628	1.34428	0.338126	7.50238
XLOC_002889	SN3_00401470	scaffold00004:5404921-5416270	apical protein 1	1896.67	753.017	80.356	1.39079	3.20253	--NO BLAST HIT--	no IPS match	no IPS match	no IPS match	447.519	677.943	100.573	1.34728	2.18237
XLOC_003239	SN3_00501045	scaffold00005:3717765-3738703	hypothetical protien	45.6025	24.8608	18.8606	14.9755	13.0473	--NO BLAST HIT--	no IPS match	no IPS match	no IPS match	10.7599	22.3822	23.6059	14.5071	8.89111
XLOC_003505	SN3_00600380	scaffold00006:1299468-1302298	hypothetical protien	485.589	291.07	128.908	32.8953	7.7456	--NO BLAST HIT--	mobidb-lite (MOBIDB_LITE); mobidb-lite (MOBIDB_LITE); mobidb-lite (MOBIDB_LITE)	no GO terms	no GO terms	114.575	262.051	161.341	31.8663	5.27825
XLOC_003592	SN3_00601035	scaffold00006:3660616-3685260	hypothetical protien	27.2332	14.2086	3.11294	2.48099	2.60409	--NO BLAST HIT--	mobidb-lite (MOBIDB_LITE); mobidb-lite (MOBIDB_LITE)	no GO terms	no GO terms	6.42567	12.792	3.89615	2.40338	1.77456
XLOC_003681	SN3_00700610	scaffold00007:1689293-1697975	hypothetical protien	1.88415	0.938118	0.337663	0.143455	0.22871	--NO BLAST HIT--	Coil (COILS); mobidb-lite (MOBIDB_LITE); mobidb-lite (MOBIDB_LITE); mobidb-lite (MOBIDB_LITE); mobidb-lite (MOBIDB_LITE); mobidb-lite (MOBIDB_LITE); mobidb-lite (MOBIDB_LITE)	no GO terms	no GO terms	0.444565	0.84459	0.422619	0.138968	0.155855
XLOC_003866	SN3_00700760	scaffold00007:2272909-2275845	hypothetical protien	169.353	168.984	29.7784	4.76359	13.3659	--NO BLAST HIT--	mobidb-lite (MOBIDB_LITE); mobidb-lite (MOBIDB_LITE); mobidb-lite (MOBIDB_LITE); mobidb-lite (MOBIDB_LITE); mobidb-lite (MOBIDB_LITE); mobidb-lite (MOBIDB_LITE)	no GO terms	no GO terms	39.9588	152.137	37.2706	4.61458	9.10822
XLOC_003925	SN3_00701275	scaffold00007:3866755-3877649	hypothetical protien	6.1097	3.153	2.66256	2.21056	2.53311	--NO BLAST HIT--	mobidb-lite (MOBIDB_LITE); mobidb-lite (MOBIDB_LITE)	no GO terms	no GO terms	1.44158	2.83865	3.33246	2.14141	1.72619
XLOC_004008	SN3_00800560	scaffold00008:1844602-1852222	hypothetical protien	2.84838	3.35995	0.642394	0.153176	0.125278	--NO BLAST HIT--	Coil (COILS); mobidb-lite (MOBIDB_LITE); mobidb-lite (MOBIDB_LITE); mobidb-lite (MOBIDB_LITE); mobidb-lite (MOBIDB_LITE); mobidb-lite (MOBIDB_LITE); mobidb-lite (MOBIDB_LITE); mobidb-lite (MOBIDB_LITE); mobidb-lite (MOBIDB_LITE); mobidb-lite (MOBIDB_LITE); mobidb-lite (MOBIDB_LITE); mobidb-lite (MOBIDB_LITE); mobidb-lite (MOBIDB_LITE); mobidb-lite (MOBIDB_LITE); mobidb-lite (MOBIDB_LITE); mobidb-…	no GO terms	no GO terms	0.672075	3.02497	0.80402	0.148384	0.0853709
XLOC_004201	SN3_00800800	scaffold00008:2507260-2531648	hypothetical protien	5228.13	1066.8	102.761	9.8327	13.5378	--NO BLAST HIT--	Coil (COILS); mobidb-lite (MOBIDB_LITE); mobidb-lite (MOBIDB_LITE); mobidb-lite (MOBIDB_LITE); mobidb-lite (MOBIDB_LITE); mobidb-lite (MOBIDB_LITE); mobidb-lite (MOBIDB_LITE); mobidb-lite (MOBIDB_LITE); mobidb-lite (MOBIDB_LITE); mobidb-lite (MOBIDB_LITE); mobidb-lite (MOBIDB_LITE); mobidb-lite (MOBIDB_LITE)	no GO terms	no GO terms	1233.58	960.443	128.616	9.52512	9.22536
XLOC_004652	SN3_01000015, (SN3_01000020)	scaffold00010:90562-114496	-	11.3006	6.33503	5.21892	4.15648	3.05944	--NO BLAST HIT--	mobidb-lite (MOBIDB_LITE); mobidb-lite (MOBIDB_LITE); mobidb-lite (MOBIDB_LITE)	no GO terms	no GO terms	2.66638	5.70344	6.53199	4.02646	2.08486
XLOC_004757	SN3_01000995	scaffold00010:3510251-3523110	hypothetical protein TGRUB_283760	5.37594	3.12808	1.56858	1.14112	0.75712	--NO BLAST HIT--	mobidb-lite (MOBIDB_LITE)	no GO terms	no GO terms	1.26845	2.81622	1.96323	1.10542	0.515941
XLOC_004772	SN3_01100020	scaffold00011:128602-146806	hypothetical protien	9.62269	5.80726	3.85555	3.65502	3.80029	--NO BLAST HIT--	Coil (COILS); Coil (COILS); mobidb-lite (MOBIDB_LITE); mobidb-lite (MOBIDB_LITE); mobidb-lite (MOBIDB_LITE); mobidb-lite (MOBIDB_LITE); mobidb-lite (MOBIDB_LITE); mobidb-lite (MOBIDB_LITE); mobidb-lite (MOBIDB_LITE); mobidb-lite (MOBIDB_LITE); mobidb-lite (MOBIDB_LITE); mobidb-lite (MOBIDB_LITE); mobidb-lite (MOBIDB_LITE); mobidb-lite (MOBIDB_LITE); mobidb-lite (MOBIDB_LITE); mobidb-lite (MOBIDB_…	no GO terms	no GO terms	2.27047	5.22829	4.8256	3.54069	2.58972
XLOC_004798	SN3_01100265	scaffold00011:896871-907824	hypothetical protien	48.6474	26.3534	12.6099	13.7618	25.9847	--NO BLAST HIT--	IPR024771 (PFAM); mobidb-lite (MOBIDB_LITE); mobidb-lite (MOBIDB_LITE); mobidb-lite (MOBIDB_LITE); mobidb-lite (MOBIDB_LITE); mobidb-lite (MOBIDB_LITE); mobidb-lite (MOBIDB_LITE); mobidb-lite (MOBIDB_LITE); mobidb-lite (MOBIDB_LITE); mobidb-lite (MOBIDB_LITE); mobidb-lite (MOBIDB_LITE); mobidb-lite (MOBIDB_LITE); mobidb-lite (MOBIDB_LITE); mobidb-lite (MOBIDB_LITE); mobidb-lite (MOBIDB_LITE); mob…	no GO terms	no GO terms	11.4784	23.726	15.7825	13.3313	17.7073
XLOC_005010	SN3_01200100-add	scaffold00012:301790-310376	-	21.0293	9.61331	4.40276	3.81448	9.08174	--NO BLAST HIT--	mobidb-lite (MOBIDB_LITE); mobidb-lite (MOBIDB_LITE)	no GO terms	no GO terms	4.96186	8.65489	5.51049	3.69516	6.18877
XLOC_005240	SN3_01300080	scaffold00013:156184-179296	hypothetical protien	1262.24	496.651	224.639	117.71	44.438	--NO BLAST HIT--	mobidb-lite (MOBIDB_LITE); TRANSMEMBRANE (PHOBIUS); TRANSMEMBRANE (PHOBIUS); SIGNAL_PEPTIDE (PHOBIUS); TRANSMEMBRANE (PHOBIUS); NON_CYTOPLASMIC_DOMAIN (PHOBIUS); CYTOPLASMIC_DOMAIN (PHOBIUS); SIGNAL_PEPTIDE_C_REGION (PHOBIUS); TRANSMEMBRANE (PHOBIUS); NON_CYTOPLASMIC_DOMAIN (PHOBIUS); CYTOPLASMIC_DOMAIN (PHOBIUS); SIGNAL_PEPTIDE_N_REGION (PHOBIUS); NON_CYTOPLASMIC_DOMAIN (PHOBIUS); CYTOPLASMIC_DO…	no GO terms	no GO terms	297.825	447.136	281.158	114.028	30.2824
XLOC_005400	SN3_01300310, (SN3_01300315,SN3_01300320)	scaffold00013:1014719-1047433	-	11.7488	5.19454	1.65318	1.82566	1.88672	--NO BLAST HIT--	SIGNAL_PEPTIDE_C_REGION (PHOBIUS); NON_CYTOPLASMIC_DOMAIN (PHOBIUS); SIGNAL_PEPTIDE (PHOBIUS); SIGNAL_PEPTIDE_N_REGION (PHOBIUS); SIGNAL_PEPTIDE_H_REGION (PHOBIUS); SignalP-noTM (SIGNALP_EUK); TMhelix (TMHMM)	no GO terms	no GO terms	2.77213	4.67666	2.06912	1.76855	1.28571
XLOC_005541	SN3_01400580	scaffold00014:1935088-1959751	hypothetical protien	114.672	56.2818	43.8489	46.9334	40.2289	--NO BLAST HIT--	mobidb-lite (MOBIDB_LITE); mobidb-lite (MOBIDB_LITE); NON_CYTOPLASMIC_DOMAIN (PHOBIUS); CYTOPLASMIC_DOMAIN (PHOBIUS); TRANSMEMBRANE (PHOBIUS); CYTOPLASMIC_DOMAIN (PHOBIUS); CYTOPLASMIC_DOMAIN (PHOBIUS); NON_CYTOPLASMIC_DOMAIN (PHOBIUS); TRANSMEMBRANE (PHOBIUS); TRANSMEMBRANE (PHOBIUS); TRANSMEMBRANE (PHOBIUS); TRANSMEMBRANE (PHOBIUS); NON_CYTOPLASMIC_DOMAIN (PHOBIUS); SignalP-TM (SIGNALP_GRAM_POS…	no GO terms	no GO terms	27.0569	50.6707	54.8812	45.4653	27.4141
XLOC_005612	SN3_01400250, (SN3_01400255)	scaffold00014:883494-895142	-	7.64196	7.03661	1.1004	0.473014	1.04748	--NO BLAST HIT--	mobidb-lite (MOBIDB_LITE); mobidb-lite (MOBIDB_LITE); mobidb-lite (MOBIDB_LITE); SignalP-TM (SIGNALP_GRAM_POSITIVE)	no GO terms	no GO terms	1.80312	6.33508	1.37726	0.458218	0.713807
XLOC_005781	SN3_01500825	scaffold00015:2599190-2626810	hypothetical protien	10.7924	5.66338	3.51995	3.23158	3.90575	--NO BLAST HIT--	mobidb-lite (MOBIDB_LITE); mobidb-lite (MOBIDB_LITE); NON_CYTOPLASMIC_DOMAIN (PHOBIUS); TRANSMEMBRANE (PHOBIUS); CYTOPLASMIC_DOMAIN (PHOBIUS); TMhelix (TMHMM)	no GO terms	no GO terms	2.54647	5.09876	4.40556	3.13049	2.66158
XLOC_005787	SN3_01500895	scaffold00015:2898502-2906085	hypothetical protien	1036.32	573.387	96.6589	1.15953	38.7218	--NO BLAST HIT--	Coil (COILS); Coil (COILS); Coil (COILS); mobidb-lite (MOBIDB_LITE); mobidb-lite (MOBIDB_LITE); mobidb-lite (MOBIDB_LITE); mobidb-lite (MOBIDB_LITE); mobidb-lite (MOBIDB_LITE); mobidb-lite (MOBIDB_LITE); mobidb-lite (MOBIDB_LITE); mobidb-lite (MOBIDB_LITE); mobidb-lite (MOBIDB_LITE); mobidb-lite (MOBIDB_LITE); mobidb-lite (MOBIDB_LITE); mobidb-lite (MOBIDB_LITE); mobidb-lite (MOBIDB_LITE); mobidb…	no GO terms	no GO terms	244.52	516.222	120.978	1.12326	26.387
XLOC_005948	SN3_01600455, (SN3_01600460)	scaffold00016:1691028-1698121	-	12.0639	8.47059	2.01173	0.398649	3.60072	--NO BLAST HIT--	no IPS match	no IPS match	no IPS match	2.84648	7.62609	2.51788	0.386179	2.45372
XLOC_006148	SN3_01700545	scaffold00017:2183890-2191819	hypothetical protien	25.6924	15.7571	4.36618	3.20914	10.0238	--NO BLAST HIT--	mobidb-lite (MOBIDB_LITE); mobidb-lite (MOBIDB_LITE); mobidb-lite (MOBIDB_LITE); mobidb-lite (MOBIDB_LITE); mobidb-lite (MOBIDB_LITE)	no GO terms	no GO terms	6.06212	14.1862	5.46471	3.10875	6.83074
XLOC_006425	SN3_01800605	scaffold00018:1891939-1925079	hypothetical protien	43.9674	24.1876	5.12243	4.50114	13.9302	--NO BLAST HIT--	mobidb-lite (MOBIDB_LITE); mobidb-lite (MOBIDB_LITE); mobidb-lite (MOBIDB_LITE); mobidb-lite (MOBIDB_LITE); mobidb-lite (MOBIDB_LITE); CYTOPLASMIC_DOMAIN (PHOBIUS); NON_CYTOPLASMIC_DOMAIN (PHOBIUS); TRANSMEMBRANE (PHOBIUS); TRANSMEMBRANE (PHOBIUS); NON_CYTOPLASMIC_DOMAIN (PHOBIUS); CYTOPLASMIC_DOMAIN (PHOBIUS); TRANSMEMBRANE (PHOBIUS); TMhelix (TMHMM)	no GO terms	no GO terms	10.3741	21.7762	6.41123	4.36034	9.49276
XLOC_006471	SN3_01900155	scaffold00019:386368-408181	hypothetical protien	87.6419	40.8546	13.987	12.6954	16.3555	--NO BLAST HIT--	mobidb-lite (MOBIDB_LITE); mobidb-lite (MOBIDB_LITE); mobidb-lite (MOBIDB_LITE); mobidb-lite (MOBIDB_LITE); mobidb-lite (MOBIDB_LITE); mobidb-lite (MOBIDB_LITE); mobidb-lite (MOBIDB_LITE); mobidb-lite (MOBIDB_LITE); mobidb-lite (MOBIDB_LITE); SIGNAL_PEPTIDE_H_REGION (PHOBIUS); NON_CYTOPLASMIC_DOMAIN (PHOBIUS); SIGNAL_PEPTIDE_N_REGION (PHOBIUS); SIGNAL_PEPTIDE (PHOBIUS); SIGNAL_PEPTIDE_C_REGION (P…	no GO terms	no GO terms	20.6791	36.7815	17.5061	12.2983	11.1455
XLOC_006501	SN3_01900400	scaffold00019:1097749-1132925	hypothetical protien	11.8815	5.07813	2.46437	2.40362	3.49369	--NO BLAST HIT--	Coil (COILS); Coil (COILS); mobidb-lite (MOBIDB_LITE); mobidb-lite (MOBIDB_LITE); mobidb-lite (MOBIDB_LITE); mobidb-lite (MOBIDB_LITE); mobidb-lite (MOBIDB_LITE); mobidb-lite (MOBIDB_LITE); mobidb-lite (MOBIDB_LITE); mobidb-lite (MOBIDB_LITE); mobidb-lite (MOBIDB_LITE); mobidb-lite (MOBIDB_LITE); CYTOPLASMIC_DOMAIN (PHOBIUS); NON_CYTOPLASMIC_DOMAIN (PHOBIUS); TRANSMEMBRANE (PHOBIUS)	no GO terms	no GO terms	2.80344	4.57185	3.0844	2.32843	2.38078
XLOC_006551	SN3_01900010	scaffold00019:30636-36159	hypothetical protien	151.248	106.01	30.0791	1.6659	1.59327	--NO BLAST HIT--	Coil (COILS); Coil (COILS); Coil (COILS); Coil (COILS); Coil (COILS); mobidb-lite (MOBIDB_LITE); mobidb-lite (MOBIDB_LITE); mobidb-lite (MOBIDB_LITE); mobidb-lite (MOBIDB_LITE); mobidb-lite (MOBIDB_LITE); mobidb-lite (MOBIDB_LITE); mobidb-lite (MOBIDB_LITE); mobidb-lite (MOBIDB_LITE); mobidb-lite (MOBIDB_LITE); mobidb-lite (MOBIDB_LITE); mobidb-lite (MOBIDB_LITE); mobidb-lite (MOBIDB_LITE); mobid…	no GO terms	no GO terms	35.687	95.4411	37.647	1.61379	1.08574
XLOC_006557	SN3_01900055, (SN3_01900060,SN3_01900065)	scaffold00019:152105-169942	-	100.813	51.4082	22.9696	11.9171	28.498	--NO BLAST HIT--	mobidb-lite (MOBIDB_LITE)	no GO terms	no GO terms	23.7868	46.2829	28.7487	11.5443	19.42
XLOC_006629	SN3_01900705-add	scaffold00019:2129193-2134619	-	375.802	205.732	65.8419	21.8342	12.0655	--NO BLAST HIT--	mobidb-lite (MOBIDB_LITE); SIGNAL_PEPTIDE_N_REGION (PHOBIUS); SIGNAL_PEPTIDE (PHOBIUS); SIGNAL_PEPTIDE_C_REGION (PHOBIUS); SIGNAL_PEPTIDE_H_REGION (PHOBIUS); NON_CYTOPLASMIC_DOMAIN (PHOBIUS); SignalP-TM (SIGNALP_GRAM_POSITIVE); SignalP-noTM (SIGNALP_EUK); TMhelix (TMHMM)	no GO terms	no GO terms	88.6705	185.221	82.4076	21.1512	8.22206
XLOC_006860	SN3_02100465	scaffold00021:1706572-1717050	hypothetical protien	6.48778	3.14055	1.5287	2.33177	2.45751	--NO BLAST HIT--	mobidb-lite (MOBIDB_LITE); mobidb-lite (MOBIDB_LITE); mobidb-lite (MOBIDB_LITE); mobidb-lite (MOBIDB_LITE); SIGNAL_PEPTIDE_C_REGION (PHOBIUS); SIGNAL_PEPTIDE (PHOBIUS); SIGNAL_PEPTIDE_N_REGION (PHOBIUS); NON_CYTOPLASMIC_DOMAIN (PHOBIUS); SIGNAL_PEPTIDE_H_REGION (PHOBIUS); SignalP-noTM (SIGNALP_EUK)	no GO terms	no GO terms	1.53079	2.82745	1.91332	2.25883	1.67467
XLOC_006861	SN3_02100470	scaffold00021:1717684-1722237	hypothetical protien	7.56678	3.59596	1.00481	1.48362	2.43934	--NO BLAST HIT--	Coil (COILS); mobidb-lite (MOBIDB_LITE); mobidb-lite (MOBIDB_LITE); mobidb-lite (MOBIDB_LITE); mobidb-lite (MOBIDB_LITE)	no GO terms	no GO terms	1.78538	3.23745	1.25762	1.43721	1.66229
XLOC_006958	SN3_02100615-add	scaffold00021:2071409-2085984	-	137.17	55.8673	23.7194	14.7858	23.0297	--NO BLAST HIT--	Coil (COILS); mobidb-lite (MOBIDB_LITE); mobidb-lite (MOBIDB_LITE); mobidb-lite (MOBIDB_LITE); mobidb-lite (MOBIDB_LITE); mobidb-lite (MOBIDB_LITE); mobidb-lite (MOBIDB_LITE); mobidb-lite (MOBIDB_LITE); mobidb-lite (MOBIDB_LITE); mobidb-lite (MOBIDB_LITE); mobidb-lite (MOBIDB_LITE); mobidb-lite (MOBIDB_LITE); mobidb-lite (MOBIDB_LITE); mobidb-lite (MOBIDB_LITE); mobidb-lite (MOBIDB_LITE); mobidb-…	no GO terms	no GO terms	32.3653	50.2975	29.6872	14.3233	15.6936
XLOC_007348	SN3_02400425, (SN3_02400430)	scaffold00024:1390527-1427475	-	22.3631	12.8925	11.0073	10.6534	9.95253	--NO BLAST HIT--	mobidb-lite (MOBIDB_LITE); mobidb-lite (MOBIDB_LITE); SignalP-noTM (SIGNALP_EUK)	no GO terms	no GO terms	5.27657	11.6072	13.7767	10.3202	6.78217
XLOC_007585	SN3_02500485, (SN3_02500490,SN3_02500495)	scaffold00025:1392051-1404837	-	17.1641	9.3069	5.91293	6.94841	7.98772	--NO BLAST HIT--	mobidb-lite (MOBIDB_LITE); mobidb-lite (MOBIDB_LITE); mobidb-lite (MOBIDB_LITE)	no GO terms	no GO terms	4.04987	8.37903	7.40062	6.73106	5.44325
XLOC_007994	SN3_02900165	scaffold00029:682659-685435	hypothetical protien	6.90948	4.36624	1.24152	0	2.29232	--NO BLAST HIT--	mobidb-lite (MOBIDB_LITE); mobidb-lite (MOBIDB_LITE)	no GO terms	no GO terms	1.63029	3.93094	1.55388	0	1.56211
XLOC_008043	SN3_02900125	scaffold00029:526075-532758	hypothetical protien	34.9409	26.1525	10.5888	11.7259	14.1794	--NO BLAST HIT--	Coil (COILS); Coil (COILS); mobidb-lite (MOBIDB_LITE); mobidb-lite (MOBIDB_LITE); mobidb-lite (MOBIDB_LITE); mobidb-lite (MOBIDB_LITE); mobidb-lite (MOBIDB_LITE); mobidb-lite (MOBIDB_LITE); mobidb-lite (MOBIDB_LITE); mobidb-lite (MOBIDB_LITE)	no GO terms	no GO terms	8.2443	23.5452	13.2529	11.3591	9.66258
XLOC_008068	SN3_02900400	scaffold00029:1410450-1421899	chromosome complete related	8.36394	5.28743	4.13504	2.92498	2.93797	--NO BLAST HIT--	Coil (COILS); Coil (COILS); IPR012295 (G3DSA:3.30.310.GENE3D); mobidb-lite (MOBIDB_LITE); mobidb-lite (MOBIDB_LITE); mobidb-lite (MOBIDB_LITE); mobidb-lite (MOBIDB_LITE); mobidb-lite (MOBIDB_LITE); mobidb-lite (MOBIDB_LITE); mobidb-lite (MOBIDB_LITE); mobidb-lite (MOBIDB_LITE); mobidb-lite (MOBIDB_LITE); mobidb-lite (MOBIDB_LITE); mobidb-lite (MOBIDB_LITE); mobidb-lite (MOBIDB_LITE); mobidb-lite …	no GO terms	no GO terms	1.97347	4.76029	5.17541	2.83348	2.00209
XLOC_008079	SN3_03000015	scaffold00030:58385-64302	hypothetical protein, conserved	10.6572	7.66376	4.89829	3.68661	4.84894	--NO BLAST HIT--	Coil (COILS); Coil (COILS); IPR026822 (PFAM); mobidb-lite (MOBIDB_LITE); mobidb-lite (MOBIDB_LITE); mobidb-lite (MOBIDB_LITE); mobidb-lite (MOBIDB_LITE); mobidb-lite (MOBIDB_LITE); mobidb-lite (MOBIDB_LITE); mobidb-lite (MOBIDB_LITE); mobidb-lite (MOBIDB_LITE); mobidb-lite (MOBIDB_LITE); mobidb-lite (MOBIDB_LITE); mobidb-lite (MOBIDB_LITE); mobidb-lite (MOBIDB_LITE); PTHR15818 (PANTHER)	no GO terms	no GO terms	2.51457	6.8997	6.13069	3.57129	3.30432
XLOC_008352	SN3_03300105	scaffold00033:306732-318702	hypothetical protien	655.377	489.275	125.754	20.2131	4.49716	--NO BLAST HIT--	mobidb-lite (MOBIDB_LITE); mobidb-lite (MOBIDB_LITE); mobidb-lite (MOBIDB_LITE); mobidb-lite (MOBIDB_LITE); mobidb-lite (MOBIDB_LITE); SignalP-noTM (SIGNALP_EUK)	no GO terms	no GO terms	154.636	440.496	157.394	19.5808	3.0646
XLOC_008394	SN3_03300125	scaffold00033:399294-410603	hypothetical protien	142.106	84.5525	8.84712	1.80866	6.56585	--NO BLAST HIT--	Coil (COILS); mobidb-lite (MOBIDB_LITE); mobidb-lite (MOBIDB_LITE); mobidb-lite (MOBIDB_LITE); mobidb-lite (MOBIDB_LITE); mobidb-lite (MOBIDB_LITE); mobidb-lite (MOBIDB_LITE); mobidb-lite (MOBIDB_LITE); mobidb-lite (MOBIDB_LITE); mobidb-lite (MOBIDB_LITE); mobidb-lite (MOBIDB_LITE); mobidb-lite (MOBIDB_LITE); mobidb-lite (MOBIDB_LITE); mobidb-lite (MOBIDB_LITE); mobidb-lite (MOBIDB_LITE); mobidb-…	no GO terms	no GO terms	33.5299	76.1228	11.073	1.75208	4.47431
XLOC_008673	SN3_03800030	scaffold00038:90480-99365	hypothetical protien	68.0124	41.0817	27.4474	27.5682	25.8184	--NO BLAST HIT--	Coil (COILS); Coil (COILS); Coil (COILS); Coil (COILS); mobidb-lite (MOBIDB_LITE); mobidb-lite (MOBIDB_LITE); mobidb-lite (MOBIDB_LITE); mobidb-lite (MOBIDB_LITE); mobidb-lite (MOBIDB_LITE); mobidb-lite (MOBIDB_LITE); mobidb-lite (MOBIDB_LITE); mobidb-lite (MOBIDB_LITE); mobidb-lite (MOBIDB_LITE); mobidb-lite (MOBIDB_LITE); mobidb-lite (MOBIDB_LITE); mobidb-lite (MOBIDB_LITE); mobidb-lite (MOBIDB…	no GO terms	no GO terms	16.0475	36.986	34.3531	26.7058	17.594
XLOC_008778	SN3_04000005	scaffold00040:4740-12190	hypothetical protien	18.2049	11.7863	1.6476	0.27667	0.424186	--NO BLAST HIT--	mobidb-lite (MOBIDB_LITE); mobidb-lite (MOBIDB_LITE); mobidb-lite (MOBIDB_LITE); mobidb-lite (MOBIDB_LITE); SIGNAL_PEPTIDE (PHOBIUS); NON_CYTOPLASMIC_DOMAIN (PHOBIUS); TRANSMEMBRANE (PHOBIUS); SIGNAL_PEPTIDE_C_REGION (PHOBIUS); NON_CYTOPLASMIC_DOMAIN (PHOBIUS); SIGNAL_PEPTIDE_H_REGION (PHOBIUS); SIGNAL_PEPTIDE_N_REGION (PHOBIUS); CYTOPLASMIC_DOMAIN (PHOBIUS); TRANSMEMBRANE (PHOBIUS); TMhelix (TMH…	no GO terms	no GO terms	4.29545	10.6112	2.06213	0.268015	0.289062
XLOC_008823	SN3_04000125	scaffold00040:301850-314671	hypothetical protien	216.229	141.809	31.366	8.01796	30.8798	--NO BLAST HIT--	mobidb-lite (MOBIDB_LITE); mobidb-lite (MOBIDB_LITE); TRANSMEMBRANE (PHOBIUS); CYTOPLASMIC_DOMAIN (PHOBIUS); NON_CYTOPLASMIC_DOMAIN (PHOBIUS)	no GO terms	no GO terms	51.0192	127.671	39.2576	7.76715	21.0431
XLOC_009033	SN3_04600005	scaffold00046:215903-367206	hypothetical protien	159.205	91.1696	45.085	21.0655	18.916	--NO BLAST HIT--	no IPS match	no IPS match	no IPS match	37.5644	82.0802	56.4283	20.4065	12.8903
XLOC_009107	SN3_05000010-add	scaffold00050:167134-168371	-	266.132	74.4115	58.4548	17.2013	6.15213	--NO BLAST HIT--	mobidb-lite (MOBIDB_LITE); SIGNAL_PEPTIDE_N_REGION (PHOBIUS); SIGNAL_PEPTIDE (PHOBIUS); SIGNAL_PEPTIDE_C_REGION (PHOBIUS); SIGNAL_PEPTIDE_H_REGION (PHOBIUS); NON_CYTOPLASMIC_DOMAIN (PHOBIUS); SignalP-TM (SIGNALP_GRAM_POSITIVE); SignalP-noTM (SIGNALP_GRAM_NEGATIVE); SignalP-noTM (SIGNALP_EUK)	no GO terms	no GO terms	62.7938	66.9929	73.162	16.6632	4.19238
XLOC_009137	SN3_05200010	scaffold00052:189514-196471	hypothetical protien	92.5562	52.2335	26.1592	26.735	16.8762	--NO BLAST HIT--	mobidb-lite (MOBIDB_LITE); mobidb-lite (MOBIDB_LITE)	no GO terms	no GO terms	21.8386	47.026	32.7408	25.8987	11.5003
XLOC_009237	SN3_10400005	scaffold00104:4-2836	hypothetical protien	147.011	158.276	46.7198	31.9195	7.8677	--NO BLAST HIT--	mobidb-lite (MOBIDB_LITE); mobidb-lite (MOBIDB_LITE)	no GO terms	no GO terms	34.6872	142.496	58.4744	30.921	5.36146
XLOC_005128	SN3_01200130-add	scaffold00012:524377-531833	-	3.48873	0.804963	1.58697	0.777519	0.575375	--NO BLAST HIT--	mobidb-lite (MOBIDB_LITE); CYTOPLASMIC_DOMAIN (PHOBIUS); TRANSMEMBRANE (PHOBIUS); TRANSMEMBRANE (PHOBIUS); NON_CYTOPLASMIC_DOMAIN (PHOBIUS); CYTOPLASMIC_DOMAIN (PHOBIUS); TMhelix (TMHMM); TMhelix (TMHMM)	no GO terms	no GO terms	0.823166	0.72471	1.98625	0.753197	0.39209
XLOC_002713	SN3_00400105	scaffold00004:242730-249813	hypothetical protien	9.51892	4.67026	2.24681	4.80961	7.28211	--NO BLAST HIT--	Coil (COILS); Coil (COILS); Coil (COILS); Coil (COILS); mobidb-lite (MOBIDB_LITE); mobidb-lite (MOBIDB_LITE); mobidb-lite (MOBIDB_LITE); mobidb-lite (MOBIDB_LITE); mobidb-lite (MOBIDB_LITE); mobidb-lite (MOBIDB_LITE); mobidb-lite (MOBIDB_LITE); mobidb-lite (MOBIDB_LITE); mobidb-lite (MOBIDB_LITE); mobidb-lite (MOBIDB_LITE); mobidb-lite (MOBIDB_LITE); mobidb-lite (MOBIDB_LITE); mobidb-lite (MOBIDB…	no GO terms	no GO terms	2.24599	4.20465	2.8121	4.65916	4.96241
XLOC_005143	SN3_01200220	scaffold00012:721673-728378	ef hand domain-containing protein	135.589	72.2907	71.9095	89.5284	88.0185	--NO BLAST HIT--	NON_CYTOPLASMIC_DOMAIN (PHOBIUS); SIGNAL_PEPTIDE_H_REGION (PHOBIUS); SIGNAL_PEPTIDE_N_REGION (PHOBIUS); SIGNAL_PEPTIDE_C_REGION (PHOBIUS); SIGNAL_PEPTIDE (PHOBIUS); SignalP-noTM (SIGNALP_EUK); IPR011992 (SUPERFAMILY)	no GO terms	no GO terms	31.9922	65.0835	90.0018	86.7279	59.9804
XLOC_006239	SN3_01700530	scaffold00017:2128180-2151163	hypothetical protien	34.9379	10.8003	2.14471	0.78095	2.13985	--NO BLAST HIT--	Coil (COILS); Coil (COILS); Coil (COILS); Coil (COILS); Coil (COILS); Coil (COILS); Coil (COILS); mobidb-lite (MOBIDB_LITE); mobidb-lite (MOBIDB_LITE); mobidb-lite (MOBIDB_LITE); mobidb-lite (MOBIDB_LITE); mobidb-lite (MOBIDB_LITE); mobidb-lite (MOBIDB_LITE); mobidb-lite (MOBIDB_LITE); mobidb-lite (MOBIDB_LITE); mobidb-lite (MOBIDB_LITE); mobidb-lite (MOBIDB_LITE); mobidb-lite (MOBIDB_LITE); mobi…	no GO terms	no GO terms	8.2436	9.72354	2.68432	0.756521	1.4582
XLOC_006369	SN3_01800125	scaffold00018:490577-520229	hypothetical protien	389.58	175.836	19.8408	2.27719	1.54489	--NO BLAST HIT--	NON_CYTOPLASMIC_DOMAIN (PHOBIUS); TRANSMEMBRANE (PHOBIUS); CYTOPLASMIC_DOMAIN (PHOBIUS)	no GO terms	no GO terms	91.9214	158.306	24.8327	2.20596	1.05277
XLOC_008561	SN3_03600140	scaffold00036:345153-361647	hypothetical protien	19.0953	6.89375	4.26528	10.6501	10.5521	--NO BLAST HIT--	Coil (COILS); Coil (COILS); Coil (COILS); Coil (COILS); Coil (COILS); Coil (COILS); Coil (COILS); mobidb-lite (MOBIDB_LITE); mobidb-lite (MOBIDB_LITE); mobidb-lite (MOBIDB_LITE); mobidb-lite (MOBIDB_LITE); mobidb-lite (MOBIDB_LITE); mobidb-lite (MOBIDB_LITE); mobidb-lite (MOBIDB_LITE); mobidb-lite (MOBIDB_LITE); mobidb-lite (MOBIDB_LITE); mobidb-lite (MOBIDB_LITE); mobidb-lite (MOBIDB_LITE); mobi…	no GO terms	no GO terms	4.50553	6.20646	5.33842	10.317	7.19075
XLOC_009245	SN3_11100005	scaffold00111:113-1247	hypothetical protien	172.427	52.237	5.90744	0.205405	0.193057	--NO BLAST HIT--	mobidb-lite (MOBIDB_LITE); mobidb-lite (MOBIDB_LITE); mobidb-lite (MOBIDB_LITE); mobidb-lite (MOBIDB_LITE); TRANSMEMBRANE (PHOBIUS); CYTOPLASMIC_DOMAIN (PHOBIUS); NON_CYTOPLASMIC_DOMAIN (PHOBIUS); TMhelix (TMHMM)	no GO terms	no GO terms	40.6841	47.0291	7.39374	0.19898	0.131559
XLOC_002527	SN3_00400230	scaffold00004:694429-722982	hypothetical protein NCLIV_023500	16.271	6.60687	0.810537	0.0606976	0.96812	--NO BLAST HIT--	mobidb-lite (MOBIDB_LITE); mobidb-lite (MOBIDB_LITE); mobidb-lite (MOBIDB_LITE)	no GO terms	no GO terms	3.83914	5.94818	1.01447	0.0587989	0.659727
XLOC_005108	SN3_01200900	scaffold00012:3262420-3266726	hypothetical protien	6.34321	3.53875	1.14542	0.0685013	0.701614	--NO BLAST HIT--	no IPS match	no IPS match	no IPS match	1.49668	3.18595	1.43361	0.0663585	0.478116
XLOC_001163	SN3_00101845	scaffold00001:5754225-5769473	hypothetical protien	222.246	70.5384	28.6117	3.71098	5.70524	--NO BLAST HIT--	NON_CYTOPLASMIC_DOMAIN (PHOBIUS); SIGNAL_PEPTIDE_N_REGION (PHOBIUS); SIGNAL_PEPTIDE (PHOBIUS); SIGNAL_PEPTIDE_H_REGION (PHOBIUS); SIGNAL_PEPTIDE_C_REGION (PHOBIUS); SignalP-noTM (SIGNALP_EUK)	no GO terms	no GO terms	52.4389	63.5059	35.8104	3.5949	3.88785
XLOC_001617	SN3_00202005-add	scaffold00002:6690086-6692360	-	141.627	23.0821	2.83078	0.0315014	5.71484	--NO BLAST HIT--	no IPS match	no IPS match	no IPS match	33.4169	20.7809	3.543	0.030516	3.89439
XLOC_004243	SN3_00801105	scaffold00008:3742347-3781814	hypothetical protien	106.24	31.1007	4.94096	0.301925	2.67294	--NO BLAST HIT--	mobidb-lite (MOBIDB_LITE); mobidb-lite (MOBIDB_LITE); mobidb-lite (MOBIDB_LITE); mobidb-lite (MOBIDB_LITE); mobidb-lite (MOBIDB_LITE); mobidb-lite (MOBIDB_LITE); mobidb-lite (MOBIDB_LITE); mobidb-lite (MOBIDB_LITE); mobidb-lite (MOBIDB_LITE); mobidb-lite (MOBIDB_LITE); mobidb-lite (MOBIDB_LITE); mobidb-lite (MOBIDB_LITE); mobidb-lite (MOBIDB_LITE); mobidb-lite (MOBIDB_LITE); mobidb-lite (MOBIDB_L…	P:GO:0006805; P:GO:0009410	P:xenobiotic metabolic process; P:response to xenobiotic stimulus	25.0673	28	6.1841	0.29248	1.82148
XLOC_008618	SN3_03700045	scaffold00037:126639-138898	hypothetical protien	1005.65	168.577	19.8566	0.790359	18.4228	--NO BLAST HIT--	mobidb-lite (MOBIDB_LITE); mobidb-lite (MOBIDB_LITE); mobidb-lite (MOBIDB_LITE); mobidb-lite (MOBIDB_LITE); TMhelix (TMHMM)	no GO terms	no GO terms	237.283	151.77	24.8525	0.765636	12.5543
XLOC_009249	SN3_12000005	scaffold00120:369-3243	hypothetical protien	96.9358	40.1659	10.2594		0.200824	--NO BLAST HIT--	mobidb-lite (MOBIDB_LITE); NON_CYTOPLASMIC_DOMAIN (PHOBIUS); SIGNAL_PEPTIDE_H_REGION (PHOBIUS); SIGNAL_PEPTIDE (PHOBIUS); SIGNAL_PEPTIDE_N_REGION (PHOBIUS); SIGNAL_PEPTIDE_C_REGION (PHOBIUS); SignalP-TM (SIGNALP_GRAM_POSITIVE); SignalP-noTM (SIGNALP_GRAM_NEGATIVE)	no GO terms	no GO terms	22.872	36.1615	12.8407	0.1154	0.136852
XLOC_001538	SN3_00201390, (,SN3_00201395)	scaffold00002:4554691-4586297	-	10.5231	4.45724	4.67995	4.59914	9.40162	--NO BLAST HIT--	mobidb-lite (MOBIDB_LITE); mobidb-lite (MOBIDB_LITE); SignalP-TM (SIGNALP_GRAM_POSITIVE)	no GO terms	no GO terms	2.48292	4.01286	5.85742	4.45527	6.40675
XLOC_005281	SN3_01300385	scaffold00013:1303345-1310360	hypothetical protien	9.35414	3.82358	4.23122	3.25785	3.84977	--NO BLAST HIT--	mobidb-lite (MOBIDB_LITE); mobidb-lite (MOBIDB_LITE); mobidb-lite (MOBIDB_LITE); mobidb-lite (MOBIDB_LITE); mobidb-lite (MOBIDB_LITE); mobidb-lite (MOBIDB_LITE); mobidb-lite (MOBIDB_LITE); mobidb-lite (MOBIDB_LITE); mobidb-lite (MOBIDB_LITE)	no GO terms	no GO terms	2.20711	3.44238	5.29579	3.15594	2.62343
XLOC_006381	SN3_01800235	scaffold00018:795681-800373	hypothetical protien	27.035	14.2325	16.138	16.8541	12.7871	--NO BLAST HIT--	no IPS match	no IPS match	no IPS match	6.37891	12.8136	20.1983	16.3269	8.71379

## Sheet: MZ_Non-annotated
Table S6: List of 518 un-annotated genes in the merozoite stage with no BLAST hit
Cufflinks assigned eXternal LOCation identifier (XLOC)	S. neurona gene identifier on VEuPathDB.org	Location of genes in the current S. neurona SN3 genome assembly on VEuPathDB.org	S. neurona GENE_DESCRIPTION		FPKM values at different time points of schizont development									TPM values at different time points of schizont development
				Mz	8 h	24 h	48 h	72 h	hit	InterPro IDs	InterPro GO IDs	InterPro GO Names	Mz	8 h	24 h	48 h	72 h
XLOC_000002		Sn_small_contig03293:0-489	-	98.2803	24.4598	2.61105	0	2.56643	NO BLAST HIT	no IPS match	no IPS match	no IPS match	23.1892	22.0212	3.26799	0	1.7489
XLOC_000038		Sn_small_contig03429:21-438	-	1726.34	649.679	100.895	7.9725	554.379	NO BLAST HIT	no IPS match	no IPS match	no IPS match	407.33	584.908	126.28	7.72311	377.783
XLOC_000039	-	Sn_small_contig03432:0-419	-	1322.48	377.83	67.5766	9.3599	200.696	NO BLAST HIT	no IPS match	no IPS match	no IPS match	312.039	340.161	84.5788	9.06711	136.765
XLOC_000042	-	Sn_small_contig03454:3-430	-	82.9618	16.2958	3.22739	0	10.8135	NO BLAST HIT	no IPS match	no IPS match	no IPS match	19.5748	14.6712	4.0394	0	7.36888
XLOC_000078	-	Sn_small_contig03694:0-359	-	1049.8	135.244	21.2488	3.09446	48.0733	NO BLAST HIT	no IPS match	no IPS match	no IPS match	247.7	121.761	26.595	2.99766	32.7596
XLOC_000101	-	Sn_small_contig03851:0-326	-	332.375	139.352	115.494	124.06	100.42	NO BLAST HIT	mobidb-lite (MOBIDB_LITE); mobidb-lite (MOBIDB_LITE)	no GO terms	no GO terms	78.4239	125.459	144.552	120.179	68.4314
XLOC_000106	-	Sn_small_contig03892:33-320	-	2575.59	336.445	30.3876	6.27424	130.821	NO BLAST HIT	mobidb-lite (MOBIDB_LITE); mobidb-lite (MOBIDB_LITE)	no GO terms	no GO terms	607.71	302.902	38.0331	6.07798	89.1482
XLOC_000118	-	Sn_small_contig04006:0-302	-	2162.14	1086.32	509.6	99.7634	74.3463	NO BLAST HIT	mobidb-lite (MOBIDB_LITE)	no GO terms	no GO terms	510.157	978.017	637.815	96.6427	50.6634
XLOC_000125	-	Sn_small_contig04080:0-290	-	5742.29	1951.71	240.124	81.7268	55.8976	NO BLAST HIT	mobidb-lite (MOBIDB_LITE)	no GO terms	no GO terms	1354.89	1757.13	300.539	79.1703	38.0915
XLOC_000126	-	Sn_small_contig04088:1-289	-	1396.86	515.864	574.997	289.74	170.123	NO BLAST HIT	mobidb-lite (MOBIDB_LITE); NON_CYTOPLASMIC_DOMAIN (PHOBIUS); CYTOPLASMIC_DOMAIN (PHOBIUS); TRANSMEMBRANE (PHOBIUS); TMhelix (TMHMM)	no GO terms	no GO terms	329.589	464.434	719.666	280.677	115.931
XLOC_000131	-	Sn_small_contig04118:0-281	-	373.433	144.588	34.9244	24.6878	6.08189	NO BLAST HIT	no IPS match	no IPS match	no IPS match	88.1115	130.173	43.7113	23.9155	4.14452
XLOC_000134	-	Sn_small_contig04140:0-255	-	18575.7	4884.91	1916.87	1092.01	550.593	NO BLAST HIT	no IPS match	no IPS match	no IPS match	4382.94	4397.9	2399.15	1057.85	375.203
XLOC_000177	-	Sn_small_contig04743:0-222	-	54661.9	19632.6	2427.89	794.139	672.382	NO BLAST HIT	no IPS match	no IPS match	no IPS match	12897.5	17675.3	3038.74	769.298	458.196
XLOC_000181	-	Sn_small_contig04778:3-206	-	31.6655	0	0	0	0	NO BLAST HIT	no IPS match	no IPS match	no IPS match	7.47147	0	0	0	0
XLOC_000196	-	Sn_small_contig05067:35-201	-	56.393	0	0	0	0	NO BLAST HIT	mobidb-lite (MOBIDB_LITE); mobidb-lite (MOBIDB_LITE)	no GO terms	no GO terms	13.3059	0	0	0	0
XLOC_000200	-	Sn_small_contig05197:0-198	-	9056.18	3843.22	286.496	191.712	144.21	NO BLAST HIT	SignalP-TM (SIGNALP_GRAM_POSITIVE)	no GO terms	no GO terms	2136.81	3460.06	358.578	185.715	98.2722
XLOC_000210	-	Sn_small_contig05493:0-184	-	4337.68	1164.25	190.276	80.0688	83.0911	NO BLAST HIT	no IPS match	no IPS match	no IPS match	1023.48	1048.18	238.149	77.5642	56.6226
XLOC_000240	-	Sn_small_contig06203:0-154	-	14525.3	1550.83	110.464	0	952.057	NO BLAST HIT	no IPS match	no IPS match	no IPS match	3427.24	1396.22	138.257	0	648.781
XLOC_000303	-	contig02511:42-1978	-	47.1096	16.8105	3.687	2.96768	4.22225	NO BLAST HIT	no IPS match	no IPS match	no IPS match	11.1155	15.1345	4.61464	2.87485	2.87726
XLOC_000337	-	contig02577:0-1619	-	676.918	98.6675	18.8705	0.334378	2.74878	NO BLAST HIT	no IPS match	no IPS match	no IPS match	159.719	88.8306	23.6183	0.323918	1.87316
XLOC_000342	-	contig02596:0-1520	-	122.163	54.9968	6.21336	1.49555	23.2605	NO BLAST HIT	no IPS match	no IPS match	no IPS match	28.8244	49.5138	7.77663	1.44877	15.8509
XLOC_000351	-	contig02632:0-1371	-	40.2966	10.0598	6.42981	1.81948	0.678351	NO BLAST HIT	CYTOPLASMIC_DOMAIN (PHOBIUS); TRANSMEMBRANE (PHOBIUS); TRANSMEMBRANE (PHOBIUS); NON_CYTOPLASMIC_DOMAIN (PHOBIUS); NON_CYTOPLASMIC_DOMAIN (PHOBIUS); TMhelix (TMHMM)	no GO terms	no GO terms	9.50798	9.05686	8.04754	1.76256	0.462264
XLOC_000365	-	contig02663:0-1242	-	3155.68	1211.11	358.422	72.9357	47.3719	NO BLAST HIT	no IPS match	no IPS match	no IPS match	744.582	1090.37	448.601	70.6542	32.2817
XLOC_000375	-	contig02689:0-1174	-	65.7432	20.2188	7.12473	12.0556	4.63178	NO BLAST HIT	SIGNAL_PEPTIDE_N_REGION (PHOBIUS); SIGNAL_PEPTIDE_H_REGION (PHOBIUS); SIGNAL_PEPTIDE_C_REGION (PHOBIUS); SIGNAL_PEPTIDE (PHOBIUS); NON_CYTOPLASMIC_DOMAIN (PHOBIUS); SignalP-noTM (SIGNALP_EUK)	no GO terms	no GO terms	15.5121	18.203	8.9173	11.6785	3.15634
XLOC_000391	-	contig02728:0-1088	-	355.89	114.555	18.2673	1.65478	63.1609	NO BLAST HIT	no IPS match	no IPS match	no IPS match	83.9722	103.134	22.8633	1.60302	43.0411
XLOC_000394	-	contig02733:0-1076	-	63.3286	16.2276	2.47417	1.50332	1.94638	NO BLAST HIT	no IPS match	no IPS match	no IPS match	14.9424	14.6098	3.09667	1.45629	1.32636
XLOC_000400	-	contig02744:0-1058	-	115.876	40.3704	8.54221	5.39702	5.70962	NO BLAST HIT	TMhelix (TMHMM)	no GO terms	no GO terms	27.3409	36.3456	10.6914	5.2282	3.89083
XLOC_000423	-	contig02832:0-896	-	3311.41	950.815	136.684	45.8496	34.5975	NO BLAST HIT	mobidb-lite (MOBIDB_LITE); mobidb-lite (MOBIDB_LITE)	no GO terms	no GO terms	781.327	856.021	171.074	44.4154	23.5765
XLOC_000433	-	contig02880:1-815	-	267.289	123.288	34.8514	13.4351	6.26615	NO BLAST HIT	no IPS match	no IPS match	no IPS match	63.0668	110.997	43.62	13.0148	4.27008
XLOC_000440	-	contig02915:154-761	-	1.69039	0	0	0	0	NO BLAST HIT	mobidb-lite (MOBIDB_LITE); mobidb-lite (MOBIDB_LITE)	no GO terms	no GO terms	0.398847	0	0	0	0
XLOC_000444	-	contig02921:0-765	-	42.7849	14.912	10.094	3.52063	1.03174	NO BLAST HIT	no IPS match	no IPS match	no IPS match	10.0951	13.4253	12.6336	3.4105	0.703081
XLOC_000479	-	contig03038:5-654	-	114.604	45.8488	50.2486	10.8108	2.92856	NO BLAST HIT	SIGNAL_PEPTIDE_C_REGION (PHOBIUS); SIGNAL_PEPTIDE_H_REGION (PHOBIUS); SIGNAL_PEPTIDE (PHOBIUS); NON_CYTOPLASMIC_DOMAIN (PHOBIUS); SIGNAL_PEPTIDE_N_REGION (PHOBIUS)	no GO terms	no GO terms	27.0408	41.2778	62.8911	10.4726	1.99567
XLOC_000489	-	contig03051:0-637	-	261.152	127.479	24.121	34.3116	34.6474	NO BLAST HIT	mobidb-lite (MOBIDB_LITE); mobidb-lite (MOBIDB_LITE)	no GO terms	no GO terms	61.6188	114.77	30.1898	33.2383	23.6105
XLOC_000523	-	contig03178:0-561	-	1812.09	787.041	859.717	371.146	145.012	NO BLAST HIT	mobidb-lite (MOBIDB_LITE); mobidb-lite (MOBIDB_LITE); SignalP-TM (SIGNALP_GRAM_POSITIVE)	no GO terms	no GO terms	427.563	708.575	1076.02	359.536	98.8187
XLOC_001125	-	scaffold00001:4663214-4664854	-	28.5298	10.1971	0.768918	1.15992	11.2032	---NA---	PS51257 (PROSITE_PROFILES); SignalP-TM (SIGNALP_GRAM_POSITIVE)	no GO terms	no GO terms	6.7316	9.18048	0.962377	1.12364	7.63444
XLOC_001267	-	scaffold00001:8881971-8884289	-	23.5355	7.52257	1.70419	0.776975	0.680641	---NA---	NON_CYTOPLASMIC_DOMAIN (PHOBIUS); CYTOPLASMIC_DOMAIN (PHOBIUS); TRANSMEMBRANE (PHOBIUS); TMhelix (TMHMM); TMhelix (TMHMM)	no GO terms	no GO terms	5.5532	6.77259	2.13296	0.75267	0.463824
XLOC_001312	-	scaffold00001:9994466-9995164	-	72.732	6.81085	2.38034	1.89302	1.15422	---NA---	mobidb-lite (MOBIDB_LITE)	no GO terms	no GO terms	17.1611	6.13183	2.97923	1.8338	0.786545
XLOC_001418	-	scaffold00002:1221648-1222349	-	2.34036	0	0	0	0	---NA---	no IPS match	no IPS match	no IPS match	0.552208	0	0	0	0
XLOC_002013	-	scaffold00002:7455955-7459613	-	3.51929	0.537849	0.430556	0.364904	0.241281	---NA---	no IPS match	no IPS match	no IPS match	0.830376	0.484227	0.538883	0.353489	0.164421
XLOC_002643	-	scaffold00004:4249113-4253166	-	21.7346	9.07734	5.23682	5.27729	6.09678	---NA---	Coil (COILS); mobidb-lite (MOBIDB_LITE); mobidb-lite (MOBIDB_LITE); mobidb-lite (MOBIDB_LITE); mobidb-lite (MOBIDB_LITE)	no GO terms	no GO terms	5.12828	8.17235	6.5544	5.11221	4.15466
XLOC_003227	-	scaffold00005:3382816-3398998	-	169.588	41.4525	7.59466	5.67906	22.3762	---NA---	Coil (COILS); Coil (COILS); Coil (COILS); mobidb-lite (MOBIDB_LITE); mobidb-lite (MOBIDB_LITE); mobidb-lite (MOBIDB_LITE)	no GO terms	no GO terms	40.0143	37.3198	9.50547	5.50141	15.2483
XLOC_003411	-	scaffold00006:3143507-3147178	-	11.2976	4.94898	1.32299	0.369001	4.48856	---NA---	mobidb-lite (MOBIDB_LITE); SIGNAL_PEPTIDE_N_REGION (PHOBIUS); SIGNAL_PEPTIDE_H_REGION (PHOBIUS); NON_CYTOPLASMIC_DOMAIN (PHOBIUS); SIGNAL_PEPTIDE (PHOBIUS); SIGNAL_PEPTIDE_C_REGION (PHOBIUS); SignalP-TM (SIGNALP_GRAM_POSITIVE)	no GO terms	no GO terms	2.66567	4.45558	1.65585	0.357458	3.05874
XLOC_004936	-	scaffold00011:1580406-1585238	-	33.1808	9.30491	1.91478	0.733516	3.40109	---NA---	no IPS match	no IPS match	no IPS match	7.82901	8.37723	2.39654	0.710571	2.31768
XLOC_004950	-	scaffold00011:1928647-1932178	-	397.614	190.808	83.01	37.1327	25.2198	---NA---	no IPS match	no IPS match	no IPS match	93.817	171.785	103.895	35.9712	17.1861
XLOC_005297	-	scaffold00013:1799893-1801973	-	238.453	72.0574	39.7276	6.2541	1.73614	---NA---	Coil (COILS); mobidb-lite (MOBIDB_LITE); mobidb-lite (MOBIDB_LITE); mobidb-lite (MOBIDB_LITE); mobidb-lite (MOBIDB_LITE); mobidb-lite (MOBIDB_LITE); mobidb-lite (MOBIDB_LITE); mobidb-lite (MOBIDB_LITE); mobidb-lite (MOBIDB_LITE); mobidb-lite (MOBIDB_LITE); PTHR10555:SF161 (PANTHER); IPR039358 (PANTHER); SIGNAL_PEPTIDE_N_REGION (PHOBIUS); SIGNAL_PEPTIDE_H_REGION (PHOBIUS); NON_CYTOPLASMIC_DOMAIN (…	no GO terms	no GO terms	56.263	64.8735	49.723	6.05847	1.1831
XLOC_005380	-	scaffold00013:491415-496031	-	6.13579	1.78808	0.192814	0.231012	0.824237	---NA---	no IPS match	no IPS match	no IPS match	1.44774	1.60981	0.241326	0.223786	0.561678
XLOC_005800	-	scaffold00015:276387-280689	-	102.45	35.2823	6.36609	1.52548	4.86016	---NA---	SIGNAL_PEPTIDE_C_REGION (PHOBIUS); SIGNAL_PEPTIDE_H_REGION (PHOBIUS); SIGNAL_PEPTIDE_N_REGION (PHOBIUS); NON_CYTOPLASMIC_DOMAIN (PHOBIUS); SIGNAL_PEPTIDE (PHOBIUS); TMhelix (TMHMM)	no GO terms	no GO terms	24.1731	31.7647	7.96779	1.47776	3.31197
XLOC_006170	-	scaffold00017:193658-205695	-	139.277	42.6538	5.28025	1.23737	15.483	---NA---	mobidb-lite (MOBIDB_LITE); mobidb-lite (MOBIDB_LITE); mobidb-lite (MOBIDB_LITE)	no GO terms	no GO terms	32.8624	38.4013	6.60875	1.19866	10.5509
XLOC_006355	-	scaffold00018:114833-116290	-	23.0206	9.37784	2.73545	2.03249	2.13649	---NA---	NON_CYTOPLASMIC_DOMAIN (PHOBIUS); TRANSMEMBRANE (PHOBIUS); TRANSMEMBRANE (PHOBIUS); NON_CYTOPLASMIC_DOMAIN (PHOBIUS); CYTOPLASMIC_DOMAIN (PHOBIUS)	no GO terms	no GO terms	5.43171	8.44289	3.42369	1.96891	1.45592
XLOC_006568	-	scaffold00019:384541-386359	-	18.2277	4.79829	1.06976	0.305916	0.408523	NO BLAST HIT	mobidb-lite (MOBIDB_LITE)	no GO terms	no GO terms	4.30082	4.31991	1.33891	0.296347	0.278389
XLOC_007371	-	scaffold00024:2097997-2102094	-	32.2897	16.0978	1.93819	1.07677	2.43091	NO BLAST HIT	mobidb-lite (MOBIDB_LITE)	no GO terms	no GO terms	7.61875	14.4929	2.42584	1.04309	1.65655
XLOC_007678	-	scaffold00026:1940857-1947170	-	412.472	175.715	75.2862	25.54	9.48217	NO BLAST HIT	SIGNAL_PEPTIDE_C_REGION (PHOBIUS); NON_CYTOPLASMIC_DOMAIN (PHOBIUS); SIGNAL_PEPTIDE_N_REGION (PHOBIUS); SIGNAL_PEPTIDE (PHOBIUS); SIGNAL_PEPTIDE_H_REGION (PHOBIUS)	no GO terms	no GO terms	97.3227	158.197	94.2281	24.7411	6.46164
XLOC_007719	-	scaffold00026:944283-945538	-	19.3774	3.06872	3.45904	5.45675	4.06322	NO BLAST HIT	mobidb-lite (MOBIDB_LITE); mobidb-lite (MOBIDB_LITE); SIGNAL_PEPTIDE_C_REGION (PHOBIUS); SIGNAL_PEPTIDE (PHOBIUS); NON_CYTOPLASMIC_DOMAIN (PHOBIUS); SIGNAL_PEPTIDE_N_REGION (PHOBIUS); SIGNAL_PEPTIDE_H_REGION (PHOBIUS); SignalP-noTM (SIGNALP_EUK)	no GO terms	no GO terms	4.5721	2.76278	4.32933	5.28606	2.76889
XLOC_008028	-	scaffold00029:1556311-1564770	-	545.582	138.015	51.5506	46.0234	71.7147	NO BLAST HIT	no IPS match	no IPS match	no IPS match	128.73	124.255	64.5207	44.5837	48.8701
XLOC_008338	-	scaffold00032:1036816-1040838	-	2.97086	0.517192	0.320706	0.422832	0.55417	NO BLAST HIT	no IPS match	no IPS match	no IPS match	0.700974	0.465629	0.401395	0.409605	0.37764
XLOC_008353	-	scaffold00033:330656-332730	-	2427.98	455.257	98.5182	10.018	13.9401	NO BLAST HIT	mobidb-lite (MOBIDB_LITE); mobidb-lite (MOBIDB_LITE); mobidb-lite (MOBIDB_LITE); mobidb-lite (MOBIDB_LITE); TRANSMEMBRANE (PHOBIUS); NON_CYTOPLASMIC_DOMAIN (PHOBIUS); CYTOPLASMIC_DOMAIN (PHOBIUS)	no GO terms	no GO terms	572.882	409.869	123.305	9.70463	9.49951
XLOC_008510	-	scaffold00035:814986-818823	-	7.78732	2.65406	0.318167	0.298793	3.092	NO BLAST HIT	TRANSMEMBRANE (PHOBIUS); CYTOPLASMIC_DOMAIN (PHOBIUS); TRANSMEMBRANE (PHOBIUS); TRANSMEMBRANE (PHOBIUS); NON_CYTOPLASMIC_DOMAIN (PHOBIUS); CYTOPLASMIC_DOMAIN (PHOBIUS); NON_CYTOPLASMIC_DOMAIN (PHOBIUS); TMhelix (TMHMM)	no GO terms	no GO terms	1.83742	2.38946	0.398217	0.289446	2.10705
XLOC_008744	-	scaffold00039:783375-786555	-	29.3201	15.7855	3.69022	2.18156	5.92606	NO BLAST HIT	no IPS match	no IPS match	no IPS match	6.91808	14.2117	4.61867	2.11332	4.03833
XLOC_008968	-	scaffold00044:5856-12458	-	1.55556	0.509873	0.303673	0.122042	0.16966	NO BLAST HIT	no IPS match	no IPS match	no IPS match	0.367034	0.45904	0.380077	0.118224	0.115615
XLOC_008969	-	scaffold00044:15872-21164	-	30.921	14.8816	14.1745	12.5106	9.03273	NO BLAST HIT	no IPS match	no IPS match	no IPS match	7.29581	13.3979	17.7408	12.1193	6.15537
XLOC_009101	-	scaffold00050:112697-113682	-	413.768	132.243	143.349	41.969	16.323	NO BLAST HIT	SIGNAL_PEPTIDE_N_REGION (PHOBIUS); NON_CYTOPLASMIC_DOMAIN (PHOBIUS); SIGNAL_PEPTIDE_H_REGION (PHOBIUS); SIGNAL_PEPTIDE_C_REGION (PHOBIUS); SIGNAL_PEPTIDE (PHOBIUS); SignalP-noTM (SIGNALP_EUK)	no GO terms	no GO terms	97.6285	119.059	179.415	40.6562	11.1233
XLOC_009120	-	scaffold00051:174484-186871	-	1082.32	248.5	219.236	63.2059	16.0244	NO BLAST HIT	Coil (COILS)	no GO terms	no GO terms	255.373	223.725	274.395	61.2288	10.9199
XLOC_009136	-	scaffold00052:178614-188935	-	112.145	50.9692	19.9982	17.8206	10.4979	NO BLAST HIT	Coil (COILS); Coil (COILS)	no GO terms	no GO terms	26.4606	45.8877	25.0297	17.2632	7.15381
XLOC_009151	-	scaffold00055:38767-40170	-	20.753	7.00919	0.639079	0.444337	0.300215	NO BLAST HIT	no IPS match	no IPS match	no IPS match	4.89667	6.31039	0.79987	0.430438	0.204582
XLOC_009190	-	scaffold00065:16517-17174	-	1.08222	0	0	0	0	NO BLAST HIT	no IPS match	no IPS match	no IPS match	0.25535	0	0	0	0
XLOC_009194	-	scaffold00065:35113-38530	-	21.0349	6.20566	1.33695	0.96971	1.99744	NO BLAST HIT	mobidb-lite (MOBIDB_LITE)	no GO terms	no GO terms	4.96318	5.58697	1.67332	0.939376	1.36116
XLOC_009217	-	scaffold00075:8116-9921	-	463.646	204.47	212.091	195.44	174.877	NO BLAST HIT	no IPS match	no IPS match	no IPS match	109.397	184.085	265.453	189.326	119.17
XLOC_009230	-	scaffold00093:9-1837	-	199.925	88.7733	57.2327	45.4815	28.0243	NO BLAST HIT	no IPS match	no IPS match	no IPS match	47.1723	79.9228	71.6324	44.0588	19.0972
XLOC_009240	-	scaffold00106:3497-4144	-	62.6158	15.7302	20.3192	20.7102	13.3115	NO BLAST HIT	NON_CYTOPLASMIC_DOMAIN (PHOBIUS); SIGNAL_PEPTIDE (PHOBIUS); SIGNAL_PEPTIDE_H_REGION (PHOBIUS); SIGNAL_PEPTIDE_C_REGION (PHOBIUS); SIGNAL_PEPTIDE_N_REGION (PHOBIUS)	no GO terms	no GO terms	14.7742	14.1619	25.4315	20.0624	9.07115
XLOC_009254	-	scaffold00130:0-1804	-	652.124	243.896	98.8528	26.1743	15.0307	NO BLAST HIT	no IPS match	no IPS match	no IPS match	153.869	219.58	123.724	25.3555	10.2427
XLOC_001868	-	scaffold00002:3516729-3518811	-	14.5248	4.14694	2.6306	1.41085	0.523559	NO BLAST HIT	no IPS match	no IPS match	no IPS match	3.42713	3.7335	3.29246	1.36672	0.35678
XLOC_002393	-	scaffold00003:2538081-2541006	-	36.675	18.4619	11.0718	13.3713	17.9004	NO BLAST HIT	Coil (COILS); Coil (COILS); Coil (COILS); mobidb-lite (MOBIDB_LITE); mobidb-lite (MOBIDB_LITE); mobidb-lite (MOBIDB_LITE)	no GO terms	no GO terms	8.65346	16.6213	13.8575	12.953	12.1983
XLOC_003147	-	scaffold00005:1394671-1404132	-	332.2	128.803	15.25	2.87957	3.77071	NO BLAST HIT	no IPS match	no IPS match	no IPS match	78.3826	115.962	19.0869	2.78949	2.56956
XLOC_004509	-	scaffold00009:3471894-3475060	-	349.383	151.1	17.9326	2.15123	1.38331	NO BLAST HIT	no IPS match	no IPS match	no IPS match	82.4369	136.036	22.4444	2.08394	0.942659
XLOC_004510	-	scaffold00009:3485519-3490512	-	336.692	121.316	14.5173	0.311651	6.61243	NO BLAST HIT	SIGNAL_PEPTIDE_C_REGION (PHOBIUS); SIGNAL_PEPTIDE_H_REGION (PHOBIUS); SIGNAL_PEPTIDE_N_REGION (PHOBIUS); NON_CYTOPLASMIC_DOMAIN (PHOBIUS); SIGNAL_PEPTIDE (PHOBIUS); TMhelix (TMHMM)	no GO terms	no GO terms	79.4425	109.221	18.1698	0.301902	4.50605
XLOC_000172	-	Sn_small_contig04708:3-225	-	26.3551	0	9.01054	12.4056	2.79698	NO BLAST HIT	SignalP-TM (SIGNALP_GRAM_POSITIVE)	no GO terms	no GO terms	6.21848	0	11.2776	12.0175	1.90601
XLOC_000175	-	Sn_small_contig04722:1-216	-	29.5594	0	5.50744	2.20422	2.65118	NO BLAST HIT	no IPS match	no IPS match	no IPS match	6.97454	0	6.8931	2.13527	1.80665
XLOC_000252	-	Sn_small_contig06467:0-143	-	385.217	0	9.85657	26.5285	20.2864	NO BLAST HIT	no IPS match	no IPS match	no IPS match	90.8919	0	12.3365	25.6987	13.8242
XLOC_000283	-	Sn_small_contig07384:0-111	-	55160.3	5366.78	134.109	1038.4	3651.66	NO BLAST HIT	SignalP-noTM (SIGNALP_EUK)	no GO terms	no GO terms	13015.1	4831.73	167.851	1005.92	2488.43
XLOC_000318	-	contig02547:1201-1300	-	892458	0	73480.6	204805	154640	NO BLAST HIT	no IPS match	no IPS match	no IPS match	210575	0	91968.2	198398	105380
XLOC_000418	-	contig02817:6-924	-	34.7681	8.8485	0.426987	0.25487	0.24298	NO BLAST HIT	no IPS match	no IPS match	no IPS match	8.20353	7.96633	0.534416	0.246897	0.165579
XLOC_001987	-	scaffold00002:6813412-6814151	-	1.02333	0	0.521945	1.21137	0.14249	NO BLAST HIT	mobidb-lite (MOBIDB_LITE)	no GO terms	no GO terms	0.241455	0	0.653266	1.17348	0.0971001
XLOC_003120	-	scaffold00005:740324-741008	-	0.968772	0	0.613108	0.125709	0.205459	NO BLAST HIT	CYTOPLASMIC_DOMAIN (PHOBIUS); TRANSMEMBRANE (PHOBIUS); CYTOPLASMIC_DOMAIN (PHOBIUS); NON_CYTOPLASMIC_DOMAIN (PHOBIUS); TRANSMEMBRANE (PHOBIUS); NON_CYTOPLASMIC_DOMAIN (PHOBIUS); TRANSMEMBRANE (PHOBIUS); NON_CYTOPLASMIC_DOMAIN (PHOBIUS); TRANSMEMBRANE (PHOBIUS); TMhelix (TMHMM); TMhelix (TMHMM)	no GO terms	no GO terms	0.228582	0	0.767365	0.121777	0.14001
XLOC_003889	-	scaffold00007:2919295-2920419	-	1.75219	0	0.149461	0.0745516	0.528131	NO BLAST HIT	NON_CYTOPLASMIC_DOMAIN (PHOBIUS); TRANSMEMBRANE (PHOBIUS); NON_CYTOPLASMIC_DOMAIN (PHOBIUS); TRANSMEMBRANE (PHOBIUS); CYTOPLASMIC_DOMAIN (PHOBIUS)	no GO terms	no GO terms	0.413429	0	0.187065	0.0722195	0.359896
XLOC_004257	-	scaffold00008:1010549-1011213	-	47.5977	7.48508	0.332403	0.220256	0.325402	NO BLAST HIT	mobidb-lite (MOBIDB_LITE); TMhelix (TMHMM)	no GO terms	no GO terms	11.2307	6.73884	0.416035	0.213366	0.221746
XLOC_004267	-	scaffold00009:359187-361853	-	3.8862	0.795079	0.359636	0.263139	0.355915	NO BLAST HIT	no IPS match	no IPS match	no IPS match	0.916949	0.715812	0.45012	0.254908	0.242539
XLOC_004527	-	scaffold00010:53258-57382	-	1.33329	0.224487	0.0965283	0.0155491	0.108413	NO BLAST HIT	mobidb-lite (MOBIDB_LITE); mobidb-lite (MOBIDB_LITE); mobidb-lite (MOBIDB_LITE); mobidb-lite (MOBIDB_LITE); SIGNAL_PEPTIDE_H_REGION (PHOBIUS); SIGNAL_PEPTIDE_C_REGION (PHOBIUS); NON_CYTOPLASMIC_DOMAIN (PHOBIUS); SIGNAL_PEPTIDE_N_REGION (PHOBIUS); SIGNAL_PEPTIDE (PHOBIUS); SignalP-TM (SIGNALP_GRAM_POSITIVE)	no GO terms	no GO terms	0.31459	0.202106	0.120815	0.0150627	0.0738783
XLOC_005427	-	scaffold00013:1791414-1798787	-	7.89565	1.72748	0.456409	0.0828199	0.0122283	NO BLAST HIT	no IPS match	no IPS match	no IPS match	1.86298	1.55525	0.571241	0.0802292	0.008333
XLOC_007482	-	scaffold00025:789628-790181	-	14.906	2.94624	0.62806	0.781078	3.94254	NO BLAST HIT	mobidb-lite (MOBIDB_LITE)	no GO terms	no GO terms	3.51707	2.65251	0.786079	0.756645	2.68665
XLOC_007546	-	scaffold00025:469737-470084	-	2.40476	0	3.74549	1.08323	2.73722	NO BLAST HIT	no IPS match	no IPS match	no IPS match	0.567403	0	4.68785	1.04935	1.86528
XLOC_007986	-	scaffold00029:441371-443662	-	1.69671	0.274777	0.0990504	0.105235	0.0535378	NO BLAST HIT	mobidb-lite (MOBIDB_LITE)	no GO terms	no GO terms	0.400339	0.247382	0.123971	0.101943	0.0364834
XLOC_009165	-	scaffold00056:108508-109172	-	0.974729	0	0.159304	0.0873751	0.102647	NO BLAST HIT	no IPS match	no IPS match	no IPS match	0.229987	0	0.199385	0.0846419	0.069949
XLOC_000012	-	Sn_small_contig03324:0-477	-	37.023	18.0394	4.08831	0.951017	0.214885	NO BLAST HIT	no IPS match	no IPS match	no IPS match	8.73557	16.2409	5.11692	0.921268	0.146434
XLOC_000037	-	Sn_small_contig03424:1-432	-	67.8545	33.4068	4.70152	1.06576	3.01344	NO BLAST HIT	no IPS match	no IPS match	no IPS match	16.0103	30.0762	5.88442	1.03242	2.05351
XLOC_000162	-	Sn_small_contig04573:6-236	-	688.709	598.458	46.4577	2.59203	0.538322	NO BLAST HIT	no IPS match	no IPS match	no IPS match	162.501	538.793	58.1464	2.51095	0.366841
XLOC_000198	-	Sn_small_contig05178:0-174	-	62.8519	32.3084	0	11.8772	3.8524	NO BLAST HIT	no IPS match	no IPS match	no IPS match	14.8299	29.0873	0	11.5057	2.62523
XLOC_000207	-	Sn_small_contig05416:8-177	-	97.2266	41.0204	0	10.12	6.86821	NO BLAST HIT	no IPS match	no IPS match	no IPS match	22.9406	36.9308	0	9.80344	4.68036
XLOC_000311	-	contig02529:3-1787	-	4.53122	1.73573	0.351416	0.0257796	0.181282	NO BLAST HIT	SignalP-TM (SIGNALP_GRAM_POSITIVE)	no GO terms	no GO terms	1.06914	1.56268	0.439832	0.0249732	0.123535
XLOC_000364	-	contig02660:2-1249	-	5.81239	1.76944	0	0.0398428	0.035768	NO BLAST HIT	no IPS match	no IPS match	no IPS match	1.37143	1.59303	0	0.0385965	0.0243742
XLOC_000395	-	contig02734:13-1085	-	18.8852	30.8208	1.45444	0.211655	0.266023	NO BLAST HIT	NON_CYTOPLASMIC_DOMAIN (PHOBIUS); TRANSMEMBRANE (PHOBIUS); CYTOPLASMIC_DOMAIN (PHOBIUS); TMhelix (TMHMM)	no GO terms	no GO terms	4.45596	27.748	1.82038	0.205034	0.181282
XLOC_000449	-	contig02936:0-749	-	23.6656	12.1025	6.03164	10.6029	45.5731	NO BLAST HIT	no IPS match	no IPS match	no IPS match	5.5839	10.8959	7.54919	10.2712	31.0559
XLOC_000452	-	contig02949:3-714	-	12.0364	4.20056	0.895731	0.0808516	0.141078	NO BLAST HIT	mobidb-lite (MOBIDB_LITE); mobidb-lite (MOBIDB_LITE)	no GO terms	no GO terms	2.83999	3.78178	1.1211	0.0783225	0.0961379
XLOC_000455	-	contig02960:0-715	-	12.8525	3.91575	1.44019	0.312149	0.117158	NO BLAST HIT	no IPS match	no IPS match	no IPS match	3.03255	3.52536	1.80254	0.302385	0.0798375
XLOC_000478	-	contig03032:17-639	-	13.8977	5.81305	0	0.0969272	0.228734	NO BLAST HIT	TRANSMEMBRANE (PHOBIUS); NON_CYTOPLASMIC_DOMAIN (PHOBIUS); CYTOPLASMIC_DOMAIN (PHOBIUS); TMhelix (TMHMM)	no GO terms	no GO terms	3.27916	5.2335	0	0.0938952	0.155871
XLOC_000484	-	contig03042:1-621	-	1.42418	0.514198	0	0.107346	3.37405	NO BLAST HIT	no IPS match	no IPS match	no IPS match	0.336035	0.462934	0	0.103988	2.29925
XLOC_000508	-	contig03110:1-600	-	41.6252	71.723	6.48537	31.361	49.234	NO BLAST HIT	no IPS match	no IPS match	no IPS match	9.82146	64.5724	8.11708	30.38	33.5506
XLOC_000807	-	scaffold00001:6856800-6858019	-	2.08673	0.22049	0	0.0503191	0.00881329	NO BLAST HIT	no IPS match	no IPS match	no IPS match	0.492364	0.198508	0	0.0487451	0.00600583
XLOC_001090	-	scaffold00001:3607403-3608943	-	6.55379	2.01528	0.428362	0.0339	0.279681	NO BLAST HIT	no IPS match	no IPS match	no IPS match	1.54637	1.81436	0.536137	0.0328396	0.190589
XLOC_001755	-	scaffold00002:710897-711610	-	3.52086	0.286738	0	0.168656	0.170566	NO BLAST HIT	CYTOPLASMIC_DOMAIN (PHOBIUS); NON_CYTOPLASMIC_DOMAIN (PHOBIUS); TRANSMEMBRANE (PHOBIUS)	no GO terms	no GO terms	0.830747	0.258151	0	0.16338	0.116233
XLOC_001813	-	scaffold00002:2075764-2077731	-	6.49782	2.25861	0.483893	0.0119782	0.00451829	NO BLAST HIT	no IPS match	no IPS match	no IPS match	1.53316	2.03343	0.60564	0.0116035	0.003079
XLOC_002299	-	scaffold00003:6071088-6073299	-	4.5811	3.30805	0.349802	0.103047	0.157275	NO BLAST HIT	no IPS match	no IPS match	no IPS match	1.08091	2.97825	0.437812	0.0998236	0.107175
XLOC_002307	-	scaffold00003:56273-56956	-	8.59957	5.16941	1.38457	1.7663	2.0012	NO BLAST HIT	no IPS match	no IPS match	no IPS match	2.02907	4.65403	1.73293	1.71105	1.36372
XLOC_002434	-	scaffold00003:3803976-3805443	-	1.87626	0.665002	0	0.0587875	0.12597	NO BLAST HIT	SIGNAL_PEPTIDE_N_REGION (PHOBIUS); SIGNAL_PEPTIDE_C_REGION (PHOBIUS); SIGNAL_PEPTIDE_H_REGION (PHOBIUS); SIGNAL_PEPTIDE (PHOBIUS); NON_CYTOPLASMIC_DOMAIN (PHOBIUS); SignalP-noTM (SIGNALP_EUK)	no GO terms	no GO terms	0.442703	0.598703	0	0.0569486	0.0858425
XLOC_002577	-	scaffold00004:2063316-2067134	-	4.17771	2.57697	0.208926	0.025224	0.0432497	NO BLAST HIT	SIGNAL_PEPTIDE_N_REGION (PHOBIUS); SIGNAL_PEPTIDE (PHOBIUS); SIGNAL_PEPTIDE_C_REGION (PHOBIUS); NON_CYTOPLASMIC_DOMAIN (PHOBIUS); SIGNAL_PEPTIDE_H_REGION (PHOBIUS); SignalP-TM (SIGNALP_EUK)	no GO terms	no GO terms	0.98573	2.32005	0.261492	0.024435	0.0294726
XLOC_002725	-	scaffold00004:524339-526485	-	7.82502	2.73388	0.361349	0.13656	0.123682	NO BLAST HIT	SignalP-TM (SIGNALP_GRAM_POSITIVE)	no GO terms	no GO terms	1.84631	2.46132	0.452264	0.132288	0.0842833
XLOC_003206	-	scaffold00005:2896166-2898048	-	3.76812	1.45847	0.21703	0.198499	0.0978466	NO BLAST HIT	CYTOPLASMIC_DOMAIN (PHOBIUS); TRANSMEMBRANE (PHOBIUS); NON_CYTOPLASMIC_DOMAIN (PHOBIUS)	no GO terms	no GO terms	0.889088	1.31306	0.271634	0.19229	0.0666778
XLOC_003229	-	scaffold00005:3412287-3414931	-	1.2977	0.345873	0.219635	0.0963018	0.814731	NO BLAST HIT	no IPS match	no IPS match	no IPS match	0.306192	0.31139	0.274895	0.0932894	0.5552
XLOC_003457	-	scaffold00006:4462330-4463542	-	8.92684	6.75949	1.22504	0.555269	1.48112	NO BLAST HIT	Coil (COILS)	no GO terms	no GO terms	2.10629	6.08559	1.53326	0.5379	1.00931
XLOC_004557	-	scaffold00010:912179-913295	-	1.84537	1.17193	0	0.0757132	0.679553	NO BLAST HIT	no IPS match	no IPS match	no IPS match	0.435415	1.05509	0	0.0733448	0.463083
XLOC_005290	-	scaffold00013:1565388-1565621	-	22.9941	19.4267	0	1.319	3.75383	NO BLAST HIT	no IPS match	no IPS match	no IPS match	5.42546	17.4899	0	1.27774	2.55805
XLOC_005819	-	scaffold00015:740892-742650	-	1.79952	0.866802	0.307019	0.154471	0.0690714	NO BLAST HIT	no IPS match	no IPS match	no IPS match	0.424597	0.780384	0.384265	0.149639	0.0470688
XLOC_006063	-	scaffold00016:2356339-2356816	-	1.73572	0.735278	0	0.214288	0.0588198	NO BLAST HIT	no IPS match	no IPS match	no IPS match	0.409543	0.661973	0	0.207585	0.0400829
XLOC_006075	-	scaffold00017:7-4136	-	1.03256	0.433306	0.105923	0.0152798	0.00551293	NO BLAST HIT	PS51257 (PROSITE_PROFILES)	no GO terms	no GO terms	0.243632	0.390107	0.132573	0.0148018	0.0037568
XLOC_006160	-	scaffold00017:4163-6277	-	3.80064	1.681	0.470779	0.0324545	0.0541475	NO BLAST HIT	NON_CYTOPLASMIC_DOMAIN (PHOBIUS); SIGNAL_PEPTIDE_H_REGION (PHOBIUS); SIGNAL_PEPTIDE (PHOBIUS); SIGNAL_PEPTIDE_N_REGION (PHOBIUS); SIGNAL_PEPTIDE_C_REGION (PHOBIUS)	no GO terms	no GO terms	0.896761	1.51341	0.589226	0.0314393	0.0368989
XLOC_006244	-	scaffold00017:2274279-2276107	-	3.42529	1.66785	0.291483	0.0788484	0.0311609	NO BLAST HIT	no IPS match	no IPS match	no IPS match	0.808197	1.50157	0.36482	0.0763819	0.0212347
XLOC_006310	-	scaffold00018:1293896-1295431	-	1.81693	0.542929	0.332875	0.228171	0.15267	NO BLAST HIT	no IPS match	no IPS match	no IPS match	0.428705	0.4888	0.416626	0.221034	0.104037
XLOC_006522	-	scaffold00019:1740301-1745196	-	4.13854	1.91857	0.10412	0.00978921	2.17631	NO BLAST HIT	no IPS match	no IPS match	no IPS match	0.976488	1.72729	0.130316	0.00948299	1.48305
XLOC_006644	-	scaffold00020:12893-13633	-	2.6041	0.664074	0	0.283444	0.246567	NO BLAST HIT	no IPS match	no IPS match	no IPS match	0.614437	0.597868	0	0.274578	0.168024
XLOC_007424	-	scaffold00024:1435173-1437770	-	7.01918	9.42727	1.83049	0.107164	0.062585	NO BLAST HIT	Coil (COILS); mobidb-lite (MOBIDB_LITE); mobidb-lite (MOBIDB_LITE); mobidb-lite (MOBIDB_LITE); mobidb-lite (MOBIDB_LITE); mobidb-lite (MOBIDB_LITE)	no GO terms	no GO terms	1.65618	8.4874	2.29104	0.103812	0.0426487
XLOC_007679	-	scaffold00026:1948541-1955050	-	10.2388	4.33858	0.883525	0.0244718	0.088707	NO BLAST HIT	NON_CYTOPLASMIC_DOMAIN (PHOBIUS); SIGNAL_PEPTIDE_N_REGION (PHOBIUS); SIGNAL_PEPTIDE_H_REGION (PHOBIUS); SIGNAL_PEPTIDE (PHOBIUS); SIGNAL_PEPTIDE_C_REGION (PHOBIUS)	no GO terms	no GO terms	2.41584	3.90603	1.10582	0.0237063	0.0604496
XLOC_007709	-	scaffold00026:693087-696010	-	1.59846	0.597756	0.089489	0.0588109	0.766293	NO BLAST HIT	no IPS match	no IPS match	no IPS match	0.377157	0.538161	0.112004	0.0569712	0.522192
XLOC_008299	-	scaffold00032:107472-108212	-	1.87394	0.252995	0	0.0637388	0.110117	NO BLAST HIT	SignalP-noTM (SIGNALP_EUK)	no GO terms	no GO terms	0.442156	0.227772	0	0.061745	0.0750394
XLOC_008826	-	scaffold00040:352533-353216	-	5.05951	1.43225	0	0.108079	0.164046	NO BLAST HIT	mobidb-lite (MOBIDB_LITE)	no GO terms	no GO terms	1.19379	1.28946	0	0.104698	0.111789
XLOC_009011	-	scaffold00045:83178-85133	-	4.84554	3.11453	1.14453	2.09612	2.22181	NO BLAST HIT	NON_CYTOPLASMIC_DOMAIN (PHOBIUS); SIGNAL_PEPTIDE_N_REGION (PHOBIUS); SIGNAL_PEPTIDE_C_REGION (PHOBIUS); SIGNAL_PEPTIDE (PHOBIUS); SIGNAL_PEPTIDE_H_REGION (PHOBIUS); CYTOPLASMIC_DOMAIN (PHOBIUS); TRANSMEMBRANE (PHOBIUS); NON_CYTOPLASMIC_DOMAIN (PHOBIUS); TRANSMEMBRANE (PHOBIUS)	no GO terms	no GO terms	1.1433	2.80402	1.43249	2.03055	1.51406
XLOC_009022	-	scaffold00045:309190-310787	-	14.2837	22.9697	3.25573	12.3222	19.1818	NO BLAST HIT	no IPS match	no IPS match	no IPS match	3.37024	20.6797	4.07487	11.9367	13.0715
XLOC_009040	-	scaffold00046:183204-184707	-	2.74425	0.642194	0.357537	0.156091	1.02528	NO BLAST HIT	no IPS match	no IPS match	no IPS match	0.647506	0.578169	0.447493	0.151208	0.698679
XLOC_009171	-	scaffold00058:78049-79890	-	14.3731	7.83005	6.1139	6.97695	10.9888	NO BLAST HIT	NON_CYTOPLASMIC_DOMAIN (PHOBIUS); NON_CYTOPLASMIC_DOMAIN (PHOBIUS); TRANSMEMBRANE (PHOBIUS); CYTOPLASMIC_DOMAIN (PHOBIUS); TRANSMEMBRANE (PHOBIUS); NON_CYTOPLASMIC_DOMAIN (PHOBIUS); TRANSMEMBRANE (PHOBIUS); TRANSMEMBRANE (PHOBIUS); CYTOPLASMIC_DOMAIN (PHOBIUS); CYTOPLASMIC_DOMAIN (PHOBIUS); TRANSMEMBRANE (PHOBIUS); SignalP-TM (SIGNALP_GRAM_POSITIVE); SignalP-noTM (SIGNALP_GRAM_NEGATIVE); TMhelix …	no GO terms	no GO terms	3.39133	7.04941	7.65215	6.7587	7.48834
XLOC_000003	-	Sn_small_contig03299:7-325	-	5.76907	2.19369	0.761517	0	0.913052	NO BLAST HIT	no IPS match	no IPS match	no IPS match	1.36121	1.97498	0.953114	0	0.622201
XLOC_000056	-	Sn_small_contig03546:2-396	-	24.3042	18.0358	3.61012	0	0.255488	NO BLAST HIT	mobidb-lite (MOBIDB_LITE); mobidb-lite (MOBIDB_LITE); SignalP-TM (SIGNALP_GRAM_POSITIVE)	no GO terms	no GO terms	5.73457	16.2377	4.51842	0	0.174103
XLOC_000057	-	Sn_small_contig03551:5-389	-	7.88105	0.556533	0.708422	0	0.0956187	NO BLAST HIT	SIGNAL_PEPTIDE_H_REGION (PHOBIUS); SIGNAL_PEPTIDE (PHOBIUS); SIGNAL_PEPTIDE_C_REGION (PHOBIUS); SIGNAL_PEPTIDE_N_REGION (PHOBIUS); NON_CYTOPLASMIC_DOMAIN (PHOBIUS); PS51257 (PROSITE_PROFILES)	no GO terms	no GO terms	1.85953	0.501048	0.88666	0	0.0651596
XLOC_000149	-	Sn_small_contig04349:8-258	-	11.8247	26.6371	4.10733	0	17.1785	NO BLAST HIT	mobidb-lite (MOBIDB_LITE); mobidb-lite (MOBIDB_LITE); mobidb-lite (MOBIDB_LITE)	no GO terms	no GO terms	2.79004	23.9815	5.14073	0	11.7063
XLOC_000152	-	Sn_small_contig04413:5-242	-	37.4872	9.74586	1.92672	0	0.720071	NO BLAST HIT	no IPS match	no IPS match	no IPS match	8.8451	8.77422	2.41148	0	0.490694
XLOC_000245	-	Sn_small_contig06338:0-148	-	3912.07	1716.27	101.051	0	19.167	NO BLAST HIT	no IPS match	no IPS match	no IPS match	923.053	1545.16	126.475	0	13.0614
XLOC_000253	-	Sn_small_contig06475:0-142	-	3342.54	1546.71	101.798	0	17.1305	NO BLAST HIT	no IPS match	no IPS match	no IPS match	788.672	1392.51	127.41	0	11.6736
XLOC_000264	-	Sn_small_contig06638:0-136	-	4891.13	2949.32	85.8082	0	12.2543	NO BLAST HIT	no IPS match	no IPS match	no IPS match	1154.06	2655.28	107.397	0	8.35072
XLOC_000277	-	Sn_small_contig07215:0-116	-	3110.88	3202.14	631.145	0	1000.57	NO BLAST HIT	no IPS match	no IPS match	no IPS match	734.012	2882.89	789.94	0	681.84
XLOC_000363	-	contig02658:6-530	-	1.46489	0.312636	0.233476	0	0.0762995	NO BLAST HIT	no IPS match	no IPS match	no IPS match	0.345641	0.281467	0.292218	0	0.0519944
XLOC_000410	-	contig02796:0-382	-	17.2392	7.44795	1.62328	0	0.158773	NO BLAST HIT	NON_CYTOPLASMIC_DOMAIN (PHOBIUS); CYTOPLASMIC_DOMAIN (PHOBIUS); TRANSMEMBRANE (PHOBIUS); TMhelix (TMHMM)	no GO terms	no GO terms	4.06759	6.70541	2.0317	0	0.108196
XLOC_000476	-	contig03027:6-640	-	2.08238	0.692108	0.0659606	0	0.123782	NO BLAST HIT	no IPS match	no IPS match	no IPS match	0.491337	0.623107	0.0825562	0	0.0843515
XLOC_000532	-	contig03207:0-543	-	3.19839	4.37455	1.58982	0	0.17876	NO BLAST HIT	no IPS match	no IPS match	no IPS match	0.75466	3.93842	1.98982	0	0.121816
XLOC_000535	-	contig03235:22-518	-	2.32513	2.16792	0.102419	0	0.499906	NO BLAST HIT	no IPS match	no IPS match	no IPS match	0.548614	1.95178	0.128187	0	0.340662
XLOC_000685	-	scaffold00001:3751981-3753083	-	1.9435	0.846693	0.0454485	0	0.253431	NO BLAST HIT	CYTOPLASMIC_DOMAIN (PHOBIUS); NON_CYTOPLASMIC_DOMAIN (PHOBIUS); TRANSMEMBRANE (PHOBIUS); SignalP-TM (SIGNALP_GRAM_POSITIVE); TMhelix (TMHMM)	no GO terms	no GO terms	0.458569	0.76228	0.0568833	0	0.172701
XLOC_000934	-	scaffold00001:10738935-10739833	-	1.81189	1.04725	0.190936	0	0.0963255	NO BLAST HIT	mobidb-lite (MOBIDB_LITE)	no GO terms	no GO terms	0.427515	0.942842	0.238975	0	0.0656412
XLOC_000943	-	scaffold00001:10907148-10908427	-	2.71484	0.433355	0.175405	0	0.143174	NO BLAST HIT	no IPS match	no IPS match	no IPS match	0.640566	0.390151	0.219537	0	0.0975662
XLOC_001257	-	scaffold00001:8695591-8696547	-	1.43459	0.895835	0.240108	0	0.10326	NO BLAST HIT	mobidb-lite (MOBIDB_LITE)	no GO terms	no GO terms	0.338491	0.806523	0.300519	0	0.0703667
XLOC_001352	-	scaffold00001:10866158-10867342	-	5.52198	1.37317	0.351758	0	0.0677854	NO BLAST HIT	no IPS match	no IPS match	no IPS match	1.30291	1.23627	0.44026	0	0.0461925
XLOC_001433	-	scaffold00002:1660199-1660955	-	13.3133	4.29658	0.0724955	0	0.141468	NO BLAST HIT	NON_CYTOPLASMIC_DOMAIN (PHOBIUS); SIGNAL_PEPTIDE_H_REGION (PHOBIUS); SIGNAL_PEPTIDE_N_REGION (PHOBIUS); SIGNAL_PEPTIDE (PHOBIUS); SIGNAL_PEPTIDE_C_REGION (PHOBIUS)	no GO terms	no GO terms	3.14127	3.86822	0.0907353	0	0.0964036
XLOC_001641	-	scaffold00002:7384353-7385321	-	1.57666	0.917416	0.126893	0	0.380158	NO BLAST HIT	SIGNAL_PEPTIDE_N_REGION (PHOBIUS); SIGNAL_PEPTIDE (PHOBIUS); CYTOPLASMIC_DOMAIN (PHOBIUS); SIGNAL_PEPTIDE_C_REGION (PHOBIUS); NON_CYTOPLASMIC_DOMAIN (PHOBIUS); TRANSMEMBRANE (PHOBIUS); TRANSMEMBRANE (PHOBIUS); SIGNAL_PEPTIDE_H_REGION (PHOBIUS); NON_CYTOPLASMIC_DOMAIN (PHOBIUS); SignalP-TM (SIGNALP_GRAM_POSITIVE); SignalP-TM (SIGNALP_GRAM_NEGATIVE); SignalP-noTM (SIGNALP_EUK); TMhelix (TMHMM); TMh…	no GO terms	no GO terms	0.372013	0.825952	0.158819	0	0.259059
XLOC_001702	-	scaffold00002:8798558-8801080	-	3.82918	2.40857	2.06672	0.680254	0.182639	NO BLAST HIT	no IPS match	no IPS match	no IPS match	0.903495	2.16844	2.5867	0.658975	0.12446
XLOC_001841	-	scaffold00002:2814295-2816763	-	1.68379	0.971906	0.204223	0	0.0605521	NO BLAST HIT	CYTOPLASMIC_DOMAIN (PHOBIUS); TRANSMEMBRANE (PHOBIUS); NON_CYTOPLASMIC_DOMAIN (PHOBIUS); CYTOPLASMIC_DOMAIN (PHOBIUS); TRANSMEMBRANE (PHOBIUS); TMhelix (TMHMM)	no GO terms	no GO terms	0.39729	0.875009	0.255605	0	0.0412633
XLOC_001856	-	scaffold00002:3135504-3138150	-	9.07869	5.29675	4.52604	3.32038	4.10374	NO BLAST HIT	no IPS match	no IPS match	no IPS match	2.14212	4.76868	5.66479	3.21652	2.7965
XLOC_002000	-	scaffold00002:7071251-7072473	-	5.36016	1.88824	0.12107	0	0.0566326	NO BLAST HIT	NON_CYTOPLASMIC_DOMAIN (PHOBIUS); CYTOPLASMIC_DOMAIN (PHOBIUS); TRANSMEMBRANE (PHOBIUS); TMhelix (TMHMM)	no GO terms	no GO terms	1.26473	1.69999	0.151531	0	0.0385924
XLOC_002001	-	scaffold00002:7072668-7073379	-	9.0553	3.58886	0.302885	0	0.173569	NO BLAST HIT	TMhelix (TMHMM)	no GO terms	no GO terms	2.1366	3.23106	0.37909	0	0.118279
XLOC_002165	-	scaffold00003:2129790-2131511	-	0.952225	0.694682	0.109638	0	0.0157196	NO BLAST HIT	SIGNAL_PEPTIDE_C_REGION (PHOBIUS); SIGNAL_PEPTIDE (PHOBIUS); SIGNAL_PEPTIDE_H_REGION (PHOBIUS); SIGNAL_PEPTIDE_N_REGION (PHOBIUS); NON_CYTOPLASMIC_DOMAIN (PHOBIUS); SignalP-noTM (SIGNALP_EUK); SignalP-noTM (SIGNALP_GRAM_NEGATIVE)	no GO terms	no GO terms	0.224677	0.625424	0.137223	0	0.0107122
XLOC_002487	-	scaffold00003:5709111-5710339	-	1.8945	0.986694	0.0373394	0	0.0817144	NO BLAST HIT	mobidb-lite (MOBIDB_LITE); mobidb-lite (MOBIDB_LITE)	no GO terms	no GO terms	0.447007	0.888323	0.0467339	0	0.0556844
XLOC_002779	-	scaffold00004:2067232-2068326	-	1.10418	0.738108	0.261463	0	0.0789671	NO BLAST HIT	mobidb-lite (MOBIDB_LITE); mobidb-lite (MOBIDB_LITE); mobidb-lite (MOBIDB_LITE)	no GO terms	no GO terms	0.260531	0.664521	0.327247	0	0.0538123
XLOC_002906	-	scaffold00004:5656537-5657572	-	1.00925	0.498709	0.237833	0	0.0396479	NO BLAST HIT	no IPS match	no IPS match	no IPS match	0.238132	0.448989	0.297671	0	0.0270181
XLOC_002924	-	scaffold00005:362959-363705	-	4.32343	0.987614	0.100986	0	0.242628	NO BLAST HIT	mobidb-lite (MOBIDB_LITE)	no GO terms	no GO terms	1.02011	0.889151	0.126394	0	0.165339
XLOC_003337	-	scaffold00006:1071022-1075549	-	1.71415	0.450602	0.0520008	0.0655392	3.91003	NO BLAST HIT	no IPS match	no IPS match	no IPS match	0.404454	0.405678	0.0650841	0.0634891	2.6645
XLOC_003579	-	scaffold00006:3141779-3143380	-	3.55816	1.46441	0.0472468	0	0.788359	NO BLAST HIT	Coil (COILS); Coil (COILS); Coil (COILS); Coil (COILS); mobidb-lite (MOBIDB_LITE); mobidb-lite (MOBIDB_LITE); mobidb-lite (MOBIDB_LITE); mobidb-lite (MOBIDB_LITE); mobidb-lite (MOBIDB_LITE); mobidb-lite (MOBIDB_LITE); mobidb-lite (MOBIDB_LITE); mobidb-lite (MOBIDB_LITE); mobidb-lite (MOBIDB_LITE); mobidb-lite (MOBIDB_LITE); mobidb-lite (MOBIDB_LITE); mobidb-lite (MOBIDB_LITE); mobidb-lite (MOBIDB…	no GO terms	no GO terms	0.839548	1.31841	0.059134	0	0.537229
XLOC_004831	-	scaffold00011:1938544-1940623	-	0.980507	0.116153	0.0384963	0	0.0322096	NO BLAST HIT	no IPS match	no IPS match	no IPS match	0.231351	0.104573	0.0481819	0	0.0219493
XLOC_004894	-	scaffold00011:627041-629661	-	1.65016	1.7666	0.43534	0.280713	0.149463	NO BLAST HIT	TMhelix (TMHMM); TMhelix (TMHMM)	no GO terms	no GO terms	0.389355	1.59047	0.544871	0.271932	0.101852
XLOC_004935	-	scaffold00011:1563663-1566734	-	1.61064	0.634719	0.220563	0.331242	0.175854	NO BLAST HIT	no IPS match	no IPS match	no IPS match	0.38003	0.571439	0.276056	0.32088	0.119836
XLOC_005291	-	scaffold00013:1565751-1567103	-	5.34291	6.21965	1.80213	0.317691	1.40952	NO BLAST HIT	no IPS match	no IPS match	no IPS match	1.26066	5.59957	2.25554	0.307753	0.96052
XLOC_005557	-	scaffold00014:2378119-2378917	-	1.05761	3.37478	0.522779	0	0.0594741	NO BLAST HIT	mobidb-lite (MOBIDB_LITE); mobidb-lite (MOBIDB_LITE); mobidb-lite (MOBIDB_LITE); mobidb-lite (MOBIDB_LITE)	no GO terms	no GO terms	0.249543	3.03832	0.65431	0	0.0405287
XLOC_005663	-	scaffold00014:2273900-2275432	-	5.2164	4.24242	0.232747	0.213101	3.18104	NO BLAST HIT	NON_CYTOPLASMIC_DOMAIN (PHOBIUS); CYTOPLASMIC_DOMAIN (PHOBIUS); TRANSMEMBRANE (PHOBIUS)	no GO terms	no GO terms	1.23081	3.81946	0.291306	0.206435	2.16773
XLOC_005854	-	scaffold00015:1699288-1700268	-	1.30127	0.863409	0.187785	0	0.0309914	NO BLAST HIT	no IPS match	no IPS match	no IPS match	0.307035	0.777329	0.235031	0	0.0211192
XLOC_005949	-	scaffold00016:1708030-1709908	-	1.80045	0.237342	0.0515142	0	0.0611462	NO BLAST HIT	no IPS match	no IPS match	no IPS match	0.424816	0.21368	0.0644751	0	0.0416682
XLOC_005991	-	scaffold00016:289552-289937	-	2.69645	2.19286	0.456902	0	0.183482	NO BLAST HIT	no IPS match	no IPS match	no IPS match	0.636227	1.97424	0.571858	0	0.125034
XLOC_006038	-	scaffold00016:1686999-1690906	-	2.64239	2.21165	0.349896	0.236546	1.02608	NO BLAST HIT	SIGNAL_PEPTIDE_C_REGION (PHOBIUS); SIGNAL_PEPTIDE_H_REGION (PHOBIUS); SIGNAL_PEPTIDE_N_REGION (PHOBIUS); NON_CYTOPLASMIC_DOMAIN (PHOBIUS); SIGNAL_PEPTIDE (PHOBIUS); SignalP-noTM (SIGNALP_EUK)	no GO terms	no GO terms	0.623472	1.99115	0.437929	0.229147	0.699224
XLOC_006167	-	scaffold00017:171351-171474	-	1684.7	65.6165	25.5515	0	64.7135	NO BLAST HIT	SIGNAL_PEPTIDE_H_REGION (PHOBIUS); SIGNAL_PEPTIDE (PHOBIUS); SIGNAL_PEPTIDE_N_REGION (PHOBIUS); SIGNAL_PEPTIDE_C_REGION (PHOBIUS); NON_CYTOPLASMIC_DOMAIN (PHOBIUS)	no GO terms	no GO terms	397.505	59.0747	31.9802	0	44.0991
XLOC_007110	-	scaffold00022:1879094-1880503	-	1.11192	0.0747797	0.0299657	0	0.0222675	NO BLAST HIT	no IPS match	no IPS match	no IPS match	0.262357	0.0673244	0.037505	0	0.0151742
XLOC_007339	-	scaffold00024:880173-882753	-	1.85152	1.91975	0.0511974	0.157477	0.713056	NO BLAST HIT	no IPS match	no IPS match	no IPS match	0.436866	1.72836	0.0640786	0.152551	0.485913
XLOC_007445	-	scaffold00024:2095075-2096437	-	1.2231	0.63332	0.151233	0	0.0114941	NO BLAST HIT	mobidb-lite (MOBIDB_LITE); mobidb-lite (MOBIDB_LITE)	no GO terms	no GO terms	0.28859	0.57018	0.189283	0	0.00783268
XLOC_007630	-	scaffold00026:727727-728315	-	1.85872	6.0825	0.345464	0	0.0928167	NO BLAST HIT	no IPS match	no IPS match	no IPS match	0.438565	5.47609	0.432382	0	0.0632501
XLOC_007756	-	scaffold00027:17238-19084	-	1.41219	1.15981	0.0235279	0	0.233524	NO BLAST HIT	TRANSMEMBRANE (PHOBIUS); CYTOPLASMIC_DOMAIN (PHOBIUS); CYTOPLASMIC_DOMAIN (PHOBIUS); TRANSMEMBRANE (PHOBIUS); NON_CYTOPLASMIC_DOMAIN (PHOBIUS); TMhelix (TMHMM); TMhelix (TMHMM)	no GO terms	no GO terms	0.333206	1.04418	0.0294475	0	0.159135
XLOC_007766	-	scaffold00027:391963-395793	-	4.8165	1.17124	0.292285	0.174179	0.998489	NO BLAST HIT	no IPS match	no IPS match	no IPS match	1.13645	1.05447	0.365824	0.168731	0.680422
XLOC_008109	-	scaffold00030:888087-889211	-	1.03667	0.520254	0.428937	0	0.0456395	NO BLAST HIT	mobidb-lite (MOBIDB_LITE)	no GO terms	no GO terms	0.244602	0.468386	0.536857	0	0.0311011
XLOC_008600	-	scaffold00036:520346-523044	-	5.8173	6.79484	0.310869	1.04042	4.50643	NO BLAST HIT	SIGNAL_PEPTIDE_N_REGION (PHOBIUS); NON_CYTOPLASMIC_DOMAIN (PHOBIUS); SIGNAL_PEPTIDE_C_REGION (PHOBIUS); SIGNAL_PEPTIDE (PHOBIUS); SIGNAL_PEPTIDE_H_REGION (PHOBIUS); SignalP-TM (SIGNALP_GRAM_POSITIVE); TMhelix (TMHMM)	no GO terms	no GO terms	1.37259	6.11741	0.389083	1.00787	3.07092
XLOC_009007	-	scaffold00045:15475-16481	-	1.8822	0.442313	0.128107	0	0.620824	NO BLAST HIT	SIGNAL_PEPTIDE (PHOBIUS); SIGNAL_PEPTIDE_H_REGION (PHOBIUS); SIGNAL_PEPTIDE_N_REGION (PHOBIUS); SIGNAL_PEPTIDE_C_REGION (PHOBIUS); NON_CYTOPLASMIC_DOMAIN (PHOBIUS)	no GO terms	no GO terms	0.444105	0.398216	0.160339	0	0.423062
XLOC_009065	-	scaffold00047:356944-359197	-	3.28897	0.839619	0.107991	0.183168	0.168618	NO BLAST HIT	no IPS match	no IPS match	no IPS match	0.776032	0.755911	0.135161	0.177438	0.114905
XLOC_009135	-	scaffold00052:173301-178035	-	5.98519	4.44326	2.87846	2.3725	3.44365	NO BLAST HIT	no IPS match	no IPS match	no IPS match	1.41221	4.00028	3.60268	2.29829	2.34668
XLOC_009258	-	scaffold00134:31-2738	-	1.30991	0.522965	0	0	0.00963634	NO BLAST HIT	mobidb-lite (MOBIDB_LITE)	no GO terms	no GO terms	0.309073	0.470827	0	0	0.0065667
XLOC_009273	-	scaffold00164:2-2243	-	2.97536	3.30981	0.876701	0.550543	4.37296	NO BLAST HIT	mobidb-lite (MOBIDB_LITE); mobidb-lite (MOBIDB_LITE); mobidb-lite (MOBIDB_LITE); mobidb-lite (MOBIDB_LITE)	no GO terms	no GO terms	0.702036	2.97983	1.09728	0.533321	2.97996
XLOC_009275	-	scaffold00167:2-2149	-	1.43099	0.118552	0.0226931	0	0.456842	NO BLAST HIT	no IPS match	no IPS match	no IPS match	0.337642	0.106733	0.0284027	0	0.311316
XLOC_000010	-	Sn_small_contig03317:7-476	-	5.14412	2.76829	1.02141	0.195594	0	NO BLAST HIT	no IPS match	no IPS match	no IPS match	1.21375	2.4923	1.2784	0.189476	0
XLOC_000013	-	Sn_small_contig03326:0-475	-	36.9643	14.0628	0.0992008	0.122014	0	NO BLAST HIT	no IPS match	no IPS match	no IPS match	8.72172	12.6608	0.12416	0.118197	0
XLOC_000071	-	Sn_small_contig03651:3-367	-	6.53864	18.5773	4.00499	0.532952	0	NO BLAST HIT	no IPS match	no IPS match	no IPS match	1.54279	16.7252	5.01264	0.516281	0
XLOC_000095	-	Sn_small_contig03808:0-336	-	51.8934	31.1708	11.5128	16.4327	11.6765	NO BLAST HIT	no IPS match	no IPS match	no IPS match	12.2442	28.0632	14.4094	15.9187	7.95697
XLOC_000129	-	Sn_small_contig04109:0-284	-	84.2643	41.1688	11.0406	29.0861	12.4768	NO BLAST HIT	SIGNAL_PEPTIDE (PHOBIUS); SIGNAL_PEPTIDE_H_REGION (PHOBIUS); SIGNAL_PEPTIDE_N_REGION (PHOBIUS); SIGNAL_PEPTIDE_C_REGION (PHOBIUS); NON_CYTOPLASMIC_DOMAIN (PHOBIUS); TRANSMEMBRANE (PHOBIUS); CYTOPLASMIC_DOMAIN (PHOBIUS); TMhelix (TMHMM); TMhelix (TMHMM)	no GO terms	no GO terms	19.8822	37.0644	13.8184	28.1763	8.50234
XLOC_000167	-	Sn_small_contig04599:0-233	-	63.9231	80.7731	4.98972	0	0	NO BLAST HIT	no IPS match	no IPS match	no IPS match	15.0827	72.7202	6.24513	0	0
XLOC_000202	-	Sn_small_contig05228:0-197	-	1971.12	1165.55	875.995	1423.46	596.624	NO BLAST HIT	NON_CYTOPLASMIC_DOMAIN (PHOBIUS); CYTOPLASMIC_DOMAIN (PHOBIUS); TRANSMEMBRANE (PHOBIUS); TMhelix (TMHMM)	no GO terms	no GO terms	465.086	1049.35	1096.39	1378.93	406.571
XLOC_000213	-	Sn_small_contig05534:0-167	-	109.485	38.6424	72.0777	45.7578	0	NO BLAST HIT	NON_CYTOPLASMIC_DOMAIN (PHOBIUS); SIGNAL_PEPTIDE_N_REGION (PHOBIUS); SIGNAL_PEPTIDE (PHOBIUS); SIGNAL_PEPTIDE_H_REGION (PHOBIUS); SIGNAL_PEPTIDE_C_REGION (PHOBIUS)	no GO terms	no GO terms	25.833	34.7899	90.2124	44.3264	0
XLOC_000414	-	contig02799:2-953	-	11.9521	15.6234	12.8252	4.84343	2.49075	NO BLAST HIT	no IPS match	no IPS match	no IPS match	2.8201	14.0658	16.052	4.69192	1.69733
XLOC_000459	-	contig02973:0-710	-	284.387	226.745	182.713	175.609	142.185	NO BLAST HIT	mobidb-lite (MOBIDB_LITE); mobidb-lite (MOBIDB_LITE); mobidb-lite (MOBIDB_LITE); mobidb-lite (MOBIDB_LITE)	no GO terms	no GO terms	67.1011	204.139	228.683	170.116	96.8922
XLOC_001135	-	scaffold00001:4844789-4848015	-	3.82473	7.31806	5.58214	3.55351	0.745716	NO BLAST HIT	no IPS match	no IPS match	no IPS match	0.902445	6.58847	6.9866	3.44235	0.50817
XLOC_001148	-	scaffold00001:5347249-5347747	-	2.18097	4.69982	2.54102	1.09276	0	NO BLAST HIT	NON_CYTOPLASMIC_DOMAIN (PHOBIUS); TRANSMEMBRANE (PHOBIUS); CYTOPLASMIC_DOMAIN (PHOBIUS); TMhelix (TMHMM)	no GO terms	no GO terms	0.5146	4.23126	3.18034	1.05858	0
XLOC_001609	-	scaffold00002:6474820-6475468	-	1.19348	0.387633	0.460822	0.350865	0	NO BLAST HIT	no IPS match	no IPS match	no IPS match	0.281602	0.348987	0.576764	0.33989	0
XLOC_001670	-	scaffold00002:8028642-8032110	-	5.72819	4.74418	3.62684	3.51255	0.940313	NO BLAST HIT	NON_CYTOPLASMIC_DOMAIN (PHOBIUS); NON_CYTOPLASMIC_DOMAIN (PHOBIUS); TRANSMEMBRANE (PHOBIUS); TRANSMEMBRANE (PHOBIUS); CYTOPLASMIC_DOMAIN (PHOBIUS); TMhelix (TMHMM); TMhelix (TMHMM)	no GO terms	no GO terms	1.35157	4.2712	4.53935	3.40267	0.640778
XLOC_002266	-	scaffold00003:5063115-5065037	-	26.3805	35.2298	44.3594	24.7122	9.03516	NO BLAST HIT	mobidb-lite (MOBIDB_LITE); mobidb-lite (MOBIDB_LITE); mobidb-lite (MOBIDB_LITE); mobidb-lite (MOBIDB_LITE); mobidb-lite (MOBIDB_LITE); TRANSMEMBRANE (PHOBIUS); NON_CYTOPLASMIC_DOMAIN (PHOBIUS); CYTOPLASMIC_DOMAIN (PHOBIUS)	no GO terms	no GO terms	6.22448	31.7175	55.5202	23.9392	6.15703
XLOC_002575	-	scaffold00004:2018773-2020036	-	1.23261	0.226669	0.218501	0.0481661	0	NO BLAST HIT	SIGNAL_PEPTIDE_C_REGION (PHOBIUS); SIGNAL_PEPTIDE (PHOBIUS); NON_CYTOPLASMIC_DOMAIN (PHOBIUS); SIGNAL_PEPTIDE_H_REGION (PHOBIUS); SIGNAL_PEPTIDE_N_REGION (PHOBIUS)	no GO terms	no GO terms	0.290834	0.204071	0.273476	0.0466594	0
XLOC_002636	-	scaffold00004:4032813-4034366	-	0.941767	0.531634	0.169929	0.0369653	0	NO BLAST HIT	no IPS match	no IPS match	no IPS match	0.22221	0.478631	0.212683	0.035809	0
XLOC_003294	-	scaffold00005:5263055-5266411	-	7.20872	4.67441	3.28954	3.12681	2.72262	NO BLAST HIT	mobidb-lite (MOBIDB_LITE); mobidb-lite (MOBIDB_LITE); NON_CYTOPLASMIC_DOMAIN (PHOBIUS); SIGNAL_PEPTIDE_H_REGION (PHOBIUS); SIGNAL_PEPTIDE_N_REGION (PHOBIUS); SIGNAL_PEPTIDE (PHOBIUS); SIGNAL_PEPTIDE_C_REGION (PHOBIUS); SignalP-noTM (SIGNALP_EUK); TMhelix (TMHMM)	no GO terms	no GO terms	1.7009	4.20838	4.11718	3.029	1.85533
XLOC_003697	-	scaffold00007:2200271-2201660	-	1.31656	0.476361	0.310092	0.0898153	0	NO BLAST HIT	no IPS match	no IPS match	no IPS match	0.310642	0.428869	0.388111	0.0870058	0
XLOC_003768	-	scaffold00007:4000184-4000761	-	2.11616	0.851843	0.734945	0.123116	0	NO BLAST HIT	no IPS match	no IPS match	no IPS match	0.499308	0.766916	0.919856	0.119265	0
XLOC_003856	-	scaffold00007:2050327-2053188	-	1.61768	1.91967	1.09279	0.425054	0.146255	NO BLAST HIT	no IPS match	no IPS match	no IPS match	0.381691	1.72828	1.36773	0.411758	0.0996658
XLOC_003979	-	scaffold00008:1041670-1043200	-	12.869	5.31192	0.494171	0.105959	1.06362	NO BLAST HIT	TRANSMEMBRANE (PHOBIUS); NON_CYTOPLASMIC_DOMAIN (PHOBIUS); CYTOPLASMIC_DOMAIN (PHOBIUS); TMhelix (TMHMM)	no GO terms	no GO terms	3.03644	4.78234	0.618504	0.102644	0.724806
XLOC_004274	-	scaffold00009:592672-595481	-	4.12367	2.8586	3.08748	2.14522	0.937656	NO BLAST HIT	mobidb-lite (MOBIDB_LITE)	no GO terms	no GO terms	0.97298	2.5736	3.86429	2.07812	0.638968
XLOC_005155	-	scaffold00012:883759-885605	-	3.47559	1.63373	0.139547	0.148121	0.231999	NO BLAST HIT	NON_CYTOPLASMIC_DOMAIN (PHOBIUS); TRANSMEMBRANE (PHOBIUS); CYTOPLASMIC_DOMAIN (PHOBIUS)	no GO terms	no GO terms	0.820065	1.47085	0.174657	0.143488	0.158096
XLOC_005434	-	scaffold00013:2055669-2056590	-	2.39322	0.124955	0.924472	0.0577924	0	NO BLAST HIT	SIGNAL_PEPTIDE_N_REGION (PHOBIUS); NON_CYTOPLASMIC_DOMAIN (PHOBIUS); SIGNAL_PEPTIDE_C_REGION (PHOBIUS); SIGNAL_PEPTIDE (PHOBIUS); SIGNAL_PEPTIDE_H_REGION (PHOBIUS); SignalP-noTM (SIGNALP_EUK)	no GO terms	no GO terms	0.56468	0.112497	1.15707	0.0559846	0
XLOC_005447	-	scaffold00013:2440440-2444657	-	21.0701	14.5376	18.3047	15.1195	9.35101	NO BLAST HIT	no IPS match	no IPS match	no IPS match	4.97149	13.0882	22.9101	14.6465	6.37226
XLOC_005773	-	scaffold00015:2388987-2389506	-	2.49902	2.38018	0.135081	0.152142	0	NO BLAST HIT	no IPS match	no IPS match	no IPS match	0.589644	2.14288	0.169067	0.147383	0
XLOC_005803	-	scaffold00015:356729-361769	-	51.7152	61.2196	54.2707	32.2531	9.10149	NO BLAST HIT	IPR027916 (PFAM); CYTOPLASMIC_DOMAIN (PHOBIUS); NON_CYTOPLASMIC_DOMAIN (PHOBIUS); TRANSMEMBRANE (PHOBIUS); TRANSMEMBRANE (PHOBIUS); CYTOPLASMIC_DOMAIN (PHOBIUS); TMhelix (TMHMM)	no GO terms	no GO terms	12.2022	55.1162	67.9251	31.2442	6.20223
XLOC_005804	-	scaffold00015:365210-369845	-	2.18356	0.825134	2.72714	1.41269	0.419897	NO BLAST HIT	no IPS match	no IPS match	no IPS match	0.515211	0.74287	3.41328	1.3685	0.28614
XLOC_006140	-	scaffold00017:1853963-1857401	-	1.29459	1.23917	0.523705	0.412414	0.33202	NO BLAST HIT	TRANSMEMBRANE (PHOBIUS); CYTOPLASMIC_DOMAIN (PHOBIUS); TRANSMEMBRANE (PHOBIUS); CYTOPLASMIC_DOMAIN (PHOBIUS); NON_CYTOPLASMIC_DOMAIN (PHOBIUS); TMhelix (TMHMM); TMhelix (TMHMM); TMhelix (TMHMM)	no GO terms	no GO terms	0.305458	1.11563	0.655469	0.399513	0.226256
XLOC_006180	-	scaffold00017:450461-454403	-	5.33157	3.49181	4.54904	2.51014	1.43022	NO BLAST HIT	mobidb-lite (MOBIDB_LITE); SIGNAL_PEPTIDE (PHOBIUS); SIGNAL_PEPTIDE_H_REGION (PHOBIUS); TRANSMEMBRANE (PHOBIUS); TRANSMEMBRANE (PHOBIUS); NON_CYTOPLASMIC_DOMAIN (PHOBIUS); SIGNAL_PEPTIDE_C_REGION (PHOBIUS); SIGNAL_PEPTIDE_N_REGION (PHOBIUS); NON_CYTOPLASMIC_DOMAIN (PHOBIUS); CYTOPLASMIC_DOMAIN (PHOBIUS); SignalP-TM (SIGNALP_GRAM_POSITIVE); TMhelix (TMHMM)	no GO terms	no GO terms	1.25798	3.14369	5.69357	2.43162	0.974626
XLOC_006225	-	scaffold00017:1650632-1652534	-	1.21354	1.15544	0.0722864	0.0200446	0	NO BLAST HIT	mobidb-lite (MOBIDB_LITE); mobidb-lite (MOBIDB_LITE); NON_CYTOPLASMIC_DOMAIN (PHOBIUS); CYTOPLASMIC_DOMAIN (PHOBIUS); TRANSMEMBRANE (PHOBIUS)	no GO terms	no GO terms	0.286335	1.04025	0.0904736	0.0194176	0
XLOC_006367	-	scaffold00018:447668-449134	-	7.55524	3.82801	0.376353	0.221747	0.423698	NO BLAST HIT	TRANSMEMBRANE (PHOBIUS); NON_CYTOPLASMIC_DOMAIN (PHOBIUS); CYTOPLASMIC_DOMAIN (PHOBIUS); TMhelix (TMHMM)	no GO terms	no GO terms	1.78266	3.44637	0.471043	0.214811	0.28873
XLOC_007064	-	scaffold00022:666163-672447	-	5.11622	7.94516	5.41122	2.99766	1.74697	NO BLAST HIT	mobidb-lite (MOBIDB_LITE); mobidb-lite (MOBIDB_LITE); mobidb-lite (MOBIDB_LITE)	no GO terms	no GO terms	1.20717	7.15305	6.77268	2.90389	1.19048
XLOC_007680	-	scaffold00026:1948541-1955050	-	4.27667	1.33867	0.185007	0	0.243929	NO BLAST HIT	NON_CYTOPLASMIC_DOMAIN (PHOBIUS); SIGNAL_PEPTIDE_N_REGION (PHOBIUS); SIGNAL_PEPTIDE_C_REGION (PHOBIUS); SIGNAL_PEPTIDE (PHOBIUS); SIGNAL_PEPTIDE_H_REGION (PHOBIUS)	no GO terms	no GO terms	1.00908	1.20521	0.231555	0	0.166226
XLOC_007906	-	scaffold00028:1198671-1199569	-	0.958154	1.83741	0.0737949	0.137614	0	NO BLAST HIT	no IPS match	no IPS match	no IPS match	0.226076	1.65422	0.0923616	0.133309	0
XLOC_008567	-	scaffold00036:517324-519988	-	1.57593	0.993282	0.61026	0.904224	0.318631	NO BLAST HIT	no IPS match	no IPS match	no IPS match	0.371841	0.894254	0.763801	0.875939	0.217132
XLOC_008706	-	scaffold00038:596072-599063	-	3.80045	2.34716	1.65518	1.27265	0.833238	NO BLAST HIT	SignalP-TM (SIGNALP_GRAM_POSITIVE)	no GO terms	no GO terms	0.896716	2.11315	2.07162	1.23284	0.567812
XLOC_008753	-	scaffold00039:151861-153630	-	2.78606	1.72915	1.51939	0.564582	0.249111	NO BLAST HIT	no IPS match	no IPS match	no IPS match	0.657371	1.55676	1.90167	0.546921	0.169757
XLOC_009070	-	scaffold00048:127773-131485	-	1.26957	0.505344	0.0608012	0.00956164	0.226789	NO BLAST HIT	no IPS match	no IPS match	no IPS match	0.299555	0.454963	0.0760987	0.00926254	0.154546
XLOC_009131	-	scaffold00052:117780-119246	-	9.46223	19.0513	21.1032	8.71773	3.14866	NO BLAST HIT	SignalP-TM (SIGNALP_GRAM_POSITIVE)	no GO terms	no GO terms	2.23261	17.1519	26.4127	8.44503	2.14566
XLOC_009186	-	scaffold00065:3-852	-	2.08615	0.811655	0.0518947	0.0677482	0	NO BLAST HIT	no IPS match	no IPS match	no IPS match	0.492227	0.730735	0.0649513	0.065629	0
XLOC_000041	-	Sn_small_contig03449:0-433	-	87.0586	39.5075	16.8114	23.2471	103.98	NO BLAST HIT	no IPS match	no IPS match	no IPS match	20.5415	35.5687	21.0411	22.5199	70.8574
XLOC_000070	-	Sn_small_contig03649:1-353	-	28.9873	16.7195	5.19428	0	0.293679	NO BLAST HIT	mobidb-lite (MOBIDB_LITE); mobidb-lite (MOBIDB_LITE)	no GO terms	no GO terms	6.83955	15.0526	6.50115	0	0.200128
XLOC_000073	-	Sn_small_contig03670:0-361	-	51.5801	32.7645	11.0424	6.56324	96.8369	NO BLAST HIT	SIGNAL_PEPTIDE (PHOBIUS); SIGNAL_PEPTIDE_H_REGION (PHOBIUS); NON_CYTOPLASMIC_DOMAIN (PHOBIUS); CYTOPLASMIC_DOMAIN (PHOBIUS); SIGNAL_PEPTIDE_N_REGION (PHOBIUS); SIGNAL_PEPTIDE_C_REGION (PHOBIUS); TRANSMEMBRANE (PHOBIUS); TRANSMEMBRANE (PHOBIUS); NON_CYTOPLASMIC_DOMAIN (PHOBIUS)	no GO terms	no GO terms	12.1703	29.498	13.8207	6.35794	65.9897
XLOC_000105	-	Sn_small_contig03882:0-322	-	1260.01	1709	228.468	27.8487	1754.73	NO BLAST HIT	mobidb-lite (MOBIDB_LITE); mobidb-lite (MOBIDB_LITE)	no GO terms	no GO terms	297.299	1538.62	285.95	26.9776	1195.76
XLOC_000179	-	Sn_small_contig04753:2-222	-	10.6681	9.18836	0	0	21.9158	NO BLAST HIT	no IPS match	no IPS match	no IPS match	2.51714	8.2723	0	0	14.9346
XLOC_000293	-	Sn_small_contig07605:0-103	-	336499	23273.6	0	0	107550	NO BLAST HIT	mobidb-lite (MOBIDB_LITE)	no GO terms	no GO terms	79396.9	20953.3	0	0	73290.2
XLOC_000319	-	contig02549:35-783	-	1.1994	0.563562	0	0	0.022625	NO BLAST HIT	SIGNAL_PEPTIDE_N_REGION (PHOBIUS); SIGNAL_PEPTIDE (PHOBIUS); SIGNAL_PEPTIDE_C_REGION (PHOBIUS); SIGNAL_PEPTIDE_H_REGION (PHOBIUS); TRANSMEMBRANE (PHOBIUS); NON_CYTOPLASMIC_DOMAIN (PHOBIUS); CYTOPLASMIC_DOMAIN (PHOBIUS); SignalP-TM (SIGNALP_GRAM_POSITIVE)	no GO terms	no GO terms	0.282998	0.507376	0	0	0.0154179
XLOC_000336	-	contig02576:0-1611	-	4.25775	0.295209	0	0	0.294302	NO BLAST HIT	no IPS match	no IPS match	no IPS match	1.00462	0.265777	0	0	0.200553
XLOC_000421	-	contig02825:13-874	-	2.22179	1.34087	0	0	0.105261	NO BLAST HIT	mobidb-lite (MOBIDB_LITE); NON_CYTOPLASMIC_DOMAIN (PHOBIUS); CYTOPLASMIC_DOMAIN (PHOBIUS); TRANSMEMBRANE (PHOBIUS); TMhelix (TMHMM)	no GO terms	no GO terms	0.524231	1.20719	0	0	0.0717303
XLOC_000427	-	contig02849:0-828	-	35.0104	24.4543	1.78168	0	0.296507	NO BLAST HIT	no IPS match	no IPS match	no IPS match	8.2607	22.0163	2.22995	0	0.202055
XLOC_000428	-	contig02854:0-850	-	13.6207	4.92113	2.883	3.63365	23.2349	NO BLAST HIT	mobidb-lite (MOBIDB_LITE); mobidb-lite (MOBIDB_LITE); mobidb-lite (MOBIDB_LITE); mobidb-lite (MOBIDB_LITE)	no GO terms	no GO terms	3.2138	4.43051	3.60836	3.51999	15.8335
XLOC_000477	-	contig03031:0-656	-	41.6824	22.8279	7.67742	1.4203	0.16638	NO BLAST HIT	no IPS match	no IPS match	no IPS match	9.83496	20.552	9.60905	1.37587	0.11338
XLOC_000543	-	contig03266:0-499	-	45.9447	17.7573	12.7612	9.73779	71.6264	NO BLAST HIT	mobidb-lite (MOBIDB_LITE); mobidb-lite (MOBIDB_LITE)	no GO terms	no GO terms	10.8406	15.9869	15.9719	9.43318	48.81
XLOC_000555	-	scaffold00001:290284-293314	-	2.07852	1.73577	0.115072	0	0.0117317	NO BLAST HIT	SIGNAL_PEPTIDE (PHOBIUS); NON_CYTOPLASMIC_DOMAIN (PHOBIUS); SIGNAL_PEPTIDE_H_REGION (PHOBIUS); SIGNAL_PEPTIDE_N_REGION (PHOBIUS); SIGNAL_PEPTIDE_C_REGION (PHOBIUS); TMhelix (TMHMM)	no GO terms	no GO terms	0.490427	1.56272	0.144024	0	0.00799459
XLOC_000572	-	scaffold00001:849388-852691	-	6.91068	4.60566	2.25999	2.76917	3.88545	NO BLAST HIT	mobidb-lite (MOBIDB_LITE); mobidb-lite (MOBIDB_LITE); mobidb-lite (MOBIDB_LITE); CYTOPLASMIC_DOMAIN (PHOBIUS); CYTOPLASMIC_DOMAIN (PHOBIUS); NON_CYTOPLASMIC_DOMAIN (PHOBIUS); TRANSMEMBRANE (PHOBIUS); TRANSMEMBRANE (PHOBIUS); NON_CYTOPLASMIC_DOMAIN (PHOBIUS); TRANSMEMBRANE (PHOBIUS); NON_CYTOPLASMIC_DOMAIN (PHOBIUS); TRANSMEMBRANE (PHOBIUS); TRANSMEMBRANE (PHOBIUS); CYTOPLASMIC_DOMAIN (PHOBIUS); T…	no GO terms	no GO terms	1.63057	4.14649	2.8286	2.68255	2.64775
XLOC_000786	-	scaffold00001:6400200-6403926	-	5.81311	4.16928	0.989208	1.20775	3.89621	NO BLAST HIT	TRANSMEMBRANE (PHOBIUS); CYTOPLASMIC_DOMAIN (PHOBIUS); NON_CYTOPLASMIC_DOMAIN (PHOBIUS); TMhelix (TMHMM)	no GO terms	no GO terms	1.3716	3.75361	1.23809	1.16997	2.65508
XLOC_001060	-	scaffold00001:2754042-2757932	-	7.80798	4.84713	0.641668	1.23346	5.53721	NO BLAST HIT	mobidb-lite (MOBIDB_LITE); mobidb-lite (MOBIDB_LITE); mobidb-lite (MOBIDB_LITE); mobidb-lite (MOBIDB_LITE); SIGNAL_PEPTIDE_N_REGION (PHOBIUS); NON_CYTOPLASMIC_DOMAIN (PHOBIUS); SIGNAL_PEPTIDE_H_REGION (PHOBIUS); SIGNAL_PEPTIDE (PHOBIUS); SIGNAL_PEPTIDE_C_REGION (PHOBIUS)	no GO terms	no GO terms	1.84229	4.36388	0.803111	1.19488	3.77334
XLOC_001366	-	scaffold00001:11349171-11360810	-	14.7	14.6835	7.3511	4.13303	11.8937	NO BLAST HIT	mobidb-lite (MOBIDB_LITE); mobidb-lite (MOBIDB_LITE); SignalP-TM (SIGNALP_GRAM_POSITIVE)	no GO terms	no GO terms	3.46846	13.2196	9.20063	4.00374	8.10499
XLOC_001512	-	scaffold00002:3810079-3811419	-	1.11022	0.214678	0	0	0.0368032	NO BLAST HIT	no IPS match	no IPS match	no IPS match	0.261956	0.193275	0	0	0.0250796
XLOC_002397	-	scaffold00003:2594334-2595387	-	1.84796	0.343985	0	0	0.272964	NO BLAST HIT	no IPS match	no IPS match	no IPS match	0.436026	0.309691	0	0	0.186012
XLOC_002599	-	scaffold00004:2842616-2843900	-	1.14762	0.424594	0	0	0.0236955	NO BLAST HIT	no IPS match	no IPS match	no IPS match	0.270781	0.382263	0	0	0.0161473
XLOC_003334	-	scaffold00006:995726-998342	-	5.80803	6.15525	1.10155	1.72872	3.3521	NO BLAST HIT	no IPS match	no IPS match	no IPS match	1.3704	5.54159	1.3787	1.67464	2.2843
XLOC_004044	-	scaffold00008:2566341-2570180	-	6.45972	6.31978	0.777343	0.108414	0.0221124	NO BLAST HIT	no IPS match	no IPS match	no IPS match	1.52417	5.68971	0.972922	0.105023	0.0150685
XLOC_004282	-	scaffold00009:825524-826365	-	0.942205	0.269447	0	0	0.0239384	NO BLAST HIT	mobidb-lite (MOBIDB_LITE); mobidb-lite (MOBIDB_LITE); mobidb-lite (MOBIDB_LITE); SignalP-TM (SIGNALP_GRAM_POSITIVE)	no GO terms	no GO terms	0.222313	0.242584	0	0	0.0163129
XLOC_005184	-	scaffold00012:1856500-1856969	-	1.98001	0.658573	0	0	0.111154	NO BLAST HIT	no IPS match	no IPS match	no IPS match	0.467183	0.592915	0	0	0.0757461
XLOC_005441	-	scaffold00013:2310685-2315089	-	19.1739	20.9264	6.12512	6.13887	17.5901	NO BLAST HIT	Coil (COILS); Coil (COILS); mobidb-lite (MOBIDB_LITE); mobidb-lite (MOBIDB_LITE); mobidb-lite (MOBIDB_LITE)	no GO terms	no GO terms	4.52408	18.8401	7.66619	5.94684	11.9868
XLOC_005686	-	scaffold00015:2553-4626	-	2.99661	0.555552	0.174921	0	0.0307522	NO BLAST HIT	TRANSMEMBRANE (PHOBIUS); CYTOPLASMIC_DOMAIN (PHOBIUS); NON_CYTOPLASMIC_DOMAIN (PHOBIUS); TMhelix (TMHMM)	no GO terms	no GO terms	0.70705	0.500165	0.218931	0	0.0209561
XLOC_005697	-	scaffold00015:361833-362988	-	36.2333	67.6908	5.65868	0.86898	0.354696	NO BLAST HIT	mobidb-lite (MOBIDB_LITE); mobidb-lite (MOBIDB_LITE)	no GO terms	no GO terms	8.54924	60.9422	7.0824	0.841797	0.241708
XLOC_006203	-	scaffold00017:1079662-1081382	-	2.15615	0.684826	0	0	0.0089048	NO BLAST HIT	no IPS match	no IPS match	no IPS match	0.508743	0.616551	0	0	0.00606819
XLOC_006863	-	scaffold00021:1818238-1819454	-	40.1837	27.6008	1.3384	0	0.0271238	NO BLAST HIT	mobidb-lite (MOBIDB_LITE); mobidb-lite (MOBIDB_LITE); mobidb-lite (MOBIDB_LITE)	no GO terms	no GO terms	9.48134	24.8491	1.67514	0	0.0184836
XLOC_006864	-	scaffold00021:1819582-1820699	-	30.4178	19.7609	1.17657	0	0.0703723	NO BLAST HIT	no IPS match	no IPS match	no IPS match	7.17708	17.7908	1.47259	0	0.0479553
XLOC_006935	-	scaffold00021:1445167-1449607	-	9.85937	4.4094	0.335503	0	0.0130793	NO BLAST HIT	mobidb-lite (MOBIDB_LITE); mobidb-lite (MOBIDB_LITE); mobidb-lite (MOBIDB_LITE); SIGNAL_PEPTIDE_C_REGION (PHOBIUS); SIGNAL_PEPTIDE_H_REGION (PHOBIUS); SIGNAL_PEPTIDE (PHOBIUS); NON_CYTOPLASMIC_DOMAIN (PHOBIUS); SIGNAL_PEPTIDE_N_REGION (PHOBIUS); SignalP-noTM (SIGNALP_EUK); SignalP-TM (SIGNALP_GRAM_POSITIVE)	no GO terms	no GO terms	2.32632	3.96979	0.419915	0	0.00891291
XLOC_007242	-	scaffold00023:1053491-1056799	-	2.44627	2.05902	0.308261	0	4.49938	NO BLAST HIT	no IPS match	no IPS match	no IPS match	0.577197	1.85374	0.385819	0	3.06611
XLOC_007785	-	scaffold00027:1071653-1072851	-	1.59798	0.465706	0	0	0.0494375	NO BLAST HIT	no IPS match	no IPS match	no IPS match	0.377043	0.419276	0	0	0.0336893
XLOC_008322	-	scaffold00032:607061-619681	-	3.90414	3.98607	0.690127	0.932638	7.36973	NO BLAST HIT	NON_CYTOPLASMIC_DOMAIN (PHOBIUS); TRANSMEMBRANE (PHOBIUS); TRANSMEMBRANE (PHOBIUS); SIGNAL_PEPTIDE_H_REGION (PHOBIUS); SIGNAL_PEPTIDE_N_REGION (PHOBIUS); SIGNAL_PEPTIDE (PHOBIUS); CYTOPLASMIC_DOMAIN (PHOBIUS); SIGNAL_PEPTIDE_C_REGION (PHOBIUS); NON_CYTOPLASMIC_DOMAIN (PHOBIUS); SignalP-TM (SIGNALP_GRAM_POSITIVE)	no GO terms	no GO terms	0.921182	3.58867	0.863762	0.903464	5.02212
XLOC_008416	-	scaffold00033:1004529-1008857	-	2.62087	1.05722	0.540358	0.285994	0.0459766	NO BLAST HIT	mobidb-lite (MOBIDB_LITE); mobidb-lite (MOBIDB_LITE)	no GO terms	no GO terms	0.618394	0.951818	0.676311	0.277048	0.0313308
XLOC_008807	-	scaffold00040:427-2477	-	9.06923	8.93873	2.04191	0.314366	0.0811939	NO BLAST HIT	no IPS match	no IPS match	no IPS match	2.13988	8.04756	2.55565	0.304532	0.0553297
XLOC_008996	-	scaffold00045:124880-126257	-	22.7234	12.8231	9.07539	9.39613	11.0262	NO BLAST HIT	no IPS match	no IPS match	no IPS match	5.36158	11.5447	11.3587	9.10221	7.51383
XLOC_009036	-	scaffold00046:117237-127067	-	3.96256	3.32377	0.963301	0.909481	2.11852	NO BLAST HIT	no IPS match	no IPS match	no IPS match	0.934966	2.9924	1.20567	0.881032	1.44367
XLOC_009236	-	scaffold00104:2928-4208	-	28.9087	31.6917	2.73433	0.515909	0.233637	NO BLAST HIT	no IPS match	no IPS match	no IPS match	6.82101	28.5321	3.42228	0.499771	0.159212
XLOC_009259	-	scaffold00135:2080-2732	-	1.1692	1.01203	0	0	0.145741	NO BLAST HIT	no IPS match	no IPS match	no IPS match	0.275873	0.911133	0	0	0.0993155
XLOC_000006	-	Sn_small_contig03305:7-480	-	38.508	1.70911	0	0	0.115656	NO BLAST HIT	no IPS match	no IPS match	no IPS match	9.08596	1.53872	0	0	0.078814
XLOC_000011	-	Sn_small_contig03320:0-479	-	85.0792	35.6827	20.6024	27.2989	131.052	NO BLAST HIT	no IPS match	no IPS match	no IPS match	20.0744	32.1252	25.7859	26.445	89.3056
XLOC_000088	-	Sn_small_contig03759:44-309	-	9.63998	0	0	0	0.225305	NO BLAST HIT	no IPS match	no IPS match	no IPS match	2.27455	0	0	0	0.153535
XLOC_000147	-	Sn_small_contig04322:0-261	-	239.388	68.455	45.9102	9.1962	1.92274	NO BLAST HIT	no IPS match	no IPS match	no IPS match	56.4836	61.6302	57.4611	8.90853	1.31025
XLOC_000195	-	Sn_small_contig05029:5-206	-	31.5398	0	0	0	17.8	NO BLAST HIT	SIGNAL_PEPTIDE (PHOBIUS); SIGNAL_PEPTIDE_C_REGION (PHOBIUS); SIGNAL_PEPTIDE_N_REGION (PHOBIUS); NON_CYTOPLASMIC_DOMAIN (PHOBIUS); SIGNAL_PEPTIDE_H_REGION (PHOBIUS); SignalP-noTM (SIGNALP_EUK)	no GO terms	no GO terms	7.44181	0	0	0	12.1298
XLOC_000268	-	Sn_small_contig06892:0-127	-	14283.5	1524.74	1532.65	504.737	224.207	NO BLAST HIT	no IPS match	no IPS match	no IPS match	3370.19	1372.73	1918.26	488.948	152.786
XLOC_000298	-	Sn_small_contig07650:0-102	-	754327	127190	72140.5	177392	395367	NO BLAST HIT	no IPS match	no IPS match	no IPS match	177983	114509	90291	171843	269424
XLOC_000327	-	contig02556:6-173	-	64.3305	0	0	0	5.16053	NO BLAST HIT	no IPS match	no IPS match	no IPS match	15.1788	0	0	0	3.51665
XLOC_000348	-	contig02620:53-1405	-	105.219	28.739	2.88465	0	0.27602	NO BLAST HIT	no IPS match	no IPS match	no IPS match	24.8264	25.8738	3.61042	0	0.188094
XLOC_002766	-	scaffold00004:1588127-1594448	-	372.708	163.246	38.2488	4.47865	1.20412	NO BLAST HIT	mobidb-lite (MOBIDB_LITE); mobidb-lite (MOBIDB_LITE); mobidb-lite (MOBIDB_LITE); mobidb-lite (MOBIDB_LITE); mobidb-lite (MOBIDB_LITE); mobidb-lite (MOBIDB_LITE); mobidb-lite (MOBIDB_LITE); mobidb-lite (MOBIDB_LITE); mobidb-lite (MOBIDB_LITE); mobidb-lite (MOBIDB_LITE); mobidb-lite (MOBIDB_LITE); mobidb-lite (MOBIDB_LITE); mobidb-lite (MOBIDB_LITE); mobidb-lite (MOBIDB_LITE); mobidb-lite (MOBIDB_L…	no GO terms	no GO terms	87.9404	146.971	47.8721	4.33855	0.82055
XLOC_003230	-	scaffold00005:3418482-3424539	-	3.02403	0.877345	0.243762	0.383511	2.68906	NO BLAST HIT	CYTOPLASMIC_DOMAIN (PHOBIUS); NON_CYTOPLASMIC_DOMAIN (PHOBIUS); TRANSMEMBRANE (PHOBIUS); TMhelix (TMHMM)	no GO terms	no GO terms	0.71352	0.789876	0.305092	0.371514	1.83247
XLOC_005055	-	scaffold00012:1741954-1745007	-	26.2949	7.02325	0.706762	0	0.0271444	NO BLAST HIT	no IPS match	no IPS match	no IPS match	6.20428	6.32305	0.884582	0	0.0184976
XLOC_006202	-	scaffold00017:1077831-1079577	-	1.24275	0	0	0	0.026953	NO BLAST HIT	no IPS match	no IPS match	no IPS match	0.293227	0	0	0	0.0183672
XLOC_006435	-	scaffold00018:2249829-2251347	-	3.64162	0.807604	0.422585	0.52731	1.42023	NO BLAST HIT	TMhelix (TMHMM)	no GO terms	no GO terms	0.85924	0.727088	0.528907	0.510815	0.967819
XLOC_007189	-	scaffold00023:1695883-1696693	-	202.763	46.9257	5.90343	0	0.188217	NO BLAST HIT	no IPS match	no IPS match	no IPS match	47.8419	42.2473	7.38873	0	0.128261
XLOC_007651	-	scaffold00026:1268096-1269812	-	39.5301	9.82151	0.765972	0	0.0618313	NO BLAST HIT	mobidb-lite (MOBIDB_LITE)	no GO terms	no GO terms	9.32712	8.84233	0.95869	0	0.0421351
XLOC_007814	-	scaffold00027:231888-232481	-	2.08516	0	0	0	0.0872989	NO BLAST HIT	mobidb-lite (MOBIDB_LITE)	no GO terms	no GO terms	0.491993	0	0	0	0.05949
XLOC_008390	-	scaffold00033:328946-330590	-	144.75	71.4828	4.50145	0.495815	0.239746	NO BLAST HIT	no IPS match	no IPS match	no IPS match	34.1538	64.3561	5.63401	0.480305	0.163375
XLOC_009160	-	scaffold00056:62403-63068	-	20.5538	4.01119	1.82817	0.973777	0.149936	NO BLAST HIT	no IPS match	no IPS match	no IPS match	4.84967	3.61128	2.28814	0.943316	0.102174
XLOC_009166	-	scaffold00057:28006-31183	-	27.5894	6.65459	1.21988	1.9659	17.876	NO BLAST HIT	no IPS match	no IPS match	no IPS match	6.50972	5.99114	1.5268	1.9044	12.1816
XLOC_009179	-	scaffold00061:30364-33778	-	1.76171	0.170687	0	0	0.359872	NO BLAST HIT	no IPS match	no IPS match	no IPS match	0.415675	0.15367	0	0	0.245235
XLOC_000046	-	Sn_small_contig03470:7-426	-	21.2794	4.78449	9.36271	4.33509	3.12956	NO BLAST HIT	no IPS match	no IPS match	no IPS match	5.02087	4.30749	11.7184	4.19948	2.13264
XLOC_000066	-	Sn_small_contig03617:1-378	-	57.735	57.4098	7.66258	0	0	NO BLAST HIT	no IPS match	no IPS match	no IPS match	13.6226	51.6862	9.59048	0	0
XLOC_000091	-	Sn_small_contig03781:1-339	-	106.648	53.5973	6.89172	0	0	NO BLAST HIT	no IPS match	no IPS match	no IPS match	25.1636	48.2538	8.62567	0	0
XLOC_000110	-	Sn_small_contig03909:0-317	-	53.6366	20.99	3.6949	0	0	NO BLAST HIT	no IPS match	no IPS match	no IPS match	12.6556	18.8974	4.62453	0	0
XLOC_000113	-	Sn_small_contig03953:8-307	-	8.63714	3.89913	0.464812	0	0	NO BLAST HIT	mobidb-lite (MOBIDB_LITE); SIGNAL_PEPTIDE_N_REGION (PHOBIUS); SIGNAL_PEPTIDE (PHOBIUS); SIGNAL_PEPTIDE_C_REGION (PHOBIUS); NON_CYTOPLASMIC_DOMAIN (PHOBIUS); SIGNAL_PEPTIDE_H_REGION (PHOBIUS); PS51257 (PROSITE_PROFILES); SignalP-TM (SIGNALP_GRAM_POSITIVE)	no GO terms	no GO terms	2.03793	3.5104	0.581758	0	0
XLOC_000144	-	Sn_small_contig04228:6-271	-	188.59	119.544	14.0656	0	0	NO BLAST HIT	no IPS match	no IPS match	no IPS match	44.4978	107.626	17.6045	0	0
XLOC_000217	-	Sn_small_contig05593:3-179	-	79.5845	71.4456	3.97856	0	0	NO BLAST HIT	mobidb-lite (MOBIDB_LITE)	no GO terms	no GO terms	18.778	64.3227	4.97956	0	0
XLOC_000222	-	Sn_small_contig05659:0-177	-	1333.24	997.341	15.3984	0	0	NO BLAST HIT	NON_CYTOPLASMIC_DOMAIN (PHOBIUS); SIGNAL_PEPTIDE_N_REGION (PHOBIUS); SIGNAL_PEPTIDE_C_REGION (PHOBIUS); SIGNAL_PEPTIDE (PHOBIUS); SIGNAL_PEPTIDE_H_REGION (PHOBIUS)	no GO terms	no GO terms	314.578	897.909	19.2726	0	0
XLOC_000227	-	Sn_small_contig05753:0-170	-	753.889	588.432	25.8289	0	0	NO BLAST HIT	no IPS match	no IPS match	no IPS match	177.88	529.767	32.3274	0	0
XLOC_000239	-	Sn_small_contig06074:9-155	-	409.318	400.081	34.8791	0	0	NO BLAST HIT	no IPS match	no IPS match	no IPS match	96.5786	360.194	43.6546	0	0
XLOC_000249	-	Sn_small_contig06416:0-145	-	963.972	226.084	18.6856	0	0	NO BLAST HIT	no IPS match	no IPS match	no IPS match	227.449	203.544	23.3869	0	0
XLOC_000267	-	Sn_small_contig06857:0-128	-	63133.2	73932.1	69014.4	8459.14	2622.32	NO BLAST HIT	no IPS match	no IPS match	no IPS match	14896.3	66561.3	86378.3	8194.53	1786.99
XLOC_000273	-	Sn_small_contig07131:0-118	-	6721.66	1792.61	50.4963	0	0	NO BLAST HIT	mobidb-lite (MOBIDB_LITE)	no GO terms	no GO terms	1585.98	1613.89	63.2011	0	0
XLOC_000276	-	Sn_small_contig07197:0-117	-	5690.89	3894.5	86.509	0	0	NO BLAST HIT	no IPS match	no IPS match	no IPS match	1342.77	3506.23	108.275	0	0
XLOC_000281	-	Sn_small_contig07375:0-110	-	5629.47	3273.03	180.363	0	0	NO BLAST HIT	no IPS match	no IPS match	no IPS match	1328.27	2946.72	225.742	0	0
XLOC_000285	-	Sn_small_contig07442:0-108	-	32722.5	7853.64	428.09	0	0	NO BLAST HIT	no IPS match	no IPS match	no IPS match	7720.87	7070.65	535.797	0	0
XLOC_000288	-	Sn_small_contig07493:0-107	-	19024	3148.2	305.921	0	0	NO BLAST HIT	no IPS match	no IPS match	no IPS match	4488.71	2834.33	382.89	0	0
XLOC_000291	-	Sn_small_contig07547:0-105	-	40945.1	21123	504.982	0	0	NO BLAST HIT	no IPS match	no IPS match	no IPS match	9660.99	19017.1	632.035	0	0
XLOC_000300	-	Sn_small_contig07653:0-102	-	108451	7488.46	1434.11	0	0	NO BLAST HIT	no IPS match	no IPS match	no IPS match	25589	6741.88	1794.93	0	0
XLOC_000469	-	contig02999:7-690	-	22.731	21.3726	4.86432	0	0	NO BLAST HIT	no IPS match	no IPS match	no IPS match	5.36338	19.2418	6.08818	0	0
XLOC_000496	-	contig03082:4-619	-	23.8185	22.9781	1.44138	0	0	NO BLAST HIT	no IPS match	no IPS match	no IPS match	5.61997	20.6872	1.80403	0	0
XLOC_001664	-	scaffold00002:7921448-7922463	-	1.41837	1.06667	0.442885	0	0	NO BLAST HIT	no IPS match	no IPS match	no IPS match	0.334664	0.960326	0.554314	0	0
XLOC_002079	-	scaffold00002:9202520-9203290	-	0.986899	0.559614	0.530195	0	0	NO BLAST HIT	no IPS match	no IPS match	no IPS match	0.232859	0.503822	0.663591	0	0
XLOC_002396	-	scaffold00003:2584843-2586660	-	4.62193	0.363404	0.103227	0	0	NO BLAST HIT	mobidb-lite (MOBIDB_LITE); IPR000048 (PROSITE_PROFILES)	F:GO:0005515	F:protein binding	1.09054	0.327174	0.129199	0	0
XLOC_002501	-	scaffold00004:40957-42369	-	1.25751	0.830313	0.0360592	0	0	NO BLAST HIT	no IPS match	no IPS match	no IPS match	0.296709	0.747533	0.0451316	0	0
XLOC_002678	-	scaffold00004:5363022-5367133	-	72.0546	97.6591	69.7779	30.2737	11.7769	NO BLAST HIT	mobidb-lite (MOBIDB_LITE); mobidb-lite (MOBIDB_LITE); mobidb-lite (MOBIDB_LITE); CYTOPLASMIC_DOMAIN (PHOBIUS); NON_CYTOPLASMIC_DOMAIN (PHOBIUS); CYTOPLASMIC_DOMAIN (PHOBIUS); TRANSMEMBRANE (PHOBIUS); TRANSMEMBRANE (PHOBIUS); TRANSMEMBRANE (PHOBIUS); NON_CYTOPLASMIC_DOMAIN (PHOBIUS); TMhelix (TMHMM); TMhelix (TMHMM); TMhelix (TMHMM)	no GO terms	no GO terms	17.0013	87.9227	87.3339	29.3267	8.02539
XLOC_003604	-	scaffold00006:4084310-4085317	-	0.950511	0.303035	0.106602	0	0	NO BLAST HIT	no IPS match	no IPS match	no IPS match	0.224273	0.272823	0.133423	0	0
XLOC_004045	-	scaffold00008:2584332-2585709	-	0.924864	1.09678	0.0454399	0	0	NO BLAST HIT	no IPS match	no IPS match	no IPS match	0.218222	0.987434	0.0568725	0	0
XLOC_004646	-	scaffold00010:3686445-3687042	-	4.17609	3.18948	0.50872	0	0	NO BLAST HIT	no IPS match	no IPS match	no IPS match	0.985348	2.8715	0.636713	0	0
XLOC_005113	-	scaffold00012:30345-32714	-	1.26374	0.135724	0.0568223	0	0	NO BLAST HIT	no IPS match	no IPS match	no IPS match	0.298179	0.122193	0.0711187	0	0
XLOC_005260	-	scaffold00013:764994-766623	-	1.30786	0.699576	0.140051	0	0	NO BLAST HIT	no IPS match	no IPS match	no IPS match	0.308589	0.62983	0.175288	0	0
XLOC_005317	-	scaffold00013:2188219-2188786	-	1.0846	0.247643	0.0462286	0	0	NO BLAST HIT	TRANSMEMBRANE (PHOBIUS); NON_CYTOPLASMIC_DOMAIN (PHOBIUS); CYTOPLASMIC_DOMAIN (PHOBIUS); TMhelix (TMHMM)	no GO terms	no GO terms	0.255911	0.222954	0.0578597	0	0
XLOC_005378	-	scaffold00013:475815-479599	-	3.2303	3.20534	1.18737	0.588342	0.14124	NO BLAST HIT	TRANSMEMBRANE (PHOBIUS); TRANSMEMBRANE (PHOBIUS); NON_CYTOPLASMIC_DOMAIN (PHOBIUS); CYTOPLASMIC_DOMAIN (PHOBIUS); NON_CYTOPLASMIC_DOMAIN (PHOBIUS); TMhelix (TMHMM); TMhelix (TMHMM)	no GO terms	no GO terms	0.762189	2.88578	1.48611	0.569938	0.0962483
XLOC_005534	-	scaffold00014:1778515-1779473	-	4.94849	3.92126	0.29779	0	0.934214	NO BLAST HIT	no IPS match	no IPS match	no IPS match	1.1676	3.53032	0.372714	0	0.636622
XLOC_005545	-	scaffold00014:2064078-2066352	-	1.80212	0.331132	0.494764	0.316224	0.262649	NO BLAST HIT	no IPS match	no IPS match	no IPS match	0.42521	0.298119	0.619246	0.306332	0.178983
XLOC_005877	-	scaffold00015:2331616-2332690	-	4.89178	3.02471	1.48524	0.805846	0.61295	NO BLAST HIT	mobidb-lite (MOBIDB_LITE)	no GO terms	no GO terms	1.15422	2.72315	1.85892	0.780638	0.417696
XLOC_005963	-	scaffold00016:2238504-2240737	-	2.12021	3.62981	0.839283	0.331103	0.192827	NO BLAST HIT	no IPS match	no IPS match	no IPS match	0.500263	3.26793	1.05045	0.320746	0.131402
XLOC_006161	-	scaffold00017:8452-20880	-	119.575	103.568	66.162	37.8974	26.7246	NO BLAST HIT				28.2137	93.2425	82.8083	36.7119	18.2115
XLOC_006466	-	scaffold00019:340854-341704	-	15.5417	11.1603	7.88872	1.25858	1.95345	NO BLAST HIT	mobidb-lite (MOBIDB_LITE)	no GO terms	no GO terms	3.66706	10.0476	9.87351	1.21921	1.33118
XLOC_006705	-	scaffold00020:1938833-1942309	-	1.36717	0.64069	0.315984	0.221114	0.119564	NO BLAST HIT	NON_CYTOPLASMIC_DOMAIN (PHOBIUS); CYTOPLASMIC_DOMAIN (PHOBIUS); TRANSMEMBRANE (PHOBIUS); SIGNAL_PEPTIDE_N_REGION (PHOBIUS); SIGNAL_PEPTIDE (PHOBIUS); NON_CYTOPLASMIC_DOMAIN (PHOBIUS); TRANSMEMBRANE (PHOBIUS); SIGNAL_PEPTIDE_H_REGION (PHOBIUS); SIGNAL_PEPTIDE_C_REGION (PHOBIUS); CYTOPLASMIC_DOMAIN (PHOBIUS); TRANSMEMBRANE (PHOBIUS); SignalP-noTM (SIGNALP_EUK); TMhelix (TMHMM); TMhelix (TMHMM)	no GO terms	no GO terms	0.322584	0.576815	0.395485	0.214197	0.0814771
XLOC_006899	-	scaffold00021:321614-322610	-	3.10879	1.54003	0.187485	0	0	NO BLAST HIT	SIGNAL_PEPTIDE_H_REGION (PHOBIUS); NON_CYTOPLASMIC_DOMAIN (PHOBIUS); SIGNAL_PEPTIDE_N_REGION (PHOBIUS); SIGNAL_PEPTIDE (PHOBIUS); SIGNAL_PEPTIDE_C_REGION (PHOBIUS)	no GO terms	no GO terms	0.733519	1.38649	0.234656	0	0
XLOC_006900	-	scaffold00021:323521-324824	-	4.11493	3.46593	0.41183	0	0	NO BLAST HIT	no IPS match	no IPS match	no IPS match	0.970917	3.12039	0.515446	0	0
XLOC_007023	-	scaffold00022:1507472-1509332	-	20.9465	13.2205	12.2698	8.36304	8.78764	NO BLAST HIT	SIGNAL_PEPTIDE (PHOBIUS); NON_CYTOPLASMIC_DOMAIN (PHOBIUS); SIGNAL_PEPTIDE_H_REGION (PHOBIUS); SIGNAL_PEPTIDE_C_REGION (PHOBIUS); SIGNAL_PEPTIDE_N_REGION (PHOBIUS); TMhelix (TMHMM); TMhelix (TMHMM); TMhelix (TMHMM); TMhelix (TMHMM)	no GO terms	no GO terms	4.94233	11.9025	15.3569	8.10144	5.98835
XLOC_007513	-	scaffold00025:1708770-1709320	-	1.47479	0.212386	0.0975856	0	0	NO BLAST HIT	PS51257 (PROSITE_PROFILES)	no GO terms	no GO terms	0.347977	0.191212	0.122138	0	0
XLOC_007592	-	scaffold00025:1618108-1623505	-	1.10202	1.29903	1.11208	0.289273	0.162696	NO BLAST HIT	mobidb-lite (MOBIDB_LITE); mobidb-lite (MOBIDB_LITE); mobidb-lite (MOBIDB_LITE); mobidb-lite (MOBIDB_LITE); mobidb-lite (MOBIDB_LITE); TRANSMEMBRANE (PHOBIUS); CYTOPLASMIC_DOMAIN (PHOBIUS); NON_CYTOPLASMIC_DOMAIN (PHOBIUS); TMhelix (TMHMM)	no GO terms	no GO terms	0.260022	1.16952	1.39188	0.280224	0.11087
XLOC_007613	-	scaffold00026:178080-180098	-	3.80471	1.37796	1.12386	0.520268	0.417421	NO BLAST HIT	no IPS match	no IPS match	no IPS match	0.897721	1.24058	1.40662	0.503993	0.284452
XLOC_007801	-	scaffold00027:1701538-1702833	-	1.00654	0.78231	0.0540193	0	0	NO BLAST HIT	no IPS match	no IPS match	no IPS match	0.237493	0.704316	0.0676105	0	0
XLOC_008025	-	scaffold00029:1509714-1515126	-	15.6336	24.7755	26.999	7.45296	2.74127	NO BLAST HIT	mobidb-lite (MOBIDB_LITE); mobidb-lite (MOBIDB_LITE); mobidb-lite (MOBIDB_LITE)	no GO terms	no GO terms	3.68875	22.3054	33.7919	7.21982	1.86804
XLOC_008092	-	scaffold00030:386837-391576	-	117.932	125.278	65.6882	22.7608	12.6437	NO BLAST HIT	Coil (COILS); G3DSA:1.10.510.10 (GENE3D); G3DSA:3.30.200.20 (GENE3D)	no GO terms	no GO terms	27.826	112.788	82.2153	22.0488	8.61607
XLOC_008389	-	scaffold00033:327919-328355	-	13.0724	8.13223	1.21844	0	0	NO BLAST HIT	no IPS match	no IPS match	no IPS match	3.08443	7.32147	1.525	0	0
XLOC_008878	-	scaffold00041:456482-458560	-	1.13689	0.243013	0.0139014	0	0	NO BLAST HIT	TMhelix (TMHMM); TMhelix (TMHMM)	no GO terms	no GO terms	0.268249	0.218785	0.017399	0	0
XLOC_009030	-	scaffold00046:127210-129337	-	2.20888	1.1544	0.146	0	0	NO BLAST HIT	no IPS match	no IPS match	no IPS match	0.521185	1.03931	0.182733	0	0
XLOC_009039	-	scaffold00046:165098-169280	-	4.90945	7.90019	2.65734	0.551422	1.08455	NO BLAST HIT	mobidb-lite (MOBIDB_LITE); mobidb-lite (MOBIDB_LITE)	no GO terms	no GO terms	1.15838	7.11256	3.32592	0.534173	0.739069
XLOC_009157	-	scaffold00055:114972-115829	-	817.284	1722.01	448.372	147.138	77.6712	NO BLAST HIT	mobidb-lite (MOBIDB_LITE); mobidb-lite (MOBIDB_LITE); mobidb-lite (MOBIDB_LITE); NON_CYTOPLASMIC_DOMAIN (PHOBIUS); SIGNAL_PEPTIDE_C_REGION (PHOBIUS); SIGNAL_PEPTIDE_H_REGION (PHOBIUS); SIGNAL_PEPTIDE_N_REGION (PHOBIUS); SIGNAL_PEPTIDE (PHOBIUS)	no GO terms	no GO terms	192.838	1550.33	561.182	142.535	52.9292
XLOC_009158	-	scaffold00056:28111-29589	-	30.277	15.9983	17.404	8.15265	4.24074	NO BLAST HIT	no IPS match	no IPS match	no IPS match	7.14386	14.4033	21.7828	7.89763	2.88986
XLOC_009278	-	scaffold00173:601-2118	-	52.7993	28.5884	37.1535	10.0957	2.53371	NO BLAST HIT	no IPS match	no IPS match	no IPS match	12.458	25.7382	46.5013	9.7799	1.7266
XLOC_000016	-	Sn_small_contig03338:30-470	-	392.364	217.624	178.218	91.9063	53.0434	NO BLAST HIT	mobidb-lite (MOBIDB_LITE); NON_CYTOPLASMIC_DOMAIN (PHOBIUS); CYTOPLASMIC_DOMAIN (PHOBIUS); TRANSMEMBRANE (PHOBIUS); TMhelix (TMHMM)	no GO terms	no GO terms	92.5783	195.927	223.057	89.0314	36.1465
XLOC_000059	-	Sn_small_contig03572:0-393	-	206	221.219	63.9393	32.7932	10.3384	NO BLAST HIT	CYTOPLASMIC_DOMAIN (PHOBIUS); TRANSMEMBRANE (PHOBIUS); NON_CYTOPLASMIC_DOMAIN (PHOBIUS)	no GO terms	no GO terms	48.6057	199.164	80.0263	31.7674	7.04512
XLOC_000069	-	Sn_small_contig03619:0-377	-	432.877	272.803	141.1	14.1858	14.0871	NO BLAST HIT	mobidb-lite (MOBIDB_LITE); SignalP-TM (SIGNALP_GRAM_POSITIVE)	no GO terms	no GO terms	102.137	245.605	176.601	13.7421	9.59968
XLOC_000082	-	Sn_small_contig03709:0-356	-	211258	56088.1	26365.7	6959.1	4633.12	NO BLAST HIT	no IPS match	no IPS match	no IPS match	49846.3	50496.3	32999.3	6741.41	3157.25
XLOC_000090	-	Sn_small_contig03777:0-286	-	9.12313	7.97525	0	0	0	NO BLAST HIT	no IPS match	no IPS match	no IPS match	2.1526	7.18014	0	0	0
XLOC_000132	-	Sn_small_contig04125:0-284	-	7002.59	3971.43	1263.11	362.044	238.128	NO BLAST HIT	no IPS match	no IPS match	no IPS match	1652.26	3575.49	1580.91	350.719	162.273
XLOC_000212	-	Sn_small_contig05516:3-184	-	115.101	24.1216	0	0	0	NO BLAST HIT	SIGNAL_PEPTIDE_H_REGION (PHOBIUS); SIGNAL_PEPTIDE (PHOBIUS); NON_CYTOPLASMIC_DOMAIN (PHOBIUS); SIGNAL_PEPTIDE_C_REGION (PHOBIUS); SIGNAL_PEPTIDE_N_REGION (PHOBIUS)	no GO terms	no GO terms	27.1581	21.7167	0	0	0
XLOC_000221	-	Sn_small_contig05635:0-178	-	7598.7	7027.83	2569.42	1492.12	822.839	NO BLAST HIT	no IPS match	no IPS match	no IPS match	1792.91	6327.17	3215.88	1445.44	560.725
XLOC_000248	-	Sn_small_contig06413:0-141	-	769.946	290.798	0	0	0	NO BLAST HIT	no IPS match	no IPS match	no IPS match	181.669	261.806	0	0	0
XLOC_000279	-	Sn_small_contig07257:0-115	-	5120.4	3450.01	0	0	0	NO BLAST HIT	no IPS match	no IPS match	no IPS match	1208.16	3106.05	0	0	0
XLOC_000286	-	Sn_small_contig07472:0-108	-	12821.3	5681	0	0	0	NO BLAST HIT	no IPS match	no IPS match	no IPS match	3025.18	5114.62	0	0	0
XLOC_000289	-	Sn_small_contig07513:0-106	-	149962	60183.1	13309.8	32344.2	26556.5	NO BLAST HIT	no IPS match	no IPS match	no IPS match	35383.5	54183	16658.5	31332.4	18097
XLOC_000370	-	contig02676:0-1199	-	20.092	20.1801	3.72111	3.28281	2.28285	NO BLAST HIT	mobidb-lite (MOBIDB_LITE)	no GO terms	no GO terms	4.74071	18.1682	4.65734	3.18012	1.55565
XLOC_000373	-	contig02687:326-1172	-	5.59792	0.453765	0	0	0	NO BLAST HIT	no IPS match	no IPS match	no IPS match	1.32083	0.408526	0	0	0
XLOC_000422	-	contig02828:0-219	-	362.422	112.865	31.1926	29.8549	14.7762	NO BLAST HIT	SIGNAL_PEPTIDE (PHOBIUS); SIGNAL_PEPTIDE_H_REGION (PHOBIUS); SIGNAL_PEPTIDE_N_REGION (PHOBIUS); SIGNAL_PEPTIDE_C_REGION (PHOBIUS); NON_CYTOPLASMIC_DOMAIN (PHOBIUS)	no GO terms	no GO terms	85.5134	101.613	39.0406	28.921	10.0693
XLOC_000424	-	contig02844:9-870	-	2.49495	0.449128	0	0	0	NO BLAST HIT	no IPS match	no IPS match	no IPS match	0.588683	0.404351	0	0	0
XLOC_000426	-	contig02848:0-861	-	5.57871	1.33658	0	0	0	NO BLAST HIT	no IPS match	no IPS match	no IPS match	1.3163	1.20333	0	0	0
XLOC_000451	-	contig02946:7-738	-	15.9892	0.891903	0	0	1.58494	NO BLAST HIT	mobidb-lite (MOBIDB_LITE)	no GO terms	no GO terms	3.77265	0.802983	0	0	1.08006
XLOC_000483	-	contig03041:1-650	-	4.33375	0.535607	0	0	0	NO BLAST HIT	no IPS match	no IPS match	no IPS match	1.02255	0.482208	0	0	0
XLOC_000487	-	contig03047:34-645	-	42451.2	13106.8	4811.59	1431.01	1033.41	NO BLAST HIT	TRANSMEMBRANE (PHOBIUS); SIGNAL_PEPTIDE_C_REGION (PHOBIUS); SIGNAL_PEPTIDE_N_REGION (PHOBIUS); SIGNAL_PEPTIDE_H_REGION (PHOBIUS); SIGNAL_PEPTIDE (PHOBIUS); NON_CYTOPLASMIC_DOMAIN (PHOBIUS); CYTOPLASMIC_DOMAIN (PHOBIUS); SignalP-TM (SIGNALP_EUK); TMhelix (TMHMM); TMhelix (TMHMM)	no GO terms	no GO terms	10016.4	11800.1	6022.18	1386.25	704.219
XLOC_000488	-	contig03049:34-642	-	28756	8118.06	3983.14	1000.46	225.467	NO BLAST HIT	no IPS match	no IPS match	no IPS match	6784.98	7308.71	4985.29	969.165	153.645
XLOC_000497	-	contig03082:4-619	-	51.173	31.404	2.47226	0	0	NO BLAST HIT				12.0743	28.2731	3.09428	0	0
XLOC_000513	-	contig03135:9-585	-	1970.79	2131.45	671.618	273.988	124.202	NO BLAST HIT	no IPS match	no IPS match	no IPS match	465.008	1918.95	840.596	265.417	84.6377
XLOC_000519	-	contig03170:0-569	-	208.528	236.622	21.0886	10.7742	62.1745	NO BLAST HIT	no IPS match	no IPS match	no IPS match	49.2022	213.031	26.3945	10.4372	42.3689
XLOC_000540	-	contig03253:3-506	-	64.6884	37.933	11.6705	2.73085	1.04812	NO BLAST HIT	no IPS match	no IPS match	no IPS match	15.2632	34.1512	14.6068	2.64543	0.714243
XLOC_000681	-	scaffold00001:3647079-3650334	-	13.8507	9.27062	0.766745	0.428041	1.05974	NO BLAST HIT	no IPS match	no IPS match	no IPS match	3.26807	8.34636	0.959657	0.414651	0.722162
XLOC_000781	-	scaffold00001:6261485-6263453	-	3.22407	1.80572	0.541016	0.275698	0	NO BLAST HIT	SIGNAL_PEPTIDE (PHOBIUS); SIGNAL_PEPTIDE_N_REGION (PHOBIUS); NON_CYTOPLASMIC_DOMAIN (PHOBIUS); TRANSMEMBRANE (PHOBIUS); SIGNAL_PEPTIDE_C_REGION (PHOBIUS); SIGNAL_PEPTIDE_H_REGION (PHOBIUS); CYTOPLASMIC_DOMAIN (PHOBIUS); SignalP-noTM (SIGNALP_EUK); TMhelix (TMHMM); TMhelix (TMHMM)	no GO terms	no GO terms	0.760719	1.62569	0.677135	0.267074	0
XLOC_000808	-	scaffold00001:6891791-6894746	-	3.20761	1.23581	0.464558	0.40033	0.277711	NO BLAST HIT	no IPS match	no IPS match	no IPS match	0.756835	1.1126	0.58144	0.387807	0.189247
XLOC_001006	-	scaffold00001:1361598-1362980	-	13.6599	10.6259	3.13768	2.20014	0.779895	NO BLAST HIT	no IPS match	no IPS match	no IPS match	3.22305	9.56653	3.92712	2.13132	0.531461
XLOC_001009	-	scaffold00001:1464775-1475144	-	5.07254	2.74558	0.134874	0.0223172	0.0483558	NO BLAST HIT	mobidb-lite (MOBIDB_LITE); mobidb-lite (MOBIDB_LITE); mobidb-lite (MOBIDB_LITE); mobidb-lite (MOBIDB_LITE); mobidb-lite (MOBIDB_LITE); mobidb-lite (MOBIDB_LITE); mobidb-lite (MOBIDB_LITE); mobidb-lite (MOBIDB_LITE); mobidb-lite (MOBIDB_LITE); mobidb-lite (MOBIDB_LITE); mobidb-lite (MOBIDB_LITE); mobidb-lite (MOBIDB_LITE); mobidb-lite (MOBIDB_LITE); mobidb-lite (MOBIDB_LITE); mobidb-lite (MOBIDB_L…	no GO terms	no GO terms	1.19687	2.47185	0.168808	0.0216191	0.0329522
XLOC_001351	-	scaffold00001:10864325-10866092	-	1.27133	0.393071	0	0	0	NO BLAST HIT	no IPS match	no IPS match	no IPS match	0.29997	0.353883	0	0	0
XLOC_001470	-	scaffold00002:2758536-2760593	-	8.60194	6.86471	1.23185	0.210839	0.23642	NO BLAST HIT	no IPS match	no IPS match	no IPS match	2.02963	6.18032	1.54178	0.204244	0.161109
XLOC_001554	-	scaffold00002:4939393-4940122	-	20.3288	9.72702	3.45466	1.59035	2.88959	NO BLAST HIT	no IPS match	no IPS match	no IPS match	4.79658	8.75726	4.32385	1.5406	1.96912
XLOC_001570	-	scaffold00002:5351853-5352788	-	1.01948	0.200614	0	0	0	NO BLAST HIT	TRANSMEMBRANE (PHOBIUS); NON_CYTOPLASMIC_DOMAIN (PHOBIUS); CYTOPLASMIC_DOMAIN (PHOBIUS); TMhelix (TMHMM)	no GO terms	no GO terms	0.240546	0.180613	0	0	0
XLOC_001626	-	scaffold00002:6864863-6869904	-	10.076	5.80417	3.83217	3.26639	2.9594	NO BLAST HIT	Coil (COILS); mobidb-lite (MOBIDB_LITE); mobidb-lite (MOBIDB_LITE); mobidb-lite (MOBIDB_LITE); mobidb-lite (MOBIDB_LITE); mobidb-lite (MOBIDB_LITE); mobidb-lite (MOBIDB_LITE); mobidb-lite (MOBIDB_LITE); mobidb-lite (MOBIDB_LITE); mobidb-lite (MOBIDB_LITE); mobidb-lite (MOBIDB_LITE); mobidb-lite (MOBIDB_LITE); mobidb-lite (MOBIDB_LITE); mobidb-lite (MOBIDB_LITE); mobidb-lite (MOBIDB_LITE); mobidb-…	no GO terms	no GO terms	2.37743	5.22551	4.79634	3.16421	2.01669
XLOC_002081	-	scaffold00002:9204652-9205277	-	1.36734	3.41495	0	0	0	NO BLAST HIT	no IPS match	no IPS match	no IPS match	0.322624	3.07449	0	0	0
XLOC_002552	-	scaffold00004:1458260-1459629	-	11.2138	7.41158	3.26322	2.19052	2.44116	NO BLAST HIT	NON_CYTOPLASMIC_DOMAIN (PHOBIUS); CYTOPLASMIC_DOMAIN (PHOBIUS); TRANSMEMBRANE (PHOBIUS); TMhelix (TMHMM)	no GO terms	no GO terms	2.6459	6.67266	4.08424	2.122	1.66353
XLOC_002584	-	scaffold00004:2262250-2267715	-	15.3785	11.2557	0.800387	0.203714	0.260037	NO BLAST HIT	mobidb-lite (MOBIDB_LITE); mobidb-lite (MOBIDB_LITE); mobidb-lite (MOBIDB_LITE); mobidb-lite (MOBIDB_LITE); mobidb-lite (MOBIDB_LITE); mobidb-lite (MOBIDB_LITE); mobidb-lite (MOBIDB_LITE); mobidb-lite (MOBIDB_LITE); mobidb-lite (MOBIDB_LITE); mobidb-lite (MOBIDB_LITE); mobidb-lite (MOBIDB_LITE); mobidb-lite (MOBIDB_LITE); NON_CYTOPLASMIC_DOMAIN (PHOBIUS); TRANSMEMBRANE (PHOBIUS); CYTOPLASMIC_DOMA…	no GO terms	no GO terms	3.62856	10.1335	1.00176	0.197342	0.177203
XLOC_002659	-	scaffold00004:4809660-4813247	-	171.436	116.623	9.8697	2.12045	73.3932	NO BLAST HIT	mobidb-lite (MOBIDB_LITE); mobidb-lite (MOBIDB_LITE); NON_CYTOPLASMIC_DOMAIN (PHOBIUS); CYTOPLASMIC_DOMAIN (PHOBIUS); TRANSMEMBRANE (PHOBIUS); TMhelix (TMHMM)	no GO terms	no GO terms	40.4503	104.996	12.3529	2.05412	50.0139
XLOC_002692	-	scaffold00004:5713309-5715697	-	16.9346	13.4748	4.36747	4.97388	3.7911	NO BLAST HIT	no IPS match	no IPS match	no IPS match	3.99572	12.1314	5.46632	4.81829	2.58345
XLOC_003209	-	scaffold00005:2971648-2975463	-	2.24698	0.926216	0.571031	0.569767	0.599781	NO BLAST HIT	mobidb-lite (MOBIDB_LITE); mobidb-lite (MOBIDB_LITE); mobidb-lite (MOBIDB_LITE); mobidb-lite (MOBIDB_LITE); mobidb-lite (MOBIDB_LITE); mobidb-lite (MOBIDB_LITE); mobidb-lite (MOBIDB_LITE); mobidb-lite (MOBIDB_LITE)	no GO terms	no GO terms	0.530175	0.833875	0.714702	0.551944	0.408722
XLOC_003233	-	scaffold00005:3463935-3468491	-	79.0399	85.3404	35.0839	23.2787	5.86459	NO BLAST HIT	SIGNAL_PEPTIDE_N_REGION (PHOBIUS); SIGNAL_PEPTIDE_H_REGION (PHOBIUS); SIGNAL_PEPTIDE_C_REGION (PHOBIUS); NON_CYTOPLASMIC_DOMAIN (PHOBIUS); SIGNAL_PEPTIDE (PHOBIUS)	no GO terms	no GO terms	18.6495	76.8322	43.911	22.5505	3.99644
XLOC_003304	-	scaffold00006:125489-129523	-	3.14106	1.96236	0.580885	0.348354	0.381723	NO BLAST HIT	no IPS match	no IPS match	no IPS match	0.741133	1.76672	0.727035	0.337457	0.260126
XLOC_003387	-	scaffold00006:2594650-2603393	-	5.8887	3.21543	2.25938	2.10973	2.02776	NO BLAST HIT	Coil (COILS); Coil (COILS); mobidb-lite (MOBIDB_LITE); mobidb-lite (MOBIDB_LITE); mobidb-lite (MOBIDB_LITE); mobidb-lite (MOBIDB_LITE); mobidb-lite (MOBIDB_LITE); mobidb-lite (MOBIDB_LITE); mobidb-lite (MOBIDB_LITE); mobidb-lite (MOBIDB_LITE); mobidb-lite (MOBIDB_LITE); mobidb-lite (MOBIDB_LITE); mobidb-lite (MOBIDB_LITE); mobidb-lite (MOBIDB_LITE); mobidb-lite (MOBIDB_LITE); mobidb-lite (MOBIDB_…	F:GO:0003682; P:GO:0010468	F:chromatin binding; P:regulation of gene expression	1.38944	2.89486	2.82784	2.04374	1.38182
XLOC_003397	-	scaffold00006:2855229-2856517	-	3.1075	1.73633	0.594166	0.39857	0.405792	NO BLAST HIT	no IPS match	no IPS match	no IPS match	0.733214	1.56322	0.743657	0.386102	0.276528
XLOC_003512	-	scaffold00006:1334297-1341995	-	3.28524	3.56183	1.28799	0.503675	0.249126	NO BLAST HIT	no IPS match	no IPS match	no IPS match	0.775152	3.20672	1.61205	0.48792	0.169767
XLOC_003532	-	scaffold00006:1847036-1847988	-	13.9589	12.11	3.80797	2.75377	2.34677	NO BLAST HIT	no IPS match	no IPS match	no IPS match	3.2936	10.9027	4.76605	2.66763	1.59921
XLOC_003565	-	scaffold00006:2858113-2862644	-	59.485	36.3219	5.13749	0.348609	11.0566	NO BLAST HIT	TRANSMEMBRANE (PHOBIUS); NON_CYTOPLASMIC_DOMAIN (PHOBIUS); CYTOPLASMIC_DOMAIN (PHOBIUS)	no GO terms	no GO terms	14.0355	32.7007	6.43008	0.337704	7.53454
XLOC_003568	-	scaffold00006:2892991-2893698	-	2.80808	0.487765	0	0	0	NO BLAST HIT	no IPS match	no IPS match	no IPS match	0.662566	0.439136	0	0	0
XLOC_003873	-	scaffold00007:2454828-2462250	-	572.606	307.168	27.6845	0.448407	3.88451	NO BLAST HIT	mobidb-lite (MOBIDB_LITE); mobidb-lite (MOBIDB_LITE); mobidb-lite (MOBIDB_LITE); mobidb-lite (MOBIDB_LITE); mobidb-lite (MOBIDB_LITE); mobidb-lite (MOBIDB_LITE); mobidb-lite (MOBIDB_LITE); mobidb-lite (MOBIDB_LITE); mobidb-lite (MOBIDB_LITE); mobidb-lite (MOBIDB_LITE); mobidb-lite (MOBIDB_LITE); mobidb-lite (MOBIDB_LITE); mobidb-lite (MOBIDB_LITE); mobidb-lite (MOBIDB_LITE); mobidb-lite (MOBIDB_L…	no GO terms	no GO terms	135.106	276.544	34.6499	0.43438	2.64711
XLOC_004060	-	scaffold00008:2804587-2808619	-	4.75002	2.39458	0.781281	1.01346	1.41192	NO BLAST HIT	Coil (COILS); Coil (COILS); Coil (COILS); mobidb-lite (MOBIDB_LITE); mobidb-lite (MOBIDB_LITE); mobidb-lite (MOBIDB_LITE); mobidb-lite (MOBIDB_LITE); mobidb-lite (MOBIDB_LITE); mobidb-lite (MOBIDB_LITE); mobidb-lite (MOBIDB_LITE); mobidb-lite (MOBIDB_LITE); mobidb-lite (MOBIDB_LITE); mobidb-lite (MOBIDB_LITE); mobidb-lite (MOBIDB_LITE); mobidb-lite (MOBIDB_LITE); mobidb-lite (MOBIDB_LITE); Signal…	no GO terms	no GO terms	1.12077	2.15585	0.97785	0.981758	0.962156
XLOC_004309	-	scaffold00009:1456347-1458208	-	8.06089	4.06234	1.61539	0.865249	1.07418	NO BLAST HIT	no IPS match	no IPS match	no IPS match	1.90197	3.65734	2.02182	0.838183	0.732002
XLOC_004419	-	scaffold00009:905359-905994	-	1.64364	1.05169	0	0	0	NO BLAST HIT	NON_CYTOPLASMIC_DOMAIN (PHOBIUS); SIGNAL_PEPTIDE_C_REGION (PHOBIUS); SIGNAL_PEPTIDE_H_REGION (PHOBIUS); SIGNAL_PEPTIDE (PHOBIUS); SIGNAL_PEPTIDE_N_REGION (PHOBIUS); SignalP-TM (SIGNALP_GRAM_POSITIVE)	no GO terms	no GO terms	0.387817	0.946839	0	0	0
XLOC_004960	-	scaffold00011:2258525-2260838	-	1.9939	1.2387	0.149954	0.142975	0.195632	NO BLAST HIT	no IPS match	no IPS match	no IPS match	0.470461	1.1152	0.187682	0.138503	0.133314
XLOC_004986	-	scaffold00011:3015577-3016079	-	1.36515	0.428846	0	0	0	NO BLAST HIT	no IPS match	no IPS match	no IPS match	0.322107	0.386091	0	0	0
XLOC_005025	-	scaffold00012:777524-778065	-	1.20682	0.438823	0	0	0	NO BLAST HIT	SIGNAL_PEPTIDE_C_REGION (PHOBIUS); CYTOPLASMIC_DOMAIN (PHOBIUS); SIGNAL_PEPTIDE_H_REGION (PHOBIUS); SIGNAL_PEPTIDE_N_REGION (PHOBIUS); TRANSMEMBRANE (PHOBIUS); NON_CYTOPLASMIC_DOMAIN (PHOBIUS); SIGNAL_PEPTIDE (PHOBIUS)	no GO terms	no GO terms	0.284749	0.395073	0	0	0
XLOC_005078	-	scaffold00012:2500249-2501793	-	10.6798	3.63105	1.35569	0.619454	1.46582	NO BLAST HIT	SIGNAL_PEPTIDE_H_REGION (PHOBIUS); SIGNAL_PEPTIDE_C_REGION (PHOBIUS); SIGNAL_PEPTIDE (PHOBIUS); NON_CYTOPLASMIC_DOMAIN (PHOBIUS); SIGNAL_PEPTIDE_N_REGION (PHOBIUS); TMhelix (TMHMM)	no GO terms	no GO terms	2.5199	3.26904	1.69678	0.600077	0.998886
XLOC_005289	-	scaffold00013:1562689-1565256	-	6.09218	6.74753	1.18081	0.598956	1.42644	NO BLAST HIT	no IPS match	no IPS match	no IPS match	1.43745	6.07482	1.4779	0.58022	0.97205
XLOC_005533	-	scaffold00014:1776824-1778217	-	24.8748	16.4114	1.2138	0.492949	2.09189	NO BLAST HIT	mobidb-lite (MOBIDB_LITE); mobidb-lite (MOBIDB_LITE)	no GO terms	no GO terms	5.86921	14.7752	1.51919	0.477529	1.42552
XLOC_005753	-	scaffold00015:1847454-1848290	-	1.47622	0.879867	0	0	0	NO BLAST HIT	NON_CYTOPLASMIC_DOMAIN (PHOBIUS); SIGNAL_PEPTIDE_N_REGION (PHOBIUS); SIGNAL_PEPTIDE_H_REGION (PHOBIUS); SIGNAL_PEPTIDE_C_REGION (PHOBIUS); SIGNAL_PEPTIDE (PHOBIUS)	no GO terms	no GO terms	0.348314	0.792147	0	0	0
XLOC_006014	-	scaffold00016:898864-900571	-	1.54638	0.287901	0	0	0	NO BLAST HIT	no IPS match	no IPS match	no IPS match	0.364868	0.259198	0	0	0
XLOC_006081	-	scaffold00017:255175-256880	-	21.4345	11.7685	2.97636	1.41993	1.25829	NO BLAST HIT	no IPS match	no IPS match	no IPS match	5.05747	10.5952	3.72521	1.37551	0.857464
XLOC_006178	-	scaffold00017:401394-404126	-	4.31811	3.16995	0.420082	0.360336	0.292632	NO BLAST HIT	no IPS match	no IPS match	no IPS match	1.01886	2.85391	0.525774	0.349064	0.199415
XLOC_006605	-	scaffold00019:1364658-1367204	-	13.1587	5.0504	1.42129	0.912009	2.29454	NO BLAST HIT	mobidb-lite (MOBIDB_LITE); mobidb-lite (MOBIDB_LITE)	no GO terms	no GO terms	3.10479	4.54689	1.77888	0.88348	1.56362
XLOC_006758	-	scaffold00020:1033136-1035031	-	10.5855	4.15722	1.75085	0.864051	0.319552	NO BLAST HIT	no IPS match	no IPS match	no IPS match	2.49765	3.74276	2.19136	0.837023	0.217759
XLOC_006815	-	scaffold00021:324989-329064	-	4574.03	1194.46	118.391	2.8697	1.54747	NO BLAST HIT	IPR036755 (G3DSA:2.60.40.GENE3D); NON_CYTOPLASMIC_DOMAIN (PHOBIUS); CYTOPLASMIC_DOMAIN (PHOBIUS); TRANSMEMBRANE (PHOBIUS); IPR036755 (SUPERFAMILY); TMhelix (TMHMM)	no GO terms	no GO terms	1079.24	1075.38	148.178	2.77993	1.05453
XLOC_006934	-	scaffold00021:1433355-1435185	-	4.85548	3.20778	0.400754	0	0	NO BLAST HIT	SIGNAL_PEPTIDE (PHOBIUS); SIGNAL_PEPTIDE_H_REGION (PHOBIUS); NON_CYTOPLASMIC_DOMAIN (PHOBIUS); SIGNAL_PEPTIDE_C_REGION (PHOBIUS); SIGNAL_PEPTIDE_N_REGION (PHOBIUS)	no GO terms	no GO terms	1.14565	2.88797	0.501583	0	0
XLOC_006974	-	scaffold00022:48343-49060	-	1.46767	0.363688	0	0	0	NO BLAST HIT	no IPS match	no IPS match	no IPS match	0.346297	0.327429	0	0	0
XLOC_007460	-	scaffold00025:344175-349874	-	32.9751	22.3564	15.2364	15.5942	14.8107	NO BLAST HIT	mobidb-lite (MOBIDB_LITE)	no GO terms	no GO terms	7.78047	20.1275	19.0699	15.1064	10.0928
XLOC_007475	-	scaffold00025:629661-633442	-	6.588	6.65497	0.791243	0.663786	1.55764	NO BLAST HIT	no IPS match	no IPS match	no IPS match	1.55444	5.99149	0.990319	0.643022	1.06146
XLOC_007601	-	scaffold00025:1875849-1878479	-	3.46462	3.04411	0.495973	0.222133	0.17399	NO BLAST HIT	no IPS match	no IPS match	no IPS match	0.817477	2.74062	0.620759	0.215184	0.118566
XLOC_007657	-	scaffold00026:1367473-1370106	-	10.6483	4.57303	1.15983	1.85952	0.849514	NO BLAST HIT	no IPS match	no IPS match	no IPS match	2.51247	4.11711	1.45164	1.80135	0.578903
XLOC_007720	-	scaffold00026:945859-946015	-	431.999	48.8599	0	0	0	NO BLAST HIT	no IPS match	no IPS match	no IPS match	101.93	43.9887	0	0	0
XLOC_007877	-	scaffold00028:273026-274262	-	65.5867	40.1102	26.7549	20.4369	27.4179	NO BLAST HIT	TRANSMEMBRANE (PHOBIUS); CYTOPLASMIC_DOMAIN (PHOBIUS); NON_CYTOPLASMIC_DOMAIN (PHOBIUS)	no GO terms	no GO terms	15.4752	36.1113	33.4864	19.7976	18.684
XLOC_007975	-	scaffold00028:1603888-1607925	-	4.13431	2.09278	0.488414	0.240004	0.293823	NO BLAST HIT	no IPS match	no IPS match	no IPS match	0.97549	1.88414	0.611298	0.232496	0.200226
XLOC_008046	-	scaffold00029:586083-590124	-	4.45766	3.54701	1.2865	0.493422	0.284584	NO BLAST HIT	no IPS match	no IPS match	no IPS match	1.05178	3.19338	1.61018	0.477987	0.19393
XLOC_008428	-	scaffold00034:266878-269041	-	28.22	13.6443	3.76087	2.17737	5.08388	NO BLAST HIT	SIGNAL_PEPTIDE (PHOBIUS); SIGNAL_PEPTIDE_C_REGION (PHOBIUS); NON_CYTOPLASMIC_DOMAIN (PHOBIUS); CYTOPLASMIC_DOMAIN (PHOBIUS); SIGNAL_PEPTIDE_N_REGION (PHOBIUS); CYTOPLASMIC_DOMAIN (PHOBIUS); TRANSMEMBRANE (PHOBIUS); NON_CYTOPLASMIC_DOMAIN (PHOBIUS); SIGNAL_PEPTIDE_H_REGION (PHOBIUS); TRANSMEMBRANE (PHOBIUS); TRANSMEMBRANE (PHOBIUS); SignalP-noTM (SIGNALP_EUK); TMhelix (TMHMM); TMhelix (TMHMM); TMh…	no GO terms	no GO terms	6.65851	12.284	4.7071	2.10926	3.46442
XLOC_008444	-	scaffold00034:659794-662831	-	3.07515	2.72528	0.284345	0.529477	0.668898	NO BLAST HIT	no IPS match	no IPS match	no IPS match	0.725581	2.45358	0.355886	0.512914	0.455822
XLOC_008559	-	scaffold00036:307791-310898	-	9.13848	5.88527	1.57949	0.382253	0.957285	NO BLAST HIT	no IPS match	no IPS match	no IPS match	2.15622	5.29852	1.97689	0.370296	0.652344
XLOC_008719	-	scaffold00039:153755-157510	-	9.58118	4.39702	2.92769	2.77037	1.7878	NO BLAST HIT	TRANSMEMBRANE (PHOBIUS); CYTOPLASMIC_DOMAIN (PHOBIUS); NON_CYTOPLASMIC_DOMAIN (PHOBIUS); TMhelix (TMHMM)	no GO terms	no GO terms	2.26068	3.95865	3.66429	2.68371	1.2183
XLOC_008763	-	scaffold00039:360007-362623	-	10.9153	5.12656	0.632722	0.976776	1.07456	NO BLAST HIT	no IPS match	no IPS match	no IPS match	2.57546	4.61546	0.791914	0.946221	0.732261
XLOC_008776	-	scaffold00039:760436-764306	-	33.4241	36.0818	2.98714	0.154049	0.873814	NO BLAST HIT	no IPS match	no IPS match	no IPS match	7.88641	32.4845	3.7387	0.14923	0.595462
XLOC_008849	-	scaffold00041:232876-234998	-	12.1659	9.14699	1.7968	0.819851	0.65156	NO BLAST HIT	no IPS match	no IPS match	no IPS match	2.87054	8.23506	2.24887	0.794205	0.444007
XLOC_008897	-	scaffold00042:48105-51485	-	27.937	25.1701	13.5698	8.73053	11.519	NO BLAST HIT	no IPS match	no IPS match	no IPS match	6.59173	22.6607	16.9839	8.45743	7.84965
XLOC_009042	-	scaffold00046:215903-367206	-	13.4453	3.34888	0.174379	0.105831	0.0617915	NO BLAST HIT	SIGNAL_PEPTIDE_C_REGION (PHOBIUS); SIGNAL_PEPTIDE (PHOBIUS); NON_CYTOPLASMIC_DOMAIN (PHOBIUS); SIGNAL_PEPTIDE_H_REGION (PHOBIUS); SIGNAL_PEPTIDE_N_REGION (PHOBIUS)	no GO terms	no GO terms	3.17242	3.01501	0.218253	0.10252	0.0421079
XLOC_009116	-	scaffold00051:28379-139721	-	49090.8	16500.8	5961.57	1834.58	1225.02	NO BLAST HIT	Coil (COILS); mobidb-lite (MOBIDB_LITE); SIGNAL_PEPTIDE (PHOBIUS); SIGNAL_PEPTIDE_C_REGION (PHOBIUS); SIGNAL_PEPTIDE_H_REGION (PHOBIUS); NON_CYTOPLASMIC_DOMAIN (PHOBIUS); SIGNAL_PEPTIDE_N_REGION (PHOBIUS); SignalP-noTM (SIGNALP_EUK)	no GO terms	no GO terms	11583	14855.7	7461.49	1777.19	834.792
XLOC_009125	-	scaffold00052:140800-145091	-	18.5883	11.6893	5.88428	5.4249	7.67366	NO BLAST HIT	no IPS match	no IPS match	no IPS match	4.38591	10.5239	7.36476	5.2552	5.22923
XLOC_009214	-	scaffold00075:11917-12658	-	209.995	120.746	21.307	13.9367	13.1163	NO BLAST HIT	no IPS match	no IPS match	no IPS match	49.5483	108.708	26.6678	13.5007	8.93813
XLOC_009247	-	scaffold00115:0-3477	-	23.1339	16.0793	3.07862	0.559168	0.264831	NO BLAST HIT	PS51257 (PROSITE_PROFILES)	no GO terms	no GO terms	5.45844	14.4762	3.8532	0.541677	0.18047
XLOC_009270	-	scaffold00154:812-2473	-	11116.9	2946.18	1876.78	680.22	364.343	NO BLAST HIT	no IPS match	no IPS match	no IPS match	2623.03	2652.45	2348.98	658.942	248.282
XLOC_000079	-	Sn_small_contig03696:0-359	-	48.4654	6.16102	0.308311	0	4.4649	NO BLAST HIT	no IPS match	no IPS match	no IPS match	11.4354	5.54678	0.385882	0	3.04261
XLOC_000261	-	Sn_small_contig06605:0-137	-	4233.26	537.236	148.3	661.104	356.635	NO BLAST HIT	SIGNAL_PEPTIDE (PHOBIUS); NON_CYTOPLASMIC_DOMAIN (PHOBIUS); SIGNAL_PEPTIDE_N_REGION (PHOBIUS); SIGNAL_PEPTIDE_C_REGION (PHOBIUS); SIGNAL_PEPTIDE_H_REGION (PHOBIUS)	no GO terms	no GO terms	998.837	483.675	185.612	640.424	243.03
XLOC_000282	-	Sn_small_contig07380:0-111	-	114686	3855.21	92.9931	0	5492.2	NO BLAST HIT	no IPS match	no IPS match	no IPS match	27060.2	3470.86	116.39	0	3742.67
XLOC_000284	-	Sn_small_contig07398:1-110	-	80171.8	4742.23	214.976	0	0	NO BLAST HIT	no IPS match	no IPS match	no IPS match	18916.5	4269.44	269.064	0	0
XLOC_000292	-	Sn_small_contig07565:0-104	-	68016.3	0	688.273	0	0	NO BLAST HIT	no IPS match	no IPS match	no IPS match	16048.4	0	861.442	0	0
XLOC_000534	-	contig03234:0-504	-	26.1327	6.44538	9.44559	6.86823	3.65226	NO BLAST HIT	mobidb-lite (MOBIDB_LITE); mobidb-lite (MOBIDB_LITE)	no GO terms	no GO terms	6.16601	5.80279	11.8221	6.65338	2.48884
XLOC_001665	-	scaffold00002:7926858-7927392	-	1.91877	0	0.1105	0	0	NO BLAST HIT	no IPS match	no IPS match	no IPS match	0.452734	0	0.138302	0	0
XLOC_003459	-	scaffold00006:76796-77572	-	1.16594	0	0.0950514	0	0	NO BLAST HIT	mobidb-lite (MOBIDB_LITE)	no GO terms	no GO terms	0.275103	0	0.118966	0	0
XLOC_003508	-	scaffold00006:1319006-1320100	-	0.954559	0	0.173722	0	0	NO BLAST HIT	mobidb-lite (MOBIDB_LITE)	no GO terms	no GO terms	0.225228	0	0.21743	0	0
XLOC_003525	-	scaffold00006:1698617-1699082	-	1.93066	0	0.151239	0	0	NO BLAST HIT	no IPS match	no IPS match	no IPS match	0.455539	0	0.189291	0	0
XLOC_004807	-	scaffold00011:1252552-1259241	-	7.68449	1.80105	0.218627	0.282293	0.43699	NO BLAST HIT	SIGNAL_PEPTIDE_N_REGION (PHOBIUS); TRANSMEMBRANE (PHOBIUS); SIGNAL_PEPTIDE_H_REGION (PHOBIUS); NON_CYTOPLASMIC_DOMAIN (PHOBIUS); CYTOPLASMIC_DOMAIN (PHOBIUS); TRANSMEMBRANE (PHOBIUS); TRANSMEMBRANE (PHOBIUS); NON_CYTOPLASMIC_DOMAIN (PHOBIUS); TRANSMEMBRANE (PHOBIUS); CYTOPLASMIC_DOMAIN (PHOBIUS); SIGNAL_PEPTIDE (PHOBIUS); TRANSMEMBRANE (PHOBIUS); CYTOPLASMIC_DOMAIN (PHOBIUS); SIGNAL_PEPTIDE_C_REG…	no GO terms	no GO terms	1.81315	1.62149	0.273633	0.273463	0.297788
XLOC_005038	-	scaffold00012:1120513-1124934	-	1.70139	0.343703	0.126547	0.0982118	0.209775	NO BLAST HIT	no IPS match	no IPS match	no IPS match	0.401443	0.309437	0.158386	0.0951396	0.142952
XLOC_006404	-	scaffold00018:1322220-1323140	-	63.5745	11.109	0.682734	0	0.89376	NO BLAST HIT	PS51257 (PROSITE_PROFILES)	no GO terms	no GO terms	15.0004	10.0015	0.854509	0	0.609055
XLOC_008156	-	scaffold00031:157799-162807	-	0.96512	0.0831835	0.00696008	0	0	NO BLAST HIT	NON_CYTOPLASMIC_DOMAIN (PHOBIUS); SIGNAL_PEPTIDE_N_REGION (PHOBIUS); SIGNAL_PEPTIDE_C_REGION (PHOBIUS); SIGNAL_PEPTIDE (PHOBIUS); SIGNAL_PEPTIDE_H_REGION (PHOBIUS); SignalP-noTM (SIGNALP_EUK)	no GO terms	no GO terms	0.22772	0.0748903	0.00871123	0	0
XLOC_009189	-	scaffold00065:5417-16427	-	7.22015	1.49806	0.366795	0.261392	0.644883	NO BLAST HIT	mobidb-lite (MOBIDB_LITE); mobidb-lite (MOBIDB_LITE)	no GO terms	no GO terms	1.70359	1.34871	0.45908	0.253215	0.439457
XLOC_009238	-	scaffold00106:5-520	-	26.2969	4.25243	11.5158	5.66794	2.92011	NO BLAST HIT	no IPS match	no IPS match	no IPS match	6.20475	3.82847	14.4132	5.49064	1.98991
XLOC_000014	-	Sn_small_contig03327:0-469	-	82.5807	26.0275	3.70399	0.206227	0.479688	NO BLAST HIT	mobidb-lite (MOBIDB_LITE); mobidb-lite (MOBIDB_LITE)	no GO terms	no GO terms	19.4849	23.4326	4.63591	0.199776	0.326884
XLOC_000232	-	Sn_small_contig05792:0-170	-	3195.44	1114.21	646.596	2013.69	1267	NO BLAST HIT	SIGNAL_PEPTIDE (PHOBIUS); SIGNAL_PEPTIDE_H_REGION (PHOBIUS); NON_CYTOPLASMIC_DOMAIN (PHOBIUS); SIGNAL_PEPTIDE_C_REGION (PHOBIUS); SIGNAL_PEPTIDE_N_REGION (PHOBIUS)	no GO terms	no GO terms	753.964	1003.13	809.279	1950.7	863.4
XLOC_000403	-	contig02771:1-1015	-	20.8003	2.93907	0.750566	0.204964	0.270834	NO BLAST HIT	no IPS match	no IPS match	no IPS match	4.90783	2.64605	0.939407	0.198553	0.18456
XLOC_000417	-	contig02811:6-930	-	13.9223	5.16209	1.44735	0.190368	0.191285	NO BLAST HIT	no IPS match	no IPS match	no IPS match	3.28497	4.64744	1.8115	0.184413	0.130352
XLOC_001569	-	scaffold00002:5349281-5350759	-	23.3548	7.07829	0.601293	0.108008	0.196416	NO BLAST HIT	no IPS match	no IPS match	no IPS match	5.51056	6.3726	0.752578	0.104629	0.133848
XLOC_001780	-	scaffold00002:1217996-1221533	-	117.174	38.8846	1.59022	0.0260489	0.0607547	NO BLAST HIT	mobidb-lite (MOBIDB_LITE)	no GO terms	no GO terms	27.6472	35.0079	1.99032	0.0252341	0.0414014
XLOC_002076	-	scaffold00002:9125482-9126746	-	6.51135	1.39468	0.265592	0.249125	0.106514	NO BLAST HIT	no IPS match	no IPS match	no IPS match	1.53635	1.25563	0.332415	0.241332	0.0725842
XLOC_005950	-	scaffold00016:1710709-1711454	-	0.961971	0	0	0.0613645	0.0518162	NO BLAST HIT	NON_CYTOPLASMIC_DOMAIN (PHOBIUS); NON_CYTOPLASMIC_DOMAIN (PHOBIUS); TRANSMEMBRANE (PHOBIUS); CYTOPLASMIC_DOMAIN (PHOBIUS); TRANSMEMBRANE (PHOBIUS); TMhelix (TMHMM); TMhelix (TMHMM)	no GO terms	no GO terms	0.226977	0	0	0.059445	0.0353103
XLOC_009212	-	scaffold00075:0-1087	-	150.296	77.959	6.85836	0.188639	0.520439	NO BLAST HIT	no IPS match	no IPS match	no IPS match	35.4623	70.1867	8.58391	0.182738	0.354654
XLOC_009244	-	scaffold00111:1721-3401	-	54.6059	12.0787	0.911105	0.0549981	0.0628332	NO BLAST HIT	TRANSMEMBRANE (PHOBIUS); NON_CYTOPLASMIC_DOMAIN (PHOBIUS); CYTOPLASMIC_DOMAIN (PHOBIUS); TMhelix (TMHMM)	no GO terms	no GO terms	12.8843	10.8745	1.14034	0.0532777	0.0428178
XLOC_009264	-	scaffold00143:9-2632	-	20.5972	6.05525	0.472141	0.339625	0.311732	NO BLAST HIT	SIGNAL_PEPTIDE_H_REGION (PHOBIUS); SIGNAL_PEPTIDE (PHOBIUS); NON_CYTOPLASMIC_DOMAIN (PHOBIUS); SIGNAL_PEPTIDE_N_REGION (PHOBIUS); SIGNAL_PEPTIDE_C_REGION (PHOBIUS); SignalP-TM (SIGNALP_GRAM_POSITIVE)	no GO terms	no GO terms	4.85991	5.45156	0.590931	0.329001	0.21243
XLOC_000103	-	Sn_small_contig03875:3-324	-	13.4389	2.46439	0	0.495117	0	NO BLAST HIT	SignalP-TM (SIGNALP_GRAM_POSITIVE)	no GO terms	no GO terms	3.17091	2.2187	0	0.479629	0
XLOC_000121	-	Sn_small_contig04056:1-290	-	214.958	133.549	18.406	4.30757	18.3098	NO BLAST HIT	no IPS match	no IPS match	no IPS match	50.7193	120.235	23.0369	4.17282	12.4772
XLOC_000384	-	contig02706:0-1136	-	37.4214	21.2766	1.75662	0.217404	0.501263	NO BLAST HIT	SIGNAL_PEPTIDE_N_REGION (PHOBIUS); NON_CYTOPLASMIC_DOMAIN (PHOBIUS); SIGNAL_PEPTIDE_H_REGION (PHOBIUS); SIGNAL_PEPTIDE (PHOBIUS); SIGNAL_PEPTIDE_C_REGION (PHOBIUS); TMhelix (TMHMM)	no GO terms	no GO terms	8.82958	19.1554	2.19858	0.210603	0.341587
XLOC_000541	-	contig03254:32-495	-	1.40929	5.91897	0	0.15744	0	NO BLAST HIT	TRANSMEMBRANE (PHOBIUS); NON_CYTOPLASMIC_DOMAIN (PHOBIUS); CYTOPLASMIC_DOMAIN (PHOBIUS)	no GO terms	no GO terms	0.332522	5.32886	0	0.152515	0
XLOC_001907	-	scaffold00002:4588705-4589859	-	7.51607	2.70373	0.544895	0.0691694	0.995775	NO BLAST HIT	SIGNAL_PEPTIDE (PHOBIUS); SIGNAL_PEPTIDE_C_REGION (PHOBIUS); TRANSMEMBRANE (PHOBIUS); NON_CYTOPLASMIC_DOMAIN (PHOBIUS); SIGNAL_PEPTIDE_H_REGION (PHOBIUS); CYTOPLASMIC_DOMAIN (PHOBIUS); SIGNAL_PEPTIDE_N_REGION (PHOBIUS); TMhelix (TMHMM)	no GO terms	no GO terms	1.77342	2.43418	0.68199	0.0670057	0.678573
XLOC_002245	-	scaffold00003:4554029-4555337	-	4.50779	2.1646	0.585438	0.0261079	0	NO BLAST HIT	no IPS match	no IPS match	no IPS match	1.06361	1.94879	0.732733	0.0252912	0
XLOC_002572	-	scaffold00004:1935770-1939566	-	1.80274	1.45448	0.443901	0.224382	0.224615	NO BLAST HIT	no IPS match	no IPS match	no IPS match	0.425356	1.30947	0.555586	0.217363	0.153064
XLOC_002594	-	scaffold00004:2669187-2671008	-	9.94894	3.91042	0.465166	0.0643931	0.308635	NO BLAST HIT	mobidb-lite (MOBIDB_LITE)	no GO terms	no GO terms	2.34745	3.52056	0.582201	0.0623788	0.21032
XLOC_002723	-	scaffold00004:477900-478530	-	1.29441	0.59133	0	0.314502	0	NO BLAST HIT	NON_CYTOPLASMIC_DOMAIN (PHOBIUS); TRANSMEMBRANE (PHOBIUS); CYTOPLASMIC_DOMAIN (PHOBIUS); TMhelix (TMHMM)	no GO terms	no GO terms	0.305416	0.532376	0	0.304664	0
XLOC_002957	-	scaffold00005:1394671-1404132	-	34.5938	11.2755	1.53394	0.313461	0.245935	NO BLAST HIT	no IPS match	no IPS match	no IPS match	8.1624	10.1514	1.91988	0.303656	0.167593
XLOC_004602	-	scaffold00010:2078502-2079609	-	1.24571	0.183166	0	0.0997125	0	NO BLAST HIT	mobidb-lite (MOBIDB_LITE); mobidb-lite (MOBIDB_LITE)	no GO terms	no GO terms	0.293925	0.164905	0	0.0965934	0
XLOC_007186	-	scaffold00023:1650889-1651906	-	6.73293	4.39379	1.04769	0.29101	0.740215	NO BLAST HIT	SIGNAL_PEPTIDE_H_REGION (PHOBIUS); NON_CYTOPLASMIC_DOMAIN (PHOBIUS); SIGNAL_PEPTIDE_N_REGION (PHOBIUS); SIGNAL_PEPTIDE (PHOBIUS); SIGNAL_PEPTIDE_C_REGION (PHOBIUS)	no GO terms	no GO terms	1.58863	3.95574	1.31129	0.281907	0.504421
XLOC_007308	-	scaffold00024:310549-312946	-	5.05501	2.41328	0.115266	0.0195783	0.333018	NO BLAST HIT	TRANSMEMBRANE (PHOBIUS); TRANSMEMBRANE (PHOBIUS); TRANSMEMBRANE (PHOBIUS); NON_CYTOPLASMIC_DOMAIN (PHOBIUS); TRANSMEMBRANE (PHOBIUS); NON_CYTOPLASMIC_DOMAIN (PHOBIUS); TRANSMEMBRANE (PHOBIUS); CYTOPLASMIC_DOMAIN (PHOBIUS); TRANSMEMBRANE (PHOBIUS); TRANSMEMBRANE (PHOBIUS); CYTOPLASMIC_DOMAIN (PHOBIUS); CYTOPLASMIC_DOMAIN (PHOBIUS); CYTOPLASMIC_DOMAIN (PHOBIUS); NON_CYTOPLASMIC_DOMAIN (PHOBIUS); NO…	no GO terms	no GO terms	1.19273	2.17268	0.144267	0.0189659	0.226936
XLOC_008781	-	scaffold00040:23231-25083	-	8.26572	13.7066	1.26741	0.168412	0.463407	NO BLAST HIT	mobidb-lite (MOBIDB_LITE); mobidb-lite (MOBIDB_LITE); TRANSMEMBRANE (PHOBIUS); NON_CYTOPLASMIC_DOMAIN (PHOBIUS); CYTOPLASMIC_DOMAIN (PHOBIUS); TRANSMEMBRANE (PHOBIUS); NON_CYTOPLASMIC_DOMAIN (PHOBIUS); CYTOPLASMIC_DOMAIN (PHOBIUS); TRANSMEMBRANE (PHOBIUS); SignalP-TM (SIGNALP_GRAM_POSITIVE); TMhelix (TMHMM); TMhelix (TMHMM)	no GO terms	no GO terms	1.9503	12.3401	1.58629	0.163144	0.31579
XLOC_008862	-	scaffold00041:699053-700845	-	13.3381	6.14893	0.487313	0.189996	2.16994	NO BLAST HIT	no IPS match	no IPS match	no IPS match	3.14712	5.5359	0.60992	0.184053	1.47871
XLOC_009124	-	scaffold00052:124019-125514	-	1.68533	1.10996	0	0.0342889	0	NO BLAST HIT	SignalP-noTM (SIGNALP_EUK)	no GO terms	no GO terms	0.397654	0.9993	0	0.0332163	0
XLOC_000052	-	Sn_small_contig03512:2-409	-	228.322	72.5729	11.3204	1.78555	15.4323	NO BLAST HIT	no IPS match	no IPS match	no IPS match	53.8726	65.3376	14.1686	1.7297	10.5164
XLOC_000178	-	Sn_small_contig04745:0-222	-	3357.15	1186.65	76.0261	15.7404	29.6817	NO BLAST HIT	no IPS match	no IPS match	no IPS match	792.119	1068.34	95.1542	15.248	20.2267
XLOC_000180	-	Sn_small_contig04764:1-208	-	30.1931	0	0	3.05533	0	NO BLAST HIT	mobidb-lite (MOBIDB_LITE)	no GO terms	no GO terms	7.12406	0	0	2.95976	0
XLOC_000266	-	Sn_small_contig06814:0-129	-	184995	18368.1	1293.54	72.5481	60686.6	NO BLAST HIT	no IPS match	no IPS match	no IPS match	43649.6	16536.8	1618.99	70.2787	41355
XLOC_000271	-	Sn_small_contig07033:0-122	-	15670	3879.34	1016.13	85.5506	855.966	NO BLAST HIT	no IPS match	no IPS match	no IPS match	3697.34	3492.58	1271.79	82.8745	583.3
XLOC_000320	-	contig02550:1-1740	-	155.003	32.4943	3.19395	0.0544307	0.601209	NO BLAST HIT	no IPS match	no IPS match	no IPS match	36.5729	29.2547	3.99754	0.0527281	0.409695
XLOC_000374	-	contig02688:1-1175	-	22.2581	8.83607	1.73624	0.162367	0	NO BLAST HIT	SignalP-noTM (SIGNALP_EUK); SignalP-noTM (SIGNALP_GRAM_NEGATIVE); SignalP-TM (SIGNALP_GRAM_POSITIVE)	no GO terms	no GO terms	5.2518	7.95514	2.17308	0.157288	0
XLOC_000392	-	contig02731:0-1076	-	16.4336	3.1387	1.08976	0.378648	0.972684	NO BLAST HIT	no IPS match	no IPS match	no IPS match	3.87751	2.82578	1.36394	0.366804	0.662837
XLOC_000545	-	scaffold00001:67425-73147	-	1.15824	0.19085	0.0461673	0.0179892	0.0712383	NO BLAST HIT	mobidb-lite (MOBIDB_LITE); mobidb-lite (MOBIDB_LITE); mobidb-lite (MOBIDB_LITE); TRANSMEMBRANE (PHOBIUS); NON_CYTOPLASMIC_DOMAIN (PHOBIUS); TRANSMEMBRANE (PHOBIUS); CYTOPLASMIC_DOMAIN (PHOBIUS); CYTOPLASMIC_DOMAIN (PHOBIUS); TMhelix (TMHMM)	no GO terms	no GO terms	0.273287	0.171823	0.0577829	0.0174265	0.0485455
XLOC_001999	-	scaffold00002:7067040-7070421	-	5.80287	1.83117	0.826247	0.0230781	0.146523	NO BLAST HIT	mobidb-lite (MOBIDB_LITE); mobidb-lite (MOBIDB_LITE); mobidb-lite (MOBIDB_LITE); mobidb-lite (MOBIDB_LITE)	no GO terms	no GO terms	1.36919	1.64861	1.03413	0.0223562	0.0998484
XLOC_002012	-	scaffold00002:7454451-7455706	-	2.24576	0	0	0.0856764	0	NO BLAST HIT	no IPS match	no IPS match	no IPS match	0.529887	0	0	0.0829964	0
XLOC_003376	-	scaffold00006:2349212-2351228	-	6.94232	1.67281	0.241411	0.0272425	0.202784	NO BLAST HIT	no IPS match	no IPS match	no IPS match	1.63804	1.50604	0.30215	0.0263903	0.138188
XLOC_006331	-	scaffold00018:1925221-1928522	-	37.4116	16.6426	2.1369	0.127183	0.329533	NO BLAST HIT	SIGNAL_PEPTIDE_C_REGION (PHOBIUS); SIGNAL_PEPTIDE (PHOBIUS); SIGNAL_PEPTIDE_H_REGION (PHOBIUS); NON_CYTOPLASMIC_DOMAIN (PHOBIUS); SIGNAL_PEPTIDE_N_REGION (PHOBIUS); SignalP-noTM (SIGNALP_EUK); TMhelix (TMHMM)	no GO terms	no GO terms	8.82726	14.9834	2.67454	0.123205	0.224561
XLOC_008538	-	scaffold00035:674863-681299	-	3.71625	1.65677	1.53447	1.79461	1.61676	NO BLAST HIT	Coil (COILS); Coil (COILS); Coil (COILS); Coil (COILS); Coil (COILS); mobidb-lite (MOBIDB_LITE); mobidb-lite (MOBIDB_LITE); mobidb-lite (MOBIDB_LITE); mobidb-lite (MOBIDB_LITE); mobidb-lite (MOBIDB_LITE); mobidb-lite (MOBIDB_LITE); mobidb-lite (MOBIDB_LITE); mobidb-lite (MOBIDB_LITE); mobidb-lite (MOBIDB_LITE); mobidb-lite (MOBIDB_LITE); mobidb-lite (MOBIDB_LITE); mobidb-lite (MOBIDB_LITE); mobid…	F:GO:0005515	F:protein binding	0.876849	1.49159	1.92054	1.73847	1.10174
XLOC_009239	-	scaffold00106:2495-3480	-	32.7924	4.77552	8.52277	8.39411	4.41486	NO BLAST HIT	no IPS match	no IPS match	no IPS match	7.73736	4.29941	10.6671	8.13153	3.00851
XLOC_000051	-	Sn_small_contig03504:0-414	-	166.664	32.8959	3.10594	0	0.373431	NO BLAST HIT	no IPS match	no IPS match	no IPS match	39.3244	29.6163	3.88739	0	0.254475
XLOC_000093	-	Sn_small_contig03791:1-336	-	17.3745	0	1.23372	0	1.89935	NO BLAST HIT	no IPS match	no IPS match	no IPS match	4.09951	0	1.54412	0	1.29432
XLOC_000115	-	Sn_small_contig03972:1-303	-	6.28301	0	4.45465	0	0.257192	NO BLAST HIT	mobidb-lite (MOBIDB_LITE); mobidb-lite (MOBIDB_LITE)	no GO terms	no GO terms	1.48248	0	5.57543	0	0.175264
XLOC_000380	-	contig02696:622-1160	-	23.0905	1.38951	8.02455	0	0.0693781	NO BLAST HIT	no IPS match	no IPS match	no IPS match	5.4482	1.25098	0.493286	0	0.0472778
XLOC_000539	-	contig03250:0-506	-	84.7393	34.8424	0.453573	0	0.373423	NO BLAST HIT	no IPS match	no IPS match	no IPS match	19.9942	31.3687	2.32585	0	0.25447
XLOC_001278	-	scaffold00001:9272187-9273145	-	1.09656	0	0.394125	0	0.211678	NO BLAST HIT	TRANSMEMBRANE (PHOBIUS); NON_CYTOPLASMIC_DOMAIN (PHOBIUS); CYTOPLASMIC_DOMAIN (PHOBIUS)	no GO terms	no GO terms	0.258733	0	0.0497613	0	0.144248
XLOC_002227	-	scaffold00003:3892456-3894258	-	3.38971	0.664824	1.8583	0	0.0316195	NO BLAST HIT	no IPS match	no IPS match	no IPS match	0.799802	0.598543	0.0688288	0	0.0215472
XLOC_003920	-	scaffold00007:3748055-3748962	-	1.47644	0	0.0397582	0	0.14019	NO BLAST HIT	SIGNAL_PEPTIDE_N_REGION (PHOBIUS); SIGNAL_PEPTIDE_C_REGION (PHOBIUS); SIGNAL_PEPTIDE_H_REGION (PHOBIUS); SIGNAL_PEPTIDE (PHOBIUS); NON_CYTOPLASMIC_DOMAIN (PHOBIUS)	no GO terms	no GO terms	0.348366	0	0.640458	0	0.0955327
XLOC_004931	-	scaffold00011:1535890-1538029	-	3.67155	0.44167	0.0579755	0.379538	0.509489	NO BLAST HIT	no IPS match	no IPS match	no IPS match	0.866302	0.397637	0.315278	0.367666	0.347192
XLOC_008212	-	scaffold00031:207877-209572	-	6.70858	1.19094	0.0549927	0	0.156845	NO BLAST HIT	TRANSMEMBRANE (PHOBIUS); NON_CYTOPLASMIC_DOMAIN (PHOBIUS); NON_CYTOPLASMIC_DOMAIN (PHOBIUS); TRANSMEMBRANE (PHOBIUS); CYTOPLASMIC_DOMAIN (PHOBIUS)	no GO terms	no GO terms	1.58289	1.07221	0.125781	0	0.106882
XLOC_000170	-	Sn_small_contig04674:8-227	-	47.9557	0	0.511712	11.311	0	NO BLAST HIT	no IPS match	no IPS match	no IPS match	11.3151	0	10.0435	10.9572	0
XLOC_000367	-	contig02670:0-1207	-	18.9252	3.09386	0.2519	0.146637	1.46627	NO BLAST HIT	CYTOPLASMIC_DOMAIN (PHOBIUS); TRANSMEMBRANE (PHOBIUS); NON_CYTOPLASMIC_DOMAIN (PHOBIUS)	no GO terms	no GO terms	4.4654	2.78541	0.567691	0.14205	0.999193
XLOC_002144	-	scaffold00003:1710938-1714621	-	6.24797	1.8131	0.100496	0.0202005	1.12787	NO BLAST HIT	Coil (COILS); NON_CYTOPLASMIC_DOMAIN (PHOBIUS); SIGNAL_PEPTIDE (PHOBIUS); SIGNAL_PEPTIDE_H_REGION (PHOBIUS); SIGNAL_PEPTIDE_N_REGION (PHOBIUS); SIGNAL_PEPTIDE_C_REGION (PHOBIUS)	no GO terms	no GO terms	1.47421	1.63234	0.0725621	0.0195686	0.768589
XLOC_008269	-	scaffold00032:504708-514326	-	17.3601	5.81501	10.4851	10.1727	6.56141	NO BLAST HIT	no IPS match	no IPS match	no IPS match	4.09611	5.23527	13.1231	9.85449	4.47129
XLOC_009178	-	scaffold00061:21871-26660	-	14.5032	1.01983	0.0476421	0.00914067	1.01154	NO BLAST HIT				3.42203	0.918156	0.0596288	0.00885474	0.689316

## Sheet: Sz_Annotated
Table S6: List of 224 annotated genes in the schizont stage with no BLAST hit
Cufflinks assigned eXternal LOCation identifier (XLOC)	S. neurona gene identifier on VEuPathDB.org	Location of genes in the current S. neurona SN3 genome assembly on VEuPathDB.org	S. neurona GENE_DESCRIPTION		FPKM values at different time points of schizont development									TPM values at different time points of schizont development
				Mz	8 h	24 h	48 h	72 h	hit	InterPro IDs	InterPro GO IDs	InterPro GO Names	Mz	8 h	24 h	48 h	72 h
XLOC_000569	SN3_00100250	scaffold00001:808207-830231	hypothetical protien	0.29858	1.61501	5.30138	8.67842	6.05318	NO BLAST HIT	Coil (COILS); Coil (COILS); mobidb-lite (MOBIDB_LITE); mobidb-lite (MOBIDB_LITE); mobidb-lite (MOBIDB_LITE); mobidb-lite (MOBIDB_LITE); mobidb-lite (MOBIDB_LITE); mobidb-lite (MOBIDB_LITE); mobidb-lite (MOBIDB_LITE); mobidb-lite (MOBIDB_LITE); mobidb-lite (MOBIDB_LITE); mobidb-lite (MOBIDB_LITE); mobidb-lite (MOBIDB_LITE); mobidb-lite (MOBIDB_LITE); mobidb-lite (MOBIDB_LITE); mobidb-lite (MOBIDB_…	no GO terms	no GO terms	0.0704499	1.454	6.6352	8.40695	4.12495
XLOC_000592	SN3_00100450	scaffold00001:1500707-1517831	hypothetical protien	1.02291	5.3909	9.29931	19.1479	17.5325	NO BLAST HIT	Coil (COILS); Coil (COILS); mobidb-lite (MOBIDB_LITE); mobidb-lite (MOBIDB_LITE); mobidb-lite (MOBIDB_LITE); mobidb-lite (MOBIDB_LITE); mobidb-lite (MOBIDB_LITE); mobidb-lite (MOBIDB_LITE); NON_CYTOPLASMIC_DOMAIN (PHOBIUS); TRANSMEMBRANE (PHOBIUS); TRANSMEMBRANE (PHOBIUS); CYTOPLASMIC_DOMAIN (PHOBIUS); NON_CYTOPLASMIC_DOMAIN (PHOBIUS); TMhelix (TMHMM)	no GO terms	no GO terms	0.241356	4.85344	11.639	18.5489	11.9476
XLOC_000946	SN3_00103520	scaffold00001:10959692-10968489	hypothetical protien	0.778029	2.48475	9.39027	12.987	4.2271	NO BLAST HIT	Coil (COILS); mobidb-lite (MOBIDB_LITE); mobidb-lite (MOBIDB_LITE); mobidb-lite (MOBIDB_LITE); mobidb-lite (MOBIDB_LITE); mobidb-lite (MOBIDB_LITE); mobidb-lite (MOBIDB_LITE); mobidb-lite (MOBIDB_LITE); mobidb-lite (MOBIDB_LITE); mobidb-lite (MOBIDB_LITE); PTHR22571 (PANTHER); TRANSMEMBRANE (PHOBIUS); CYTOPLASMIC_DOMAIN (PHOBIUS); NON_CYTOPLASMIC_DOMAIN (PHOBIUS); TRANSMEMBRANE (PHOBIUS); CYTOPLA…	no GO terms	no GO terms	0.183576	2.23703	11.7528	12.5808	2.88057
XLOC_001732	SN3_00200045	scaffold00002:200202-220437	hypothetical protien	2.42947	12.6901	23.6479	28.056	20.989	NO BLAST HIT	no IPS match	no IPS match	no IPS match	0.573233	11.4249	29.5977	27.1784	14.303
XLOC_001836	SN3_00200830	scaffold00002:2685673-2708846	hypothetical protien	0.528323	2.02206	2.93539	3.28839	1.88552	NO BLAST HIT	Coil (COILS); Coil (COILS); Coil (COILS); Coil (COILS); Coil (COILS); Coil (COILS); mobidb-lite (MOBIDB_LITE); mobidb-lite (MOBIDB_LITE); mobidb-lite (MOBIDB_LITE); mobidb-lite (MOBIDB_LITE); mobidb-lite (MOBIDB_LITE); mobidb-lite (MOBIDB_LITE); mobidb-lite (MOBIDB_LITE); mobidb-lite (MOBIDB_LITE); mobidb-lite (MOBIDB_LITE); mobidb-lite (MOBIDB_LITE); mobidb-lite (MOBIDB_LITE); mobidb-lite (MOBID…	no GO terms	no GO terms	0.124658	1.82047	3.67393	3.18553	1.28489
XLOC_001605	SN3_00201935	scaffold00002:6405948-6419613	hypothetical protien	2.21586	5.71578	11.3871	11.4343	10.1725	NO BLAST HIT	Coil (COILS); mobidb-lite (MOBIDB_LITE); mobidb-lite (MOBIDB_LITE); mobidb-lite (MOBIDB_LITE); mobidb-lite (MOBIDB_LITE); mobidb-lite (MOBIDB_LITE); mobidb-lite (MOBIDB_LITE); mobidb-lite (MOBIDB_LITE); mobidb-lite (MOBIDB_LITE); mobidb-lite (MOBIDB_LITE); mobidb-lite (MOBIDB_LITE); mobidb-lite (MOBIDB_LITE); mobidb-lite (MOBIDB_LITE); mobidb-lite (MOBIDB_LITE); mobidb-lite (MOBIDB_LITE); PTHR229…	no GO terms	no GO terms	0.522832	5.14593	14.2521	11.0766	6.93207
XLOC_002742	SN3_00400315, (SN3_00400320)	scaffold00004:968647-980622	-	0.754382	2.30344	2.73993	9.02825	9.20672	NO BLAST HIT	mobidb-lite (MOBIDB_LITE); CYTOPLASMIC_DOMAIN (PHOBIUS); TRANSMEMBRANE (PHOBIUS); CYTOPLASMIC_DOMAIN (PHOBIUS); TRANSMEMBRANE (PHOBIUS); NON_CYTOPLASMIC_DOMAIN (PHOBIUS); TMhelix (TMHMM); TMhelix (TMHMM)	no GO terms	no GO terms	0.177996	2.07379	3.42929	8.74584	6.27394
XLOC_002546	SN3_00400415	scaffold00004:1292648-1307372	hypothetical protien	0.636828	2.30952	4.69879	5.0104	3.56758	NO BLAST HIT	mobidb-lite (MOBIDB_LITE); mobidb-lite (MOBIDB_LITE); mobidb-lite (MOBIDB_LITE); mobidb-lite (MOBIDB_LITE); mobidb-lite (MOBIDB_LITE); mobidb-lite (MOBIDB_LITE); mobidb-lite (MOBIDB_LITE); mobidb-lite (MOBIDB_LITE); mobidb-lite (MOBIDB_LITE); mobidb-lite (MOBIDB_LITE); mobidb-lite (MOBIDB_LITE); mobidb-lite (MOBIDB_LITE); mobidb-lite (MOBIDB_LITE); mobidb-lite (MOBIDB_LITE); mobidb-lite (MOBIDB_L…	no GO terms	no GO terms	0.15026	2.07927	5.881	4.85367	2.43113
XLOC_002762	SN3_00400445	scaffold00004:1462327-1466683	hypothetical protien	5.77859	47.405	161.879	63.3366	17.5626	NO BLAST HIT	mobidb-lite (MOBIDB_LITE); mobidb-lite (MOBIDB_LITE); mobidb-lite (MOBIDB_LITE); TRANSMEMBRANE (PHOBIUS); CYTOPLASMIC_DOMAIN (PHOBIUS); NON_CYTOPLASMIC_DOMAIN (PHOBIUS); TMhelix (TMHMM)	no GO terms	no GO terms	1.36346	42.6788	202.608	61.3554	11.9681
XLOC_002693	SN3_00401580	scaffold00004:5728903-5743153	hypothetical protien	0.897875	4.69143	12.7375	10.8563	3.98938	NO BLAST HIT	Coil (COILS); Coil (COILS); mobidb-lite (MOBIDB_LITE); mobidb-lite (MOBIDB_LITE); mobidb-lite (MOBIDB_LITE); mobidb-lite (MOBIDB_LITE); mobidb-lite (MOBIDB_LITE); mobidb-lite (MOBIDB_LITE); mobidb-lite (MOBIDB_LITE); mobidb-lite (MOBIDB_LITE); mobidb-lite (MOBIDB_LITE); mobidb-lite (MOBIDB_LITE); mobidb-lite (MOBIDB_LITE); mobidb-lite (MOBIDB_LITE); mobidb-lite (MOBIDB_LITE); mobidb-lite (MOBIDB_…	no GO terms	no GO terms	0.211854	4.22371	15.9422	10.5167	2.71857
XLOC_002917	SN3_00500040	scaffold00005:127734-151800	hypothetical protien	2.46608	10.1022	12.2603	18.3465	55.5303	NO BLAST HIT	SIGNAL_PEPTIDE_H_REGION (PHOBIUS); SIGNAL_PEPTIDE_N_REGION (PHOBIUS); TRANSMEMBRANE (PHOBIUS); SIGNAL_PEPTIDE_C_REGION (PHOBIUS); TRANSMEMBRANE (PHOBIUS); NON_CYTOPLASMIC_DOMAIN (PHOBIUS); CYTOPLASMIC_DOMAIN (PHOBIUS); NON_CYTOPLASMIC_DOMAIN (PHOBIUS); SIGNAL_PEPTIDE (PHOBIUS); TMhelix (TMHMM)	no GO terms	no GO terms	0.581871	9.09504	15.345	17.7726	37.8412
XLOC_003108	SN3_00500140	scaffold00005:458622-471686	-	0.700968	2.41622	4.6212	5.21109	1.88633	NO BLAST HIT	Coil (COILS); Coil (COILS); mobidb-lite (MOBIDB_LITE); mobidb-lite (MOBIDB_LITE); mobidb-lite (MOBIDB_LITE); mobidb-lite (MOBIDB_LITE); SIGNAL_PEPTIDE_C_REGION (PHOBIUS); SIGNAL_PEPTIDE_H_REGION (PHOBIUS); SIGNAL_PEPTIDE (PHOBIUS); SIGNAL_PEPTIDE_N_REGION (PHOBIUS); NON_CYTOPLASMIC_DOMAIN (PHOBIUS); SignalP-TM (SIGNALP_GRAM_POSITIVE)	no GO terms	no GO terms	0.165393	2.17533	5.78389	5.04808	1.28544
XLOC_002960	SN3_00500425	scaffold00005:1445205-1454922	hypothetical protien	2.06769	7.5567	15.7973	26.1619	26.0303	NO BLAST HIT	Coil (COILS); mobidb-lite (MOBIDB_LITE); mobidb-lite (MOBIDB_LITE); mobidb-lite (MOBIDB_LITE); mobidb-lite (MOBIDB_LITE); SignalP-TM (SIGNALP_GRAM_POSITIVE)	no GO terms	no GO terms	0.487871	6.80332	19.7719	25.3435	17.7384
XLOC_003044	SN3_00501180, (SN3_00501185)	scaffold00005:4116689-4132301	-	1.42901	7.45454	23.4709	19.8149	6.94888	NO BLAST HIT	no IPS match	no IPS match	no IPS match	0.337175	6.71134	29.3761	19.1951	4.73533
XLOC_003319	SN3_00600170, (SN3_00600175)	scaffold00006:534049-540213	-	0.257021	1.17944	3.09771	5.17496	1.6919	NO BLAST HIT	mobidb-lite (MOBIDB_LITE); mobidb-lite (MOBIDB_LITE); mobidb-lite (MOBIDB_LITE); mobidb-lite (MOBIDB_LITE)	no GO terms	no GO terms	0.0606441	1.06185	3.87709	5.01308	1.15295
XLOC_003706	SN3_00700820	scaffold00007:2445286-2452024	hypothetical protien	3.66139	13.6378	34.0879	53.5661	55.0547	NO BLAST HIT	mobidb-lite (MOBIDB_LITE); mobidb-lite (MOBIDB_LITE); mobidb-lite (MOBIDB_LITE)	no GO terms	no GO terms	0.863905	12.2781	42.6644	51.8905	37.5171
XLOC_004440	SN3_00900400	scaffold00009:1471018-1477367	hypothetical protien	2.76898	8.39069	10.2593	11.3868	12.0446	NO BLAST HIT	mobidb-lite (MOBIDB_LITE); mobidb-lite (MOBIDB_LITE); mobidb-lite (MOBIDB_LITE); mobidb-lite (MOBIDB_LITE); mobidb-lite (MOBIDB_LITE); mobidb-lite (MOBIDB_LITE); mobidb-lite (MOBIDB_LITE)	no GO terms	no GO terms	0.653341	7.55416	12.8405	11.0306	8.20782
XLOC_004382	SN3_00901010, (SN3_00901015)	scaffold00009:3841343-3866423	-	3.01765	10.008	18.0422	14.5177	9.48315	NO BLAST HIT	no IPS match	no IPS match	no IPS match	0.712014	9.01023	22.5816	14.0636	6.46231
XLOC_004529	SN3_01000010	scaffold00010:76259-88608	hypothetical protien	0.376824	3.17654	6.03757	10.8701	6.75144	NO BLAST HIT	Coil (COILS); mobidb-lite (MOBIDB_LITE); mobidb-lite (MOBIDB_LITE); mobidb-lite (MOBIDB_LITE); mobidb-lite (MOBIDB_LITE); mobidb-lite (MOBIDB_LITE); mobidb-lite (MOBIDB_LITE); mobidb-lite (MOBIDB_LITE); mobidb-lite (MOBIDB_LITE); mobidb-lite (MOBIDB_LITE); mobidb-lite (MOBIDB_LITE); mobidb-lite (MOBIDB_LITE); mobidb-lite (MOBIDB_LITE); mobidb-lite (MOBIDB_LITE); mobidb-lite (MOBIDB_LITE); mobidb-…	no GO terms	no GO terms	0.0889116	2.85985	7.55661	10.5301	4.60078
XLOC_004714	SN3_01000635	scaffold00010:2124569-2148106	hypothetical protien	0.615123	1.53447	2.4133	2.70557	3.13424	NO BLAST HIT	Coil (COILS); Coil (COILS); Coil (COILS); Coil (COILS); Coil (COILS); Coil (COILS); Coil (COILS); Coil (COILS); Coil (COILS); mobidb-lite (MOBIDB_LITE); mobidb-lite (MOBIDB_LITE); mobidb-lite (MOBIDB_LITE); mobidb-lite (MOBIDB_LITE); mobidb-lite (MOBIDB_LITE); mobidb-lite (MOBIDB_LITE); mobidb-lite (MOBIDB_LITE); mobidb-lite (MOBIDB_LITE); mobidb-lite (MOBIDB_LITE); mobidb-lite (MOBIDB_LITE); mob…	no GO terms	no GO terms	0.145138	1.38149	3.02048	2.62094	2.13583
XLOC_004723	SN3_01000730, (SN3_01000735)	scaffold00010:2443167-2479738	-	0.736161	3.88602	8.81017	10.1596	4.5112	NO BLAST HIT	no IPS match	no IPS match	no IPS match	0.173697	3.49859	11.0268	9.8418	3.07417
XLOC_004618	SN3_01000740	scaffold00010:2481684-2500154	hypothetical protien	1.71373	5.5368	5.92546	10.0941	9.97315	NO BLAST HIT	Coil (COILS); Coil (COILS); mobidb-lite (MOBIDB_LITE); mobidb-lite (MOBIDB_LITE); mobidb-lite (MOBIDB_LITE); mobidb-lite (MOBIDB_LITE); mobidb-lite (MOBIDB_LITE); mobidb-lite (MOBIDB_LITE); mobidb-lite (MOBIDB_LITE); mobidb-lite (MOBIDB_LITE); mobidb-lite (MOBIDB_LITE); mobidb-lite (MOBIDB_LITE); mobidb-lite (MOBIDB_LITE); mobidb-lite (MOBIDB_LITE); mobidb-lite (MOBIDB_LITE); mobidb-lite (MOBIDB_…	no GO terms	no GO terms	0.404354	4.9848	7.4163	9.77835	6.79622
XLOC_004747	SN3_01000925	scaffold00010:3232617-3237130	hypothetical protien	84.8558	225.511	866.451	1023.26	400.553	NO BLAST HIT	mobidb-lite (MOBIDB_LITE); mobidb-lite (MOBIDB_LITE); mobidb-lite (MOBIDB_LITE); mobidb-lite (MOBIDB_LITE); mobidb-lite (MOBIDB_LITE); mobidb-lite (MOBIDB_LITE); mobidb-lite (MOBIDB_LITE); mobidb-lite (MOBIDB_LITE); mobidb-lite (MOBIDB_LITE); mobidb-lite (MOBIDB_LITE)	no GO terms	no GO terms	20.0217	203.028	1084.45	991.251	272.958
XLOC_004918	SN3_01100355, (SN3_01100360)	scaffold00011:1217978-1241233	-	4.10114	16.7687	30.9272	38.9208	15.1611	NO BLAST HIT	SIGNAL_PEPTIDE_C_REGION (PHOBIUS); SIGNAL_PEPTIDE_N_REGION (PHOBIUS); SIGNAL_PEPTIDE (PHOBIUS); SIGNAL_PEPTIDE_H_REGION (PHOBIUS); NON_CYTOPLASMIC_DOMAIN (PHOBIUS); SignalP-noTM (SIGNALP_EUK)	no GO terms	no GO terms	0.967664	15.0969	38.7084	37.7033	10.3316
XLOC_004850	SN3_01100675	scaffold00011:2595672-2614879	hypothetical protien	0.252406	2.08365	3.18268	3.77571	2.30302	NO BLAST HIT	mobidb-lite (MOBIDB_LITE); mobidb-lite (MOBIDB_LITE); mobidb-lite (MOBIDB_LITE); mobidb-lite (MOBIDB_LITE); mobidb-lite (MOBIDB_LITE); mobidb-lite (MOBIDB_LITE); mobidb-lite (MOBIDB_LITE); mobidb-lite (MOBIDB_LITE); mobidb-lite (MOBIDB_LITE); mobidb-lite (MOBIDB_LITE); mobidb-lite (MOBIDB_LITE); mobidb-lite (MOBIDB_LITE); mobidb-lite (MOBIDB_LITE); mobidb-lite (MOBIDB_LITE); mobidb-lite (MOBIDB_L…	no GO terms	no GO terms	0.0595552	1.87592	3.98344	3.6576	1.5694
XLOC_004971	SN3_01100685	scaffold00011:2672408-2690618	hypothetical protien	0.599253	2.19626	2.29864	4.3919	3.20277	NO BLAST HIT	mobidb-lite (MOBIDB_LITE); mobidb-lite (MOBIDB_LITE); mobidb-lite (MOBIDB_LITE); mobidb-lite (MOBIDB_LITE); mobidb-lite (MOBIDB_LITE); mobidb-lite (MOBIDB_LITE); mobidb-lite (MOBIDB_LITE); mobidb-lite (MOBIDB_LITE); PTHR22937 (PANTHER); SIGNAL_PEPTIDE_N_REGION (PHOBIUS); NON_CYTOPLASMIC_DOMAIN (PHOBIUS); SIGNAL_PEPTIDE_C_REGION (PHOBIUS); SIGNAL_PEPTIDE_H_REGION (PHOBIUS); SIGNAL_PEPTIDE (PHOBIUS…	no GO terms	no GO terms	0.141394	1.9773	2.87697	4.25452	2.18253
XLOC_005198	SN3_01200635	scaffold00012:2291310-2296903	hypothetical protien	0.220972	2.1703	6.96605	8.04039	4.70357	NO BLAST HIT	Coil (COILS); Coil (COILS); mobidb-lite (MOBIDB_LITE); mobidb-lite (MOBIDB_LITE); mobidb-lite (MOBIDB_LITE); mobidb-lite (MOBIDB_LITE); mobidb-lite (MOBIDB_LITE)	no GO terms	no GO terms	0.0521383	1.95393	8.7187	7.78888	3.20526
XLOC_005494	SN3_01400150, (SN3_01400155)	scaffold00014:594836-612544	-	6.89004	18.7419	23.9819	32.0445	31.6767	NO BLAST HIT	mobidb-lite (MOBIDB_LITE); mobidb-lite (MOBIDB_LITE); mobidb-lite (MOBIDB_LITE); SignalP-TM (SIGNALP_GRAM_POSITIVE)	no GO terms	no GO terms	1.6257	16.8734	30.0157	31.0421	21.5861
XLOC_005521	SN3_01400425	scaffold00014:1384954-1394528	hypothetical protien	0.279312	2.05437	5.7693	5.06793	3.54957	NO BLAST HIT	mobidb-lite (MOBIDB_LITE); mobidb-lite (MOBIDB_LITE); mobidb-lite (MOBIDB_LITE); mobidb-lite (MOBIDB_LITE); mobidb-lite (MOBIDB_LITE); SIGNAL_PEPTIDE (PHOBIUS); NON_CYTOPLASMIC_DOMAIN (PHOBIUS); SIGNAL_PEPTIDE_N_REGION (PHOBIUS); SIGNAL_PEPTIDE_C_REGION (PHOBIUS); SIGNAL_PEPTIDE_H_REGION (PHOBIUS); SignalP-TM (SIGNALP_GRAM_POSITIVE); SignalP-noTM (SIGNALP_EUK)	no GO terms	no GO terms	0.0659036	1.84955	7.22085	4.9094	2.41886
XLOC_005848	SN3_01500485	scaffold00015:1521753-1528232	hypothetical protien	0.648211	5.29493	9.85581	11.2899	7.18959	NO BLAST HIT	Coil (COILS); SignalP-TM (SIGNALP_GRAM_POSITIVE)	no GO terms	no GO terms	0.152945	4.76704	12.3355	10.9367	4.89936
XLOC_006050	SN3_01600560, (SN3_01600565)	scaffold00016:2049483-2073704	-	0.692784	6.22058	7.36352	10.2778	5.38932	NO BLAST HIT	mobidb-lite (MOBIDB_LITE); mobidb-lite (MOBIDB_LITE); mobidb-lite (MOBIDB_LITE); mobidb-lite (MOBIDB_LITE); mobidb-lite (MOBIDB_LITE); mobidb-lite (MOBIDB_LITE); mobidb-lite (MOBIDB_LITE); mobidb-lite (MOBIDB_LITE); mobidb-lite (MOBIDB_LITE)	no GO terms	no GO terms	0.163462	5.6004	9.21617	9.9563	3.67256
XLOC_005972	SN3_01600690, (SN3_01600695)	scaffold00016:2496398-2501988	-	0.824661	4.72699	6.63244	7.80265	5.91535	NO BLAST HIT	Coil (COILS); mobidb-lite (MOBIDB_LITE); mobidb-lite (MOBIDB_LITE); mobidb-lite (MOBIDB_LITE)	no GO terms	no GO terms	0.194579	4.25572	8.30115	7.55858	4.03103
XLOC_006286	SN3_01800195, (SN3_01800200)	scaffold00018:684251-721938	-	0.23018	2.43223	5.31287	4.55565	2.1872	NO BLAST HIT	Coil (COILS); Coil (COILS); Coil (COILS); mobidb-lite (MOBIDB_LITE); mobidb-lite (MOBIDB_LITE); mobidb-lite (MOBIDB_LITE); mobidb-lite (MOBIDB_LITE); mobidb-lite (MOBIDB_LITE); mobidb-lite (MOBIDB_LITE); mobidb-lite (MOBIDB_LITE); mobidb-lite (MOBIDB_LITE); mobidb-lite (MOBIDB_LITE); mobidb-lite (MOBIDB_LITE); mobidb-lite (MOBIDB_LITE); mobidb-lite (MOBIDB_LITE); mobidb-lite (MOBIDB_LITE); mobidb…	no GO terms	no GO terms	0.054311	2.18974	6.64958	4.41314	1.49047
XLOC_006461	SN3_01900095	scaffold00019:233109-240045	hypothetical protien	0.53944	4.02551	5.42172	7.26119	4.27465	NO BLAST HIT	Coil (COILS); mobidb-lite (MOBIDB_LITE); mobidb-lite (MOBIDB_LITE); mobidb-lite (MOBIDB_LITE); mobidb-lite (MOBIDB_LITE); mobidb-lite (MOBIDB_LITE); mobidb-lite (MOBIDB_LITE); mobidb-lite (MOBIDB_LITE); mobidb-lite (MOBIDB_LITE); mobidb-lite (MOBIDB_LITE); NON_CYTOPLASMIC_DOMAIN (PHOBIUS); SIGNAL_PEPTIDE_N_REGION (PHOBIUS); SIGNAL_PEPTIDE_H_REGION (PHOBIUS); SIGNAL_PEPTIDE_C_REGION (PHOBIUS); SIG…	no GO terms	no GO terms	0.127281	3.62418	6.78582	7.03405	2.91297
XLOC_006468	SN3_01900140	scaffold00019:358048-367402	hypothetical protien	2.84784	10.3601	19.1183	23.9995	20.1974	NO BLAST HIT	no IPS match	no IPS match	no IPS match	0.671948	9.32722	23.9284	23.2488	13.7636
XLOC_006985	SN3_02200135	scaffold00022:515475-522555	hypothetical protien	0.395972	2.43244	4.35075	5.46403	3.54163	NO BLAST HIT	Coil (COILS); Coil (COILS); Coil (COILS); Coil (COILS); Coil (COILS); Coil (COILS); mobidb-lite (MOBIDB_LITE); mobidb-lite (MOBIDB_LITE); mobidb-lite (MOBIDB_LITE); mobidb-lite (MOBIDB_LITE); mobidb-lite (MOBIDB_LITE); mobidb-lite (MOBIDB_LITE); mobidb-lite (MOBIDB_LITE); mobidb-lite (MOBIDB_LITE); mobidb-lite (MOBIDB_LITE); mobidb-lite (MOBIDB_LITE); mobidb-lite (MOBIDB_LITE); mobidb-lite (MOBID…	no GO terms	no GO terms	0.0934296	2.18993	5.44539	5.29311	2.41345
XLOC_007702	SN3_02600110	scaffold00026:476994-485549	hypothetical protien	0.302478	1.91003	3.14149	4.18926	3.75216	NO BLAST HIT	Coil (COILS); Coil (COILS); Coil (COILS); Coil (COILS); Coil (COILS); Coil (COILS); Coil (COILS); Coil (COILS); Coil (COILS); Coil (COILS); Coil (COILS); Coil (COILS); Coil (COILS); Coil (COILS); mobidb-lite (MOBIDB_LITE); mobidb-lite (MOBIDB_LITE); mobidb-lite (MOBIDB_LITE); mobidb-lite (MOBIDB_LITE); mobidb-lite (MOBIDB_LITE); mobidb-lite (MOBIDB_LITE); mobidb-lite (MOBIDB_LITE); mobidb-lite (M…	no GO terms	no GO terms	0.0713697	1.7196	3.93188	4.05822	2.55692
XLOC_007889	SN3_02800230	scaffold00028:639328-640123	hypothetical protien	10.5941	33.6004	240.285	165.898	30.1606	NO BLAST HIT	mobidb-lite (MOBIDB_LITE); mobidb-lite (MOBIDB_LITE); TRANSMEMBRANE (PHOBIUS); CYTOPLASMIC_DOMAIN (PHOBIUS); NON_CYTOPLASMIC_DOMAIN (PHOBIUS); TMhelix (TMHMM)	no GO terms	no GO terms	2.49968	30.2505	300.74	160.709	20.553
XLOC_008114	SN3_03000270	scaffold00030:1226109-1249661	hypothetical protien	1.20233	2.6615	5.75986	9.1796	7.84152	NO BLAST HIT	Coil (COILS); Coil (COILS); Coil (COILS); Coil (COILS); Coil (COILS); Coil (COILS); Coil (COILS); Coil (COILS); Coil (COILS); Coil (COILS); Coil (COILS); Coil (COILS); Coil (COILS); Coil (COILS); Coil (COILS); Coil (COILS); Coil (COILS); Coil (COILS); Coil (COILS); mobidb-lite (MOBIDB_LITE); mobidb-lite (MOBIDB_LITE); mobidb-lite (MOBIDB_LITE); mobidb-lite (MOBIDB_LITE); mobidb-lite (MOBIDB_LITE)…	no GO terms	no GO terms	0.28369	2.39616	7.20903	8.89245	5.34362
XLOC_008233	SN3_03100195	scaffold00031:879865-889779	hypothetical protien	0.950549	3.8927	6.27153	7.94342	18.6808	NO BLAST HIT	Coil (COILS); Coil (COILS); Coil (COILS); Coil (COILS); Coil (COILS); mobidb-lite (MOBIDB_LITE); mobidb-lite (MOBIDB_LITE); mobidb-lite (MOBIDB_LITE); mobidb-lite (MOBIDB_LITE); mobidb-lite (MOBIDB_LITE); mobidb-lite (MOBIDB_LITE); mobidb-lite (MOBIDB_LITE); mobidb-lite (MOBIDB_LITE); mobidb-lite (MOBIDB_LITE); mobidb-lite (MOBIDB_LITE); mobidb-lite (MOBIDB_LITE); mobidb-lite (MOBIDB_LITE); mobid…	no GO terms	no GO terms	0.224282	3.50461	7.84944	7.69494	12.7301
XLOC_008365	SN3_03300240	scaffold00033:832851-854099	hypothetical protien	0.263479	2.40558	6.22929	10.0242	7.33522	NO BLAST HIT	Coil (COILS); Coil (COILS); mobidb-lite (MOBIDB_LITE); mobidb-lite (MOBIDB_LITE); mobidb-lite (MOBIDB_LITE); mobidb-lite (MOBIDB_LITE); mobidb-lite (MOBIDB_LITE); mobidb-lite (MOBIDB_LITE); mobidb-lite (MOBIDB_LITE); mobidb-lite (MOBIDB_LITE); mobidb-lite (MOBIDB_LITE); mobidb-lite (MOBIDB_LITE); mobidb-lite (MOBIDB_LITE); mobidb-lite (MOBIDB_LITE); mobidb-lite (MOBIDB_LITE); mobidb-lite (MOBIDB_…	F:GO:0005515	F:protein binding	0.0621679	2.16575	7.79657	9.71063	4.9986
XLOC_008702	SN3_03800140	scaffold00038:472874-478558	monothiol glutaredoxin-	8.07486	23.9604	49.0522	66.7254	71.3293	NO BLAST HIT	G3DSA:3.40.30.10 (GENE3D); TRANSMEMBRANE (PHOBIUS); TRANSMEMBRANE (PHOBIUS); CYTOPLASMIC_DOMAIN (PHOBIUS); NON_CYTOPLASMIC_DOMAIN (PHOBIUS); CYTOPLASMIC_DOMAIN (PHOBIUS); IPR002109 (PROSITE_PROFILES); SignalP-TM (SIGNALP_GRAM_POSITIVE); IPR036249 (SUPERFAMILY)	F:GO:0009055; F:GO:0015035; P:GO:0045454	F:electron transfer activity; F:protein disulfide oxidoreductase activity; P:cell redox homeostasis	1.90526	21.5716	61.3937	64.6382	48.6075
XLOC_008956	SN3_04400055	scaffold00044:196026-200185	hypothetical protien	2.41804	7.54543	8.06204	8.2126	10.6591	NO BLAST HIT	SIGNAL_PEPTIDE_C_REGION (PHOBIUS); SIGNAL_PEPTIDE_H_REGION (PHOBIUS); SIGNAL_PEPTIDE_N_REGION (PHOBIUS); NON_CYTOPLASMIC_DOMAIN (PHOBIUS); SIGNAL_PEPTIDE (PHOBIUS); SignalP-TM (SIGNALP_GRAM_POSITIVE); SignalP-noTM (SIGNALP_GRAM_NEGATIVE)	no GO terms	no GO terms	0.570536	6.79317	10.0904	7.9557	7.26366
XLOC_008999	SN3_04500075	scaffold00045:213251-221524	hypothetical protien	0.126974	1.52224	2.94787	4.48737	1.64402	NO BLAST HIT	mobidb-lite (MOBIDB_LITE); mobidb-lite (MOBIDB_LITE); CYTOPLASMIC_DOMAIN (PHOBIUS); NON_CYTOPLASMIC_DOMAIN (PHOBIUS); TRANSMEMBRANE (PHOBIUS); TRANSMEMBRANE (PHOBIUS); NON_CYTOPLASMIC_DOMAIN (PHOBIUS); TMhelix (TMHMM); TMhelix (TMHMM)	no GO terms	no GO terms	0.0299595	1.37048	3.68955	4.347	1.12032
XLOC_004540	SN3_01000095	scaffold00010:349982-360275	hypothetical protien	1.7505	5.22788	21.5778	43.5012	42.0823	NO BLAST HIT	Coil (COILS); Coil (COILS); mobidb-lite (MOBIDB_LITE); mobidb-lite (MOBIDB_LITE); mobidb-lite (MOBIDB_LITE); mobidb-lite (MOBIDB_LITE); mobidb-lite (MOBIDB_LITE); mobidb-lite (MOBIDB_LITE); mobidb-lite (MOBIDB_LITE); mobidb-lite (MOBIDB_LITE); mobidb-lite (MOBIDB_LITE); mobidb-lite (MOBIDB_LITE); mobidb-lite (MOBIDB_LITE); mobidb-lite (MOBIDB_LITE); mobidb-lite (MOBIDB_LITE); mobidb-lite (MOBIDB_…	no GO terms	no GO terms	0.41303	4.70667	27.0067	42.1404	28.6771
XLOC_004739	SN3_01000875	scaffold00010:2997139-3001218	hypothetical protien	0.158934	1.86207	0.457991	0.0750146	0.107451	NO BLAST HIT	CYTOPLASMIC_DOMAIN (PHOBIUS); CYTOPLASMIC_DOMAIN (PHOBIUS); TRANSMEMBRANE (PHOBIUS); NON_CYTOPLASMIC_DOMAIN (PHOBIUS); TRANSMEMBRANE (PHOBIUS); TMhelix (TMHMM); TMhelix (TMHMM)	no GO terms	no GO terms	0.0375005	1.67643	0.573221	0.0726681	0.0732227
XLOC_009109	SN3_05000020	scaffold00050:220673-224973	hypothetical protien	11.2128	26.4352	20.7582	12.1331	10.7143	NO BLAST HIT	mobidb-lite (MOBIDB_LITE); mobidb-lite (MOBIDB_LITE)	no GO terms	no GO terms	2.64566	23.7997	25.9809	11.7536	7.30128
XLOC_000691	SN3_00101315, (SN3_00101320)	scaffold00001:3939913-3981079	-	79.5685	84.0836	173.501	148.145	58.4811	NO BLAST HIT	TRANSMEMBRANE (PHOBIUS); SIGNAL_PEPTIDE_C_REGION (PHOBIUS); TRANSMEMBRANE (PHOBIUS); SIGNAL_PEPTIDE_N_REGION (PHOBIUS); TRANSMEMBRANE (PHOBIUS); NON_CYTOPLASMIC_DOMAIN (PHOBIUS); SIGNAL_PEPTIDE_H_REGION (PHOBIUS); NON_CYTOPLASMIC_DOMAIN (PHOBIUS); CYTOPLASMIC_DOMAIN (PHOBIUS); CYTOPLASMIC_DOMAIN (PHOBIUS); SIGNAL_PEPTIDE (PHOBIUS); SignalP-TM (SIGNALP_GRAM_POSITIVE); SignalP-TM (SIGNALP_GRAM_NEGA…	no GO terms	no GO terms	18.7742	75.7007	217.154	143.511	39.8521
XLOC_002794	SN3_00400700	scaffold00004:2467249-2473346	rnase p subunit p30	0.736948	2.28464	3.51658	2.90333	1.39657	NO BLAST HIT	Coil (COILS); mobidb-lite (MOBIDB_LITE); mobidb-lite (MOBIDB_LITE); mobidb-lite (MOBIDB_LITE); mobidb-lite (MOBIDB_LITE); mobidb-lite (MOBIDB_LITE); mobidb-lite (MOBIDB_LITE); mobidb-lite (MOBIDB_LITE); mobidb-lite (MOBIDB_LITE); mobidb-lite (MOBIDB_LITE); IPR002738 (PANTHER)	F:GO:0004540; P:GO:0008033	F:ribonuclease activity; P:tRNA processing	0.173883	2.05687	4.40135	2.81251	0.951695
XLOC_003349	SN3_00600460	scaffold00006:1625430-1647929	hypothetical protien	4.98251	12.8955	16.6576	9.36278	1.56733	NO BLAST HIT	no IPS match	no IPS match	no IPS match	1.17562	11.6099	20.8486	9.0699	1.06806
XLOC_004214	SN3_00800905	scaffold00008:2852520-2864114	hypothetical protien	0.370247	1.39272	4.99038	3.93595	3.32782	NO BLAST HIT	mobidb-lite (MOBIDB_LITE)	no GO terms	no GO terms	0.0873598	1.25387	6.24595	3.81283	2.26775
XLOC_007121	SN3_02200655, (SN3_02200660)	scaffold00022:2185135-2224656	-	1.33981	2.54127	3.88619	2.3381	1.54804	NO BLAST HIT	Coil (COILS); Coil (COILS); Coil (COILS); Coil (COILS); Coil (COILS); Coil (COILS); mobidb-lite (MOBIDB_LITE); mobidb-lite (MOBIDB_LITE); mobidb-lite (MOBIDB_LITE); mobidb-lite (MOBIDB_LITE); mobidb-lite (MOBIDB_LITE); mobidb-lite (MOBIDB_LITE); mobidb-lite (MOBIDB_LITE); mobidb-lite (MOBIDB_LITE); mobidb-lite (MOBIDB_LITE); mobidb-lite (MOBIDB_LITE); mobidb-lite (MOBIDB_LITE); mobidb-lite (MOBID…	no GO terms	no GO terms	0.316128	2.28791	4.86395	2.26496	1.05491
XLOC_007511	SN3_02500560, (SN3_02500565, SN3_02500570)	scaffold00025:1627388-1678907	-	1.98344	3.38654	6.61534	4.30518	2.18333	NO BLAST HIT	Coil (COILS); mobidb-lite (MOBIDB_LITE); mobidb-lite (MOBIDB_LITE); mobidb-lite (MOBIDB_LITE); mobidb-lite (MOBIDB_LITE); mobidb-lite (MOBIDB_LITE); mobidb-lite (MOBIDB_LITE); mobidb-lite (MOBIDB_LITE); mobidb-lite (MOBIDB_LITE); mobidb-lite (MOBIDB_LITE); mobidb-lite (MOBIDB_LITE); mobidb-lite (MOBIDB_LITE); mobidb-lite (MOBIDB_LITE); mobidb-lite (MOBIDB_LITE); mobidb-lite (MOBIDB_LITE); mobidb-…	P:GO:0006805; P:GO:0009410	P:xenobiotic metabolic process; P:response to xenobiotic stimulus	0.467993	3.04891	8.27975	4.17051	1.48783
XLOC_008002	SN3_02900240, (SN3_02900245, SN3_02900250)	scaffold00029:954649-971250	-	0.568411	0.848138	2.32251	1.57348	1.27682	NO BLAST HIT	mobidb-lite (MOBIDB_LITE); mobidb-lite (MOBIDB_LITE); mobidb-lite (MOBIDB_LITE); mobidb-lite (MOBIDB_LITE); mobidb-lite (MOBIDB_LITE)	no GO terms	no GO terms	0.134117	0.763581	2.90685	1.52426	0.870091
XLOC_008315	SN3_03200110	scaffold00032:498074-504563	hypothetical protien	0.231418	0.114096	1.21912	1.11099	0.678382	NO BLAST HIT	IPR005398 (PRINTS); mobidb-lite (MOBIDB_LITE); mobidb-lite (MOBIDB_LITE); mobidb-lite (MOBIDB_LITE); mobidb-lite (MOBIDB_LITE); mobidb-lite (MOBIDB_LITE); mobidb-lite (MOBIDB_LITE); mobidb-lite (MOBIDB_LITE); mobidb-lite (MOBIDB_LITE)	no GO terms	no GO terms	0.0546031	0.102721	1.52585	1.07624	0.462285
XLOC_008983	SN3_04400110	scaffold00044:309494-331466	hypothetical protien	66.434	93.5876	329.956	245.22	96.5145	NO BLAST HIT				15.6751	84.2572	412.973	237.549	65.77
XLOC_009267	SN3_14900005	scaffold00149:79-2543	hypothetical protien	2.77437	6.86255	14.7319	11.6609	3.97286	NO BLAST HIT	mobidb-lite (MOBIDB_LITE); TRANSMEMBRANE (PHOBIUS); CYTOPLASMIC_DOMAIN (PHOBIUS); TRANSMEMBRANE (PHOBIUS); TRANSMEMBRANE (PHOBIUS); NON_CYTOPLASMIC_DOMAIN (PHOBIUS); CYTOPLASMIC_DOMAIN (PHOBIUS); NON_CYTOPLASMIC_DOMAIN (PHOBIUS); TMhelix (TMHMM); TMhelix (TMHMM); TMhelix (TMHMM); TMhelix (TMHMM)	no GO terms	no GO terms	0.654612	6.17837	18.4384	11.2961	2.70731
XLOC_000453	SN3_ctg2958_00005	contig02958:58-658	hypothetical protien	2.90561	4.61491	16.1041	7.14237	1.74093	NO BLAST HIT	no IPS match	no IPS match	no IPS match	0.685578	4.15482	20.1559	6.91895	1.18636
XLOC_000755	SN3_00101815, (SN3_00101820)	scaffold00001:5613089-5663432	-	3.69197	4.29568	6.04129	10.7488	5.37446	NO BLAST HIT	no IPS match	no IPS match	no IPS match	0.87112	3.86741	7.56127	10.4126	3.66244
XLOC_001877	SN3_00201170	scaffold00002:3895044-3908932	hypothetical protien	2.55867	5.24144	5.8146	8.83142	5.22067	NO BLAST HIT	no IPS match	no IPS match	no IPS match	0.603718	4.71888	7.27755	8.55516	3.55764
XLOC_002563	SN3_00400500, (SN3_00400505)	scaffold00004:1658112-1695991	-	2.4774	4.14751	7.34916	9.39546	7.08532	NO BLAST HIT	Coil (COILS); Coil (COILS); mobidb-lite (MOBIDB_LITE); mobidb-lite (MOBIDB_LITE); mobidb-lite (MOBIDB_LITE); mobidb-lite (MOBIDB_LITE); mobidb-lite (MOBIDB_LITE); mobidb-lite (MOBIDB_LITE); mobidb-lite (MOBIDB_LITE); mobidb-lite (MOBIDB_LITE); mobidb-lite (MOBIDB_LITE); mobidb-lite (MOBIDB_LITE); mobidb-lite (MOBIDB_LITE); SIGNAL_PEPTIDE_H_REGION (PHOBIUS); NON_CYTOPLASMIC_DOMAIN (PHOBIUS); SIGNA…	no GO terms	no GO terms	0.584542	3.73401	9.1982	9.10156	4.82831
XLOC_004080	SN3_00801050	scaffold00008:3586715-3594099	hypothetical protien	1.07833	1.85994	1.92846	2.86475	1.34682	NO BLAST HIT	Coil (COILS); Coil (COILS); Coil (COILS); Coil (COILS); Coil (COILS); mobidb-lite (MOBIDB_LITE); mobidb-lite (MOBIDB_LITE); mobidb-lite (MOBIDB_LITE); mobidb-lite (MOBIDB_LITE); mobidb-lite (MOBIDB_LITE); mobidb-lite (MOBIDB_LITE); mobidb-lite (MOBIDB_LITE); mobidb-lite (MOBIDB_LITE); mobidb-lite (MOBIDB_LITE); mobidb-lite (MOBIDB_LITE); mobidb-lite (MOBIDB_LITE); mobidb-lite (MOBIDB_LITE); mobid…	no GO terms	no GO terms	0.254432	1.67451	2.41366	2.77514	0.917793
XLOC_008759	SN3_03900115	scaffold00039:338699-339107	hypothetical protien	0	0.443348	0.481775	2.23707	0.645031	NO BLAST HIT	mobidb-lite (MOBIDB_LITE)	no GO terms	no GO terms	0	0.399147	0.602989	2.16709	0.439558
XLOC_008817	SN3_04000075, (SN3_04000080)	scaffold00040:234504-260316	-	3.38515	11.5447	13.3095	18.9153	12.7448	NO BLAST HIT	mobidb-lite (MOBIDB_LITE); mobidb-lite (MOBIDB_LITE); mobidb-lite (MOBIDB_LITE)	no GO terms	no GO terms	0.798726	10.3937	16.6582	18.3236	8.68497
XLOC_009059	SN3_04700035	scaffold00047:134952-150197	hypothetical protien	1.50553	2.03899	3.69763	4.65183	2.93628	NO BLAST HIT	Coil (COILS)	no GO terms	no GO terms	0.35523	1.83571	4.62795	4.50632	2.00093
XLOC_000562	SN3_00100190	scaffold00001:574368-613119	hypothetical protien	1.52142	1.60728	1.91989	2.70638	24.8655	NO BLAST HIT	Coil (COILS); Coil (COILS); Coil (COILS); Coil (COILS); Coil (COILS); Coil (COILS); Coil (COILS); Coil (COILS); mobidb-lite (MOBIDB_LITE); mobidb-lite (MOBIDB_LITE); mobidb-lite (MOBIDB_LITE); mobidb-lite (MOBIDB_LITE); mobidb-lite (MOBIDB_LITE); mobidb-lite (MOBIDB_LITE); mobidb-lite (MOBIDB_LITE); mobidb-lite (MOBIDB_LITE); mobidb-lite (MOBIDB_LITE); mobidb-lite (MOBIDB_LITE); mobidb-lite (MOBI…	no GO terms	no GO terms	0.358979	1.44704	2.40293	2.62172	16.9446
XLOC_000802	SN3_00102220	scaffold00001:6753844-6761467	hypothetical protien	14.3898	10.787	16.7691	20.1046	29.6332	NO BLAST HIT	mobidb-lite (MOBIDB_LITE); mobidb-lite (MOBIDB_LITE); mobidb-lite (MOBIDB_LITE); mobidb-lite (MOBIDB_LITE); mobidb-lite (MOBIDB_LITE); mobidb-lite (MOBIDB_LITE); mobidb-lite (MOBIDB_LITE); mobidb-lite (MOBIDB_LITE); mobidb-lite (MOBIDB_LITE); mobidb-lite (MOBIDB_LITE); mobidb-lite (MOBIDB_LITE); mobidb-lite (MOBIDB_LITE); mobidb-lite (MOBIDB_LITE); mobidb-lite (MOBIDB_LITE)	no GO terms	no GO terms	3.39527	9.71156	20.9882	19.4757	20.1936
XLOC_001204	SN3_00102240	scaffold00001:6799929-6813123	hypothetical protien	36.0667	36.6541	34.4421	33.7193	82.9959	NO BLAST HIT	SIGNAL_PEPTIDE_H_REGION (PHOBIUS); NON_CYTOPLASMIC_DOMAIN (PHOBIUS); CYTOPLASMIC_DOMAIN (PHOBIUS); TRANSMEMBRANE (PHOBIUS); SIGNAL_PEPTIDE_N_REGION (PHOBIUS); TRANSMEMBRANE (PHOBIUS); SIGNAL_PEPTIDE (PHOBIUS); NON_CYTOPLASMIC_DOMAIN (PHOBIUS); SIGNAL_PEPTIDE_C_REGION (PHOBIUS); SignalP-TM (SIGNALP_EUK); SignalP-TM (SIGNALP_GRAM_POSITIVE); SignalP-noTM (SIGNALP_GRAM_NEGATIVE); TMhelix (TMHMM); TMh…	no GO terms	no GO terms	8.50994	32.9998	43.1077	32.6645	56.5577
XLOC_001241	SN3_00102600	scaffold00001:7923508-7969140	hypothetical protien	0.753132	0.540075	0.189508	0.0779298	6.44068	NO BLAST HIT	Coil (COILS); Coil (COILS); mobidb-lite (MOBIDB_LITE); mobidb-lite (MOBIDB_LITE); mobidb-lite (MOBIDB_LITE); mobidb-lite (MOBIDB_LITE); mobidb-lite (MOBIDB_LITE); mobidb-lite (MOBIDB_LITE); mobidb-lite (MOBIDB_LITE); mobidb-lite (MOBIDB_LITE); mobidb-lite (MOBIDB_LITE); mobidb-lite (MOBIDB_LITE); mobidb-lite (MOBIDB_LITE); mobidb-lite (MOBIDB_LITE); mobidb-lite (MOBIDB_LITE); mobidb-lite (MOBIDB_…	F:GO:0003682; P:GO:0010468	F:chromatin binding; P:regulation of gene expression	0.177701	0.486231	0.237188	0.0754921	4.38901
XLOC_000846	SN3_00102620, (SN3_00102625)	scaffold00001:8028552-8040660	-	8.80135	8.02027	6.07399	9.56534	122.495	NO BLAST HIT	mobidb-lite (MOBIDB_LITE); SignalP-TM (SIGNALP_GRAM_POSITIVE)	no GO terms	no GO terms	2.07668	7.22067	7.6022	9.26613	83.4745
XLOC_001286	SN3_00103040	scaffold00001:9443645-9453977	hypothetical protien	0.364545	0.461998	0.127551	0.544042	3.57054	NO BLAST HIT	Coil (COILS); Coil (COILS); mobidb-lite (MOBIDB_LITE); mobidb-lite (MOBIDB_LITE); mobidb-lite (MOBIDB_LITE); mobidb-lite (MOBIDB_LITE); mobidb-lite (MOBIDB_LITE); mobidb-lite (MOBIDB_LITE); mobidb-lite (MOBIDB_LITE); mobidb-lite (MOBIDB_LITE); mobidb-lite (MOBIDB_LITE); mobidb-lite (MOBIDB_LITE); mobidb-lite (MOBIDB_LITE); mobidb-lite (MOBIDB_LITE); CYTOPLASMIC_DOMAIN (PHOBIUS); TRANSMEMBRANE (PH…	no GO terms	no GO terms	0.0860144	0.415938	0.159643	0.527024	2.43315
XLOC_001347	SN3_00103475-add	scaffold00001:10828548-10829966	-	0.32674	1.16707	1.62978	4.0396	6.65573	NO BLAST HIT	no IPS match	no IPS match	no IPS match	0.0770943	1.05072	2.03983	3.91324	4.53556
XLOC_001392	SN3_00200145	scaffold00002:529817-553987	hypothetical protien	0.427795	0.740768	0.990848	1.02971	2.24109	NO BLAST HIT	Coil (COILS); Coil (COILS); mobidb-lite (MOBIDB_LITE); mobidb-lite (MOBIDB_LITE); mobidb-lite (MOBIDB_LITE); mobidb-lite (MOBIDB_LITE); mobidb-lite (MOBIDB_LITE); mobidb-lite (MOBIDB_LITE); mobidb-lite (MOBIDB_LITE); mobidb-lite (MOBIDB_LITE); mobidb-lite (MOBIDB_LITE); mobidb-lite (MOBIDB_LITE); mobidb-lite (MOBIDB_LITE); mobidb-lite (MOBIDB_LITE); mobidb-lite (MOBIDB_LITE); mobidb-lite (MOBIDB_…	no GO terms	no GO terms	0.100938	0.666915	1.24014	0.9975	1.5272
XLOC_001909	SN3_00201415-add	scaffold00002:4629028-4662280	-	1.69497	4.05893	1.33564	3.46012	11.1254	NO BLAST HIT	mobidb-lite (MOBIDB_LITE); mobidb-lite (MOBIDB_LITE); mobidb-lite (MOBIDB_LITE); mobidb-lite (MOBIDB_LITE); mobidb-lite (MOBIDB_LITE); mobidb-lite (MOBIDB_LITE)	no GO terms	no GO terms	0.399928	3.65427	1.67169	3.35188	7.58143
XLOC_001548	SN3_00201470	scaffold00002:4817580-4827533	hypothetical protien	1.43161	4.05893	1.33564	3.46012	11.1254	NO BLAST HIT	mobidb-lite (MOBIDB_LITE); mobidb-lite (MOBIDB_LITE); NON_CYTOPLASMIC_DOMAIN (PHOBIUS); SIGNAL_PEPTIDE_H_REGION (PHOBIUS); SIGNAL_PEPTIDE (PHOBIUS); SIGNAL_PEPTIDE_C_REGION (PHOBIUS); SIGNAL_PEPTIDE_N_REGION (PHOBIUS)	no GO terms	no GO terms	0.337788	1.79937	2.8448	3.14122	3.9138
XLOC_001581	SN3_00201715	scaffold00002:5650592-5677569	hypothetical protien	2.61771	1.9616	1.33999	1.26379	14.1734	NO BLAST HIT	mobidb-lite (MOBIDB_LITE); mobidb-lite (MOBIDB_LITE); TRANSMEMBRANE (PHOBIUS); CYTOPLASMIC_DOMAIN (PHOBIUS); NON_CYTOPLASMIC_DOMAIN (PHOBIUS)	no GO terms	no GO terms	0.617649	1.76603	1.67713	1.22426	9.65849
XLOC_001984	SN3_00202035	scaffold00002:6768648-6779154	hypothetical protien	1.41842	1.18369	0.270795	0.274092	64.0558	NO BLAST HIT	Coil (COILS); mobidb-lite (MOBIDB_LITE); mobidb-lite (MOBIDB_LITE)	no GO terms	no GO terms	0.334676	1.06568	0.338927	0.265518	43.651
XLOC_002010	SN3_00202205	scaffold00002:7395342-7400409	hypothetical protien	0	0	0.0150192	0.0239197	0.983212	NO BLAST HIT	no IPS match	no IPS match	no IPS match	0	0	0.018798	0.0231715	0.670012
XLOC_001716	SN3_00202735, (SN3_00202740, SN3_00202745, SN3_00202750)	scaffold00002:9053095-9080135	-	2.14791	2.63078	3.28179	4.20032	14.0827	NO BLAST HIT	mobidb-lite (MOBIDB_LITE); mobidb-lite (MOBIDB_LITE); mobidb-lite (MOBIDB_LITE); mobidb-lite (MOBIDB_LITE); mobidb-lite (MOBIDB_LITE); SIGNAL_PEPTIDE (PHOBIUS); NON_CYTOPLASMIC_DOMAIN (PHOBIUS); SIGNAL_PEPTIDE_N_REGION (PHOBIUS); SIGNAL_PEPTIDE_H_REGION (PHOBIUS); SIGNAL_PEPTIDE_C_REGION (PHOBIUS)	no GO terms	no GO terms	0.506799	2.3685	4.10748	4.06893	9.59668
XLOC_002115	SN3_00300235, (SN3_00300240)	scaffold00003:716462-746041	-	2.75218	4.53464	9.88898	8.23952	15.9971	NO BLAST HIT	TRANSMEMBRANE (PHOBIUS); CYTOPLASMIC_DOMAIN (PHOBIUS); NON_CYTOPLASMIC_DOMAIN (PHOBIUS)	no GO terms	no GO terms	0.649377	4.08255	12.377	7.98178	10.9013
XLOC_002198	SN3_00301010, (SN3_00301015)	scaffold00003:3112475-3130379	-	0.144262	0.0770436	0.0614364	0.009662	1.883	NO BLAST HIT	mobidb-lite (MOBIDB_LITE); mobidb-lite (MOBIDB_LITE); mobidb-lite (MOBIDB_LITE); mobidb-lite (MOBIDB_LITE); mobidb-lite (MOBIDB_LITE); mobidb-lite (MOBIDB_LITE); mobidb-lite (MOBIDB_LITE); mobidb-lite (MOBIDB_LITE); SIGNAL_PEPTIDE_N_REGION (PHOBIUS); SIGNAL_PEPTIDE_H_REGION (PHOBIUS); SIGNAL_PEPTIDE (PHOBIUS); SIGNAL_PEPTIDE_C_REGION (PHOBIUS); NON_CYTOPLASMIC_DOMAIN (PHOBIUS); SignalP-TM (SIGNAL…	no GO terms	no GO terms	0.0340386	0.0693626	0.0768937	0.00935976	1.28317
XLOC_002914	SN3_00401620, (SN3_00401625, SN3_00401630)	scaffold00004:5793382-5804386	-	7.93471	11.1168	16.9911	21.3364	28.4518	NO BLAST HIT	Coil (COILS); mobidb-lite (MOBIDB_LITE); mobidb-lite (MOBIDB_LITE); mobidb-lite (MOBIDB_LITE); mobidb-lite (MOBIDB_LITE); NON_CYTOPLASMIC_DOMAIN (PHOBIUS); TRANSMEMBRANE (PHOBIUS); CYTOPLASMIC_DOMAIN (PHOBIUS); TMhelix (TMHMM)	no GO terms	no GO terms	1.87219	10.0085	21.266	20.669	19.3885
XLOC_002981	SN3_00500615	scaffold00005:2078751-2089161	conserved hypothetical protein	4.35049	4.71698	3.16988	5.56212	13.4089	NO BLAST HIT	Coil (COILS); Coil (COILS); Coil (COILS); mobidb-lite (MOBIDB_LITE); mobidb-lite (MOBIDB_LITE); mobidb-lite (MOBIDB_LITE); mobidb-lite (MOBIDB_LITE); mobidb-lite (MOBIDB_LITE); mobidb-lite (MOBIDB_LITE); mobidb-lite (MOBIDB_LITE); mobidb-lite (MOBIDB_LITE); mobidb-lite (MOBIDB_LITE); mobidb-lite (MOBIDB_LITE); mobidb-lite (MOBIDB_LITE); mobidb-lite (MOBIDB_LITE); mobidb-lite (MOBIDB_LITE); mobidb…	no GO terms	no GO terms	1.0265	4.24671	3.96742	5.38813	9.13752
XLOC_003257	SN3_00501220	scaffold00005:4199970-4227732	hypothetical protien	0.0835607	0.173856	0.0545266	0.467094	24.7971	NO BLAST HIT	mobidb-lite (MOBIDB_LITE); mobidb-lite (MOBIDB_LITE); mobidb-lite (MOBIDB_LITE); mobidb-lite (MOBIDB_LITE); mobidb-lite (MOBIDB_LITE); mobidb-lite (MOBIDB_LITE); mobidb-lite (MOBIDB_LITE); mobidb-lite (MOBIDB_LITE); mobidb-lite (MOBIDB_LITE); mobidb-lite (MOBIDB_LITE); mobidb-lite (MOBIDB_LITE); mobidb-lite (MOBIDB_LITE); mobidb-lite (MOBIDB_LITE); mobidb-lite (MOBIDB_LITE); mobidb-lite (MOBIDB_L…	no GO terms	no GO terms	0.0197161	0.156523	0.0682454	0.452483	16.898
XLOC_003686	SN3_00700640	scaffold00007:1797374-1800222	conserved hypothetical protein	5.12629	6.80528	1.87732	3.06855	38.7404	NO BLAST HIT	mobidb-lite (MOBIDB_LITE); mobidb-lite (MOBIDB_LITE); mobidb-lite (MOBIDB_LITE); mobidb-lite (MOBIDB_LITE); SIGNAL_PEPTIDE_N_REGION (PHOBIUS); SIGNAL_PEPTIDE_H_REGION (PHOBIUS); NON_CYTOPLASMIC_DOMAIN (PHOBIUS); SIGNAL_PEPTIDE_C_REGION (PHOBIUS); SIGNAL_PEPTIDE (PHOBIUS)	no GO terms	no GO terms	1.20955	6.12681	2.34965	2.97256	26.3997
XLOC_004153	SN3_00800400	scaffold00008:1312256-1340663	hypothetical protien	0.271573	0.432726	0.0938611	0.241042	4.62001	NO BLAST HIT	Coil (COILS); Coil (COILS); mobidb-lite (MOBIDB_LITE); mobidb-lite (MOBIDB_LITE); mobidb-lite (MOBIDB_LITE); mobidb-lite (MOBIDB_LITE); mobidb-lite (MOBIDB_LITE); mobidb-lite (MOBIDB_LITE); mobidb-lite (MOBIDB_LITE); mobidb-lite (MOBIDB_LITE); mobidb-lite (MOBIDB_LITE); mobidb-lite (MOBIDB_LITE); mobidb-lite (MOBIDB_LITE); mobidb-lite (MOBIDB_LITE); mobidb-lite (MOBIDB_LITE); mobidb-lite (MOBIDB_…	no GO terms	no GO terms	0.0640776	0.389584	0.117476	0.233502	3.14831
XLOC_004696	SN3_01000460, (SN3_01000465)	scaffold00010:1635009-1642979	-	0.370714	0.643387	0.488176	1.48131	4.0818	NO BLAST HIT	mobidb-lite (MOBIDB_LITE); mobidb-lite (MOBIDB_LITE)	no GO terms	no GO terms	0.0874699	0.579243	0.611	1.43497	2.78155
XLOC_004616	SN3_01000720, (SN3_01000725)	scaffold00010:2430308-2443153	-	0.127934	0.431684	0.137603	0.238493	51.4305	NO BLAST HIT	Coil (COILS); mobidb-lite (MOBIDB_LITE); mobidb-lite (MOBIDB_LITE); SIGNAL_PEPTIDE_C_REGION (PHOBIUS); NON_CYTOPLASMIC_DOMAIN (PHOBIUS); SIGNAL_PEPTIDE (PHOBIUS); SIGNAL_PEPTIDE_N_REGION (PHOBIUS); SIGNAL_PEPTIDE_H_REGION (PHOBIUS); SignalP-noTM (SIGNALP_EUK); SignalP-TM (SIGNALP_GRAM_POSITIVE); TMhelix (TMHMM)	no GO terms	no GO terms	0.030186	0.388646	0.172224	0.231033	35.0474
XLOC_005016	SN3_01200155	scaffold00012:567104-584496	hypothetical protien	0.127372	0.417054	0.0764929	0.047702	32.1303	NO BLAST HIT	mobidb-lite (MOBIDB_LITE); mobidb-lite (MOBIDB_LITE); mobidb-lite (MOBIDB_LITE); mobidb-lite (MOBIDB_LITE); mobidb-lite (MOBIDB_LITE); mobidb-lite (MOBIDB_LITE); mobidb-lite (MOBIDB_LITE); mobidb-lite (MOBIDB_LITE); mobidb-lite (MOBIDB_LITE); mobidb-lite (MOBIDB_LITE); mobidb-lite (MOBIDB_LITE)	no GO terms	no GO terms	0.0300534	0.375475	0.0957384	0.0462098	21.8953
XLOC_005229	SN3_01200870	scaffold00012:3158651-3163749	hypothetical protien	3.22782	5.61399	7.52211	7.4666	19.4896	NO BLAST HIT	mobidb-lite (MOBIDB_LITE); SIGNAL_PEPTIDE_H_REGION (PHOBIUS); SIGNAL_PEPTIDE (PHOBIUS); SIGNAL_PEPTIDE_N_REGION (PHOBIUS); NON_CYTOPLASMIC_DOMAIN (PHOBIUS); SIGNAL_PEPTIDE_C_REGION (PHOBIUS); SignalP-noTM (SIGNALP_EUK); SignalP-TM (SIGNALP_GRAM_POSITIVE)	no GO terms	no GO terms	0.761604	5.05429	9.41466	7.23304	13.2812
XLOC_005791	SN3_01500035	scaffold00015:113079-121720	hypothetical protien	0.0529308	0.0595451	0.168863	0.126996	4.89713	NO BLAST HIT	Coil (COILS); mobidb-lite (MOBIDB_LITE); mobidb-lite (MOBIDB_LITE); mobidb-lite (MOBIDB_LITE); mobidb-lite (MOBIDB_LITE); mobidb-lite (MOBIDB_LITE); mobidb-lite (MOBIDB_LITE); mobidb-lite (MOBIDB_LITE); mobidb-lite (MOBIDB_LITE); mobidb-lite (MOBIDB_LITE); mobidb-lite (MOBIDB_LITE); mobidb-lite (MOBIDB_LITE); mobidb-lite (MOBIDB_LITE); mobidb-lite (MOBIDB_LITE); mobidb-lite (MOBIDB_LITE); mobidb-…	no GO terms	no GO terms	0.012489	0.0536086	0.211349	0.123023	3.33716
XLOC_005792	SN3_01500040	scaffold00015:122170-142080	hypothetical protien	0.053133	0.0408802	0.0397717	0.0604159	2.21513	NO BLAST HIT	Coil (COILS); Coil (COILS); mobidb-lite (MOBIDB_LITE); mobidb-lite (MOBIDB_LITE); mobidb-lite (MOBIDB_LITE); mobidb-lite (MOBIDB_LITE); mobidb-lite (MOBIDB_LITE); mobidb-lite (MOBIDB_LITE); mobidb-lite (MOBIDB_LITE); mobidb-lite (MOBIDB_LITE); mobidb-lite (MOBIDB_LITE); mobidb-lite (MOBIDB_LITE); mobidb-lite (MOBIDB_LITE); mobidb-lite (MOBIDB_LITE); mobidb-lite (MOBIDB_LITE); mobidb-lite (MOBIDB_…	no GO terms	no GO terms	0.0125367	0.0368045	0.0497782	0.058526	1.5095
XLOC_005953	SN3_01600480	scaffold00016:1738936-1774010	hypothetical protien	0.904381	0.828144	0.313136	1.35191	7.91584	NO BLAST HIT	Coil (COILS); Coil (COILS); Coil (COILS); Coil (COILS); Coil (COILS); Coil (COILS); Coil (COILS); Coil (COILS); mobidb-lite (MOBIDB_LITE); mobidb-lite (MOBIDB_LITE); mobidb-lite (MOBIDB_LITE); mobidb-lite (MOBIDB_LITE); mobidb-lite (MOBIDB_LITE); mobidb-lite (MOBIDB_LITE); mobidb-lite (MOBIDB_LITE); mobidb-lite (MOBIDB_LITE); mobidb-lite (MOBIDB_LITE); mobidb-lite (MOBIDB_LITE); mobidb-lite (MOBI…	no GO terms	no GO terms	0.213389	0.74558	0.391921	1.30962	5.39426
XLOC_006146	SN3_01700530	scaffold00017:2128180-2151163	hypothetical protien	7.07342	0.971341	3.87676	11.1897	29.949	NO BLAST HIT	Coil (COILS); Coil (COILS); Coil (COILS); Coil (COILS); Coil (COILS); Coil (COILS); Coil (COILS); mobidb-lite (MOBIDB_LITE); mobidb-lite (MOBIDB_LITE); mobidb-lite (MOBIDB_LITE); mobidb-lite (MOBIDB_LITE); mobidb-lite (MOBIDB_LITE); mobidb-lite (MOBIDB_LITE); mobidb-lite (MOBIDB_LITE); mobidb-lite (MOBIDB_LITE); mobidb-lite (MOBIDB_LITE); mobidb-lite (MOBIDB_LITE); mobidb-lite (MOBIDB_LITE); mobi…	no GO terms	no GO terms	1.66897	0.874501	4.85215	10.8397	20.4088
XLOC_006434	SN3_01800695, (SN3_01800700)	scaffold00018:2219528-2245183	-	0.295188	0.731972	0.0791891	0.411073	28.052	NO BLAST HIT	mobidb-lite (MOBIDB_LITE); mobidb-lite (MOBIDB_LITE); mobidb-lite (MOBIDB_LITE); mobidb-lite (MOBIDB_LITE)	no GO terms	no GO terms	0.0696496	0.658996	0.099113	0.398214	19.1161
XLOC_006460	SN3_01900080, (SN3_01900085)	scaffold00019:189622-229336	-	2.37622	2.59159	0.974231	1.16326	48.9252	NO BLAST HIT	Coil (COILS); mobidb-lite (MOBIDB_LITE); mobidb-lite (MOBIDB_LITE); mobidb-lite (MOBIDB_LITE); mobidb-lite (MOBIDB_LITE); mobidb-lite (MOBIDB_LITE); mobidb-lite (MOBIDB_LITE); mobidb-lite (MOBIDB_LITE); mobidb-lite (MOBIDB_LITE); mobidb-lite (MOBIDB_LITE); mobidb-lite (MOBIDB_LITE); mobidb-lite (MOBIDB_LITE); mobidb-lite (MOBIDB_LITE); mobidb-lite (MOBIDB_LITE); mobidb-lite (MOBIDB_LITE); mobidb-…	no GO terms	no GO terms	0.560669	2.33322	1.21935	1.12687	33.3402
XLOC_006737	SN3_02000105	scaffold00020:416658-436440	hypothetical protien	1.69911	2.06637	2.47305	3.45936	4.61986	NO BLAST HIT	Coil (COILS); Coil (COILS); Coil (COILS); mobidb-lite (MOBIDB_LITE); mobidb-lite (MOBIDB_LITE); mobidb-lite (MOBIDB_LITE); mobidb-lite (MOBIDB_LITE); mobidb-lite (MOBIDB_LITE); mobidb-lite (MOBIDB_LITE); mobidb-lite (MOBIDB_LITE); mobidb-lite (MOBIDB_LITE); mobidb-lite (MOBIDB_LITE); mobidb-lite (MOBIDB_LITE); mobidb-lite (MOBIDB_LITE); mobidb-lite (MOBIDB_LITE); mobidb-lite (MOBIDB_LITE); mobidb…	F:GO:0005515	F:protein binding	0.400905	1.86036	3.09527	3.35115	3.14821
XLOC_007763	SN3_02700060	scaffold00027:207209-227151	hypothetical protien	8.69589	10.9666	5.53315	10.4871	25.5254	NO BLAST HIT	mobidb-lite (MOBIDB_LITE); mobidb-lite (MOBIDB_LITE)	no GO terms	no GO terms	2.05179	9.87326	6.92528	10.1591	17.3943
XLOC_007858	SN3_02700390	scaffold00027:1640430-1654275	alba dna rna-binding protein	0.853507	1.17172	0.611289	2.02492	2.93591	NO BLAST HIT	IPR002775 (PFAM); mobidb-lite (MOBIDB_LITE); mobidb-lite (MOBIDB_LITE); mobidb-lite (MOBIDB_LITE); mobidb-lite (MOBIDB_LITE); PTHR13516 (PANTHER); SIGNAL_PEPTIDE (PHOBIUS); SIGNAL_PEPTIDE_H_REGION (PHOBIUS); NON_CYTOPLASMIC_DOMAIN (PHOBIUS); SIGNAL_PEPTIDE_N_REGION (PHOBIUS); SIGNAL_PEPTIDE_C_REGION (PHOBIUS); IPR036882 (SUPERFAMILY)	F:GO:0003676	F:nucleic acid binding	0.201385	1.0549	0.765089	1.96158	2.00068
XLOC_008005	SN3_02900265	scaffold00029:1023634-1050431	hypothetical protien	2.87919	1.79937	3.08474	2.95534	21.0483	NO BLAST HIT	Coil (COILS); mobidb-lite (MOBIDB_LITE); mobidb-lite (MOBIDB_LITE); mobidb-lite (MOBIDB_LITE); mobidb-lite (MOBIDB_LITE); mobidb-lite (MOBIDB_LITE); mobidb-lite (MOBIDB_LITE); mobidb-lite (MOBIDB_LITE); mobidb-lite (MOBIDB_LITE); mobidb-lite (MOBIDB_LITE); mobidb-lite (MOBIDB_LITE); mobidb-lite (MOBIDB_LITE); mobidb-lite (MOBIDB_LITE)	no GO terms	no GO terms	0.679345	1.61998	3.86086	2.86289	14.3434
XLOC_008006	SN3_02900270	scaffold00029:1023634-1050431	hypothetical protien	2.28696	1.6577	6.40856	5.88648	27.195	NO BLAST HIT	mobidb-lite (MOBIDB_LITE); mobidb-lite (MOBIDB_LITE); TRANSMEMBRANE (PHOBIUS); CYTOPLASMIC_DOMAIN (PHOBIUS); NON_CYTOPLASMIC_DOMAIN (PHOBIUS); PS51257 (PROSITE_PROFILES); TMhelix (TMHMM)	no GO terms	no GO terms	0.539608	1.49243	8.02095	5.70234	18.5321
XLOC_008562	SN3_03600145	scaffold00036:362391-378766	conserved hypothetical protein	0.222945	0.629553	0.0551105	0.00978624	6.23273	NO BLAST HIT	Coil (COILS); Coil (COILS); Coil (COILS); Coil (COILS); Coil (COILS); Coil (COILS); Coil (COILS); Coil (COILS); mobidb-lite (MOBIDB_LITE); mobidb-lite (MOBIDB_LITE); mobidb-lite (MOBIDB_LITE); mobidb-lite (MOBIDB_LITE); mobidb-lite (MOBIDB_LITE); mobidb-lite (MOBIDB_LITE); mobidb-lite (MOBIDB_LITE); mobidb-lite (MOBIDB_LITE); mobidb-lite (MOBIDB_LITE); mobidb-lite (MOBIDB_LITE); mobidb-lite (MOBI…	no GO terms	no GO terms	0.0526039	0.566788	0.0689762	0.00948012	4.24731
XLOC_008955	SN3_04400040, (SN3_04400045)	scaffold00044:165915-186090	-	8.6409	11.9829	10.3236	18.3524	28.3333	NO BLAST HIT	no IPS match	no IPS match	no IPS match	2.03882	10.7882	12.921	17.7783	19.3078
XLOC_000305	SN3_ctg2517_00005	contig02517:1575-1884	hypothetical protien	0	0.777384	2.75313	1.50365	3.85306	NO BLAST HIT	mobidb-lite (MOBIDB_LITE); mobidb-lite (MOBIDB_LITE)	no GO terms	no GO terms	0	0.699881	3.44581	1.45661	2.62568
XLOC_000495	SN3_ctg3081_00005	contig03081:21-622	hypothetical protien	28.7486	67.4264	44.8845	70.3127	147.616	NO BLAST HIT	no IPS match	no IPS match	no IPS match	6.78323	60.7042	56.1774	68.1132	100.593
XLOC_000979	SN3_00100205	scaffold00001:614614-627244	hypothetical protien	0.0693834	0.489344	1.88307	8.14591	13.0812	NO BLAST HIT	Coil (COILS); Coil (COILS); Coil (COILS); mobidb-lite (MOBIDB_LITE); mobidb-lite (MOBIDB_LITE); mobidb-lite (MOBIDB_LITE); mobidb-lite (MOBIDB_LITE); mobidb-lite (MOBIDB_LITE); mobidb-lite (MOBIDB_LITE); mobidb-lite (MOBIDB_LITE); mobidb-lite (MOBIDB_LITE); mobidb-lite (MOBIDB_LITE); mobidb-lite (MOBIDB_LITE); mobidb-lite (MOBIDB_LITE); mobidb-lite (MOBIDB_LITE); mobidb-lite (MOBIDB_LITE); mobidb…	no GO terms	no GO terms	0.016371	0.440558	2.35685	7.8911	8.91421
XLOC_001010	SN3_00100445	scaffold00001:1488942-1496258	hypothetical protien	4.37055	6.09157	8.41645	11.0655	12.1815	NO BLAST HIT	Coil (COILS); Coil (COILS); mobidb-lite (MOBIDB_LITE); mobidb-lite (MOBIDB_LITE); mobidb-lite (MOBIDB_LITE); mobidb-lite (MOBIDB_LITE); mobidb-lite (MOBIDB_LITE); mobidb-lite (MOBIDB_LITE); SIGNAL_PEPTIDE_N_REGION (PHOBIUS); SIGNAL_PEPTIDE_C_REGION (PHOBIUS); SIGNAL_PEPTIDE (PHOBIUS); SIGNAL_PEPTIDE_H_REGION (PHOBIUS); NON_CYTOPLASMIC_DOMAIN (PHOBIUS); SignalP-TM (SIGNALP_GRAM_POSITIVE); SignalP-…	no GO terms	no GO terms	1.03123	5.48426	10.534	10.7194	8.30111
XLOC_001077	SN3_00101060	scaffold00001:3284814-3296079	hypothetical protien	2.21428	7.05022	7.54951	8.70419	4.62477	NO BLAST HIT	mobidb-lite (MOBIDB_LITE); mobidb-lite (MOBIDB_LITE); mobidb-lite (MOBIDB_LITE); mobidb-lite (MOBIDB_LITE); mobidb-lite (MOBIDB_LITE); mobidb-lite (MOBIDB_LITE); CYTOPLASMIC_DOMAIN (PHOBIUS); NON_CYTOPLASMIC_DOMAIN (PHOBIUS); TRANSMEMBRANE (PHOBIUS); SignalP-TM (SIGNALP_GRAM_POSITIVE)	no GO terms	no GO terms	0.522459	6.34733	9.44896	8.43191	3.15156
XLOC_000687	SN3_00101265	scaffold00001:3773945-3780329	regulator of chromosome condensation domain-containing protein	1.12262	3.23872	7.19976	7.61092	3.91532	NO BLAST HIT	mobidb-lite (MOBIDB_LITE); mobidb-lite (MOBIDB_LITE)	no GO terms	no GO terms	0.264882	2.91583	9.01121	7.37284	2.6681
XLOC_000715	SN3_00101495	scaffold00001:4549486-4554942	hypothetical protien	37.4833	40.5932	41.6606	88.8966	180.443	NO BLAST HIT	mobidb-lite (MOBIDB_LITE); mobidb-lite (MOBIDB_LITE); mobidb-lite (MOBIDB_LITE); mobidb-lite (MOBIDB_LITE); mobidb-lite (MOBIDB_LITE); mobidb-lite (MOBIDB_LITE)	no GO terms	no GO terms	8.84418	36.5462	52.1424	86.1158	122.963
XLOC_000751	SN3_00101745,(SN3_00101750,SN3_00101755,SN3_00101760,SN3_00101765)	scaffold00001:5526192-5539733	-	0.88954	1.82698	3.31007	7.94772	7.12773	NO BLAST HIT	mobidb-lite (MOBIDB_LITE); mobidb-lite (MOBIDB_LITE); mobidb-lite (MOBIDB_LITE); mobidb-lite (MOBIDB_LITE)	no GO terms	no GO terms	0.209887	1.64483	4.14288	7.69911	4.85721
XLOC_000754	SN3_00101785,(SN3_00101795)	scaffold00001:5601586-5612739	-	0.319435	1.18329	2.97546	4.41427	2.02345	NO BLAST HIT	Coil (COILS); Coil (COILS); mobidb-lite (MOBIDB_LITE); mobidb-lite (MOBIDB_LITE); mobidb-lite (MOBIDB_LITE); mobidb-lite (MOBIDB_LITE); mobidb-lite (MOBIDB_LITE); mobidb-lite (MOBIDB_LITE); mobidb-lite (MOBIDB_LITE); mobidb-lite (MOBIDB_LITE); mobidb-lite (MOBIDB_LITE); mobidb-lite (MOBIDB_LITE); mobidb-lite (MOBIDB_LITE); mobidb-lite (MOBIDB_LITE); mobidb-lite (MOBIDB_LITE); mobidb-lite (MOBIDB_…	no GO terms	no GO terms	0.0753707	1.06532	3.72408	4.27619	1.37888
XLOC_000857	SN3_00102730	scaffold00001:8379578-8383375	hypothetical protien	0.272383	0.225047	0.08822	2.05444	40.5262	NO BLAST HIT	mobidb-lite (MOBIDB_LITE); mobidb-lite (MOBIDB_LITE)	no GO terms	no GO terms	0.0642688	0.20261	0.110416	1.99018	27.6167
XLOC_001256	SN3_00102785,(SN3_00102790,SN3_00102795)	scaffold00001:8639336-8657169	-	0.346368	1.96851	3.46563	13.7633	10.5812	NO BLAST HIT	mobidb-lite (MOBIDB_LITE)	no GO terms	no GO terms	0.0817255	1.77225	4.33758	13.3328	7.21058
XLOC_000920	SN3_00103305	scaffold00001:10183948-10235026	liver stage related	0.756063	0.872123	1.02475	5.58406	11.3868	NO BLAST HIT	Coil (COILS); Coil (COILS); Coil (COILS); Coil (COILS); Coil (COILS); Coil (COILS); Coil (COILS); Coil (COILS); Coil (COILS); Coil (COILS); Coil (COILS); Coil (COILS); Coil (COILS); Coil (COILS); Coil (COILS); Coil (COILS); mobidb-lite (MOBIDB_LITE); mobidb-lite (MOBIDB_LITE); mobidb-lite (MOBIDB_LITE); mobidb-lite (MOBIDB_LITE); mobidb-lite (MOBIDB_LITE); mobidb-lite (MOBIDB_LITE); mobidb-lite (…	no GO terms	no GO terms	0.178393	0.785175	1.28258	5.40938	7.75956
XLOC_001348	SN3_00103480	scaffold00001:10830060-10836813	hypothetical protien	0.420332	0.657836	2.10091	4.05145	7.00901	NO BLAST HIT	Coil (COILS); Coil (COILS); Coil (COILS); mobidb-lite (MOBIDB_LITE); mobidb-lite (MOBIDB_LITE); mobidb-lite (MOBIDB_LITE); mobidb-lite (MOBIDB_LITE); mobidb-lite (MOBIDB_LITE); mobidb-lite (MOBIDB_LITE); mobidb-lite (MOBIDB_LITE); mobidb-lite (MOBIDB_LITE); mobidb-lite (MOBIDB_LITE); mobidb-lite (MOBIDB_LITE); mobidb-lite (MOBIDB_LITE); mobidb-lite (MOBIDB_LITE); mobidb-lite (MOBIDB_LITE); mobidb…	F:GO:0003777; P:GO:0007018	F:microtubule motor activity; P:microtubule-based movement	0.0991773	0.592251	2.6295	3.92472	4.7763
XLOC_001779	SN3_00200365,(SN3_00200370)	scaffold00002:1157347-1182675	-	0.0203125	0.166818	1.32992	7.05859	9.26159	NO BLAST HIT	Coil (COILS); Coil (COILS); mobidb-lite (MOBIDB_LITE); mobidb-lite (MOBIDB_LITE); mobidb-lite (MOBIDB_LITE); mobidb-lite (MOBIDB_LITE); mobidb-lite (MOBIDB_LITE); mobidb-lite (MOBIDB_LITE); mobidb-lite (MOBIDB_LITE); mobidb-lite (MOBIDB_LITE); mobidb-lite (MOBIDB_LITE); mobidb-lite (MOBIDB_LITE); mobidb-lite (MOBIDB_LITE); mobidb-lite (MOBIDB_LITE); mobidb-lite (MOBIDB_LITE); mobidb-lite (MOBIDB_…	no GO terms	no GO terms	0.00479273	0.150187	1.66453	6.83779	6.31133
XLOC_001793	SN3_00200495	scaffold00002:1529879-1548187	hypothetical protien	0.569926	1.0236	4.14364	7.61285	6.55556	NO BLAST HIT	Coil (COILS); Coil (COILS); Coil (COILS); Coil (COILS); mobidb-lite (MOBIDB_LITE); mobidb-lite (MOBIDB_LITE); mobidb-lite (MOBIDB_LITE); mobidb-lite (MOBIDB_LITE); mobidb-lite (MOBIDB_LITE); mobidb-lite (MOBIDB_LITE); mobidb-lite (MOBIDB_LITE); mobidb-lite (MOBIDB_LITE); mobidb-lite (MOBIDB_LITE); mobidb-lite (MOBIDB_LITE); mobidb-lite (MOBIDB_LITE); mobidb-lite (MOBIDB_LITE); mobidb-lite (MOBIDB…	no GO terms	no GO terms	0.134474	0.92155	5.18617	7.37471	4.4673
XLOC_001806	SN3_00200595, (SN3_00200600)	scaffold00002:1825417-1861302	-	0.369584	0.812558	5.64033	3.09436	1.9461	NO BLAST HIT	mobidb-lite (MOBIDB_LITE); mobidb-lite (MOBIDB_LITE); mobidb-lite (MOBIDB_LITE); mobidb-lite (MOBIDB_LITE); mobidb-lite (MOBIDB_LITE); mobidb-lite (MOBIDB_LITE); mobidb-lite (MOBIDB_LITE); mobidb-lite (MOBIDB_LITE)	no GO terms	no GO terms	0.0872033	0.731548	7.05943	2.99757	1.32617
XLOC_001871	SN3_00201085	scaffold00002:3623512-3626479	hypothetical protien	0.752989	3.3417	11.486	26.4925	21.1337	NO BLAST HIT	no IPS match	no IPS match	no IPS match	0.177668	3.00854	14.3759	25.6638	14.4016
XLOC_001878	SN3_00201180	scaffold00002:3922095-3944543	hypothetical protien	1.12448	1.60419	4.37509	8.03016	6.8482	NO BLAST HIT	Coil (COILS); mobidb-lite (MOBIDB_LITE); mobidb-lite (MOBIDB_LITE); mobidb-lite (MOBIDB_LITE); mobidb-lite (MOBIDB_LITE); mobidb-lite (MOBIDB_LITE); mobidb-lite (MOBIDB_LITE); mobidb-lite (MOBIDB_LITE); mobidb-lite (MOBIDB_LITE); mobidb-lite (MOBIDB_LITE); mobidb-lite (MOBIDB_LITE); mobidb-lite (MOBIDB_LITE); mobidb-lite (MOBIDB_LITE); mobidb-lite (MOBIDB_LITE); mobidb-lite (MOBIDB_LITE); mobidb-…	no GO terms	no GO terms	0.265321	1.44426	5.47586	7.77897	4.66672
XLOC_001920	SN3_00201475	scaffold00002:4845219-4879876	hypothetical protien	0.37194	2.00641	3.50946	5.60009	2.94165	NO BLAST HIT	mobidb-lite (MOBIDB_LITE); mobidb-lite (MOBIDB_LITE); mobidb-lite (MOBIDB_LITE); mobidb-lite (MOBIDB_LITE); mobidb-lite (MOBIDB_LITE); mobidb-lite (MOBIDB_LITE); mobidb-lite (MOBIDB_LITE); CYTOPLASMIC_DOMAIN (PHOBIUS); CYTOPLASMIC_DOMAIN (PHOBIUS); NON_CYTOPLASMIC_DOMAIN (PHOBIUS); NON_CYTOPLASMIC_DOMAIN (PHOBIUS); NON_CYTOPLASMIC_DOMAIN (PHOBIUS); TRANSMEMBRANE (PHOBIUS); TRANSMEMBRANE (PHOBIUS)…	no GO terms	no GO terms	0.0877592	1.80638	4.39244	5.42491	2.00459
XLOC_002042	SN3_00202420	scaffold00002:8046914-8061420	hypothetical protien	5.28758	8.56559	7.0352	13.1764	17.1795	NO BLAST HIT	Coil (COILS); mobidb-lite (MOBIDB_LITE); mobidb-lite (MOBIDB_LITE); mobidb-lite (MOBIDB_LITE); NON_CYTOPLASMIC_DOMAIN (PHOBIUS); NON_CYTOPLASMIC_DOMAIN (PHOBIUS); TRANSMEMBRANE (PHOBIUS); CYTOPLASMIC_DOMAIN (PHOBIUS); TRANSMEMBRANE (PHOBIUS)	no GO terms	no GO terms	1.2476	7.71162	8.80525	12.7642	11.707
XLOC_001706	SN3_00202665, (SN3_00202670)	scaffold00002:8843111-8868933	-	1.22484	1.30679	3.96114	8.14381	7.58518	NO BLAST HIT	mobidb-lite (MOBIDB_LITE); mobidb-lite (MOBIDB_LITE); mobidb-lite (MOBIDB_LITE); mobidb-lite (MOBIDB_LITE); SIGNAL_PEPTIDE_N_REGION (PHOBIUS); SIGNAL_PEPTIDE_H_REGION (PHOBIUS); SIGNAL_PEPTIDE_C_REGION (PHOBIUS); SIGNAL_PEPTIDE (PHOBIUS); NON_CYTOPLASMIC_DOMAIN (PHOBIUS)	no GO terms	no GO terms	0.289001	1.17651	4.95776	7.88906	5.16894
XLOC_001710	SN3_00202700	scaffold00002:8918410-8926617	hypothetical protien	0.125401	0.479101	1.7064	2.83499	1.15559	NO BLAST HIT	IPR002059 (PFAM); G3DSA:2.40.50.140 (GENE3D); mobidb-lite (MOBIDB_LITE); mobidb-lite (MOBIDB_LITE); mobidb-lite (MOBIDB_LITE); mobidb-lite (MOBIDB_LITE); mobidb-lite (MOBIDB_LITE); mobidb-lite (MOBIDB_LITE); mobidb-lite (MOBIDB_LITE); mobidb-lite (MOBIDB_LITE); mobidb-lite (MOBIDB_LITE); mobidb-lite (MOBIDB_LITE); mobidb-lite (MOBIDB_LITE); mobidb-lite (MOBIDB_LITE); SIGNAL_PEPTIDE_H_REGION (PHOB…	F:GO:0003676	F:nucleic acid binding	0.0295884	0.431336	2.13573	2.74631	0.787479
XLOC_002074	SN3_00202730	scaffold00002:9031659-9051102	hypothetical protien	0.738279	1.83109	3.19633	4.52057	4.72445	NO BLAST HIT	Coil (COILS); Coil (COILS); Coil (COILS); Coil (COILS); Coil (COILS); Coil (COILS); Coil (COILS); mobidb-lite (MOBIDB_LITE); mobidb-lite (MOBIDB_LITE); mobidb-lite (MOBIDB_LITE); mobidb-lite (MOBIDB_LITE); mobidb-lite (MOBIDB_LITE); mobidb-lite (MOBIDB_LITE); mobidb-lite (MOBIDB_LITE); mobidb-lite (MOBIDB_LITE); mobidb-lite (MOBIDB_LITE); mobidb-lite (MOBIDB_LITE); mobidb-lite (MOBIDB_LITE); mobi…	no GO terms	no GO terms	0.174197	1.64854	4.00052	4.37916	3.21949
XLOC_002304	SN3_00300005	scaffold00003:37646-43882	hypothetical protien	0.114845	0.797072	3.20944	2.84281	1.28699	NO BLAST HIT	mobidb-lite (MOBIDB_LITE); mobidb-lite (MOBIDB_LITE); mobidb-lite (MOBIDB_LITE)	no GO terms	no GO terms	0.0270977	0.717606	4.01693	2.75388	0.877022
XLOC_002113	SN3_00300215, (SN3_00300220)	scaffold00003:702539-712930	-	8.5821	9.33997	17.6367	22.7862	85.195	NO BLAST HIT	mobidb-lite (MOBIDB_LITE); mobidb-lite (MOBIDB_LITE); mobidb-lite (MOBIDB_LITE); mobidb-lite (MOBIDB_LITE); mobidb-lite (MOBIDB_LITE)	no GO terms	no GO terms	2.02495	8.4088	22.0741	22.0734	58.0563
XLOC_002344	SN3_00300400, (SN3_00300405)	scaffold00003:1192240-1220226	-	0.675036	1.28781	2.17863	5.32852	22.1882	NO BLAST HIT	no IPS match	no IPS match	no IPS match	0.159275	1.15942	2.72677	5.16184	15.1202
XLOC_002140	SN3_00300500	scaffold00003:1486763-1513557	hypothetical protien	0.647851	0.421944	3.15962	8.45265	12.2863	NO BLAST HIT	Coil (COILS); Coil (COILS); mobidb-lite (MOBIDB_LITE); mobidb-lite (MOBIDB_LITE); mobidb-lite (MOBIDB_LITE); mobidb-lite (MOBIDB_LITE); mobidb-lite (MOBIDB_LITE); mobidb-lite (MOBIDB_LITE); mobidb-lite (MOBIDB_LITE); mobidb-lite (MOBIDB_LITE); mobidb-lite (MOBIDB_LITE); mobidb-lite (MOBIDB_LITE); mobidb-lite (MOBIDB_LITE); mobidb-lite (MOBIDB_LITE); mobidb-lite (MOBIDB_LITE); mobidb-lite (MOBIDB_…	F:GO:0003777; P:GO:0007018	F:microtubule motor activity; P:microtubule-based movement	0.15286	0.379877	3.95458	8.18824	8.37252
XLOC_002171	SN3_00300770	scaffold00003:2265777-2308196	hypothetical protien	0.712635	0.341454	4.2395	7.0339	6.23682	NO BLAST HIT	Coil (COILS); Coil (COILS); Coil (COILS); Coil (COILS); Coil (COILS); Coil (COILS); Coil (COILS); Coil (COILS); Coil (COILS); Coil (COILS); mobidb-lite (MOBIDB_LITE); mobidb-lite (MOBIDB_LITE); mobidb-lite (MOBIDB_LITE); mobidb-lite (MOBIDB_LITE); mobidb-lite (MOBIDB_LITE); mobidb-lite (MOBIDB_LITE); mobidb-lite (MOBIDB_LITE); mobidb-lite (MOBIDB_LITE); mobidb-lite (MOBIDB_LITE); mobidb-lite (MOB…	no GO terms	no GO terms	0.168146	0.307412	5.30615	6.81387	4.25009
XLOC_002395	SN3_00300850	scaffold00003:2571505-2582335	hypothetical protien	2.39935	5.54283	7.56148	6.05751	2.83354	NO BLAST HIT	Coil (COILS); Coil (COILS); Coil (COILS); Coil (COILS); mobidb-lite (MOBIDB_LITE); mobidb-lite (MOBIDB_LITE); mobidb-lite (MOBIDB_LITE); mobidb-lite (MOBIDB_LITE); mobidb-lite (MOBIDB_LITE); mobidb-lite (MOBIDB_LITE); mobidb-lite (MOBIDB_LITE); mobidb-lite (MOBIDB_LITE); mobidb-lite (MOBIDB_LITE); mobidb-lite (MOBIDB_LITE); mobidb-lite (MOBIDB_LITE); mobidb-lite (MOBIDB_LITE); mobidb-lite (MOBIDB…	no GO terms	no GO terms	0.566126	4.99022	9.46394	5.86802	1.93092
XLOC_001827	SN3_00301460	scaffold00002:2469739-2485840	hypothetical protein HHA_225280	2.56558	5.26332	3.17514	3.90849	6.00822	NO BLAST HIT	G3DSA:3.90.1010.10 (GENE3D); IPR003808 (PFAM); mobidb-lite (MOBIDB_LITE); mobidb-lite (MOBIDB_LITE); SIGNAL_PEPTIDE (PHOBIUS); SIGNAL_PEPTIDE_C_REGION (PHOBIUS); SIGNAL_PEPTIDE_N_REGION (PHOBIUS); SIGNAL_PEPTIDE_H_REGION (PHOBIUS); NON_CYTOPLASMIC_DOMAIN (PHOBIUS); SSF82649 (SUPERFAMILY)	no GO terms	no GO terms	0.605348	4.73858	3.974	3.78623	4.09431
XLOC_002264	SN3_00301570	scaffold00003:4979074-5013998	hypothetical protien	0.411694	1.39411	4.64993	8.64178	7.32644	NO BLAST HIT	mobidb-lite (MOBIDB_LITE); mobidb-lite (MOBIDB_LITE); mobidb-lite (MOBIDB_LITE); mobidb-lite (MOBIDB_LITE); mobidb-lite (MOBIDB_LITE); mobidb-lite (MOBIDB_LITE); mobidb-lite (MOBIDB_LITE); SIGNAL_PEPTIDE_H_REGION (PHOBIUS); SIGNAL_PEPTIDE_N_REGION (PHOBIUS); SIGNAL_PEPTIDE (PHOBIUS); SIGNAL_PEPTIDE_C_REGION (PHOBIUS); NON_CYTOPLASMIC_DOMAIN (PHOBIUS); SignalP-noTM (SIGNALP_EUK)	no GO terms	no GO terms	0.0971392	1.25512	5.81985	8.37146	4.99262
XLOC_002520	SN3_00400170	scaffold00004:464490-474508	hypothetical protien	1.90016	3.85678	8.18578	9.58041	5.2144	NO BLAST HIT	Coil (COILS); mobidb-lite (MOBIDB_LITE); mobidb-lite (MOBIDB_LITE); mobidb-lite (MOBIDB_LITE); mobidb-lite (MOBIDB_LITE); mobidb-lite (MOBIDB_LITE); mobidb-lite (MOBIDB_LITE); SIGNAL_PEPTIDE_H_REGION (PHOBIUS); SIGNAL_PEPTIDE_N_REGION (PHOBIUS); NON_CYTOPLASMIC_DOMAIN (PHOBIUS); SIGNAL_PEPTIDE (PHOBIUS); SIGNAL_PEPTIDE_C_REGION (PHOBIUS); SignalP-noTM (SIGNALP_EUK)	no GO terms	no GO terms	0.448343	3.47227	10.2453	9.28073	3.55336
XLOC_002567	SN3_00400535	scaffold00004:1757789-1764962	hypothetical protien	13.8089	9.73424	17.5916	39.728	40.1417	NO BLAST HIT	CYTOPLASMIC_DOMAIN (PHOBIUS); NON_CYTOPLASMIC_DOMAIN (PHOBIUS); CYTOPLASMIC_DOMAIN (PHOBIUS); TRANSMEMBRANE (PHOBIUS); NON_CYTOPLASMIC_DOMAIN (PHOBIUS); TRANSMEMBRANE (PHOBIUS); TRANSMEMBRANE (PHOBIUS); TMhelix (TMHMM); TMhelix (TMHMM); TMhelix (TMHMM)	no GO terms	no GO terms	3.25821	8.76376	22.0176	38.4853	27.3546
XLOC_002573	SN3_00400575, (,SN3_00400580)	scaffold00004:1943012-1986338	-	0.115086	0.0622084	2.77725	5.68347	7.55933	NO BLAST HIT	mobidb-lite (MOBIDB_LITE); mobidb-lite (MOBIDB_LITE); mobidb-lite (MOBIDB_LITE)	no GO terms	no GO terms	0.0271545	0.0560064	3.476	5.50569	5.15132
XLOC_002788	SN3_00400655	scaffold00004:2308282-2308875	hypothetical protien	0	1.75435	0.61152	2.09216	1.9352	NO BLAST HIT	no IPS match	no IPS match	no IPS match	0	1.57945	0.765378	2.02672	1.31875
XLOC_002589	SN3_00400705	scaffold00004:2480160-2498221	hypothetical protien	0.437403	1.40635	3.15928	3.08737	1.40248	NO BLAST HIT	Coil (COILS); Coil (COILS); mobidb-lite (MOBIDB_LITE); mobidb-lite (MOBIDB_LITE); mobidb-lite (MOBIDB_LITE); mobidb-lite (MOBIDB_LITE); mobidb-lite (MOBIDB_LITE); mobidb-lite (MOBIDB_LITE); mobidb-lite (MOBIDB_LITE); mobidb-lite (MOBIDB_LITE); mobidb-lite (MOBIDB_LITE); mobidb-lite (MOBIDB_LITE); mobidb-lite (MOBIDB_LITE); mobidb-lite (MOBIDB_LITE); mobidb-lite (MOBIDB_LITE); mobidb-lite (MOBIDB_…	no GO terms	no GO terms	0.103205	1.26614	3.95415	2.99079	0.955723
XLOC_002592	SN3_00400735	scaffold00004:2606842-2615014	hypothetical protien	4.71523	7.00257	12.1637	12.4929	9.6245	NO BLAST HIT	mobidb-lite (MOBIDB_LITE); mobidb-lite (MOBIDB_LITE); TRANSMEMBRANE (PHOBIUS); NON_CYTOPLASMIC_DOMAIN (PHOBIUS); CYTOPLASMIC_DOMAIN (PHOBIUS); TMhelix (TMHMM)	no GO terms	no GO terms	1.11256	6.30443	15.2241	12.1021	6.55863
XLOC_002596	SN3_00400775	scaffold00004:2685552-2729194	chromosome complete related	14.4712	24.2036	60.6203	34.9792	70.1411	NO BLAST HIT	no IPS match	no IPS match	no IPS match	3.41448	21.7906	75.8723	33.885	47.7978
XLOC_002694	SN3_00401585,(SN3_00401590)	scaffold00004:5745305-5761297	-	0.15809	0.0882703	2.31426	3.47831	1.48309	NO BLAST HIT	mobidb-lite (MOBIDB_LITE); mobidb-lite (MOBIDB_LITE); SIGNAL_PEPTIDE_C_REGION (PHOBIUS); SIGNAL_PEPTIDE (PHOBIUS); NON_CYTOPLASMIC_DOMAIN (PHOBIUS); SIGNAL_PEPTIDE_H_REGION (PHOBIUS); SIGNAL_PEPTIDE_N_REGION (PHOBIUS)	no GO terms	no GO terms	0.0373013	0.07947	2.89652	3.3695	1.01065
XLOC_002918	SN3_00500045	scaffold00005:173096-180175	hypothetical protien	0.817059	3.35941	4.44371	3.31885	1.37043	NO BLAST HIT	Coil (COILS); mobidb-lite (MOBIDB_LITE); mobidb-lite (MOBIDB_LITE); mobidb-lite (MOBIDB_LITE); mobidb-lite (MOBIDB_LITE); mobidb-lite (MOBIDB_LITE); mobidb-lite (MOBIDB_LITE); mobidb-lite (MOBIDB_LITE); mobidb-lite (MOBIDB_LITE); mobidb-lite (MOBIDB_LITE); mobidb-lite (MOBIDB_LITE); mobidb-lite (MOBIDB_LITE); mobidb-lite (MOBIDB_LITE); mobidb-lite (MOBIDB_LITE); mobidb-lite (MOBIDB_LITE); SignalP…	no GO terms	no GO terms	0.192785	3.02449	5.56174	3.21503	0.933882
XLOC_003156	SN3_00500460	scaffold00005:1598002-1614522	hypothetical protien	1.97924	1.81649	1.1854	6.41061	29.1828	NO BLAST HIT	mobidb-lite (MOBIDB_LITE); mobidb-lite (MOBIDB_LITE)	no GO terms	no GO terms	0.467002	1.63539	1.48365	6.21008	19.8867
XLOC_003170	SN3_00500590	scaffold00005:2005401-2015357	hypothetical protien	3.17454	9.30074	32.2792	34.1077	17.5527	NO BLAST HIT	mobidb-lite (MOBIDB_LITE); mobidb-lite (MOBIDB_LITE)	no GO terms	no GO terms	0.749033	8.37348	40.4006	33.0408	11.9613
XLOC_002983	SN3_00500635	scaffold00005:2125126-2149167	hypothetical protien	20.6792	19.2814	58.9611	96.9893	84.9544	NO BLAST HIT	IPR007915 (PFAM); mobidb-lite (MOBIDB_LITE); mobidb-lite (MOBIDB_LITE); IPR007915 (PANTHER); TRANSMEMBRANE (PHOBIUS); CYTOPLASMIC_DOMAIN (PHOBIUS); NON_CYTOPLASMIC_DOMAIN (PHOBIUS); NON_CYTOPLASMIC_DOMAIN (PHOBIUS); TRANSMEMBRANE (PHOBIUS); TMhelix (TMHMM); TMhelix (TMHMM)	P:GO:0006487; C:GO:0034998	P:protein N-linked glycosylation; C:oligosaccharyltransferase I complex	4.87926	17.3591	73.7956	93.9554	57.8923
XLOC_003176	SN3_00500670	scaffold00005:2244828-2263918	hypothetical protien	2.70904	9.23508	15.2991	16.4367	14.404	NO BLAST HIT	mobidb-lite (MOBIDB_LITE); NON_CYTOPLASMIC_DOMAIN (PHOBIUS); CYTOPLASMIC_DOMAIN (PHOBIUS); TRANSMEMBRANE (PHOBIUS)	no GO terms	no GO terms	0.639198	8.31437	19.1483	15.9225	9.81563
XLOC_003179	SN3_00500705,(SN3_00500710, SN3_00500715)	scaffold00005:2335948-2372138	-	1.88265	5.51101	1.75738	3.52611	5.66608	NO BLAST HIT	mobidb-lite (MOBIDB_LITE); mobidb-lite (MOBIDB_LITE); mobidb-lite (MOBIDB_LITE); mobidb-lite (MOBIDB_LITE); mobidb-lite (MOBIDB_LITE)	no GO terms	no GO terms	0.444211	4.96158	2.19953	3.41581	3.86116
XLOC_003036	SN3_00501120	scaffold00005:3977130-3980204	hypothetical protien	1.79466	3.93732	5.82826	12.3656	16.0755	NO BLAST HIT	mobidb-lite (MOBIDB_LITE); mobidb-lite (MOBIDB_LITE); mobidb-lite (MOBIDB_LITE); mobidb-lite (MOBIDB_LITE); mobidb-lite (MOBIDB_LITE)	no GO terms	no GO terms	0.42345	3.54478	7.29464	11.9788	10.9547
XLOC_003066	SN3_00501345,(SN3_00501350)	scaffold00005:4760749-4773891	-	0.644737	2.10774	3.65347	3.51069	2.34933	NO BLAST HIT	Coil (COILS); mobidb-lite (MOBIDB_LITE); mobidb-lite (MOBIDB_LITE); mobidb-lite (MOBIDB_LITE); mobidb-lite (MOBIDB_LITE); mobidb-lite (MOBIDB_LITE); mobidb-lite (MOBIDB_LITE); mobidb-lite (MOBIDB_LITE); mobidb-lite (MOBIDB_LITE); mobidb-lite (MOBIDB_LITE); mobidb-lite (MOBIDB_LITE); mobidb-lite (MOBIDB_LITE); mobidb-lite (MOBIDB_LITE); mobidb-lite (MOBIDB_LITE); mobidb-lite (MOBIDB_LITE); mobidb-…	no GO terms	no GO terms	0.152126	1.8976	4.57268	3.40087	1.60096
XLOC_003480	SN3_00600180,(SN3_00600185)	scaffold00006:540415-561137	-	0.798753	1.99993	4.78269	7.17455	5.69472	NO BLAST HIT	no IPS match	no IPS match	no IPS match	0.188466	1.80054	5.98601	6.95012	3.88068
XLOC_003646	SN3_00700275 (SN3_00700280,SN3_00700285),	scaffold00007:781544-817786	-	1.09048	3.26427	5.76413	10.1956	6.40014	NO BLAST HIT	mobidb-lite (MOBIDB_LITE); mobidb-lite (MOBIDB_LITE); mobidb-lite (MOBIDB_LITE); mobidb-lite (MOBIDB_LITE); mobidb-lite (MOBIDB_LITE)	no GO terms	no GO terms	0.257299	2.93883	7.21438	9.87667	4.36139
XLOC_003670	SN3_00700535-add	scaffold00007:1459980-1461503	-	0.814959	1.99875	3.97191	5.7487	6.28794	NO BLAST HIT	mobidb-lite (MOBIDB_LITE); mobidb-lite (MOBIDB_LITE); mobidb-lite (MOBIDB_LITE); mobidb-lite (MOBIDB_LITE); SIGNAL_PEPTIDE_H_REGION (PHOBIUS); SIGNAL_PEPTIDE (PHOBIUS); SIGNAL_PEPTIDE_C_REGION (PHOBIUS); SIGNAL_PEPTIDE_N_REGION (PHOBIUS); NON_CYTOPLASMIC_DOMAIN (PHOBIUS); SignalP-noTM (SIGNALP_EUK); SignalP-noTM (SIGNALP_GRAM_NEGATIVE); SignalP-TM (SIGNALP_GRAM_POSITIVE); TMhelix (TMHMM)	no GO terms	no GO terms	0.19229	1.79948	4.97124	5.56887	4.28493
XLOC_003738	SN3_00701090	scaffold00007:3253162-3256670	hypothetical protien	0	0.493931	2.69516	2.60383	1.12933	NO BLAST HIT	mobidb-lite (MOBIDB_LITE)	no GO terms	no GO terms	0	0.444687	3.37326	2.52238	0.769584
XLOC_003760	SN3_00701250, (SN3_00701255)	scaffold00007:3776453-3819580	-	5.11801	6.44506	42.4928	41.7542	11.0012	NO BLAST HIT	mobidb-lite (MOBIDB_LITE); mobidb-lite (MOBIDB_LITE)	no GO terms	no GO terms	1.20759	5.8025	53.1839	40.4481	7.49679
XLOC_003926	SN3_00701290	scaffold00007:3880555-3892171	hypothetical protien	3.05231	1.81166	6.82003	11.1906	7.89174	NO BLAST HIT	mobidb-lite (MOBIDB_LITE); mobidb-lite (MOBIDB_LITE); mobidb-lite (MOBIDB_LITE); mobidb-lite (MOBIDB_LITE); mobidb-lite (MOBIDB_LITE); TRANSMEMBRANE (PHOBIUS); NON_CYTOPLASMIC_DOMAIN (PHOBIUS); CYTOPLASMIC_DOMAIN (PHOBIUS); NON_CYTOPLASMIC_DOMAIN (PHOBIUS); TRANSMEMBRANE (PHOBIUS); TRANSMEMBRANE (PHOBIUS); CYTOPLASMIC_DOMAIN (PHOBIUS)	no GO terms	no GO terms	0.720192	1.63104	8.53594	10.8405	5.37784
XLOC_003940	SN3_00800020-add	scaffold00008:64490-76638	-	0.299418	1.17737	4.50972	5.83078	4.15971	NO BLAST HIT	Coil (COILS); Coil (COILS); Coil (COILS); mobidb-lite (MOBIDB_LITE); mobidb-lite (MOBIDB_LITE); mobidb-lite (MOBIDB_LITE); mobidb-lite (MOBIDB_LITE); mobidb-lite (MOBIDB_LITE); mobidb-lite (MOBIDB_LITE); mobidb-lite (MOBIDB_LITE); mobidb-lite (MOBIDB_LITE); mobidb-lite (MOBIDB_LITE); SignalP-TM (SIGNALP_GRAM_POSITIVE)	no GO terms	no GO terms	0.0706477	1.05999	5.64436	5.64839	2.83464
XLOC_004115	SN3_00800115-add	scaffold00008:484579-485467	-	0	1.14249	0.773914	1.4017	0.430466	NO BLAST HIT	mobidb-lite (MOBIDB_LITE); mobidb-lite (MOBIDB_LITE); mobidb-lite (MOBIDB_LITE)	no GO terms	no GO terms	0	1.02859	0.96863	1.35785	0.293342
XLOC_004116	SN3_00800120	scaffold00008:486076-486574	hypothetical protien	0	0.152579	3.01416	2.83327	1.01974	NO BLAST HIT	mobidb-lite (MOBIDB_LITE); mobidb-lite (MOBIDB_LITE); mobidb-lite (MOBIDB_LITE); mobidb-lite (MOBIDB_LITE)	no GO terms	no GO terms	0	0.137367	3.77252	2.74464	0.694904
XLOC_004241	SN3_00801090	scaffold00008:3703895-3715071	hypothetical protien	0.147256	0.868228	3.80829	5.3067	2.49713	NO BLAST HIT	mobidb-lite (MOBIDB_LITE); mobidb-lite (MOBIDB_LITE); mobidb-lite (MOBIDB_LITE); mobidb-lite (MOBIDB_LITE); mobidb-lite (MOBIDB_LITE); mobidb-lite (MOBIDB_LITE); mobidb-lite (MOBIDB_LITE); mobidb-lite (MOBIDB_LITE); mobidb-lite (MOBIDB_LITE); mobidb-lite (MOBIDB_LITE); mobidb-lite (MOBIDB_LITE); mobidb-lite (MOBIDB_LITE); mobidb-lite (MOBIDB_LITE); mobidb-lite (MOBIDB_LITE); mobidb-lite (MOBIDB_L…	no GO terms	no GO terms	0.034745	0.781668	4.76645	5.1407	1.70167
XLOC_004256	SN3_00801200, (SN3_00801205)	scaffold00008:4148499-4152153	-	4.76398	8.34352	178.36	87.6231	10.2582	NO BLAST HIT	SIGNAL_PEPTIDE_H_REGION (PHOBIUS); SIGNAL_PEPTIDE_N_REGION (PHOBIUS); SIGNAL_PEPTIDE_C_REGION (PHOBIUS); SIGNAL_PEPTIDE (PHOBIUS); NON_CYTOPLASMIC_DOMAIN (PHOBIUS); TMhelix (TMHMM); TMhelix (TMHMM)	no GO terms	no GO terms	1.12406	7.51169	223.235	84.8822	6.99047
XLOC_004420	SN3_00900220	scaffold00009:909320-916857	hypothetical protein HHA_229450	7.26341	12.72	16.5111	16.0607	8.68046	NO BLAST HIT	mobidb-lite (MOBIDB_LITE); mobidb-lite (MOBIDB_LITE); NON_CYTOPLASMIC_DOMAIN (PHOBIUS); SIGNAL_PEPTIDE (PHOBIUS); SIGNAL_PEPTIDE_C_REGION (PHOBIUS); SIGNAL_PEPTIDE_N_REGION (PHOBIUS); SIGNAL_PEPTIDE_H_REGION (PHOBIUS); TMhelix (TMHMM)	no GO terms	no GO terms	1.7138	11.4518	20.6653	15.5583	5.91532
XLOC_004628	SN3_01000825, (SN3_01000830)	scaffold00010:2833264-2861194	-	79.0743	166.147	316.604	258.998	80.1023	NO BLAST HIT	Coil (COILS); mobidb-lite (MOBIDB_LITE); mobidb-lite (MOBIDB_LITE); NON_CYTOPLASMIC_DOMAIN (PHOBIUS); NON_CYTOPLASMIC_DOMAIN (PHOBIUS); TRANSMEMBRANE (PHOBIUS); CYTOPLASMIC_DOMAIN (PHOBIUS); TRANSMEMBRANE (PHOBIUS); TRANSMEMBRANE (PHOBIUS); TRANSMEMBRANE (PHOBIUS); CYTOPLASMIC_DOMAIN (PHOBIUS); TRANSMEMBRANE (PHOBIUS); NON_CYTOPLASMIC_DOMAIN (PHOBIUS); NON_CYTOPLASMIC_DOMAIN (PHOBIUS); TRANSMEMBR…	no GO terms	no GO terms	18.6576	149.583	396.261	250.896	54.5859
XLOC_004631	SN3_01000880	scaffold00010:3005319-3030429	hypothetical protien	0.08046	0.211182	1.0345	5.39165	20.5437	NO BLAST HIT	Coil (COILS); mobidb-lite (MOBIDB_LITE); mobidb-lite (MOBIDB_LITE); mobidb-lite (MOBIDB_LITE); mobidb-lite (MOBIDB_LITE); mobidb-lite (MOBIDB_LITE); mobidb-lite (MOBIDB_LITE); mobidb-lite (MOBIDB_LITE); mobidb-lite (MOBIDB_LITE); mobidb-lite (MOBIDB_LITE); mobidb-lite (MOBIDB_LITE); mobidb-lite (MOBIDB_LITE); mobidb-lite (MOBIDB_LITE); mobidb-lite (MOBIDB_LITE); mobidb-lite (MOBIDB_LITE); mobidb-…	no GO terms	no GO terms	0.0189845	0.190128	1.29478	5.22299	13.9995
XLOC_004754	SN3_01000960,(SN3_01000965)	scaffold00010:3395509-3422914	-	0.131133	0.92636	2.71341	2.96436	1.33896	NO BLAST HIT	mobidb-lite (MOBIDB_LITE); mobidb-lite (MOBIDB_LITE); mobidb-lite (MOBIDB_LITE)	no GO terms	no GO terms	0.0309408	0.834004	3.3961	2.87163	0.912437
XLOC_004775	SN3_01100050	scaffold00011:228333-250774	hypothetical protien	0.301552	0.321046	3.20829	6.85755	6.43337	NO BLAST HIT	Coil (COILS); Coil (COILS); Coil (COILS); Coil (COILS); Coil (COILS); Coil (COILS); Coil (COILS); Coil (COILS); Coil (COILS); Coil (COILS); Coil (COILS); Coil (COILS); Coil (COILS); mobidb-lite (MOBIDB_LITE); mobidb-lite (MOBIDB_LITE); mobidb-lite (MOBIDB_LITE); mobidb-lite (MOBIDB_LITE); mobidb-lite (MOBIDB_LITE); mobidb-lite (MOBIDB_LITE); mobidb-lite (MOBIDB_LITE); mobidb-lite (MOBIDB_LITE); m…	no GO terms	no GO terms	0.0711512	0.289039	4.01549	6.64304	4.38403
XLOC_004907	SN3_01100270	scaffold00011:908132-918110	hypothetical protien	0.0589314	0.629387	4.83592	6.17967	4.14524	NO BLAST HIT	mobidb-lite (MOBIDB_LITE); mobidb-lite (MOBIDB_LITE); mobidb-lite (MOBIDB_LITE); mobidb-lite (MOBIDB_LITE); SIGNAL_PEPTIDE_N_REGION (PHOBIUS); SIGNAL_PEPTIDE_C_REGION (PHOBIUS); SIGNAL_PEPTIDE (PHOBIUS); SIGNAL_PEPTIDE_H_REGION (PHOBIUS); NON_CYTOPLASMIC_DOMAIN (PHOBIUS)	no GO terms	no GO terms	0.0139049	0.566639	6.05263	5.98636	2.82478
XLOC_004946	SN3_01100485	scaffold00011:1822151-1830259	hypothetical protien	0.266682	0.105234	1.06326	3.14507	5.7216	NO BLAST HIT	mobidb-lite (MOBIDB_LITE); mobidb-lite (MOBIDB_LITE); mobidb-lite (MOBIDB_LITE); mobidb-lite (MOBIDB_LITE); mobidb-lite (MOBIDB_LITE); mobidb-lite (MOBIDB_LITE); mobidb-lite (MOBIDB_LITE); mobidb-lite (MOBIDB_LITE); mobidb-lite (MOBIDB_LITE); mobidb-lite (MOBIDB_LITE); mobidb-lite (MOBIDB_LITE); mobidb-lite (MOBIDB_LITE); mobidb-lite (MOBIDB_LITE); mobidb-lite (MOBIDB_LITE); mobidb-lite (MOBIDB_L…	no GO terms	no GO terms	0.0629236	0.0947424	1.33077	3.04669	3.899
XLOC_004973	SN3_01100690	scaffold00011:2698137-2714711	hypothetical protien	0.341285	1.17965	1.63331	2.63541	2.28541	NO BLAST HIT	Coil (COILS); Coil (COILS); Coil (COILS); Coil (COILS); mobidb-lite (MOBIDB_LITE); mobidb-lite (MOBIDB_LITE); mobidb-lite (MOBIDB_LITE); mobidb-lite (MOBIDB_LITE); mobidb-lite (MOBIDB_LITE); mobidb-lite (MOBIDB_LITE); mobidb-lite (MOBIDB_LITE); mobidb-lite (MOBIDB_LITE); mobidb-lite (MOBIDB_LITE); mobidb-lite (MOBIDB_LITE); mobidb-lite (MOBIDB_LITE); mobidb-lite (MOBIDB_LITE); mobidb-lite (MOBIDB…	P:GO:0006887; C:GO:0016020; F:GO:0017137	P:exocytosis; C:membrane; F:Rab GTPase binding	0.0805262	1.06204	2.04425	2.55297	1.5574
XLOC_004974	SN3_01100695	scaffold00011:2715209-2729113	hypothetical protien	0.192085	0.921425	1.19372	1.66764	1.62801	NO BLAST HIT	Coil (COILS); Coil (COILS); Coil (COILS); Coil (COILS); mobidb-lite (MOBIDB_LITE); mobidb-lite (MOBIDB_LITE); mobidb-lite (MOBIDB_LITE); mobidb-lite (MOBIDB_LITE); mobidb-lite (MOBIDB_LITE); mobidb-lite (MOBIDB_LITE); mobidb-lite (MOBIDB_LITE); mobidb-lite (MOBIDB_LITE); mobidb-lite (MOBIDB_LITE); mobidb-lite (MOBIDB_LITE); mobidb-lite (MOBIDB_LITE); mobidb-lite (MOBIDB_LITE); mobidb-lite (MOBIDB…	F:GO:0005544	F:calcium-dependent phospholipid binding	0.0453224	0.829561	1.49406	1.61547	1.10941
XLOC_004996	SN3_01100910,(SN3_01100915)	scaffold00011:3319880-3357065	-	1.09761	1.75632	2.94435	3.59124	5.06971	NO BLAST HIT	no IPS match	no IPS match	no IPS match	0.258981	1.58122	3.68514	3.4789	3.45476
XLOC_005174	SN3_01200415	scaffold00012:1489551-1525515	conserved hypothetical protein	0.860742	1.47159	1.70729	3.21415	7.27193	NO BLAST HIT	Coil (COILS); Coil (COILS); Coil (COILS); Coil (COILS); Coil (COILS); Coil (COILS); Coil (COILS); Coil (COILS); Coil (COILS); Coil (COILS); Coil (COILS); Coil (COILS); Coil (COILS); Coil (COILS); mobidb-lite (MOBIDB_LITE); mobidb-lite (MOBIDB_LITE); mobidb-lite (MOBIDB_LITE); mobidb-lite (MOBIDB_LITE); mobidb-lite (MOBIDB_LITE); mobidb-lite (MOBIDB_LITE); mobidb-lite (MOBIDB_LITE); mobidb-lite (M…	no GO terms	no GO terms	0.203092	1.32488	2.13684	3.11361	4.95547
XLOC_005110	SN3_01200905	scaffold00012:3274595-3295137	hypothetical protien	0.563785	0.839411	3.88914	6.49468	6.95292	NO BLAST HIT	mobidb-lite (MOBIDB_LITE); mobidb-lite (MOBIDB_LITE); mobidb-lite (MOBIDB_LITE); NON_CYTOPLASMIC_DOMAIN (PHOBIUS); SIGNAL_PEPTIDE_C_REGION (PHOBIUS); SIGNAL_PEPTIDE_H_REGION (PHOBIUS); CYTOPLASMIC_DOMAIN (PHOBIUS); SIGNAL_PEPTIDE_N_REGION (PHOBIUS); TRANSMEMBRANE (PHOBIUS); TRANSMEMBRANE (PHOBIUS); SIGNAL_PEPTIDE (PHOBIUS); NON_CYTOPLASMIC_DOMAIN (PHOBIUS); PS51257 (PROSITE_PROFILES); SignalP-noT…	no GO terms	no GO terms	0.133025	0.755724	4.86764	6.29152	4.73808
XLOC_005390	SN3_01300240	scaffold00013:718452-736756	tubulin-binding cofactor partial	1.77992	4.73018	5.99503	6.03509	4.1182	NO BLAST HIT	Coil (COILS); IPR016098 (G3DSA:2.160.20.GENE3D); mobidb-lite (MOBIDB_LITE); mobidb-lite (MOBIDB_LITE); mobidb-lite (MOBIDB_LITE); mobidb-lite (MOBIDB_LITE); mobidb-lite (MOBIDB_LITE); mobidb-lite (MOBIDB_LITE); mobidb-lite (MOBIDB_LITE); mobidb-lite (MOBIDB_LITE); mobidb-lite (MOBIDB_LITE); mobidb-lite (MOBIDB_LITE); mobidb-lite (MOBIDB_LITE); mobidb-lite (MOBIDB_LITE); mobidb-lite (MOBIDB_LITE);…	P:GO:0000902	P:cell morphogenesis	0.419972	4.25859	7.50337	5.84631	2.80636
XLOC_005412	SN3_01300390	scaffold00013:1314341-1321403	srs domain-containing protein	16.7185	17.1269	26.7425	37.7373	49.0012	NO BLAST HIT	IPR007226 (PFAM); IPR036755 (G3DSA:2.60.40.GENE3D); mobidb-lite (MOBIDB_LITE); mobidb-lite (MOBIDB_LITE); SIGNAL_PEPTIDE_H_REGION (PHOBIUS); SIGNAL_PEPTIDE_C_REGION (PHOBIUS); SIGNAL_PEPTIDE (PHOBIUS); SIGNAL_PEPTIDE_N_REGION (PHOBIUS); NON_CYTOPLASMIC_DOMAIN (PHOBIUS); SignalP-TM (SIGNALP_GRAM_POSITIVE); IPR036755 (SUPERFAMILY); TMhelix (TMHMM)	C:GO:0016020	C:membrane	3.94473	15.4194	33.4709	36.5568	33.392
XLOC_005449	SN3_01300710,(SN3_01300715,SN3_01300720)	scaffold00013:2460753-2480207	-	1.27684	2.71039	3.27634	6.32645	5.36953	NO BLAST HIT	Coil (COILS); mobidb-lite (MOBIDB_LITE); mobidb-lite (MOBIDB_LITE); mobidb-lite (MOBIDB_LITE); mobidb-lite (MOBIDB_LITE); mobidb-lite (MOBIDB_LITE); mobidb-lite (MOBIDB_LITE); mobidb-lite (MOBIDB_LITE)	no GO terms	no GO terms	0.30127	2.44017	4.10066	6.12855	3.65908
XLOC_005335	SN3_01300765-add	scaffold00013:2719229-2739070	-	0.403217	0.929076	2.28119	4.46556	4.12019	NO BLAST HIT	Coil (COILS); Coil (COILS); Coil (COILS); mobidb-lite (MOBIDB_LITE); mobidb-lite (MOBIDB_LITE); mobidb-lite (MOBIDB_LITE); mobidb-lite (MOBIDB_LITE); mobidb-lite (MOBIDB_LITE); mobidb-lite (MOBIDB_LITE); mobidb-lite (MOBIDB_LITE); mobidb-lite (MOBIDB_LITE); mobidb-lite (MOBIDB_LITE); mobidb-lite (MOBIDB_LITE); mobidb-lite (MOBIDB_LITE); mobidb-lite (MOBIDB_LITE); mobidb-lite (MOBIDB_LITE); mobidb…	no GO terms	no GO terms	0.095139	0.83645	2.85513	4.32587	2.80771
XLOC_005464	SN3_01300835	scaffold00013:3079931-3091005	hypothetical protein HHA_270810	5.09124	5.62702	6.78906	12.8803	12.1844	NO BLAST HIT	Coil (COILS); Coil (COILS); Coil (COILS); mobidb-lite (MOBIDB_LITE); mobidb-lite (MOBIDB_LITE); mobidb-lite (MOBIDB_LITE); mobidb-lite (MOBIDB_LITE); mobidb-lite (MOBIDB_LITE); mobidb-lite (MOBIDB_LITE); mobidb-lite (MOBIDB_LITE); mobidb-lite (MOBIDB_LITE); mobidb-lite (MOBIDB_LITE); mobidb-lite (MOBIDB_LITE); mobidb-lite (MOBIDB_LITE)	no GO terms	no GO terms	1.20128	5.06602	8.49718	12.4774	8.30308
XLOC_005544	SN3_01400610	scaffold00014:2048512-2058986	hypothetical protien	7.70123	15.1648	15.8058	22.1844	14.9355	NO BLAST HIT	mobidb-lite (MOBIDB_LITE); mobidb-lite (MOBIDB_LITE); mobidb-lite (MOBIDB_LITE); mobidb-lite (MOBIDB_LITE); mobidb-lite (MOBIDB_LITE); mobidb-lite (MOBIDB_LITE); TRANSMEMBRANE (PHOBIUS); NON_CYTOPLASMIC_DOMAIN (PHOBIUS); CYTOPLASMIC_DOMAIN (PHOBIUS); TRANSMEMBRANE (PHOBIUS); NON_CYTOPLASMIC_DOMAIN (PHOBIUS); CYTOPLASMIC_DOMAIN (PHOBIUS); TRANSMEMBRANE (PHOBIUS); TMhelix (TMHMM); TMhelix (TMHMM); …	no GO terms	no GO terms	1.8171	13.6529	19.7825	21.4904	10.1778
XLOC_005568	SN3_01400770,(SN3_01400775)	scaffold00014:2763821-2769054	-	1.36935	3.47093	8.13335	9.87611	6.77826	NO BLAST HIT	no IPS match	no IPS match	no IPS match	0.323098	3.12489	10.1797	9.56718	4.61906
XLOC_005704	SN3_01500155	scaffold00015:486376-493716	hypothetical protien	20.7326	17.5578	220.832	176.069	157.803	NO BLAST HIT	mobidb-lite (MOBIDB_LITE); mobidb-lite (MOBIDB_LITE); mobidb-lite (MOBIDB_LITE)	no GO terms	no GO terms	4.89186	15.8073	276.393	170.561	107.535
XLOC_005710	SN3_01500225	scaffold00015:686160-726288	hypothetical protien	0.507097	0.956417	5.1505	4.56868	2.18146	NO BLAST HIT	no IPS match	no IPS match	no IPS match	0.11965	0.861065	6.44636	4.42577	1.48656
XLOC_005833	SN3_01500350, (SN3_01500355)	scaffold00015:1086298-1111649	-	60.409	95.7818	316.228	163.823	67.5658	NO BLAST HIT	no IPS match	no IPS match	no IPS match	14.2535	86.2326	395.791	158.698	46.0428
XLOC_005776	SN3_01500770	scaffold00015:2415729-2431824	hypothetical protien	5.4945	8.94944	16.2321	16.3109	15.7265	NO BLAST HIT	Coil (COILS); mobidb-lite (MOBIDB_LITE)	no GO terms	no GO terms	1.29643	8.0572	20.3161	15.8007	10.7169
XLOC_005883	SN3_01500790-add	scaffold00015:2474758-2479170	-	0.076871	0.501241	2.86813	3.41468	1.242	NO BLAST HIT	Coil (COILS); Coil (COILS); mobidb-lite (MOBIDB_LITE); mobidb-lite (MOBIDB_LITE); mobidb-lite (MOBIDB_LITE); mobidb-lite (MOBIDB_LITE); mobidb-lite (MOBIDB_LITE); mobidb-lite (MOBIDB_LITE); mobidb-lite (MOBIDB_LITE)	no GO terms	no GO terms	0.0181377	0.451269	3.58975	3.30787	0.846363
XLOC_006069	SN3_01600700	scaffold00016:2502610-2513602	hypothetical protien	2.71968	6.40312	8.37534	8.40607	4.98305	NO BLAST HIT	Coil (COILS); Coil (COILS); mobidb-lite (MOBIDB_LITE); mobidb-lite (MOBIDB_LITE); mobidb-lite (MOBIDB_LITE); mobidb-lite (MOBIDB_LITE); mobidb-lite (MOBIDB_LITE); TRANSMEMBRANE (PHOBIUS); NON_CYTOPLASMIC_DOMAIN (PHOBIUS); CYTOPLASMIC_DOMAIN (PHOBIUS)	no GO terms	no GO terms	0.641708	5.76475	10.4826	8.14312	3.39571
XLOC_006099	SN3_01700160	scaffold00017:756103-805610	hypothetical protien	13.3733	29.5074	81.1924	51.9792	22.2954	NO BLAST HIT	SIGNAL_PEPTIDE (PHOBIUS); SIGNAL_PEPTIDE_N_REGION (PHOBIUS); NON_CYTOPLASMIC_DOMAIN (PHOBIUS); SIGNAL_PEPTIDE_H_REGION (PHOBIUS); SIGNAL_PEPTIDE_C_REGION (PHOBIUS)	no GO terms	no GO terms	3.15543	26.5656	101.62	50.3532	15.1932
XLOC_006144	SN3_01700515	scaffold00017:2083823-2104153	hypothetical protien	6.93897	11.8731	20.9567	19.1668	6.68833	NO BLAST HIT	mobidb-lite (MOBIDB_LITE); mobidb-lite (MOBIDB_LITE)	no GO terms	no GO terms	1.63725	10.6894	26.2294	18.5672	4.55778
XLOC_006289	SN3_01800220,(SN3_01800225)	scaffold00018:770007-784418	-	34.7409	34.2172	218.816	233.068	49.9576	NO BLAST HIT	SIGNAL_PEPTIDE_C_REGION (PHOBIUS); SIGNAL_PEPTIDE (PHOBIUS); SIGNAL_PEPTIDE_H_REGION (PHOBIUS); NON_CYTOPLASMIC_DOMAIN (PHOBIUS); SIGNAL_PEPTIDE_N_REGION (PHOBIUS)	no GO terms	no GO terms	8.19711	30.8058	273.87	225.777	34.0437
XLOC_006317	SN3_01800495	scaffold00018:1541823-1572941	hypothetical protien	0.642352	0.756022	5.24404	9.50052	5.52011	NO BLAST HIT	Coil (COILS); Coil (COILS); Coil (COILS); Coil (COILS); Coil (COILS); Coil (COILS); Coil (COILS); Coil (COILS); Coil (COILS); Coil (COILS); mobidb-lite (MOBIDB_LITE); mobidb-lite (MOBIDB_LITE); mobidb-lite (MOBIDB_LITE); mobidb-lite (MOBIDB_LITE); mobidb-lite (MOBIDB_LITE); mobidb-lite (MOBIDB_LITE); mobidb-lite (MOBIDB_LITE); mobidb-lite (MOBIDB_LITE); mobidb-lite (MOBIDB_LITE); mobidb-lite (MOB…	no GO terms	no GO terms	0.151563	0.680649	6.56343	9.20333	3.76169
XLOC_006841	SN3_02100305	scaffold00021:1075451-1099929	hypothetical protien	0.0367178	0.118069	1.96685	4.32113	4.64264	NO BLAST HIT	Coil (COILS); Coil (COILS); Coil (COILS); Coil (COILS); mobidb-lite (MOBIDB_LITE); mobidb-lite (MOBIDB_LITE); mobidb-lite (MOBIDB_LITE); mobidb-lite (MOBIDB_LITE); mobidb-lite (MOBIDB_LITE); mobidb-lite (MOBIDB_LITE); mobidb-lite (MOBIDB_LITE); mobidb-lite (MOBIDB_LITE); mobidb-lite (MOBIDB_LITE); mobidb-lite (MOBIDB_LITE); mobidb-lite (MOBIDB_LITE); mobidb-lite (MOBIDB_LITE); mobidb-lite (MOBIDB…	no GO terms	no GO terms	0.00866356	0.106298	2.46171	4.18596	3.16374
XLOC_006945	SN3_02100475, (SN3_02100480)	scaffold00021:1726335-1747917	-	0.848063	0.36718	3.62426	7.84605	7.98425	NO BLAST HIT	mobidb-lite (MOBIDB_LITE); SignalP-TM (SIGNALP_GRAM_POSITIVE)	no GO terms	no GO terms	0.2001	0.330573	4.53612	7.60062	5.44088
XLOC_006951	SN3_02100510-add	scaffold00021:1839814-1848003	-	0.476477	0.996765	6.93581	12.9997	19.5203	NO BLAST HIT	Coil (COILS); Coil (COILS); mobidb-lite (MOBIDB_LITE); mobidb-lite (MOBIDB_LITE); mobidb-lite (MOBIDB_LITE); mobidb-lite (MOBIDB_LITE); mobidb-lite (MOBIDB_LITE); mobidb-lite (MOBIDB_LITE); mobidb-lite (MOBIDB_LITE); mobidb-lite (MOBIDB_LITE); mobidb-lite (MOBIDB_LITE); mobidb-lite (MOBIDB_LITE); mobidb-lite (MOBIDB_LITE); mobidb-lite (MOBIDB_LITE); mobidb-lite (MOBIDB_LITE); mobidb-lite (MOBIDB_…	no GO terms	no GO terms	0.112425	0.89739	8.68085	12.5931	13.3021
XLOC_006954	SN3_02100565	scaffold00021:1946765-1965486	hypothetical protien	3.39532	6.40586	8.23569	7.62494	7.11789	NO BLAST HIT	Coil (COILS); Coil (COILS); IPR019734 (SMART); IPR019734 (PFAM); mobidb-lite (MOBIDB_LITE); mobidb-lite (MOBIDB_LITE); mobidb-lite (MOBIDB_LITE); mobidb-lite (MOBIDB_LITE); mobidb-lite (MOBIDB_LITE); mobidb-lite (MOBIDB_LITE); mobidb-lite (MOBIDB_LITE); mobidb-lite (MOBIDB_LITE); mobidb-lite (MOBIDB_LITE); mobidb-lite (MOBIDB_LITE); mobidb-lite (MOBIDB_LITE); mobidb-lite (MOBIDB_LITE); mobidb-lit…	F:GO:0005515	F:protein binding	0.801126	5.76721	10.3078	7.38642	4.8505
XLOC_007049	SN3_02200045	scaffold00022:197581-217939	hypothetical protien	1.02119	3.34889	12.5623	15.6202	12.6039	NO BLAST HIT	mobidb-lite (MOBIDB_LITE); mobidb-lite (MOBIDB_LITE); mobidb-lite (MOBIDB_LITE); mobidb-lite (MOBIDB_LITE)	no GO terms	no GO terms	0.24095	3.01501	15.723	15.1316	8.58895
XLOC_007082	SN3_02200330	scaffold00022:1126703-1127723	hypothetical protien	1.3031	5.04714	40.3736	44.8289	14.3456	NO BLAST HIT	Coil (COILS); mobidb-lite (MOBIDB_LITE); mobidb-lite (MOBIDB_LITE); mobidb-lite (MOBIDB_LITE); mobidb-lite (MOBIDB_LITE); TRANSMEMBRANE (PHOBIUS); TRANSMEMBRANE (PHOBIUS); CYTOPLASMIC_DOMAIN (PHOBIUS); CYTOPLASMIC_DOMAIN (PHOBIUS); NON_CYTOPLASMIC_DOMAIN (PHOBIUS); TMhelix (TMHMM); TMhelix (TMHMM)	no GO terms	no GO terms	0.307466	4.54395	50.5315	43.4266	9.77584
XLOC_007282	SN3_02300590	scaffold00023:1926323-1926917	hypothetical protien	0	0.561263	1.14987	1.34154	0.741307	NO BLAST HIT	mobidb-lite (MOBIDB_LITE)	no GO terms	no GO terms	0	0.505307	1.43918	1.29958	0.505165
XLOC_007294	SN3_02400025	scaffold00024:47878-70340	hypothetical protien	0.41451	0.934059	2.34751	5.06229	3.28021	NO BLAST HIT	Coil (COILS); Coil (COILS); Coil (COILS); Coil (COILS); Coil (COILS); Coil (COILS); Coil (COILS); Coil (COILS); Coil (COILS); Coil (COILS); Coil (COILS); Coil (COILS); Coil (COILS); mobidb-lite (MOBIDB_LITE); mobidb-lite (MOBIDB_LITE); mobidb-lite (MOBIDB_LITE); mobidb-lite (MOBIDB_LITE); mobidb-lite (MOBIDB_LITE); mobidb-lite (MOBIDB_LITE); mobidb-lite (MOBIDB_LITE); mobidb-lite (MOBIDB_LITE); m…	no GO terms	no GO terms	0.0978036	0.840936	2.93814	4.90394	2.23531
XLOC_007400	SN3_02400270	scaffold00024:814827-817725	hypothetical protien	218.31	187.1	1359.54	894.855	360.116	NO BLAST HIT	Coil (COILS); mobidb-lite (MOBIDB_LITE); SIGNAL_PEPTIDE_H_REGION (PHOBIUS); SIGNAL_PEPTIDE_C_REGION (PHOBIUS); SIGNAL_PEPTIDE_N_REGION (PHOBIUS); SIGNAL_PEPTIDE (PHOBIUS); NON_CYTOPLASMIC_DOMAIN (PHOBIUS); SignalP-noTM (SIGNALP_EUK); SignalP-TM (SIGNALP_GRAM_POSITIVE)	no GO terms	no GO terms	51.5102	168.447	1701.6	866.863	245.402
XLOC_007518	SN3_02500630,(SN3_02500635)	scaffold00025:1821315-1839921	-	2.50579	5.06919	7.49376	11.917	9.99833	NO BLAST HIT	mobidb-lite (MOBIDB_LITE); mobidb-lite (MOBIDB_LITE); mobidb-lite (MOBIDB_LITE); mobidb-lite (MOBIDB_LITE); mobidb-lite (MOBIDB_LITE); mobidb-lite (MOBIDB_LITE)	no GO terms	no GO terms	0.591241	4.5638	9.37918	11.5442	6.81338
XLOC_007703	SN3_02600115	scaffold00026:486170-523457	hypothetical protien	0.13783	0.97439	2.28569	2.59316	2.40769	NO BLAST HIT	Coil (COILS); Coil (COILS); Coil (COILS); Coil (COILS); Coil (COILS); Coil (COILS); Coil (COILS); Coil (COILS); Coil (COILS); Coil (COILS); Coil (COILS); Coil (COILS); Coil (COILS); Coil (COILS); Coil (COILS); Coil (COILS); Coil (COILS); Coil (COILS); Coil (COILS); Coil (COILS); Coil (COILS); Coil (COILS); Coil (COILS); Coil (COILS); Coil (COILS); Coil (COILS); Coil (COILS); Coil (COILS); Coil (C…	no GO terms	no GO terms	0.032521	0.877246	2.86077	2.51204	1.64073
XLOC_007716	SN3_02600215	scaffold00026:846315-869609	hypothetical protien	0.0101195	0.0541672	1.32036	3.87163	3.33091	NO BLAST HIT	Coil (COILS); Coil (COILS); Coil (COILS); Coil (COILS); Coil (COILS); mobidb-lite (MOBIDB_LITE); mobidb-lite (MOBIDB_LITE); mobidb-lite (MOBIDB_LITE); mobidb-lite (MOBIDB_LITE); mobidb-lite (MOBIDB_LITE); mobidb-lite (MOBIDB_LITE); mobidb-lite (MOBIDB_LITE); mobidb-lite (MOBIDB_LITE); mobidb-lite (MOBIDB_LITE); mobidb-lite (MOBIDB_LITE); mobidb-lite (MOBIDB_LITE); mobidb-lite (MOBIDB_LITE); mobid…	no GO terms	no GO terms	0.0023877	0.0487669	1.65256	3.75052	2.26986
XLOC_007724	SN3_02600275	scaffold00026:1030228-1036166	hypothetical protien	2.49163	5.78995	6.62307	12.673	9.74102	NO BLAST HIT	no IPS match	no IPS match	no IPS match	0.5879	5.21271	8.28943	12.2766	6.63804
XLOC_007645	SN3_02600305	scaffold00026:1125077-1128323	hypothetical protien	0.281879	0.579592	1.60671	3.31764	3.11356	NO BLAST HIT	Coil (COILS); Coil (COILS); mobidb-lite (MOBIDB_LITE); mobidb-lite (MOBIDB_LITE); mobidb-lite (MOBIDB_LITE); mobidb-lite (MOBIDB_LITE); mobidb-lite (MOBIDB_LITE)	no GO terms	no GO terms	0.0665093	0.521808	2.01096	3.21386	2.12174
XLOC_007654	SN3_02600375,(SN3_02600380)	scaffold00026:1291415-1304185	-	1.29067	3.00698	5.29513	4.93823	3.78459	NO BLAST HIT	Coil (COILS); mobidb-lite (MOBIDB_LITE); mobidb-lite (MOBIDB_LITE); mobidb-lite (MOBIDB_LITE)	no GO terms	no GO terms	0.304534	2.70719	6.62738	4.78376	2.57902
XLOC_007758	SN3_02700025	scaffold00027:90131-97107	hypothetical protien	1.33009	3.59578	5.3595	5.15928	1.42385	NO BLAST HIT	Coil (COILS); Coil (COILS); Coil (COILS); Coil (COILS); mobidb-lite (MOBIDB_LITE); mobidb-lite (MOBIDB_LITE); mobidb-lite (MOBIDB_LITE); mobidb-lite (MOBIDB_LITE); mobidb-lite (MOBIDB_LITE); mobidb-lite (MOBIDB_LITE); mobidb-lite (MOBIDB_LITE); mobidb-lite (MOBIDB_LITE); mobidb-lite (MOBIDB_LITE); mobidb-lite (MOBIDB_LITE); mobidb-lite (MOBIDB_LITE); SIGNAL_PEPTIDE (PHOBIUS); SIGNAL_PEPTIDE_N_REG…	no GO terms	no GO terms	0.313835	3.23729	6.70794	4.99789	0.970285
XLOC_007890	SN3_02800235	scaffold00028:640825-644944	hypothetical protien	2.55111	7.78234	43.0795	35.8385	5.76614	NO BLAST HIT	no IPS match	no IPS match	no IPS match	0.601934	7.00646	53.9182	34.7174	3.92935
XLOC_007951	SN3_02800285, (SN3_02800290, SN3_02800295,SN3_02800300,SN3_02800305)	scaffold00028:817440-829476	-	0.344239	1.51042	1.97836	3.233	1.41125	NO BLAST HIT	mobidb-lite (MOBIDB_LITE); mobidb-lite (MOBIDB_LITE); mobidb-lite (MOBIDB_LITE); mobidb-lite (MOBIDB_LITE); mobidb-lite (MOBIDB_LITE); mobidb-lite (MOBIDB_LITE); mobidb-lite (MOBIDB_LITE); mobidb-lite (MOBIDB_LITE); mobidb-lite (MOBIDB_LITE); mobidb-lite (MOBIDB_LITE); mobidb-lite (MOBIDB_LITE)	no GO terms	no GO terms	0.0812232	1.35984	2.47611	3.13187	0.961699
XLOC_007912	SN3_02800440,(SN3_02800445,SN3_02800450)	scaffold00028:1443474-1463142	-	0.507249	0.841169	2.57083	3.06956	1.90826	NO BLAST HIT	Coil (COILS); IPR027012 (PFAM); mobidb-lite (MOBIDB_LITE); mobidb-lite (MOBIDB_LITE); mobidb-lite (MOBIDB_LITE); mobidb-lite (MOBIDB_LITE); mobidb-lite (MOBIDB_LITE); mobidb-lite (MOBIDB_LITE); mobidb-lite (MOBIDB_LITE); mobidb-lite (MOBIDB_LITE); mobidb-lite (MOBIDB_LITE); mobidb-lite (MOBIDB_LITE); PTHR21490 (PANTHER)	no GO terms	no GO terms	0.119685	0.757307	3.21765	2.97354	1.30039
XLOC_008012	SN3_02900320	scaffold00029:1181671-1187449	flagellar basal body protein	7.84173	14.4337	18.679	17.23	7.39615	NO BLAST HIT	Coil (COILS); IPR027012 (PFAM); mobidb-lite (MOBIDB_LITE); mobidb-lite (MOBIDB_LITE); mobidb-lite (MOBIDB_LITE); mobidb-lite (MOBIDB_LITE); mobidb-lite (MOBIDB_LITE); mobidb-lite (MOBIDB_LITE); mobidb-lite (MOBIDB_LITE); mobidb-lite (MOBIDB_LITE); mobidb-lite (MOBIDB_LITE); mobidb-lite (MOBIDB_LITE); PTHR21490 (PANTHER)	no GO terms	no GO terms	1.85026	12.9947	23.3786	16.691	5.04012
XLOC_008063	SN3_02900350	scaffold00029:1267320-1283830	hypothetical protien	7.06954	16.3156	64.2556	51.1989	33.1017	NO BLAST HIT	Coil (COILS); Coil (COILS); mobidb-lite (MOBIDB_LITE); mobidb-lite (MOBIDB_LITE); mobidb-lite (MOBIDB_LITE); mobidb-lite (MOBIDB_LITE); mobidb-lite (MOBIDB_LITE); mobidb-lite (MOBIDB_LITE); mobidb-lite (MOBIDB_LITE); mobidb-lite (MOBIDB_LITE); mobidb-lite (MOBIDB_LITE); mobidb-lite (MOBIDB_LITE); mobidb-lite (MOBIDB_LITE); mobidb-lite (MOBIDB_LITE); mobidb-lite (MOBIDB_LITE); mobidb-lite (MOBIDB_…	no GO terms	no GO terms	1.66806	14.689	80.4222	49.5973	22.5572
XLOC_008100	SN3_03000150	scaffold00030:595533-608382	hypothetical protien	1.16155	4.20382	3.41568	2.94603	2.04765	NO BLAST HIT	Coil (COILS); Coil (COILS); Coil (COILS); Coil (COILS); Coil (COILS); mobidb-lite (MOBIDB_LITE); mobidb-lite (MOBIDB_LITE); mobidb-lite (MOBIDB_LITE); mobidb-lite (MOBIDB_LITE); mobidb-lite (MOBIDB_LITE); mobidb-lite (MOBIDB_LITE); mobidb-lite (MOBIDB_LITE); mobidb-lite (MOBIDB_LITE); mobidb-lite (MOBIDB_LITE); mobidb-lite (MOBIDB_LITE); mobidb-lite (MOBIDB_LITE); mobidb-lite (MOBIDB_LITE); mobid…	P:GO:0007268; F:GO:0019992	P:chemical synaptic transmission; F:diacylglycerol binding	0.274068	3.78471	4.27506	2.85388	1.39538
XLOC_008184	SN3_03100205,(SN3_03100210)	scaffold00031:921304-935064	-	0.0737077	1.06156	4.55548	5.40443	4.875	NO BLAST HIT	Coil (COILS); Coil (COILS); Coil (COILS); Coil (COILS); Coil (COILS); mobidb-lite (MOBIDB_LITE); mobidb-lite (MOBIDB_LITE); mobidb-lite (MOBIDB_LITE); mobidb-lite (MOBIDB_LITE); mobidb-lite (MOBIDB_LITE); mobidb-lite (MOBIDB_LITE); mobidb-lite (MOBIDB_LITE); mobidb-lite (MOBIDB_LITE); mobidb-lite (MOBIDB_LITE); mobidb-lite (MOBIDB_LITE); mobidb-lite (MOBIDB_LITE); mobidb-lite (MOBIDB_LITE); mobid…	no GO terms	no GO terms	0.0173913	0.955725	5.70163	5.23537	3.32208
XLOC_008419	SN3_03300320,(SN3_03300325)	scaffold00033:1090154-1102180	-	1.31065	3.24964	8.91722	13.4204	9.42517	NO BLAST HIT	no IPS match	no IPS match	no IPS match	0.309248	2.92566	11.1608	13.0006	6.4228
XLOC_008432	SN3_03400120,(SN3_03400125)	scaffold00034:361821-377245	-	12.2635	19.432	37.2351	49.1163	45.9742	NO BLAST HIT	mobidb-lite (MOBIDB_LITE)	no GO terms	no GO terms	2.89357	17.4947	46.6034	47.5799	31.3292
XLOC_008584	SN3_03600035,(SN3_03600040)	scaffold00036:47948-79625	-	0.783626	2.59145	3.70007	4.69212	2.17136	NO BLAST HIT	Coil (COILS); Coil (COILS); Coil (COILS); Coil (COILS); Coil (COILS); Coil (COILS); Coil (COILS); mobidb-lite (MOBIDB_LITE); mobidb-lite (MOBIDB_LITE); mobidb-lite (MOBIDB_LITE); mobidb-lite (MOBIDB_LITE); mobidb-lite (MOBIDB_LITE); mobidb-lite (MOBIDB_LITE); mobidb-lite (MOBIDB_LITE); mobidb-lite (MOBIDB_LITE); mobidb-lite (MOBIDB_LITE); mobidb-lite (MOBIDB_LITE); mobidb-lite (MOBIDB_LITE); mobi…	no GO terms	no GO terms	0.184897	2.33309	4.631	4.54535	1.47968
XLOC_008615	SN3_03700015,(SN3_03700020)	scaffold00037:28263-72544	-	0.407655	2.09646	17.4217	14.4836	4.97797	NO BLAST HIT	mobidb-lite (MOBIDB_LITE); mobidb-lite (MOBIDB_LITE); mobidb-lite (MOBIDB_LITE); mobidb-lite (MOBIDB_LITE)	no GO terms	no GO terms	0.0961862	1.88745	21.805	14.0305	3.39225
XLOC_008745	SN3_03900005	scaffold00039:4-22701	hypothetical protien	0.0615524	0.192679	0.618808	3.08545	31.4673	NO BLAST HIT	Coil (COILS); Coil (COILS); Coil (COILS); Coil (COILS); Coil (COILS); Coil (COILS); G3DSA:2.160.20.80 (GENE3D); mobidb-lite (MOBIDB_LITE); mobidb-lite (MOBIDB_LITE); mobidb-lite (MOBIDB_LITE); mobidb-lite (MOBIDB_LITE); mobidb-lite (MOBIDB_LITE); mobidb-lite (MOBIDB_LITE); mobidb-lite (MOBIDB_LITE); mobidb-lite (MOBIDB_LITE); mobidb-lite (MOBIDB_LITE); mobidb-lite (MOBIDB_LITE); mobidb-lite (MOBI…	no GO terms	no GO terms	0.0145233	0.173469	0.774499	2.98893	21.4435
XLOC_008916	SN3_04300035,(SN3_04300040)	scaffold00043:128102-150891	-	0.0496861	0.548665	2.54689	6.18004	6.71193	NO BLAST HIT	mobidb-lite (MOBIDB_LITE); mobidb-lite (MOBIDB_LITE); mobidb-lite (MOBIDB_LITE); mobidb-lite (MOBIDB_LITE)	no GO terms	no GO terms	0.0117234	0.493965	3.18768	5.98672	4.57386
XLOC_008946	SN3_04300155,(SN3_04300160)	scaffold00043:494055-505896	-	0.976863	1.65859	8.59742	7.88183	6.1225	NO BLAST HIT	no IPS match	no IPS match	no IPS match	0.230491	1.49323	10.7605	7.63528	4.17219
XLOC_008971	SN3_04400010	scaffold00044:46563-74479	hypothetical protien	1.50075	2.5455	6.90751	20.8459	19.1933	NO BLAST HIT	Coil (COILS); mobidb-lite (MOBIDB_LITE); mobidb-lite (MOBIDB_LITE); PTHR11106:SF85 (PANTHER); IPR039658 (PANTHER); SignalP-TM (SIGNALP_GRAM_POSITIVE); SignalP-TM (SIGNALP_GRAM_NEGATIVE)	no GO terms	no GO terms	0.354102	2.29172	8.64543	20.1938	13.0793
XLOC_009060	SN3_04700040-add	scaffold00047:151344-165353	-	1.26537	2.22546	6.34447	6.22648	4.79178	NO BLAST HIT	mobidb-lite (MOBIDB_LITE); mobidb-lite (MOBIDB_LITE); SIGNAL_PEPTIDE_H_REGION (PHOBIUS); SIGNAL_PEPTIDE_N_REGION (PHOBIUS); NON_CYTOPLASMIC_DOMAIN (PHOBIUS); SIGNAL_PEPTIDE_C_REGION (PHOBIUS); SIGNAL_PEPTIDE (PHOBIUS)	no GO terms	no GO terms	0.298564	2.00359	7.94073	6.03171	3.26537
XLOC_009102	SN3_05000005	scaffold00050:124388-133448	hypothetical protien	0.183231	1.41467	3.74893	2.58227	0.511036	NO BLAST HIT	SIGNAL_PEPTIDE_H_REGION (PHOBIUS); NON_CYTOPLASMIC_DOMAIN (PHOBIUS); SIGNAL_PEPTIDE (PHOBIUS); SIGNAL_PEPTIDE_N_REGION (PHOBIUS); SIGNAL_PEPTIDE_C_REGION (PHOBIUS)	no GO terms	no GO terms	0.0432333	1.27363	4.69216	2.50149	0.348246
XLOC_000402	SN3_ctg2768_00005	contig02768:86-956	hypothetical protien	6.17284	30.1497	54.7938	15.5688	5.03057	NO BLAST HIT	mobidb-lite (MOBIDB_LITE); mobidb-lite (MOBIDB_LITE); mobidb-lite (MOBIDB_LITE); mobidb-lite (MOBIDB_LITE); mobidb-lite (MOBIDB_LITE); mobidb-lite (MOBIDB_LITE); SIGNAL_PEPTIDE_H_REGION (PHOBIUS); SIGNAL_PEPTIDE (PHOBIUS); NON_CYTOPLASMIC_DOMAIN (PHOBIUS); SIGNAL_PEPTIDE_C_REGION (PHOBIUS); SIGNAL_PEPTIDE_N_REGION (PHOBIUS); SignalP-TM (SIGNALP_GRAM_POSITIVE)	no GO terms	no GO terms	1.45648	27.1439	68.5799	15.0818	3.42809

## Sheet: Sz_Non-annotated
Table S6: List of173 un- annotated genes in the schizont stage with no BLAST hit
Cufflinks assigned eXternal LOCation identifier (XLOC)	S. neurona gene identifier on VEuPathDB.org	Location of genes in the current S. neurona SN3 genome assembly on VEuPathDB.org	S. neurona GENE_DESCRIPTION		FPKM values at different time points of schizont development									TPM values at different time points of schizont development
				Mz	8 h	24 h	48 h	72 h	hit	InterPro IDs	InterPro GO IDs	InterPro GO Names	Mz	8 h	24 h	48 h	72 h
XLOC_000097	-	Sn_small_contig03826:1-333	-	88.2481	457.647	1057.11	731.762	450.281	NO BLAST HIT	no IPS match	no IPS match	no IPS match	20.8221	412.021	1323.08	708.872	306.845
XLOC_000204	-	Sn_small_contig05232:0-197	-	514.881	2522.72	5086.68	4417.24	3179.36	NO BLAST HIT	no IPS match	no IPS match	no IPS match	121.486	2271.21	6366.48	4279.06	2166.58
XLOC_000297	-	Sn_small_contig07647:0-102	-	0	49907.3	38367.9	59378.2	92259.3	NO BLAST HIT	no IPS match	no IPS match	no IPS match	0	44931.7	48021.2	57520.8	62870.3
XLOC_000434	-	contig02883:0-812	-	70.6241	288.714	846.251	558.717	325.903	NO BLAST HIT	mobidb-lite (MOBIDB_LITE); mobidb-lite (MOBIDB_LITE); mobidb-lite (MOBIDB_LITE); mobidb-lite (MOBIDB_LITE)	no GO terms	no GO terms	16.6638	259.93	1059.17	541.24	222.087
XLOC_001111	-	scaffold00001:4177992-4182617	-	19.5105	36.4104	53.1584	63.9886	49.8085	NO BLAST HIT	no IPS match	no IPS match	no IPS match	4.6035	32.7804	66.533	61.987	33.9421
XLOC_001271	-	scaffold00001:9019649-9020715	-	0.808594	6.54093	16.7075	22.306	21.0433	NO BLAST HIT	mobidb-lite (MOBIDB_LITE); mobidb-lite (MOBIDB_LITE); SIGNAL_PEPTIDE (PHOBIUS); SIGNAL_PEPTIDE_N_REGION (PHOBIUS); NON_CYTOPLASMIC_DOMAIN (PHOBIUS); SIGNAL_PEPTIDE_C_REGION (PHOBIUS); SIGNAL_PEPTIDE_H_REGION (PHOBIUS); SignalP-noTM (SIGNALP_GRAM_NEGATIVE); SignalP-TM (SIGNALP_GRAM_POSITIVE); SignalP-noTM (SIGNALP_EUK)	no GO terms	no GO terms	0.190788	5.88882	20.9111	21.6082	14.34
XLOC_001752	-	scaffold00002:657198-663579	-	0.232922	1.55266	3.04091	4.8364	1.87584	NO BLAST HIT	Coil (COILS); mobidb-lite (MOBIDB_LITE); mobidb-lite (MOBIDB_LITE); mobidb-lite (MOBIDB_LITE); mobidb-lite (MOBIDB_LITE); mobidb-lite (MOBIDB_LITE); mobidb-lite (MOBIDB_LITE); mobidb-lite (MOBIDB_LITE); mobidb-lite (MOBIDB_LITE)	no GO terms	no GO terms	0.0549579	1.39786	3.806	4.68511	1.27829
XLOC_002932	-	scaffold00005:479052-494799	-	1.21012	4.66271	4.55656	6.71519	7.35605	NO BLAST HIT	mobidb-lite (MOBIDB_LITE); PTHR23304 (PANTHER); PTHR23304:SF134 (PANTHER); SIGNAL_PEPTIDE_C_REGION (PHOBIUS); SIGNAL_PEPTIDE_N_REGION (PHOBIUS); TRANSMEMBRANE (PHOBIUS); TRANSMEMBRANE (PHOBIUS); NON_CYTOPLASMIC_DOMAIN (PHOBIUS); TRANSMEMBRANE (PHOBIUS); SIGNAL_PEPTIDE (PHOBIUS); CYTOPLASMIC_DOMAIN (PHOBIUS); CYTOPLASMIC_DOMAIN (PHOBIUS); TRANSMEMBRANE (PHOBIUS); CYTOPLASMIC_DOMAIN (PHOBIUS); TRAN…	no GO terms	no GO terms	0.285528	4.19785	5.70298	6.50513	5.01279
XLOC_003094	-	scaffold00005:165824-172786	-	0.138906	1.80506	1.31977	1.72741	1.13668	NO BLAST HIT	NON_CYTOPLASMIC_DOMAIN (PHOBIUS); CYTOPLASMIC_DOMAIN (PHOBIUS); TRANSMEMBRANE (PHOBIUS); TMhelix (TMHMM)	no GO terms	no GO terms	0.0327749	1.6251	1.65182	1.67337	0.774593
XLOC_004635	-	scaffold00010:3237157-3239514	-	2.18666	20.3483	85.3571	62.9426	10.8345	NO BLAST HIT	no IPS match	no IPS match	no IPS match	0.515942	18.3196	106.833	60.9737	7.38319
XLOC_005719	-	scaffold00015:971372-971787	-	0	4.5028	7.82053	11.6483	7.67005	NO BLAST HIT	NON_CYTOPLASMIC_DOMAIN (PHOBIUS); TRANSMEMBRANE (PHOBIUS); CYTOPLASMIC_DOMAIN (PHOBIUS); TMhelix (TMHMM)	no GO terms	no GO terms	0	4.05388	9.78817	11.2839	5.22677
XLOC_005758	-	scaffold00015:1962639-1965782	-	0.168839	1.14549	1.75668	2.56025	1.77497	NO BLAST HIT	no IPS match	no IPS match	no IPS match	0.0398376	1.03129	2.19866	2.48016	1.20956
XLOC_006089	-	scaffold00017:501107-503642	-	0.665465	3.41262	52.3555	40.9265	6.301	NO BLAST HIT	no IPS match	no IPS match	no IPS match	0.157016	3.07239	65.5281	39.6463	4.29383
XLOC_006213	-	scaffold00017:1364595-1366397	-	0.927169	6.95329	21.763	29.8634	26.8846	NO BLAST HIT	no IPS match	no IPS match	no IPS match	0.218765	6.26006	27.2385	28.9292	18.3206
XLOC_006979	-	scaffold00022:243648-247453	-	0.217337	1.26423	3.12012	3.31153	2.73106	NO BLAST HIT	mobidb-lite (MOBIDB_LITE); mobidb-lite (MOBIDB_LITE)	no GO terms	no GO terms	0.0512807	1.13819	3.90514	3.20794	1.86109
XLOC_008154	-	scaffold00031:39800-43325	-	1.39832	10.389	24.038	15.0543	6.37876	NO BLAST HIT	no IPS match	no IPS match	no IPS match	0.329934	9.35324	30.0859	14.5834	4.34682
XLOC_008296	-	scaffold00032:99211-102412	-	0.895169	2.79001	3.50661	4.64296	3.92461	NO BLAST HIT	CYTOPLASMIC_DOMAIN (PHOBIUS); TRANSMEMBRANE (PHOBIUS); CYTOPLASMIC_DOMAIN (PHOBIUS); TRANSMEMBRANE (PHOBIUS); NON_CYTOPLASMIC_DOMAIN (PHOBIUS); NON_CYTOPLASMIC_DOMAIN (PHOBIUS); TRANSMEMBRANE (PHOBIUS); TRANSMEMBRANE (PHOBIUS); CYTOPLASMIC_DOMAIN (PHOBIUS); SignalP-noTM (SIGNALP_GRAM_NEGATIVE); SignalP-TM (SIGNALP_GRAM_POSITIVE); TMhelix (TMHMM); TMhelix (TMHMM); TMhelix (TMHMM); TMhelix (TMHMM)	no GO terms	no GO terms	0.211215	2.51185	4.38887	4.49772	2.67443
XLOC_008342	-	scaffold00033:692-6851	-	0.139243	1.936	14.4359	22.1911	9.23121	NO BLAST HIT	no IPS match	no IPS match	no IPS match	0.0328544	1.74299	18.068	21.4969	6.29063
XLOC_009027	-	scaffold00045:372099-375015	-	0.969717	3.72413	4.21219	7.81168	30.8609	NO BLAST HIT	no IPS match	no IPS match	no IPS match	0.228805	3.35284	5.27197	7.56732	21.0302
XLOC_009108	-	scaffold00050:206339-212491	-	1.57909	10.3256	82.8402	90.2537	49.075	NO BLAST HIT	no IPS match	no IPS match	no IPS match	0.372586	9.29616	103.683	87.4305	33.4423
XLOC_009226	-	scaffold00090:3-4487	-	12.5869	54.7911	145.568	102.081	57.9778	NO BLAST HIT	mobidb-lite (MOBIDB_LITE); mobidb-lite (MOBIDB_LITE)	no GO terms	no GO terms	2.96988	49.3286	182.193	98.8878	39.5091
XLOC_000048	-	Sn_small_contig03480:0-426	-	13.2882	165.895	38.9292	2.83768	0.438703	NO BLAST HIT	mobidb-lite (MOBIDB_LITE); mobidb-lite (MOBIDB_LITE); mobidb-lite (MOBIDB_LITE)	no GO terms	no GO terms	3.13535	149.356	48.7237	2.74891	0.298955
XLOC_000176	-	Sn_small_contig04723:6-222	-	42.0356	458.247	71.9355	4.61236	2.13734	NO BLAST HIT	mobidb-lite (MOBIDB_LITE); mobidb-lite (MOBIDB_LITE)	no GO terms	no GO terms	9.9183	412.561	90.0344	4.46808	1.45649
XLOC_000185	-	Sn_small_contig04826:0-218	-	58.6004	483.742	26.1515	3.31677	12.1255	NO BLAST HIT	Coil (COILS); mobidb-lite (MOBIDB_LITE); mobidb-lite (MOBIDB_LITE)	no GO terms	no GO terms	13.8268	435.514	32.7312	3.21302	8.26295
XLOC_000246	-	Sn_small_contig06360:1-147	-	474.736	2458.64	503.09	60.873	51.0035	NO BLAST HIT	no IPS match	no IPS match	no IPS match	112.014	2213.52	629.667	58.9688	34.7564
XLOC_000335	-	contig02569:913-1532	-	0	1.85929	0.0732218	0.0714199	0.221855	NO BLAST HIT	Coil (COILS); mobidb-lite (MOBIDB_LITE); mobidb-lite (MOBIDB_LITE)	no GO terms	no GO terms	0	1.67392	0.0916443	0.0691858	0.151184
XLOC_000471	-	contig03012:7-677	-	1.45493	9.67249	1.2265	1.07193	0.767251	NO BLAST HIT	no IPS match	no IPS match	no IPS match	0.343291	8.70817	1.53509	1.0384	0.522845
XLOC_001013	-	scaffold00001:1522312-1524082	-	2.48319	10.0165	6.61235	8.44561	3.80646	NO BLAST HIT	mobidb-lite (MOBIDB_LITE); mobidb-lite (MOBIDB_LITE); NON_CYTOPLASMIC_DOMAIN (PHOBIUS); TRANSMEMBRANE (PHOBIUS); CYTOPLASMIC_DOMAIN (PHOBIUS); TMhelix (TMHMM)	no GO terms	no GO terms	0.585909	9.01788	8.27601	8.18142	2.59392
XLOC_002457	-	scaffold00003:4566919-4568891	-	0.356548	2.95369	0.608715	0.255068	0.258	NO BLAST HIT	no IPS match	no IPS match	no IPS match	0.0841275	2.65921	0.761867	0.247089	0.175815
XLOC_002578	-	scaffold00004:2068495-2074190	-	5.57751	11.532	5.93634	4.62349	3.53767	NO BLAST HIT	PS51257 (PROSITE_PROFILES); SignalP-TM (SIGNALP_GRAM_POSITIVE)	no GO terms	no GO terms	1.31601	10.3823	7.42992	4.47886	2.41075
XLOC_002902	-	scaffold00004:5610062-5612383	-	0.226178	3.64457	2.05612	0.135208	0.0417166	NO BLAST HIT	NON_CYTOPLASMIC_DOMAIN (PHOBIUS); CYTOPLASMIC_DOMAIN (PHOBIUS); TRANSMEMBRANE (PHOBIUS)	no GO terms	no GO terms	0.0533667	3.28122	2.57344	0.130979	0.0284279
XLOC_005555	-	scaffold00014:2356888-2358951	-	0.32407	1.98162	0.275851	0.0672617	0.0859158	NO BLAST HIT	mobidb-lite (MOBIDB_LITE); mobidb-lite (MOBIDB_LITE); NON_CYTOPLASMIC_DOMAIN (PHOBIUS); CYTOPLASMIC_DOMAIN (PHOBIUS); TRANSMEMBRANE (PHOBIUS); TMhelix (TMHMM)	no GO terms	no GO terms	0.0764643	1.78406	0.345255	0.0651577	0.0585475
XLOC_005556	-	scaffold00014:2359148-2360827	-	0.662055	3.65938	0.167264	0.0565269	0.0851384	NO BLAST HIT	Coil (COILS); Coil (COILS); mobidb-lite (MOBIDB_LITE); mobidb-lite (MOBIDB_LITE); mobidb-lite (MOBIDB_LITE); mobidb-lite (MOBIDB_LITE); mobidb-lite (MOBIDB_LITE); mobidb-lite (MOBIDB_LITE); mobidb-lite (MOBIDB_LITE); mobidb-lite (MOBIDB_LITE)	no GO terms	no GO terms	0.156212	3.29455	0.209347	0.0547587	0.0580177
XLOC_007154	-	scaffold00023:875095-876645	-	0.669411	3.24963	1.59957	0.834991	0.74945	NO BLAST HIT	no IPS match	no IPS match	no IPS match	0.157947	2.92565	2.00202	0.808872	0.510714
XLOC_007421	-	scaffold00024:1386947-1390429	-	1.03504	4.17322	2.9463	1.5456	0.762707	NO BLAST HIT	NON_CYTOPLASMIC_DOMAIN (PHOBIUS); SIGNAL_PEPTIDE_N_REGION (PHOBIUS); SIGNAL_PEPTIDE_C_REGION (PHOBIUS); SIGNAL_PEPTIDE_H_REGION (PHOBIUS); SIGNAL_PEPTIDE (PHOBIUS); SignalP-noTM (SIGNALP_EUK)	no GO terms	no GO terms	0.244218	3.75716	3.68759	1.49725	0.519748
XLOC_007638	-	scaffold00026:951238-952779	-	2.20351	17.6642	2.59227	0.713367	0.693644	NO BLAST HIT	no IPS match	no IPS match	no IPS match	0.519918	15.9031	3.24448	0.691052	0.472685
XLOC_008024	-	scaffold00029:1491320-1495025	-	0.269099	1.6186	1.12561	0.786196	0.336117	NO BLAST HIT	no IPS match	no IPS match	no IPS match	0.0634939	1.45723	1.40881	0.761603	0.229048
XLOC_008105	-	scaffold00030:740901-746002	-	2.22023	7.19301	1.59907	2.28797	4.99665	NO BLAST HIT	mobidb-lite (MOBIDB_LITE); CYTOPLASMIC_DOMAIN (PHOBIUS); CYTOPLASMIC_DOMAIN (PHOBIUS); TRANSMEMBRANE (PHOBIUS); TRANSMEMBRANE (PHOBIUS); NON_CYTOPLASMIC_DOMAIN (PHOBIUS); TMhelix (TMHMM); TMhelix (TMHMM)	no GO terms	no GO terms	0.523863	6.47589	2.00139	2.2164	3.40498
XLOC_008544	-	scaffold00035:955198-956498	-	0.428511	5.25807	2.92607	1.20387	0.977587	NO BLAST HIT	mobidb-lite (MOBIDB_LITE); mobidb-lite (MOBIDB_LITE)	no GO terms	no GO terms	0.101107	4.73385	3.66227	1.16621	0.666179
XLOC_008743	-	scaffold00039:764452-768060	-	0.564959	3.0797	0.365034	0.0409277	0.00929184	NO BLAST HIT	mobidb-lite (MOBIDB_LITE)	no GO terms	no GO terms	0.133302	2.77266	0.456876	0.0396474	0.00633194
XLOC_008903	-	scaffold00042:178531-181827	-	5.71711	21.946	9.93228	7.55378	7.39811	NO BLAST HIT	no IPS match	no IPS match	no IPS match	1.34895	19.758	12.4312	7.31749	5.04146
XLOC_009075	-	scaffold00048:69144-69417	-	0	17.2494	1.08371	0	8.24366	NO BLAST HIT	SIGNAL_PEPTIDE_N_REGION (PHOBIUS); SIGNAL_PEPTIDE (PHOBIUS); NON_CYTOPLASMIC_DOMAIN (PHOBIUS); SIGNAL_PEPTIDE_C_REGION (PHOBIUS); SIGNAL_PEPTIDE_H_REGION (PHOBIUS)	no GO terms	no GO terms	0	15.5297	1.35637	0	5.61766
XLOC_009155	-	scaffold00055:117920-119428	-	2.29169	12.5234	3.01243	1.05176	0.556879	NO BLAST HIT	no IPS match	no IPS match	no IPS match	0.540724	11.2748	3.77035	1.01886	0.379486
XLOC_000372	-	contig02679:37-1198	-	0.580307	0.200511	10.2531	5.50679	0.960007	NO BLAST HIT	no IPS match	no IPS match	no IPS match	0.136923	0.180521	12.8328	5.33453	0.654199
XLOC_000408	-	contig02791:343-966	-	2.44397	9.26303	15.5473	8.3075	4.97818	NO BLAST HIT	CYTOPLASMIC_DOMAIN (PHOBIUS); NON_CYTOPLASMIC_DOMAIN (PHOBIUS); TRANSMEMBRANE (PHOBIUS); TMhelix (TMHMM)	no GO terms	no GO terms	0.576655	8.33953	19.459	8.04763	3.39239
XLOC_001729	-	scaffold00002:129776-132760	-	0.676265	0.841915	4.72261	2.14927	1.49432	NO BLAST HIT	mobidb-lite (MOBIDB_LITE); mobidb-lite (MOBIDB_LITE); NON_CYTOPLASMIC_DOMAIN (PHOBIUS); CYTOPLASMIC_DOMAIN (PHOBIUS); TRANSMEMBRANE (PHOBIUS); TMhelix (TMHMM)	no GO terms	no GO terms	0.159565	0.757978	5.91081	2.08204	1.01831
XLOC_002060	-	scaffold00002:8641755-8646184	-	0.189937	1.12364	1.93584	0.628454	0.341635	NO BLAST HIT	Coil (COILS); mobidb-lite (MOBIDB_LITE); mobidb-lite (MOBIDB_LITE); mobidb-lite (MOBIDB_LITE); mobidb-lite (MOBIDB_LITE); mobidb-lite (MOBIDB_LITE); mobidb-lite (MOBIDB_LITE); mobidb-lite (MOBIDB_LITE); SIGNAL_PEPTIDE_N_REGION (PHOBIUS); NON_CYTOPLASMIC_DOMAIN (PHOBIUS); SIGNAL_PEPTIDE (PHOBIUS); SIGNAL_PEPTIDE_H_REGION (PHOBIUS); SIGNAL_PEPTIDE_C_REGION (PHOBIUS)	no GO terms	no GO terms	0.0448156	1.01162	2.42289	0.608795	0.232808
XLOC_003423	-	scaffold00006:3424020-3427013	-	0.108333	0.533294	1.53974	1.16913	0.904623	NO BLAST HIT	no IPS match	no IPS match	no IPS match	0.0255612	0.480126	1.92714	1.13256	0.616457
XLOC_003865	-	scaffold00007:2266267-2269858	-	0.810686	1.97924	2.80122	2.60142	1.82767	NO BLAST HIT	TRANSMEMBRANE (PHOBIUS); TRANSMEMBRANE (PHOBIUS); TRANSMEMBRANE (PHOBIUS); TRANSMEMBRANE (PHOBIUS); TRANSMEMBRANE (PHOBIUS); NON_CYTOPLASMIC_DOMAIN (PHOBIUS); SIGNAL_PEPTIDE_C_REGION (PHOBIUS); NON_CYTOPLASMIC_DOMAIN (PHOBIUS); CYTOPLASMIC_DOMAIN (PHOBIUS); SIGNAL_PEPTIDE_H_REGION (PHOBIUS); SIGNAL_PEPTIDE_N_REGION (PHOBIUS); NON_CYTOPLASMIC_DOMAIN (PHOBIUS); CYTOPLASMIC_DOMAIN (PHOBIUS); NON_CYT…	no GO terms	no GO terms	0.191281	1.78191	3.506	2.52004	1.24547
XLOC_003885	-	scaffold00007:2804406-2805330	-	0	0.397103	0.923142	0.448367	0.355952	NO BLAST HIT	no IPS match	no IPS match	no IPS match	0	0.357513	1.1554	0.434342	0.242564
XLOC_004090	-	scaffold00008:3786894-3789315	-	0.52284	1.76544	2.82	1.26596	0.702137	NO BLAST HIT	NON_CYTOPLASMIC_DOMAIN (PHOBIUS); TRANSMEMBRANE (PHOBIUS); CYTOPLASMIC_DOMAIN (PHOBIUS); CYTOPLASMIC_DOMAIN (PHOBIUS); TRANSMEMBRANE (PHOBIUS)	no GO terms	no GO terms	0.123364	1.58943	3.52951	1.22636	0.478473
XLOC_004139	-	scaffold00008:935087-936896	-	0	0	1.19788	0.222893	0.127657	NO BLAST HIT	no IPS match	no IPS match	no IPS match	0	0	1.49927	0.215921	0.0869921
XLOC_004339	-	scaffold00009:2269529-2270286	-	4.30451	6.83684	15.8724	8.98122	1.29835	NO BLAST HIT	SIGNAL_PEPTIDE_N_REGION (PHOBIUS); SIGNAL_PEPTIDE (PHOBIUS); SIGNAL_PEPTIDE_H_REGION (PHOBIUS); SIGNAL_PEPTIDE_C_REGION (PHOBIUS); NON_CYTOPLASMIC_DOMAIN (PHOBIUS); SignalP-noTM (SIGNALP_GRAM_NEGATIVE); SignalP-noTM (SIGNALP_EUK); SignalP-TM (SIGNALP_GRAM_POSITIVE)	no GO terms	no GO terms	1.01565	6.15522	19.8659	8.70028	0.884763
XLOC_004569	-	scaffold00010:1230305-1231156	-	0	0.406208	1.78498	0.549861	0	NO BLAST HIT	no IPS match	no IPS match	no IPS match	0	0.36571	2.23408	0.532661	0
XLOC_004823	-	scaffold00011:1669932-1671566	-	5.26315	11.5043	15.8197	12.6906	6.09041	NO BLAST HIT	mobidb-lite (MOBIDB_LITE)	no GO terms	no GO terms	1.24184	10.3574	19.7999	12.2936	4.15032
XLOC_005152	-	scaffold00012:807734-810666	-	0.263759	0.348621	2.00262	1.25477	0.581646	NO BLAST HIT	no IPS match	no IPS match	no IPS match	0.0622339	0.313864	2.50648	1.21552	0.396364
XLOC_005497	-	scaffold00014:677427-678885	-	0	0.0606393	1.0115	0.690323	0.175851	NO BLAST HIT	no IPS match	no IPS match	no IPS match	0	0.0545937	1.26599	0.668729	0.119834
XLOC_006323	-	scaffold00018:1685199-1686369	-	0	0.370919	1.32722	0.433652	0.0257886	NO BLAST HIT	TRANSMEMBRANE (PHOBIUS); CYTOPLASMIC_DOMAIN (PHOBIUS); NON_CYTOPLASMIC_DOMAIN (PHOBIUS); PS51257 (PROSITE_PROFILES); TMhelix (TMHMM)	no GO terms	no GO terms	0	0.333939	1.66115	0.420087	0.0175737
XLOC_007972	-	scaffold00028:1563787-1565865	-	0.184415	0.592402	6.41544	2.40699	0.855473	NO BLAST HIT	no IPS match	no IPS match	no IPS match	0.0435127	0.533341	8.02956	2.3317	0.582964
XLOC_008709	-	scaffold00038:775890-778005	-	0	0.0499542	0.943845	0.689573	0.163618	NO BLAST HIT	SignalP-noTM (SIGNALP_EUK); SignalP-TM (SIGNALP_GRAM_POSITIVE)	no GO terms	no GO terms	0	0.0449739	1.18132	0.668002	0.111498
XLOC_009072	-	scaffold00048:318802-331770	-	0.230033	0.619366	1.37644	0.208	0.0371956	NO BLAST HIT	no IPS match	no IPS match	no IPS match	0.0542763	0.557617	1.72275	0.201494	0.025347
XLOC_009132	-	scaffold00052:120943-123976	-	5.38023	9.24625	13.3158	7.48475	2.49924	NO BLAST HIT	no IPS match	no IPS match	no IPS match	1.26946	8.32442	16.666	7.25062	1.70311
XLOC_009223	-	scaffold00084:7418-8087	-	0	0.217078	1.96298	0.396727	0.102186	NO BLAST HIT	no IPS match	no IPS match	no IPS match	0	0.195436	2.45686	0.384317	0.0696348
XLOC_000017	-	Sn_small_contig03343:0-468	-	0	0	2.73867	4.61326	1.00697	NO BLAST HIT	mobidb-lite (MOBIDB_LITE); NON_CYTOPLASMIC_DOMAIN (PHOBIUS); SIGNAL_PEPTIDE_C_REGION (PHOBIUS); SIGNAL_PEPTIDE (PHOBIUS); SIGNAL_PEPTIDE_H_REGION (PHOBIUS); SIGNAL_PEPTIDE_N_REGION (PHOBIUS); SignalP-noTM (SIGNALP_EUK)	no GO terms	no GO terms	0	0	3.42772	4.46895	0.686202
XLOC_000083	-	Sn_small_contig03731:53-350	-	0	0.827882	2.05143	3.46895	1.58383	NO BLAST HIT	no IPS match	no IPS match	no IPS match	0	0.745344	2.56757	3.36044	1.0793
XLOC_000122	-	Sn_small_contig04059:54-235	-	0	33.3976	11.45	67.2765	3.12498	NO BLAST HIT	no IPS match	no IPS match	no IPS match	0	30.0679	14.3308	65.172	2.12952
XLOC_000242	-	Sn_small_contig06312:0-148	-	16408.7	12723.9	19552.6	35044.9	20972.9	NO BLAST HIT	no IPS match	no IPS match	no IPS match	3871.63	11455.4	24472	33948.7	14292
XLOC_000301	-	Sn_small_contig07688:0-101	-	0	0	50962.9	51385	125447	NO BLAST HIT	no IPS match	no IPS match	no IPS match	0	0	63785.1	49777.6	85486.1
XLOC_000429	-	contig02858:8-845	-	2.68425	5.68015	7.84501	11.5051	7.14216	NO BLAST HIT	no IPS match	no IPS match	no IPS match	0.633349	5.11385	9.8188	11.1452	4.86704
XLOC_000890	-	scaffold00001:9380562-9380751	-	0	0	9.49159	43.4811	5.91994	NO BLAST HIT	no IPS match	no IPS match	no IPS match	0	0	11.8797	42.121	4.03415
XLOC_001725	-	scaffold00002:9345797-9348624	-	0.236921	0.992172	1.09182	1.32008	0.624698	NO BLAST HIT	no IPS match	no IPS match	no IPS match	0.0559015	0.893255	1.36652	1.27879	0.425702
XLOC_003348	-	scaffold00006:1489483-1489821	-	0	0.910908	0.359278	4.7088	0.611523	NO BLAST HIT	no IPS match	no IPS match	no IPS match	0	0.820093	0.449672	4.5615	0.416724
XLOC_003566	-	scaffold00006:2866273-2868944	-	0.563234	0.294693	1.14636	2.13336	1.2417	NO BLAST HIT	no IPS match	no IPS match	no IPS match	0.132895	0.265313	1.43478	2.06663	0.846159
XLOC_003755	-	scaffold00007:3667563-3667914	-	0	0.721083	0.673175	2.93114	1.56574	NO BLAST HIT	SIGNAL_PEPTIDE_N_REGION (PHOBIUS); SIGNAL_PEPTIDE_C_REGION (PHOBIUS); SIGNAL_PEPTIDE (PHOBIUS); NON_CYTOPLASMIC_DOMAIN (PHOBIUS); SIGNAL_PEPTIDE_H_REGION (PHOBIUS); SignalP-noTM (SIGNALP_EUK)	no GO terms	no GO terms	0	0.649193	0.842545	2.83945	1.06698
XLOC_004030	-	scaffold00008:2260223-2260831	-	0	0.255112	0.116213	1.46986	0.211447	NO BLAST HIT	mobidb-lite (MOBIDB_LITE); mobidb-lite (MOBIDB_LITE); mobidb-lite (MOBIDB_LITE); mobidb-lite (MOBIDB_LITE)	no GO terms	no GO terms	0	0.229678	0.145452	1.42388	0.144091
XLOC_004286	-	scaffold00009:973326-974028	-	0	0	0	1.11874	0.0964737	NO BLAST HIT	no IPS match	no IPS match	no IPS match	0	0	0	1.08374	0.0657422
XLOC_006712	-	scaffold00020:2097426-2098368	-	0	0.250741	0.508134	1.17554	0.342515	NO BLAST HIT	mobidb-lite (MOBIDB_LITE); mobidb-lite (MOBIDB_LITE); mobidb-lite (MOBIDB_LITE)	no GO terms	no GO terms	0	0.225743	0.63598	1.13877	0.233408
XLOC_007055	-	scaffold00022:447516-448197	-	0	0.87369	0.957354	1.99707	0.183935	NO BLAST HIT	NON_CYTOPLASMIC_DOMAIN (PHOBIUS); TRANSMEMBRANE (PHOBIUS); CYTOPLASMIC_DOMAIN (PHOBIUS); TMhelix (TMHMM)	no GO terms	no GO terms	0	0.786585	1.19822	1.9346	0.125343
XLOC_007233	-	scaffold00023:802048-802375	-	0	0.650164	1.98215	4.56995	0.274534	NO BLAST HIT	no IPS match	no IPS match	no IPS match	0	0.585344	2.48086	4.427	0.187082
XLOC_007255	-	scaffold00023:1371272-1372068	-	0	0	0.128524	0.973855	0.143712	NO BLAST HIT	no IPS match	no IPS match	no IPS match	0	0	0.16086	0.943392	0.0979328
XLOC_007277	-	scaffold00023:1714175-1714790	-	0	0.948581	0.398908	1.79874	0.908778	NO BLAST HIT	CYTOPLASMIC_DOMAIN (PHOBIUS); NON_CYTOPLASMIC_DOMAIN (PHOBIUS); TRANSMEMBRANE (PHOBIUS); SignalP-noTM (SIGNALP_EUK)	no GO terms	no GO terms	0	0.85401	0.499273	1.74247	0.619289
XLOC_007563	-	scaffold00025:908521-909109	-	34.3151	44.4484	60.3739	88.8573	63.7051	NO BLAST HIT	mobidb-lite (MOBIDB_LITE); mobidb-lite (MOBIDB_LITE); NON_CYTOPLASMIC_DOMAIN (PHOBIUS); CYTOPLASMIC_DOMAIN (PHOBIUS); CYTOPLASMIC_DOMAIN (PHOBIUS); NON_CYTOPLASMIC_DOMAIN (PHOBIUS); TRANSMEMBRANE (PHOBIUS); TRANSMEMBRANE (PHOBIUS); TRANSMEMBRANE (PHOBIUS); SignalP-TM (SIGNALP_EUK); TMhelix (TMHMM); TMhelix (TMHMM); TMhelix (TMHMM)	no GO terms	no GO terms	8.09665	40.017	75.5639	86.0778	43.412
XLOC_008295	-	scaffold00032:95759-98656	-	1.32332	3.01298	2.61352	4.79061	3.80704	NO BLAST HIT	mobidb-lite (MOBIDB_LITE); mobidb-lite (MOBIDB_LITE); mobidb-lite (MOBIDB_LITE); mobidb-lite (MOBIDB_LITE); SignalP-TM (SIGNALP_GRAM_POSITIVE)	no GO terms	no GO terms	0.312237	2.71259	3.27108	4.64075	2.59431
XLOC_008973	-	scaffold00044:118860-119239	-	0	0.641286	0.532569	5.07314	0.618361	NO BLAST HIT	mobidb-lite (MOBIDB_LITE); CYTOPLASMIC_DOMAIN (PHOBIUS); NON_CYTOPLASMIC_DOMAIN (PHOBIUS); TRANSMEMBRANE (PHOBIUS); TMhelix (TMHMM); TMhelix (TMHMM)	no GO terms	no GO terms	0	0.577351	0.666563	4.91445	0.421383
XLOC_009224	-	scaffold00084:8398-8814	-	0	0	1.33201	1.85242	0.200368	NO BLAST HIT	NON_CYTOPLASMIC_DOMAIN (PHOBIUS); TRANSMEMBRANE (PHOBIUS); TRANSMEMBRANE (PHOBIUS); CYTOPLASMIC_DOMAIN (PHOBIUS); CYTOPLASMIC_DOMAIN (PHOBIUS); TMhelix (TMHMM); TMhelix (TMHMM)	no GO terms	no GO terms	0	0	1.66714	1.79447	0.136541
XLOC_000027	-	Sn_small_contig03371:0-448	-	30.1379	24.8868	38.1302	70.9444	113.4	NO BLAST HIT	no IPS match	no IPS match	no IPS match	7.11104	22.4057	47.7237	68.7252	77.2767
XLOC_000062	-	Sn_small_contig03577:0-392	-	548.753	988.649	794.896	727.954	1284.91	NO BLAST HIT	mobidb-lite (MOBIDB_LITE); mobidb-lite (MOBIDB_LITE); mobidb-lite (MOBIDB_LITE)	no GO terms	no GO terms	129.478	890.083	994.891	705.183	875.604
XLOC_000108	-	Sn_small_contig03900:19-319	-	25.1508	21.2701	28.3298	25.0447	104.838	NO BLAST HIT	no IPS match	no IPS match	no IPS match	5.93433	19.1495	35.4575	24.2613	71.4421
XLOC_000153	-	Sn_small_contig04414:0-252	-	27.3716	85.0632	48.4457	76.6391	200.811	NO BLAST HIT	mobidb-lite (MOBIDB_LITE); mobidb-lite (MOBIDB_LITE); mobidb-lite (MOBIDB_LITE)	no GO terms	no GO terms	6.45833	76.5826	60.6346	74.2418	136.843
XLOC_000208	-	Sn_small_contig05441:0-185	-	67.9463	52.6838	44.5824	49.9749	342.159	NO BLAST HIT	mobidb-lite (MOBIDB_LITE); mobidb-lite (MOBIDB_LITE)	no GO terms	no GO terms	16.0319	47.4314	55.7993	48.4116	233.165
XLOC_000225	-	Sn_small_contig05708:0-174	-	213.657	636.649	226.899	400.84	1009.5	NO BLAST HIT	SIGNAL_PEPTIDE_H_REGION (PHOBIUS); SIGNAL_PEPTIDE_C_REGION (PHOBIUS); NON_CYTOPLASMIC_DOMAIN (PHOBIUS); SIGNAL_PEPTIDE (PHOBIUS); SIGNAL_PEPTIDE_N_REGION (PHOBIUS); SignalP-noTM (SIGNALP_EUK); SignalP-noTM (SIGNALP_GRAM_NEGATIVE); SignalP-TM (SIGNALP_GRAM_POSITIVE); TMhelix (TMHMM)	no GO terms	no GO terms	50.4124	573.177	283.986	388.301	687.926
XLOC_000228	-	Sn_small_contig05767:0-171	-	2706.61	5219.54	3046.83	3670.01	6258.08	NO BLAST HIT	no IPS match	no IPS match	no IPS match	638.624	4699.17	3813.41	3555.21	4264.58
XLOC_000254	-	Sn_small_contig06521:1-141	-	390.699	1143	552.402	1010.65	2793.02	NO BLAST HIT	no IPS match	no IPS match	no IPS match	92.1854	1029.05	691.386	979.036	1903.31
XLOC_000294	-	Sn_small_contig07613:0-103	-	0	0	5011.24	7126.08	25706.8	NO BLAST HIT	no IPS match	no IPS match	no IPS match	0	0	6272.06	6903.17	17517.9
XLOC_000313	-	contig02530:2-974	-	12.9479	7.76285	9.08882	9.7009	56.246	NO BLAST HIT	SIGNAL_PEPTIDE_C_REGION (PHOBIUS); SIGNAL_PEPTIDE (PHOBIUS); SIGNAL_PEPTIDE_N_REGION (PHOBIUS); SIGNAL_PEPTIDE_H_REGION (PHOBIUS); NON_CYTOPLASMIC_DOMAIN (PHOBIUS)	no GO terms	no GO terms	3.05506	6.98891	11.3756	9.39745	38.3289
XLOC_000323	-	contig02551:0-610	-	262.532	424.943	288.715	205.342	541.461	NO BLAST HIT	mobidb-lite (MOBIDB_LITE); mobidb-lite (MOBIDB_LITE); mobidb-lite (MOBIDB_LITE); mobidb-lite (MOBIDB_LITE); mobidb-lite (MOBIDB_LITE)	no GO terms	no GO terms	61.9444	382.577	361.355	198.919	368.98
XLOC_000382	-	contig02704:183-1146	-	3.26143	6.54968	5.53964	7.1098	13.9331	NO BLAST HIT	no IPS match	no IPS match	no IPS match	0.769534	5.89669	6.93341	6.8874	9.49474
XLOC_000473	-	contig03021:0-670	-	4.31078	6.6691	12.7363	15.6877	60.1269	NO BLAST HIT	CYTOPLASMIC_DOMAIN (PHOBIUS); NON_CYTOPLASMIC_DOMAIN (PHOBIUS); TRANSMEMBRANE (PHOBIUS)	no GO terms	no GO terms	1.01713	6.00421	15.9407	15.197	40.9736
XLOC_000517	-	contig03147:1-506	-	0	0.648354	0.264061	0.863234	1.49838	NO BLAST HIT	CYTOPLASMIC_DOMAIN (PHOBIUS); TRANSMEMBRANE (PHOBIUS); NON_CYTOPLASMIC_DOMAIN (PHOBIUS)	no GO terms	no GO terms	0	0.583715	0.330498	0.836231	1.02107
XLOC_000729	-	scaffold00001:4961976-4963855	-	1.84157	5.58612	1.37194	3.5659	6.72709	NO BLAST HIT	no IPS match	no IPS match	no IPS match	0.434518	5.0292	1.71712	3.45436	4.58419
XLOC_001910	-	scaffold00002:4662401-4664558	-	1.5207	4.12583	1.09263	2.46175	8.98848	NO BLAST HIT	no IPS match	no IPS match	no IPS match	0.358809	3.7145	1.36753	2.38474	6.12522
XLOC_002028	-	scaffold00002:7772897-7773865	-	0	0	0.0691793	0.281833	0.949639	NO BLAST HIT	no IPS match	no IPS match	no IPS match	0	0	0.0865847	0.273017	0.647133
XLOC_002216	-	scaffold00003:3617705-3618776	-	0	0.100427	0	0.534574	2.3462	NO BLAST HIT	no IPS match	no IPS match	no IPS match	0	0.0904147	0	0.517852	1.59882
XLOC_002378	-	scaffold00003:2133244-2135166	-	0.272072	2.10271	1.14152	0.742796	3.2733	NO BLAST HIT	no IPS match	no IPS match	no IPS match	0.0641954	1.89308	1.42872	0.719561	2.2306
XLOC_003777	-	scaffold00007:30695-33764	-	0	0	0.0831678	0.686481	1.08938	NO BLAST HIT	mobidb-lite (MOBIDB_LITE); mobidb-lite (MOBIDB_LITE); mobidb-lite (MOBIDB_LITE); mobidb-lite (MOBIDB_LITE)	no GO terms	no GO terms	0	0	0.104093	0.665007	0.74236
XLOC_004134	-	scaffold00008:746001-747134	-	1.63758	2.37415	0.426773	0.171133	6.08985	NO BLAST HIT	mobidb-lite (MOBIDB_LITE); mobidb-lite (MOBIDB_LITE)	no GO terms	no GO terms	0.386387	2.13745	0.534149	0.16578	4.14994
XLOC_004296	-	scaffold00009:1183475-1185083	-	0.23752	0.975931	0.810834	2.20239	4.28173	NO BLAST HIT	no IPS match	no IPS match	no IPS match	0.0560428	0.878633	1.01484	2.1335	2.91779
XLOC_004312	-	scaffold00009:1521706-1523421	-	0	0.0447695	0.0402439	0.125998	0.936788	NO BLAST HIT	NON_CYTOPLASMIC_DOMAIN (PHOBIUS); TRANSMEMBRANE (PHOBIUS); CYTOPLASMIC_DOMAIN (PHOBIUS)	no GO terms	no GO terms	0	0.0403061	0.0503692	0.122057	0.638376
XLOC_004518	-	scaffold00009:3698627-3699070	-	0	0	0	0	1.12067	NO BLAST HIT	mobidb-lite (MOBIDB_LITE)	no GO terms	no GO terms	0	0	0	0	0.763683
XLOC_004728	-	scaffold00010:2614804-2615253	-	0	0	0	0	1.72668	NO BLAST HIT	SIGNAL_PEPTIDE (PHOBIUS); SIGNAL_PEPTIDE_N_REGION (PHOBIUS); SIGNAL_PEPTIDE_C_REGION (PHOBIUS); SIGNAL_PEPTIDE_H_REGION (PHOBIUS); NON_CYTOPLASMIC_DOMAIN (PHOBIUS); SignalP-TM (SIGNALP_EUK)	no GO terms	no GO terms	0	0	0	0	1.17665
XLOC_005587	-	scaffold00014:62562-68682	-	0.0733766	0.229206	0.0994859	0.321258	9.63095	NO BLAST HIT	mobidb-lite (MOBIDB_LITE); mobidb-lite (MOBIDB_LITE); mobidb-lite (MOBIDB_LITE); mobidb-lite (MOBIDB_LITE); mobidb-lite (MOBIDB_LITE); mobidb-lite (MOBIDB_LITE); mobidb-lite (MOBIDB_LITE); mobidb-lite (MOBIDB_LITE); TRANSMEMBRANE (PHOBIUS); CYTOPLASMIC_DOMAIN (PHOBIUS); CYTOPLASMIC_DOMAIN (PHOBIUS); TRANSMEMBRANE (PHOBIUS); NON_CYTOPLASMIC_DOMAIN (PHOBIUS); TRANSMEMBRANE (PHOBIUS); NON_CYTOPLASMI…	no GO terms	no GO terms	0.0173132	0.206355	0.124516	0.311209	6.56303
XLOC_005610	-	scaffold00014:833678-834334	-	0	0.561665	0.0797138	0.581476	0.96663	NO BLAST HIT	mobidb-lite (MOBIDB_LITE); mobidb-lite (MOBIDB_LITE); mobidb-lite (MOBIDB_LITE); mobidb-lite (MOBIDB_LITE); SignalP-TM (SIGNALP_GRAM_POSITIVE)	no GO terms	no GO terms	0	0.505668	0.0997697	0.563287	0.658712
XLOC_005623	-	scaffold00014:1128387-1129865	-	0.799755	0.688159	0.136166	0.111755	5.22291	NO BLAST HIT	NON_CYTOPLASMIC_DOMAIN (PHOBIUS); CYTOPLASMIC_DOMAIN (PHOBIUS); TRANSMEMBRANE (PHOBIUS); TMhelix (TMHMM)	no GO terms	no GO terms	0.188702	0.619551	0.170425	0.108259	3.55916
XLOC_005964	-	scaffold00016:2258491-2260748	-	0.961207	0.486988	0.011922	0.0680838	7.29946	NO BLAST HIT	no IPS match	no IPS match	no IPS match	0.226797	0.438437	0.0149216	0.0659541	4.97423
XLOC_006342	-	scaffold00018:2219161-2219481	-	0	0.964098	0	0	4.25671	NO BLAST HIT	no IPS match	no IPS match	no IPS match	0	0.86798	0	0	2.90074
XLOC_006765	-	scaffold00020:1138716-1139205	-	0	0	0.356608	0.266998	0.917166	NO BLAST HIT	SIGNAL_PEPTIDE_C_REGION (PHOBIUS); SIGNAL_PEPTIDE_H_REGION (PHOBIUS); SIGNAL_PEPTIDE (PHOBIUS); NON_CYTOPLASMIC_DOMAIN (PHOBIUS); SIGNAL_PEPTIDE_N_REGION (PHOBIUS); SignalP-noTM (SIGNALP_EUK); SignalP-TM (SIGNALP_GRAM_POSITIVE)	no GO terms	no GO terms	0	0	0.44633	0.258646	0.625005
XLOC_007971	-	scaffold00028:1548782-1549550	-	0	0.251235	0	0	1.27836	NO BLAST HIT	mobidb-lite (MOBIDB_LITE); mobidb-lite (MOBIDB_LITE)	no GO terms	no GO terms	0	0.226188	0	0	0.871141
XLOC_008265	-	scaffold00032:428518-430540	-	0.339567	0.355949	0.284153	1.42313	3.93789	NO BLAST HIT	no IPS match	no IPS match	no IPS match	0.0801208	0.320462	0.355646	1.37861	2.68348
XLOC_008723	-	scaffold00039:184424-185005	-	0	0	0.0925113	0.20342	1.00868	NO BLAST HIT	no IPS match	no IPS match	no IPS match	0	0	0.115787	0.197057	0.687367
XLOC_008824	-	scaffold00040:335612-335921	-	0	0	0	0.665466	4.0089	NO BLAST HIT	no IPS match	no IPS match	no IPS match	0	0	0	0.64465	2.73187
XLOC_008943	-	scaffold00043:317243-319152	-	0	0	0	0.0689928	1.24192	NO BLAST HIT	no IPS match	no IPS match	no IPS match	0	0	0	0.0668346	0.846309
XLOC_009083	-	scaffold00049:36489-42015	-	0	0.0849968	0.108384	0.21637	1.26158	NO BLAST HIT	no IPS match	no IPS match	no IPS match	0	0.0765228	0.135653	0.209602	0.859706
XLOC_009228	-	scaffold00091:0-2009	-	12.815	10.3512	9.62884	11.0222	61.6919	NO BLAST HIT	no IPS match	no IPS match	no IPS match	3.0237	9.31921	12.0514	10.6774	42.0401
XLOC_000486	-	contig03045:6-627	-	0	0.422431	1.51184	2.06573	0.571039	NO BLAST HIT	no IPS match	no IPS match	no IPS match	0	0.380316	1.89222	2.00111	0.389136
XLOC_001140	-	scaffold00001:4972212-4973367	-	3.23104	3.08936	18.0055	14.7209	3.66209	NO BLAST HIT	IPR012675 (G3DSA:3.10.20.GENE3D); mobidb-lite (MOBIDB_LITE); mobidb-lite (MOBIDB_LITE); mobidb-lite (MOBIDB_LITE); mobidb-lite (MOBIDB_LITE); NON_CYTOPLASMIC_DOMAIN (PHOBIUS); SIGNAL_PEPTIDE_H_REGION (PHOBIUS); SIGNAL_PEPTIDE_N_REGION (PHOBIUS); SIGNAL_PEPTIDE_C_REGION (PHOBIUS); SIGNAL_PEPTIDE (PHOBIUS); SignalP-noTM (SIGNALP_EUK); SignalP-TM (SIGNALP_GRAM_POSITIVE)	no GO terms	no GO terms	0.762364	2.78136	22.5357	14.2604	2.49554
XLOC_001606	-	scaffold00002:6421754-6422239	-	0	0.729767	1.75448	3.09844	0.299666	NO BLAST HIT	no IPS match	no IPS match	no IPS match	0	0.657011	2.1959	3.00152	0.204208
XLOC_001675	-	scaffold00002:8132601-8134814	-	0	0.123457	1.02833	1.04263	0.483712	NO BLAST HIT	TMhelix (TMHMM)	no GO terms	no GO terms	0	0.111149	1.28706	1.01002	0.329626
XLOC_002602	-	scaffold00004:2982535-2984909	-	1.68488	3.14635	6.24296	6.74734	4.62568	NO BLAST HIT	no IPS match	no IPS match	no IPS match	0.397547	2.83267	7.81368	6.53628	3.15218
XLOC_004011	-	scaffold00008:1950128-1950998	-	0	0	1.09735	1.25944	0.100891	NO BLAST HIT	NON_CYTOPLASMIC_DOMAIN (PHOBIUS); SIGNAL_PEPTIDE (PHOBIUS); NON_CYTOPLASMIC_DOMAIN (PHOBIUS); TRANSMEMBRANE (PHOBIUS); SIGNAL_PEPTIDE_C_REGION (PHOBIUS); CYTOPLASMIC_DOMAIN (PHOBIUS); TRANSMEMBRANE (PHOBIUS); SIGNAL_PEPTIDE_H_REGION (PHOBIUS); SIGNAL_PEPTIDE_N_REGION (PHOBIUS); SignalP-TM (SIGNALP_GRAM_POSITIVE); SignalP-TM (SIGNALP_GRAM_NEGATIVE); SignalP-TM (SIGNALP_EUK); TMhelix (TMHMM); TMhel…	no GO terms	no GO terms	0	0	1.37344	1.22004	0.0687524
XLOC_004117	-	scaffold00008:488287-494088	-	0.17615	0.591635	1.73446	1.29008	0.491191	NO BLAST HIT	Coil (COILS); Coil (COILS); Coil (COILS); Coil (COILS); Coil (COILS); mobidb-lite (MOBIDB_LITE); mobidb-lite (MOBIDB_LITE); mobidb-lite (MOBIDB_LITE); mobidb-lite (MOBIDB_LITE); mobidb-lite (MOBIDB_LITE); mobidb-lite (MOBIDB_LITE); mobidb-lite (MOBIDB_LITE); mobidb-lite (MOBIDB_LITE); mobidb-lite (MOBIDB_LITE); mobidb-lite (MOBIDB_LITE); mobidb-lite (MOBIDB_LITE); mobidb-lite (MOBIDB_LITE); mobid…	P:GO:0006805; P:GO:0009410	P:xenobiotic metabolic process; P:response to xenobiotic stimulus	0.0415626	0.532651	2.17085	1.24972	0.334723
XLOC_005248	-	scaffold00013:399983-400643	-	0	0	0.842065	0.967089	0.148896	NO BLAST HIT	mobidb-lite (MOBIDB_LITE); mobidb-lite (MOBIDB_LITE); mobidb-lite (MOBIDB_LITE); SignalP-TM (SIGNALP_GRAM_POSITIVE)	no GO terms	no GO terms	0	0	1.05393	0.936837	0.101465
XLOC_006193	-	scaffold00017:754564-756073	-	0.645623	3.16904	9.26993	3.594	0.662337	NO BLAST HIT	no IPS match	no IPS match	no IPS match	0.152335	2.85309	11.6022	3.48158	0.451351
XLOC_006508	-	scaffold00019:1363397-1364601	-	0	0	1.45499	1.34253	0.436031	NO BLAST HIT	no IPS match	no IPS match	no IPS match	0	0	1.82106	1.30053	0.297134
XLOC_009105	-	scaffold00050:64575-68300	-	1.85646	4.87623	8.92676	11.1536	3.83771	NO BLAST HIT	no IPS match	no IPS match	no IPS match	0.438032	4.39008	11.1727	10.8047	2.61521
XLOC_006322	-	scaffold00018:1683534-1684348	-	0	2.62215	1.16888	1.10977	0.0466573	NO BLAST HIT	no IPS match	no IPS match	no IPS match	0	2.36073	1.46297	1.07506	0.0317947
XLOC_006543	-	scaffold00019:2317838-2319671	-	0.209977	2.45768	6.05688	4.87441	1.46256	NO BLAST HIT	no IPS match	no IPS match	no IPS match	0.0495441	2.21266	7.58078	4.72193	0.996664
XLOC_008963	-	scaffold00044:332303-335362	-	12.7188	30.7559	45.1335	25.1705	10.7175	NO BLAST HIT	mobidb-lite (MOBIDB_LITE); mobidb-lite (MOBIDB_LITE)	no GO terms	no GO terms	3.001	27.6896	56.489	24.3831	7.30346
XLOC_000109	-	Sn_small_contig03905:0-315	-	10.8789	24.2526	30.5244	77.5023	115.338	NO BLAST HIT	mobidb-lite (MOBIDB_LITE)	no GO terms	no GO terms	2.56688	21.8347	38.2043	75.0779	78.5973
XLOC_000441	-	contig02917:0-733	-	0	0	0.713916	1.46364	1.52707	NO BLAST HIT	mobidb-lite (MOBIDB_LITE); NON_CYTOPLASMIC_DOMAIN (PHOBIUS); TRANSMEMBRANE (PHOBIUS); TRANSMEMBRANE (PHOBIUS); CYTOPLASMIC_DOMAIN (PHOBIUS); NON_CYTOPLASMIC_DOMAIN (PHOBIUS)	no GO terms	no GO terms	0	0	0.893536	1.41786	1.04062
XLOC_001349	-	scaffold00001:10837369-10838691	-	0.494433	1.21235	4.97628	10.596	15.6952	NO BLAST HIT	no IPS match	no IPS match	no IPS match	0.116661	1.09148	6.22831	10.2645	10.6955
XLOC_003075	-	scaffold00005:4951749-4952458	-	0	0	0.500688	1.3025	1.07092	NO BLAST HIT	SIGNAL_PEPTIDE_H_REGION (PHOBIUS); CYTOPLASMIC_DOMAIN (PHOBIUS); TRANSMEMBRANE (PHOBIUS); TRANSMEMBRANE (PHOBIUS); SIGNAL_PEPTIDE_N_REGION (PHOBIUS); NON_CYTOPLASMIC_DOMAIN (PHOBIUS); NON_CYTOPLASMIC_DOMAIN (PHOBIUS); SIGNAL_PEPTIDE (PHOBIUS); SIGNAL_PEPTIDE_C_REGION (PHOBIUS); SignalP-TM (SIGNALP_GRAM_POSITIVE); SignalP-noTM (SIGNALP_EUK); TMhelix (TMHMM); TMhelix (TMHMM)	no GO terms	no GO terms	0	0	0.62666	1.26176	0.729781
XLOC_003674	-	scaffold00007:1555285-1559716	-	1.73783	3.53941	3.77247	5.25218	5.72522	NO BLAST HIT	mobidb-lite (MOBIDB_LITE); mobidb-lite (MOBIDB_LITE); mobidb-lite (MOBIDB_LITE)	no GO terms	no GO terms	0.410041	3.18654	4.72162	5.08789	3.90146
XLOC_004028	-	scaffold00008:2257276-2257987	-	0	1.07536	0.365263	4.57548	2.18412	NO BLAST HIT	mobidb-lite (MOBIDB_LITE); mobidb-lite (MOBIDB_LITE); mobidb-lite (MOBIDB_LITE)	no GO terms	no GO terms	0	0.968149	0.457163	4.43235	1.48837
XLOC_006078	-	scaffold00017:169086-170467	-	2.56565	4.69466	7.46588	10.8153	29.4429	NO BLAST HIT	no IPS match	no IPS match	no IPS match	0.605365	4.22661	9.34429	10.477	20.0639
XLOC_008344	-	scaffold00033:69301-74820	-	1.05908	1.06595	2.63276	3.08681	2.76422	NO BLAST HIT	NON_CYTOPLASMIC_DOMAIN (PHOBIUS); NON_CYTOPLASMIC_DOMAIN (PHOBIUS); TRANSMEMBRANE (PHOBIUS); NON_CYTOPLASMIC_DOMAIN (PHOBIUS); CYTOPLASMIC_DOMAIN (PHOBIUS); TRANSMEMBRANE (PHOBIUS); NON_CYTOPLASMIC_DOMAIN (PHOBIUS); TRANSMEMBRANE (PHOBIUS); TRANSMEMBRANE (PHOBIUS); TRANSMEMBRANE (PHOBIUS); CYTOPLASMIC_DOMAIN (PHOBIUS); TRANSMEMBRANE (PHOBIUS); TRANSMEMBRANE (PHOBIUS); CYTOPLASMIC_DOMAIN (PHOBIUS)…	no GO terms	no GO terms	0.24989	0.959678	3.29516	2.99025	1.88368
XLOC_000018	-	Sn_small_contig03343:0-468	-	0	0.375511	13.3617	9.44541	3.286	NO BLAST HIT	mobidb-lite (MOBIDB_LITE); NON_CYTOPLASMIC_DOMAIN (PHOBIUS); SIGNAL_PEPTIDE_C_REGION (PHOBIUS); SIGNAL_PEPTIDE (PHOBIUS); SIGNAL_PEPTIDE_H_REGION (PHOBIUS); SIGNAL_PEPTIDE_N_REGION (PHOBIUS); SignalP-noTM (SIGNALP_EUK)	no GO terms	no GO terms	0	0.338074	16.7235	9.14995	2.23925
XLOC_000068	-	Sn_small_contig03618:0-377	-	1997.83	3498.86	4887.64	12375.3	8207.91	NO BLAST HIT	TMhelix (TMHMM)	no GO terms	no GO terms	471.388	3150.03	6117.36	11988.2	5593.3
XLOC_000274	-	Sn_small_contig07157:9-118	-	0	0	2416.17	4127.37	3385.01	NO BLAST HIT	CYTOPLASMIC_DOMAIN (PHOBIUS); NON_CYTOPLASMIC_DOMAIN (PHOBIUS); TRANSMEMBRANE (PHOBIUS); TMhelix (TMHMM)	no GO terms	no GO terms	0	0	3024.08	3998.26	2306.72
XLOC_000537	-	contig03244:142-507	-	0	1.93248	3.36511	2.73588	2.09404	NO BLAST HIT	no IPS match	no IPS match	no IPS match	0	1.73982	4.21177	2.6503	1.42699
XLOC_000538	-	contig03245:1-510	-	0	0.85948	7.35426	11.2954	4.57699	NO BLAST HIT	no IPS match	no IPS match	no IPS match	0	0.773792	9.20458	10.9421	3.119
XLOC_000873	-	scaffold00001:8865668-8869518	-	0.690162	2.36952	19.2129	28.9556	19.9106	NO BLAST HIT	mobidb-lite (MOBIDB_LITE); mobidb-lite (MOBIDB_LITE); mobidb-lite (MOBIDB_LITE); mobidb-lite (MOBIDB_LITE)	no GO terms	no GO terms	0.162844	2.13328	24.0468	28.0498	13.5681
XLOC_001926	-	scaffold00002:5065955-5068681	-	0	0	1.46795	2.21576	3.14945	NO BLAST HIT	mobidb-lite (MOBIDB_LITE); NON_CYTOPLASMIC_DOMAIN (PHOBIUS); TRANSMEMBRANE (PHOBIUS); CYTOPLASMIC_DOMAIN (PHOBIUS); TRANSMEMBRANE (PHOBIUS); NON_CYTOPLASMIC_DOMAIN (PHOBIUS); SignalP-TM (SIGNALP_GRAM_POSITIVE); TMhelix (TMHMM)	no GO terms	no GO terms	0	0	1.83728	2.14645	2.1462
XLOC_002030	-	scaffold00002:7813487-7816544	-	0.545536	1.3591	5.82814	5.36077	3.0982	NO BLAST HIT	mobidb-lite (MOBIDB_LITE); mobidb-lite (MOBIDB_LITE); SIGNAL_PEPTIDE (PHOBIUS); SIGNAL_PEPTIDE_C_REGION (PHOBIUS); TRANSMEMBRANE (PHOBIUS); SIGNAL_PEPTIDE_N_REGION (PHOBIUS); SIGNAL_PEPTIDE_H_REGION (PHOBIUS); CYTOPLASMIC_DOMAIN (PHOBIUS); NON_CYTOPLASMIC_DOMAIN (PHOBIUS); TMhelix (TMHMM)	no GO terms	no GO terms	0.128719	1.2236	7.29449	5.19308	2.11127
XLOC_003031	-	scaffold00005:3836037-3839326	-	1.2237	3.84698	5.95822	6.98888	8.55941	NO BLAST HIT	mobidb-lite (MOBIDB_LITE); mobidb-lite (MOBIDB_LITE); NON_CYTOPLASMIC_DOMAIN (PHOBIUS); SIGNAL_PEPTIDE (PHOBIUS); SIGNAL_PEPTIDE_H_REGION (PHOBIUS); TRANSMEMBRANE (PHOBIUS); TRANSMEMBRANE (PHOBIUS); CYTOPLASMIC_DOMAIN (PHOBIUS); SIGNAL_PEPTIDE_C_REGION (PHOBIUS); SIGNAL_PEPTIDE_N_REGION (PHOBIUS); NON_CYTOPLASMIC_DOMAIN (PHOBIUS); SignalP-TM (SIGNALP_EUK); SignalP-TM (SIGNALP_GRAM_POSITIVE); TMhe…	no GO terms	no GO terms	0.288732	3.46345	7.4573	6.77026	5.83283
XLOC_003035	-	scaffold00005:3969314-3971763	-	0.929574	2.17496	3.98639	5.72124	8.00458	NO BLAST HIT	mobidb-lite (MOBIDB_LITE); mobidb-lite (MOBIDB_LITE); mobidb-lite (MOBIDB_LITE); mobidb-lite (MOBIDB_LITE); mobidb-lite (MOBIDB_LITE); mobidb-lite (MOBIDB_LITE); mobidb-lite (MOBIDB_LITE)	no GO terms	no GO terms	0.219333	1.95812	4.98936	5.54227	5.45474
XLOC_004570	-	scaffold00010:1271434-1272292	-	0	0	0.99329	2.03174	1.3565	NO BLAST HIT	no IPS match	no IPS match	no IPS match	0	0	1.2432	1.96819	0.92439
XLOC_005673	-	scaffold00014:2547260-2551411	-	2.95155	6.89324	13.8531	17.2776	25.1998	NO BLAST HIT	NON_CYTOPLASMIC_DOMAIN (PHOBIUS); TRANSMEMBRANE (PHOBIUS); CYTOPLASMIC_DOMAIN (PHOBIUS); TRANSMEMBRANE (PHOBIUS); TRANSMEMBRANE (PHOBIUS); NON_CYTOPLASMIC_DOMAIN (PHOBIUS); CYTOPLASMIC_DOMAIN (PHOBIUS); TMhelix (TMHMM); TMhelix (TMHMM)	no GO terms	no GO terms	0.696418	6.206	17.3385	16.7371	17.1725
XLOC_005945	-	scaffold00016:1623809-1629811	-	1.86403	4.58598	7.00888	11.5055	7.8933	NO BLAST HIT	mobidb-lite (MOBIDB_LITE); CYTOPLASMIC_DOMAIN (PHOBIUS); CYTOPLASMIC_DOMAIN (PHOBIUS); TRANSMEMBRANE (PHOBIUS); TRANSMEMBRANE (PHOBIUS); NON_CYTOPLASMIC_DOMAIN (PHOBIUS); TMhelix (TMHMM); TMhelix (TMHMM)	no GO terms	no GO terms	0.439818	4.12877	8.77231	11.1456	5.3789
XLOC_007119	-	scaffold00022:2114996-2116567	-	0	0.549239	2.78789	1.94451	1.4103	NO BLAST HIT	TMhelix (TMHMM); TMhelix (TMHMM)	no GO terms	no GO terms	0	0.494481	3.48932	1.88368	0.961052
XLOC_008210	-	scaffold00031:39800-43325	-	0.867579	5.67979	34.6809	28.4445	19.0551	NO BLAST HIT	no IPS match	no IPS match	no IPS match	0.204705	5.11353	43.4066	27.5547	12.9851
XLOC_008373	-	scaffold00033:692-6851	-	1.50185	2.58389	26.7238	38.5436	13.6232	NO BLAST HIT	no IPS match	no IPS match	no IPS match	0.354361	2.32628	33.4475	37.3379	9.28356
XLOC_008895	-	scaffold00042:24274-38115	-	0.0568719	0.266806	2.59904	6.44915	19.8412	NO BLAST HIT	no IPS match	no IPS match	no IPS match	0.0134189	0.240206	3.25296	6.24741	13.5208
XLOC_009211	-	scaffold00070:4410-6303	-	0.957914	3.0396	4.9323	5.6629	3.87385	NO BLAST HIT	mobidb-lite (MOBIDB_LITE); mobidb-lite (MOBIDB_LITE)	no GO terms	no GO terms	0.22602	2.73656	6.17326	5.48576	2.63984
XLOC_009233	-	scaffold00102:16-4511	-	0.141319	0.689399	19.2387	39.5515	14.7444	NO BLAST HIT	no IPS match	no IPS match	no IPS match	0.0333442	0.620668	24.0791	38.3143	10.0476
XLOC_009279	-	scaffold00175:2-2094	-	0.830263	1.70239	9.26653	7.82652	6.23	NO BLAST HIT	no IPS match	no IPS match	no IPS match	0.195901	1.53267	11.598	7.5817	4.24545
XLOC_001012	-	scaffold00001:1518343-1521619	-	2.12	6.6319	5.80777	6.72813	2.93701	NO BLAST HIT	Coil (COILS); Coil (COILS); mobidb-lite (MOBIDB_LITE); mobidb-lite (MOBIDB_LITE); mobidb-lite (MOBIDB_LITE); mobidb-lite (MOBIDB_LITE); mobidb-lite (MOBIDB_LITE); mobidb-lite (MOBIDB_LITE); mobidb-lite (MOBIDB_LITE); mobidb-lite (MOBIDB_LITE); mobidb-lite (MOBIDB_LITE); PTHR13270 (PANTHER); PS51257 (PROSITE_PROFILES); SignalP-TM (SIGNALP_GRAM_POSITIVE)	no GO terms	no GO terms	0.500214	5.97072	7.269	6.51767	2.00143
XLOC_009114	-	scaffold00051:4589-5206	-	0	0.965569	0.816287	1.48081	0.270846	NO BLAST HIT	no IPS match	no IPS match	no IPS match	0	0.869304	1.02166	1.43449	0.184569
XLOC_000316	-	contig02545:40-1760	-	3.71056	15.2398	27.8667	4.21488	1.64024	NO BLAST HIT	no IPS match	no IPS match	no IPS match	0.875506	13.7204	34.8779	4.08303	1.11774
XLOC_000432	-	contig02877:0-816	-	19.0774	45.3893	65.7221	39.1156	18.6119	NO BLAST HIT	no IPS match	no IPS match	no IPS match	4.50131	40.8641	82.2577	37.892	12.6831
XLOC_003443	-	scaffold00006:3967072-3971502	-	0.279213	1.41277	1.44316	0.985576	0.417863	NO BLAST HIT	Coil (COILS); mobidb-lite (MOBIDB_LITE)	no GO terms	no GO terms	0.0658803	1.27192	1.80626	0.954746	0.284754
XLOC_008259	-	scaffold00032:233706-235077	-	3.36682	16.5649	17.0718	8.39301	7.00424	NO BLAST HIT	TRANSMEMBRANE (PHOBIUS); TRANSMEMBRANE (PHOBIUS); CYTOPLASMIC_DOMAIN (PHOBIUS); NON_CYTOPLASMIC_DOMAIN (PHOBIUS); NON_CYTOPLASMIC_DOMAIN (PHOBIUS); TMhelix (TMHMM); TMhelix (TMHMM)	no GO terms	no GO terms	0.794401	14.9134	21.367	8.13047	4.77305
XLOC_009167	-	scaffold00057:39497-42400	-	0.281517	2.74246	1.63702	1.15368	0.342532	NO BLAST HIT	SIGNAL_PEPTIDE_C_REGION (PHOBIUS); SIGNAL_PEPTIDE (PHOBIUS); SIGNAL_PEPTIDE_N_REGION (PHOBIUS); TRANSMEMBRANE (PHOBIUS); SIGNAL_PEPTIDE_H_REGION (PHOBIUS); CYTOPLASMIC_DOMAIN (PHOBIUS); NON_CYTOPLASMIC_DOMAIN (PHOBIUS)	no GO terms	no GO terms	0.0664239	2.46904	2.04889	1.11759	0.233419
XLOC_007650	-	scaffold00026:1247834-1248645	-	0	0.365484	1.04463	0.749749	1.53424	NO BLAST HIT	no IPS match	no IPS match	no IPS match	0	0.329046	1.30746	0.726296	1.04551
